# Supplementary material for: Pain - related methylation driver genes affect the prognosis of pancreatic cancer patients by altering immune function and perineural infiltration
Source: Front Genet. 2025 Oct 8;16:1600883. doi: 10.3389/fgene.2025.1600883 (PMC12540144; doi:10.3389/fgene.2025.1600883)
Supplement: Supplementary file 1 [file Table2.xlsx]

## Sheet: MsigDB-pain
STANDARD_NAME	HP_PAIN
SYSTEMATIC_NAME	M38128
COLLECTION	C5:HPO
MSIGDB_URL	https://www.gsea-msigdb.org/gsea/msigdb/human/geneset/HP_PAIN
NAMESPACE	Human_NCBI_Gene_ID
DESCRIPTION_BRIEF	Pain
DESCRIPTION_FULL	An unpleasant sensory and emotional experience associated with actual or potential tissue damage, or described in terms of such damage. [https://orcid.org/0000-0001-5208-3432]
PMID
GEOID
AUTHORS
CONTRIBUTOR	Human Phenotype Ontology Group
CONTRIBUTOR_ORG	The Jackson Laboratory (JAX)
EXACT_SOURCE	HP:0012531
FILTERED_BY_SIMILARITY
EXTERNAL_NAMES_FOR_SIMILAR_TERMS
EXTERNAL_DETAILS_URL	https://hpo.jax.org/app/browse/term/HP:0012531
SOURCE_MEMBERS	1000,100151683,10019,10020,10049,10059,10060,101101692,10126,10133,10155,101928376,10229,1026,10269,1027,1029,1030,1031,10312,10320,10507,10512,1053,10558,1056,10568,10585,10587,10613,10616,10641,10661,10683,10686,10699,1080,10801,10804,10861,10891,10892,11107,11128,11149,11181,11200,11231,11232,11277,11280,11281,112812,112817,11330,114049,114548,115286,115650,116085,1175,1180,1184,118429,1186,11…
GENE_SYMBOLS	CDH2,RNU4ATAC,SH2B3,GNE,DNAJB6,DNM1L,ABCC9,HELLPAR,DNAL4,OPTN,TRIM28,IL12A-AS1,COQ7,CDKN1A,ZMPSTE24,CDKN1B,CDKN2A,CDKN2B,CDKN2C,TCIRG1,IKZF1,SEMA4D,SEMA3C,CEBPE,SPTLC1,CEL,SLC34A2,POMT1,TXNRD2,ERLIN1,RBCK1,NPRL2,KLF1,DLL3,CLDN16,CORIN,CFTR,SEPTIN9,GJB6,SLC26A1,PPARGC1A,MALT1,PRDM5,POLR3A,BVES,TREH,CHEK2,SEC63,POLG2,TREX1,SCN11A,POU6F2,FDX2,HOGA1,CTRC,BUD23,NLRP3,SLC25A26,TNFRSF13C,SLC22A12,AP2S1,…
FOUNDER_NAMES
CDH2	RNU4ATAC	SH2B3	GNE	DNAJB6	DNM1L	ABCC9	HELLPAR	DNAL4	OPTN	TRIM28	IL12A-AS1	COQ7	CDKN1A	ZMPSTE24	CDKN1B	CDKN2A	CDKN2B	CDKN2C	TCIRG1	IKZF1	SEMA4D	SEMA3C	CEBPE	SPTLC1	CEL	SLC34A2	POMT1	TXNRD2	ERLIN1	RBCK1	NPRL2	KLF1	DLL3	CLDN16	CORIN	CFTR	SEPTIN9	GJB6	SLC26A1	PPARGC1A	MALT1	PRDM5	POLR3A	BVES	TREH	CHEK2	SEC63	POLG2	TREX1
CDH2
RNU4ATAC
SH2B3
GNE
DNAJB6
DNM1L
ABCC9
HELLPAR
DNAL4
OPTN
TRIM28
IL12A-AS1
COQ7
CDKN1A
ZMPSTE24
CDKN1B
CDKN2A
CDKN2B
CDKN2C
TCIRG1
IKZF1
SEMA4D
SEMA3C
CEBPE
SPTLC1
CEL
SLC34A2
POMT1
TXNRD2
ERLIN1
RBCK1
NPRL2
KLF1
DLL3
CLDN16
CORIN
CFTR
SEPTIN9
GJB6
SLC26A1
PPARGC1A
MALT1
PRDM5
POLR3A
BVES
TREH
CHEK2
SEC63
POLG2
TREX1
SCN11A
POU6F2
FDX2
HOGA1
CTRC
BUD23
NLRP3
SLC25A26
TNFRSF13C
SLC22A12
AP2S1
CLCN1
CLCN5
ANTXR2
CLCN7
CLCNKB
CYP2R1
CCR1
CCR6
AGBL1
CCDC78
ABCC2
MIEF2
COL1A1
COL2A1
COL3A1
COL4A3
COL4A5
COL4A6
COL5A1
COL5A2
COL7A1
DIS3L2
COL8A2
COL9A1
COL9A2
COL9A3
COL10A1
COL11A1
COL11A2
AP1S3
COL17A1
COMP
COMT
COPA
COX6B1
CPA1
TMEM270
CPOX
CPT2
NDUFAF6
NKX2-6
CR2
GATA5
SLC34A3
LACC1
MESP2
NKX2-5
CCN2
IL23R
CTLA4
CTNS
CTNNB1
CTSK
METTL27
VPS37D
CYP19A1
CYP27B1
CD55
DAO
DAXX
DBH
DCC
DCTN1
DDB2
DDIT3
RNF168
ADAMTS19
ASXL1
DGUOK
DLST
DMD
DMP1
DMPK
DNA2
DNASE1L3
DNM2
DNMT3A
DSG2
SLC26A2
ECE1
AGXT
TYMP
ABCA1
EDN3
EDNRB
EHHADH
ELANE
ELF4
ELN
EMD
EMP2
ENG
ENO3
EPAS1
EPB41
EPB42
ANO5
EPHA4
EPOR
ERBB2
ERBB3
ERBB4
ERCC2
AKT1
ERCC3
ERCC4
ERCC5
ESR1
ALAD
EWSR1
EXT1
EXT2
ABCD1
F5
F8
F12
STOX1
FBN1
JMJD1C
FKTN
SEMA3D
FGF13
ALDOA
FH
FHL1
ALDOB
CARD8
FAN1
DKK1
TRIM32
FOXE3
PALLD
UNC13A
FOXE1
KIF1B
FLI1
NUP205
LPIN1
FLNC
GANAB
FLT1
SYNE2
NUP160
FMR1
SYNE1
FN1
MLYCD
TARDBP
SF3B1
HEY2
TNFRSF13B
DAAM2
SLC39A14
NNT
LEMD3
CD2AP
ALK
RNASEH1
FSHR
FTL
FUS
G6PD
PCSK9
ATL3
CHMP2B
LDLRAP1
GAPVD1
PTPN22
GATA4
GATA6
GATM
GBA1
GCGR
IL36RN
BSCL2
TBL2
GDNF
GFI1
OPLAH
GHSR
AMPD1
GJA5
MLH3
GJB2
PPA2
FOXP1
GK
GLA
GPC3
AMPD3
GLE1
BIN1
GNA11
GNAQ
GNAS
GNB2
GP1BB
ANG
H19
CAVIN1
SLC25A42
RABL3
GPR35
ANK1
CRB2
ACAD9
FLVCR1
SLC25A4
TBK1
MSH6
GTF2I
GUCY2C
ICOS
ALG5
SNX10
DSE
GYPC
LRP12
UBQLN2
SLC40A1
HABP2
HADHA
HADHB
HARS1
HBB
HBG1
HBG2
HEXB
CFH
HFE
HGD
VSX1
HLA-B
ANXA11
HLA-DPA1
HLA-DPB1
HLA-DQA1
HLA-DQB1
HLA-DRB1
HMBS
HMGCR
HNRNPA1
HNRNPA2B1
APC
HPGD
HPS1
BIRC3
HSPG2
HYAL1
UBAC2
APOB
KY
ACADM
STING1
HEPHL1
IDH1
IDH2
IDUA
CFI
IFNGR1
IGHG2
IGKC
APRT
FAS
IL1R1
IL1RN
IL2RA
IL2RB
IL6
IL10
IL12A
IL12B
IRF2BP2
IRAK1
IRF4
IRF5
ABCC6
ACADVL
JAK2
KCNA5
KIF7
KCNE1
KCNJ2
KCNJ3
KCNJ5
KCNN4
KCNQ1
KIT
KRAS
KRT5
KRT6A
KRT6B
KRT14
KRT16
KRT17
LIN28B
LBR
LDHA
LDLR
ARHGDIA
LIG3
LIMK1
LMNA
LMNB1
LMO1
CHCHD10
LMX1B
LOX
LPL
LRP1
LRP5
LYN
TACSTD2
EPCAM
SMAD2
SMAD3
SMAD4
ARSB
MAT2A
MATN3
MAX
MC2R
CHST6
MCM6
CD46
MDH2
MDM4
MEF2A
ARVCF
MEFV
MEN1
MET
CIITA
ASAH1
MIF
MITF
ATXN3
MLH1
MME
MMP1
MMP2
MMP13
MPL
MSH2
MST1
MT-ATP6
MT-CO1
MT-CO3
MTTP
MT-TE
MT-TK
MMUT
MUTYH
MVK
MYBPC3
MYC
MYCN
MYF6
MYH3
MYH7
MYH11
MYL2
MYL4
MYLK
MYO1E
NAB2
NAGLU
NCF4
ATM
NEFH
NEK1
NF1
NF2
NFKB1
NFKB2
NFKBIL1
TONSL
NGF
NOS1
NOTCH2
NPHS1
NPM1
ATP2A1
NPPA
NRTN
NTRK1
NUMA1
OPA1
TNFRSF11B
OTC
RRM2B
CHST11
PAX2
SOST
COQ6
ATL1
MLXIPL
MRPS2
PLCE1
TLR7
REEP2
POMP
PRKAG2
ANKFY1
PDGFB
PDGFRA
PIGT
ENPP1
SUFU
DNAJB11
WWOX
CD244
ERAP1
ADA2
ATP8B1
PFKM
PFN1
PGAM2
PGK1
ABCB4
PHEX
PHKA1
PHKA2
PHKB
PHKG2
PIGA
PIK3CA
PIK3CG
PITX2
PKD1
PKD2
PKHD1
BCL11A
PLCG2
SERPINF2
PLN
PML
PMP22
PMS1
ATP7A
PMS2
ACP5
ATP7B
TREM2
POLD1
POLE
POLG
DPM3
PON1
ANLN
PON2
PON3
ATRX
PPARG
TET2
TRPM4
ASPN
BCOR
TBC1D8B
SDHAF2
PPOX
MOCOS
MSTO1
UFSP2
TMEM127
PRKAR1A
NUP133
NGLY1
PRKCD
SCN3B
GLT8D1
TMEM126B
PRKCSH
UNC45A
PRKG1
ANKH
PRNP
BTNL2
MRAP
PRPH
PRSS1
PRSS2
HTRA1
PRTN3
PSAP
SLC2A9
TWNK
B2M
PSMB4
PSMB8
PSMB9
PNPLA2
CYSLTR2
NUP107
PTEN
PTH1R
HACE1
ZNF687
PTPN2
PTPN3
PTPN11
NKX3-2
PTPRO
ALDH18A1
PYGM
NLRC4
OVOL2
RAD21
RAD51
ACTA2
RARA
RASA1
RB1
TRPV4
CCND1
RELA
REST
RET
RFC2
RNF6
TRAPPC11
RPS20
RREB1
RYR1
SAA1
SAT1
MSMO1
ATXN2
SCN1B
SCN2B
SCN4A
SCN4B
SCN5A
SCN9A
SCNN1A
SCNN1B
SCNN1G
SDHA
SDHB
SDHC
SDHD
TRAPPC2
NOD2
SEMA4A
SFRP4
ABCG5
ABCG8
SRSF2
MTMR14
INF2
HS3ST6
SI
PORCN
VWA1
NABP1
BMP2
SLC4A1
NCF1
BMP6
SLC12A3
SLC34A1
BMPR1A
SLCO2A1
SLC22A4
SMARCB1
DDRGK1
ZFTA
SMARCE1
SMO
SMPD1
SOD1
SOX10
SPAST
SPG7
SPINK1
SPP1
SPTA1
SPTB
SPTBN1
BRCA1
SREBF1
SRP19
SRP54
BRCA2
STAR
STAT3
STAT4
STAT5B
STAT6
STIM1
STK11
STX1A
SVIL
SYK
TBX1
TBX6
TCF4
ZEB1
MLX
ACTC1
TEK
TERT
TGFB1
TGFB2
TGFB3
TGFBI
TGFBR1
TGFBR2
THPO
TK2
TLR4
SERPING1
C1QB
TNFRSF1A
TNNC1
TNXB
C1R
TOP2A
TP53
C1S
ACTG2
C4A
TRPC6
TRPS1
TSC1
TSC2
TTN
HIRA
CRPPA
TYROBP
UBA1
UFD1
COL14A1
UQCRH
VCP
VDR
VHL
WAS
WIPF1
EIF4H
CLIP2
WNT1
WRN
WT1
XPA
XPC
CFAP410
CNBP
ZBTB16
NPHS2
ALMS1
NUP37
FKRP
GNPTAB
TMEM43
CDC73
CARS2
SH3TC2
TBL1XR1
AAGAB
ANKRD55
PALB2
ALG9
THSD4
NUP85
COQ8B
GRHL2
BICC1
OPA3
FGF23
MFAP5
ACTN4
CALR
NPRL3
TAF15
CLPB
FIP1L1
VANGL1
LZTR1
CAPN3
DYSF
KLRC4
BAP1
ARHGAP24
GPR101
FERMT3
SLC4A11
SLC25A11
OBSCN
ZNRF3
GTF2IRD2
FAR1
TRAF7
POLR3GL
DNAJC30
CASQ1
GNPTG
CASR
ZNF469
FKBP6
CAT
LMNB2
HPDL
ORAI1
PIGY
APOL1
CAV1
CASK
PRKRA
CAV3
TNFSF11
RUNX1
ABCB11
ALDH4A1
CBL
STX16
DGAT1
PNPT1
RIPK1
TNFSF12
TNFRSF11A
CCN6
SQSTM1
BCL10
PHOX2B
P4HA2
WNT3A
TRPA1
CCNF
OTULIN
BAZ1B
AIP
PSTPIP1
MLIP
TBX18
PKDCC
NLRP12
CD247
ZMYM3
VAPB
CRLF1
BCL7B
CD19
MS4A1
TRIP13
NTN1
CHST3
MYOT
SCARB2
SPTLC2
MINPP1
GTF2IRD1
GOSR2
GNA14
NUP155
SEC24C
LPIN2
DEPDC5
NUP93
PRORP
IFT140
CD81
PIEZO1
MATR3
PLEKHM1
MAGI2
FIG4
WASHC5
MFN2
MAFB
DLEC1
MED12
NR1H4
KCNE2
[truncated: 785 more columns]

## Sheet: Sheet1
Pain
CDH2
RNU4ATAC
SH2B3
GNE
DNAJB6
DNM1L
ABCC9
HELLPAR
DNAL4
OPTN
TRIM28
IL12A-AS1
COQ7
CDKN1A
ZMPSTE24
CDKN1B
CDKN2A
CDKN2B
CDKN2C
TCIRG1
IKZF1
SEMA4D
SEMA3C
CEBPE
SPTLC1
CEL
SLC34A2
POMT1
TXNRD2
ERLIN1
RBCK1
NPRL2
KLF1
DLL3
CLDN16
CORIN
CFTR
SEPTIN9
GJB6
SLC26A1
PPARGC1A
MALT1
PRDM5
POLR3A
BVES
TREH
CHEK2
SEC63
POLG2
TREX1
SCN11A
POU6F2
FDX2
HOGA1
CTRC
BUD23
NLRP3
SLC25A26
TNFRSF13C
SLC22A12
AP2S1
CLCN1
CLCN5
ANTXR2
CLCN7
CLCNKB
CYP2R1
CCR1
CCR6
AGBL1
CCDC78
ABCC2
MIEF2
COL1A1
COL2A1
COL3A1
COL4A3
COL4A5
COL4A6
COL5A1
COL5A2
COL7A1
DIS3L2
COL8A2
COL9A1
COL9A2
COL9A3
COL10A1
COL11A1
COL11A2
AP1S3
COL17A1
COMP
COMT
COPA
COX6B1
CPA1
TMEM270
CPOX
CPT2
NDUFAF6
NKX2-6
CR2
GATA5
SLC34A3
LACC1
MESP2
NKX2-5
CCN2
IL23R
CTLA4
CTNS
CTNNB1
CTSK
METTL27
VPS37D
CYP19A1
CYP27B1
CD55
DAO
DAXX
DBH
DCC
DCTN1
DDB2
DDIT3
RNF168
ADAMTS19
ASXL1
DGUOK
DLST
DMD
DMP1
DMPK
DNA2
DNASE1L3
DNM2
DNMT3A
DSG2
SLC26A2
ECE1
AGXT
TYMP
ABCA1
EDN3
EDNRB
EHHADH
ELANE
ELF4
ELN
EMD
EMP2
ENG
ENO3
EPAS1
EPB41
EPB42
ANO5
EPHA4
EPOR
ERBB2
ERBB3
ERBB4
ERCC2
AKT1
ERCC3
ERCC4
ERCC5
ESR1
ALAD
EWSR1
EXT1
EXT2
ABCD1
F5
F8
F12
STOX1
FBN1
JMJD1C
FKTN
SEMA3D
FGF13
ALDOA
FH
FHL1
ALDOB
CARD8
FAN1
DKK1
TRIM32
FOXE3
PALLD
UNC13A
FOXE1
KIF1B
FLI1
NUP205
LPIN1
FLNC
GANAB
FLT1
SYNE2
NUP160
FMR1
SYNE1
FN1
MLYCD
TARDBP
SF3B1
HEY2
TNFRSF13B
DAAM2
SLC39A14
NNT
LEMD3
CD2AP
ALK
RNASEH1
FSHR
FTL
FUS
G6PD
PCSK9
ATL3
CHMP2B
LDLRAP1
GAPVD1
PTPN22
GATA4
GATA6
GATM
GBA1
GCGR
IL36RN
BSCL2
TBL2
GDNF
GFI1
OPLAH
GHSR
AMPD1
GJA5
MLH3
GJB2
PPA2
FOXP1
GK
GLA
GPC3
AMPD3
GLE1
BIN1
GNA11
GNAQ
GNAS
GNB2
GP1BB
ANG
H19
CAVIN1
SLC25A42
RABL3
GPR35
ANK1
CRB2
ACAD9
FLVCR1
SLC25A4
TBK1
MSH6
GTF2I
GUCY2C
ICOS
ALG5
SNX10
DSE
GYPC
LRP12
UBQLN2
SLC40A1
HABP2
HADHA
HADHB
HARS1
HBB
HBG1
HBG2
HEXB
CFH
HFE
HGD
VSX1
HLA-B
ANXA11
HLA-DPA1
HLA-DPB1
HLA-DQA1
HLA-DQB1
HLA-DRB1
HMBS
HMGCR
HNRNPA1
HNRNPA2B1
APC
HPGD
HPS1
BIRC3
HSPG2
HYAL1
UBAC2
APOB
KY
ACADM
STING1
HEPHL1
IDH1
IDH2
IDUA
CFI
IFNGR1
IGHG2
IGKC
APRT
FAS
IL1R1
IL1RN
IL2RA
IL2RB
IL6
IL10
IL12A
IL12B
IRF2BP2
IRAK1
IRF4
IRF5
ABCC6
ACADVL
JAK2
KCNA5
KIF7
KCNE1
KCNJ2
KCNJ3
KCNJ5
KCNN4
KCNQ1
KIT
KRAS
KRT5
KRT6A
KRT6B
KRT14
KRT16
KRT17
LIN28B
LBR
LDHA
LDLR
ARHGDIA
LIG3
LIMK1
LMNA
LMNB1
LMO1
CHCHD10
LMX1B
LOX
LPL
LRP1
LRP5
LYN
TACSTD2
EPCAM
SMAD2
SMAD3
SMAD4
ARSB
MAT2A
MATN3
MAX
MC2R
CHST6
MCM6
CD46
MDH2
MDM4
MEF2A
ARVCF
MEFV
MEN1
MET
CIITA
ASAH1
MIF
MITF
ATXN3
MLH1
MME
MMP1
MMP2
MMP13
MPL
MSH2
MST1
MT-ATP6
MT-CO1
MT-CO3
MTTP
MT-TE
MT-TK
MMUT
MUTYH
MVK
MYBPC3
MYC
MYCN
MYF6
MYH3
MYH7
MYH11
MYL2
MYL4
MYLK
MYO1E
NAB2
NAGLU
NCF4
ATM
NEFH
NEK1
NF1
NF2
NFKB1
NFKB2
NFKBIL1
TONSL
NGF
NOS1
NOTCH2
NPHS1
NPM1
ATP2A1
NPPA
NRTN
NTRK1
NUMA1
OPA1
TNFRSF11B
OTC
RRM2B
CHST11
PAX2
SOST
COQ6
ATL1
MLXIPL
MRPS2
PLCE1
TLR7
REEP2
POMP
PRKAG2
ANKFY1
PDGFB
PDGFRA
PIGT
ENPP1
SUFU
DNAJB11
WWOX
CD244
ERAP1
ADA2
ATP8B1
PFKM
PFN1
PGAM2
PGK1
ABCB4
PHEX
PHKA1
PHKA2
PHKB
PHKG2
PIGA
PIK3CA
PIK3CG
PITX2
PKD1
PKD2
PKHD1
BCL11A
PLCG2
SERPINF2
PLN
PML
PMP22
PMS1
ATP7A
PMS2
ACP5
ATP7B
TREM2
POLD1
POLE
POLG
DPM3
PON1
ANLN
PON2
PON3
ATRX
PPARG
TET2
TRPM4
ASPN
BCOR
TBC1D8B
SDHAF2
PPOX
MOCOS
MSTO1
UFSP2
TMEM127
PRKAR1A
NUP133
NGLY1
PRKCD
SCN3B
GLT8D1
TMEM126B
PRKCSH
UNC45A
PRKG1
ANKH
PRNP
BTNL2
MRAP
PRPH
PRSS1
PRSS2
HTRA1
PRTN3
PSAP
SLC2A9
TWNK
B2M
PSMB4
PSMB8
PSMB9
PNPLA2
CYSLTR2
NUP107
PTEN
PTH1R
HACE1
ZNF687
PTPN2
PTPN3
PTPN11
NKX3-2
PTPRO
ALDH18A1
PYGM
NLRC4
OVOL2
RAD21
RAD51
ACTA2
RARA
RASA1
RB1
TRPV4
CCND1
RELA
REST
RET
RFC2
RNF6
TRAPPC11
RPS20
RREB1
RYR1
SAA1
SAT1
MSMO1
ATXN2
SCN1B
SCN2B
SCN4A
SCN4B
SCN5A
SCN9A
SCNN1A
SCNN1B
SCNN1G
SDHA
SDHB
SDHC
SDHD
TRAPPC2
NOD2
SEMA4A
SFRP4
ABCG5
ABCG8
SRSF2
MTMR14
INF2
HS3ST6
SI
PORCN
VWA1
NABP1
BMP2
SLC4A1
NCF1
BMP6
SLC12A3
SLC34A1
BMPR1A
SLCO2A1
SLC22A4
SMARCB1
DDRGK1
ZFTA
SMARCE1
SMO
SMPD1
SOD1
SOX10
SPAST
SPG7
SPINK1
SPP1
SPTA1
SPTB
SPTBN1
BRCA1
SREBF1
SRP19
SRP54
BRCA2
STAR
STAT3
STAT4
STAT5B
STAT6
STIM1
STK11
STX1A
SVIL
SYK
TBX1
TBX6
TCF4
ZEB1
MLX
ACTC1
TEK
TERT
TGFB1
TGFB2
TGFB3
TGFBI
TGFBR1
TGFBR2
THPO
TK2
TLR4
SERPING1
C1QB
TNFRSF1A
TNNC1
TNXB
C1R
TOP2A
TP53
C1S
ACTG2
C4A
TRPC6
TRPS1
TSC1
TSC2
TTN
HIRA
CRPPA
TYROBP
UBA1
UFD1
COL14A1
UQCRH
VCP
VDR
VHL
WAS
WIPF1
EIF4H
CLIP2
WNT1
WRN
WT1
XPA
XPC
CFAP410
CNBP
ZBTB16
NPHS2
ALMS1
NUP37
FKRP
GNPTAB
TMEM43
CDC73
CARS2
SH3TC2
TBL1XR1
AAGAB
ANKRD55
PALB2
ALG9
THSD4
NUP85
COQ8B
GRHL2
BICC1
OPA3
FGF23
MFAP5
ACTN4
CALR
NPRL3
TAF15
CLPB
FIP1L1
VANGL1
LZTR1
CAPN3
DYSF
KLRC4
BAP1
ARHGAP24
GPR101
FERMT3
SLC4A11
SLC25A11
OBSCN
ZNRF3
GTF2IRD2
FAR1
TRAF7
POLR3GL
DNAJC30
CASQ1
GNPTG
CASR
ZNF469
FKBP6
CAT
LMNB2
HPDL
ORAI1
PIGY
APOL1
CAV1
CASK
PRKRA
CAV3
TNFSF11
RUNX1
ABCB11
ALDH4A1
CBL
STX16
DGAT1
PNPT1
RIPK1
TNFSF12
TNFRSF11A
CCN6
SQSTM1
BCL10
PHOX2B
P4HA2
WNT3A
TRPA1
CCNF
OTULIN
BAZ1B
AIP
PSTPIP1
MLIP
TBX18
PKDCC
NLRP12
CD247
ZMYM3
VAPB
CRLF1
BCL7B
CD19
MS4A1
TRIP13
NTN1
CHST3
MYOT
SCARB2
SPTLC2
MINPP1
GTF2IRD1
GOSR2
GNA14
NUP155
SEC24C
LPIN2
DEPDC5
NUP93
PRORP
IFT140
CD81
PIEZO1
MATR3
PLEKHM1
MAGI2
FIG4
WASHC5
MFN2
MAFB
DLEC1
MED12
NR1H4
KCNE2
