# Supplementary material for: Pain - related methylation driver genes affect the prognosis of pancreatic cancer patients by altering immune function and perineural infiltration
Source: Front Genet. 2025 Oct 8;16:1600883. doi: 10.3389/fgene.2025.1600883 (PMC12540144; doi:10.3389/fgene.2025.1600883)
Supplement: Supplementary file 2 [file Table3.xlsx]

## Sheet: Intersection of pain and MDGs
TCGA-PAAD MDGs	Pain	TCGA-PAAD MDGs|Pain
RPS4X	CDH2	ELF4
CHST7	RNU4ATAC	G6PD
GPR119	SH2B3	PTPN22
PLXNB3	DNAJB6	HSPG2
PABPC5	DNM1L	VWA1
BEX1	ABCC9	CTRC
IL2RG	HELLPAR	GYPC
SPIN2A	DNAL4	DGUOK
RBM10	OPTN	COL3A1
ARHGAP4	TRIM28	CTLA4
SSR4	IL12A-AS1	NFKB1
GPRASP1	COQ7	TRIP13
MAGEA1	CDKN1A	PSMB8
NOX1	ZMPSTE24	IRF4
CASZ1	CDKN1B	LIMK1
NUP210L	CDKN2A	PON2
TTC13	CDKN2B	GNE
ITPKB	CDKN2C	HTRA1
MFAP2	TCIRG1	BICC1
TRAPPC3	IKZF1	COL17A1
MARCKSL1	SEMA4D	FERMT3
OR6K2	SEMA3C	SCNN1A
SPSB1	CEBPE	EDNRB
TNFRSF1B	SPTLC1	CHST6
TMEM79	CEL	KCNJ2
TSTD1	SLC34A2	MAFB
NMNAT2	POMT1
MRPL24	TXNRD2
SMYD3	ERLIN1
EPS8L3	RBCK1
GCLM	NPRL2
TINAGL1	KLF1
CAPN9	DLL3
RSBN1	CLDN16
DENND2D	CORIN
LCK	CFTR
S100A2	SEPTIN9
TAS1R1	GJB6
AKR7A2	SLC26A1
OR2L13	PPARGC1A
GPR137B	MALT1
SLC16A4	PRDM5
GALE	POLR3A
C1orf162	BVES
S100A11	TREH
SH3BGRL3	CHEK2
LY9	SEC63
S100A4	POLG2
SMG7	TREX1
TUFT1	SCN11A
RGS1	POU6F2
CELA3A	FDX2
PLA2G2A	HOGA1
DNALI1	BUD23
NECAP2	NLRP3
DNAH14	SLC25A26
SFN	TNFRSF13C
FAM131C	SLC22A12
ISG15	AP2S1
ANXA9	CLCN1
FRRS1	CLCN5
S100A16	ANTXR2
S100A14	CLCN7
CELA3B	CLCNKB
ASAP2	CYP2R1
CNRIP1	CCR1
DPP10	CCR6
HPCAL1	AGBL1
MALL	CCDC78
RNF103	ABCC2
FNDC4	MIEF2
ZDBF2	COL1A1
CHRNA1	COL2A1
LRRFIP1	COL4A3
DHRS9	COL4A5
MGAT5	COL4A6
CAB39	COL5A1
CLIP4	COL5A2
SP100	COL7A1
DOK1	DIS3L2
CD28	COL8A2
GKN2	COL9A1
STAMBP	COL9A2
RNF149	COL9A3
GALNT14	COL10A1
SP140L	COL11A1
HTR2B	COL11A2
MECOM	AP1S3
TNK2	COMP
SEMA3F	COMT
RPL39L	COPA
VILL	COX6B1
ZBBX	CPA1
KLF15	TMEM270
ZDHHC3	CPOX
LRRN1	CPT2
CNTN4	NDUFAF6
TMEM45A	NKX2-6
CHST2	CR2
CD200	GATA5
LIPH	SLC34A3
EDEM1	LACC1
CCR4	MESP2
EIF5A2	NKX2-5
RRP9	CCN2
GABRR3	IL23R
EFHB	CTNS
DUSP7	CTNNB1
UQCRC1	CTSK
RTP4	METTL27
ALG1L	VPS37D
ECT2	CYP19A1
GPR171	CYP27B1
ZBED2	CD55
DGKQ	DAO
ANXA3	DAXX
SCOC	DBH
TMEM175	DCC
TNIP2	DCTN1
NPY5R	DDB2
ADAMTS3	DDIT3
LIAS	RNF168
PRSS12	ADAMTS19
DAPP1	ASXL1
GFPT2	DLST
EIF4EBP3	DMD
SYNPO	DMP1
PRR7	DMPK
SLC6A18	DNA2
IRF1	DNASE1L3
FLT4	DNM2
ZNF879	DNMT3A
PCSK1	DSG2
CYFIP2	SLC26A2
HAPLN1	ECE1
PDLIM4	AGXT
PLAC8L1	TYMP
RHOBTB3	ABCA1
C1QTNF3	EDN3
CDO1	EHHADH
CPEB4	ELANE
CATSPER3	ELN
IL4	EMD
TINAG	EMP2
MTHFD1L	ENG
PPT2	ENO3
ZNF311	EPAS1
TAGAP	EPB41
FGD2	EPB42
NEU1	ANO5
SPDEF	EPHA4
GPLD1	EPOR
DDR1	ERBB2
ID4	ERBB3
NFKBIE	ERBB4
EZR	ERCC2
SERPINB9	AKT1
SLC17A2	ERCC3
KLHL32	ERCC4
RNF182	ERCC5
THEMIS	ESR1
DDX43	ALAD
CDC40	EWSR1
APOBEC2	EXT1
DPP6	EXT2
RUNDC3B	ABCD1
ZNF775	F5
CARD11	F8
PDGFA	F12
ABCB1	STOX1
ELMO1	FBN1
MOGAT3	JMJD1C
PSMG3	FKTN
AGAP3	SEMA3D
GIMAP4	FGF13
LRRC4	ALDOA
SLC12A9	FH
ZNF394	FHL1
ORAI2	ALDOB
OSBPL3	CARD8
VGF	FAN1
NPC1L1	DKK1
POR	TRIM32
BRI3	FOXE3
AGR2	PALLD
TRPV6	UNC13A
GCK	FOXE1
COL1A2	KIF1B
TMEM139	FLI1
ANKMY2	NUP205
MTMR7	LPIN1
RRS1	FLNC
TSPYL5	GANAB
CLDN23	FLT1
RGS22	SYNE2
SOX17	NUP160
TNFRSF10B	FMR1
PLAT	SYNE1
LY6K	FN1
RPL8	MLYCD
SLC25A37	TARDBP
NDRG1	SF3B1
LY6H	HEY2
LY6D	TNFRSF13B
PTP4A3	DAAM2
ADHFE1	SLC39A14
DCAF13	NNT
ADAM2	LEMD3
IDO1	CD2AP
LY96	ALK
ADAM28	RNASEH1
KLF4	FSHR
KLHL9	FTL
TRAF2	FUS
ANAPC2	PCSK9
FBP2	ATL3
SURF1	CHMP2B
SNAPC4	LDLRAP1
IGFBPL1	GAPVD1
NRARP	GATA4
FBXO10	GATA6
DPP7	GATM
PDCD1LG2	GBA1
PKN3	GCGR
OR2K2	IL36RN
INSL4	BSCL2
TPM2	TBL2
CORO2A	GDNF
FRMPD1	GFI1
PFKP	OPLAH
VIM	GHSR
TCF7L2	AMPD1
ADAM8	GJA5
ACBD5	MLH3
ECHDC3	GJB2
INA	PPA2
CALML3	FOXP1
BAG3	GK
CUZD1	GLA
BAMBI	GPC3
C10orf53	AMPD3
CALHM3	GLE1
STAMBPL1	BIN1
TBC1D10C	GNA11
MICAL2	GNAQ
ETS1	GNAS
TRIM29	GNB2
USH1C	GP1BB
FADS2	ANG
PACSIN3	H19
TOLLIP	CAVIN1
KCNK7	SLC25A42
TMPRSS5	RABL3
SAA2	GPR35
SIGIRR	ANK1
ELF5	CRB2
MYEOV	ACAD9
UNC93B1	FLVCR1
VSIG2	SLC25A4
TNNI2	TBK1
LSP1	MSH6
EXPH5	GTF2I
GAS2	GUCY2C
SIK2	ICOS
CWF19L2	ALG5
TAF1D	SNX10
SLC35F2	DSE
FOLH1	LRP12
ZNF664	UBQLN2
TPCN1	SLC40A1
IFFO1	HABP2
OAS2	HADHA
SELPLG	HADHB
IL23A	HARS1
ACSS3	HBB
USP30	HBG1
AACS	HBG2
CCND2	HEXB
PUS1	CFH
CNTN1	HFE
SLC2A13	HGD
ACACB	VSX1
TMPRSS12	HLA-B
ISCU	ANXA11
KCNJ8	HLA-DPA1
PIK3C2G	HLA-DPB1
SDSL	HLA-DQA1
LMBR1L	HLA-DQB1
ARNTL2	HLA-DRB1
SPPL3	HMBS
RHOF	HMGCR
TSPAN8	HNRNPA1
HEBP1	HNRNPA2B1
ZC3H10	APC
REP15	HPGD
CLEC2D	HPS1
SLC15A5	BIRC3
RASA3	HYAL1
GRK1	UBAC2
OLFM4	APOB
ABHD13	KY
THTPA	ACADM
NRL	STING1
TMEM179	HEPHL1
ANKRD9	IDH1
GCH1	IDH2
LGALS3	IDUA
SMOC1	CFI
BRF1	IFNGR1
TRIP11	IGHG2
IFI27	IGKC
DHRS2	APRT
CLEC14A	FAS
GPX2	IL1R1
PHGR1	IL1RN
MKRN3	IL2RA
GJD2	IL2RB
SLC28A2	IL6
CTSH	IL10
CKMT1B	IL12A
CMIP	IL12B
CPNE2	IRF2BP2
ABAT	IRAK1
IL32	IRF5
GFOD2	ABCC6
CX3CL1	ACADVL
IL17C	JAK2
PDIA2	KCNA5
TNFRSF12A	KIF7
SF3B3	KCNE1
ZG16B	KCNJ3
NHLRC4	KCNJ5
NTHL1	KCNN4
IRF8	KCNQ1
CTRB1	KIT
THOC6	KRAS
MED13	KRT5
THRA	KRT6A
BAIAP2	KRT6B
KRT20	KRT14
ARSG	KRT16
MAP3K14	KRT17
ST6GALNAC1	LIN28B
GUCY2D	LBR
NAGS	LDHA
CDR2L	LDLR
ABHD15	ARHGDIA
NEURL4	LIG3
WIPI1	LMNA
FMNL1	LMNB1
CANT1	LMO1
RNF135	CHCHD10
SOX15	LMX1B
SOCS7	LOX
TTC25	LPL
KCNAB3	LRP1
AXIN2	LRP5
PCYT2	LYN
CSNK1D	TACSTD2
TMEM88	EPCAM
KRT19	SMAD2
IFI35	SMAD3
SHPK	SMAD4
RAB34	ARSB
CBX8	MAT2A
EPB41L3	MATN3
KCTD1	MAX
NFATC1	MC2R
MBP	MCM6
PIAS2	CD46
CXXC1	MDH2
MEP1B	MDM4
ZNF532	MEF2A
THOP1	ARVCF
SBK2	MEFV
EPS8L1	MEN1
NFKBIB	MET
ZNF304	CIITA
RSPH6A	ASAH1
ARRDC2	MIF
ZNF461	MITF
FKBP8	ATXN3
ZNF667	MLH1
ZNF132	MME
ZNF544	MMP1
ZNF610	MMP2
ZNF773	MMP13
ZIK1	MPL
CAPS	MSH2
FFAR1	MST1
ZNF772	MT-ATP6
GNA15	MT-CO1
ZNF556	MT-CO3
TMEM86B	MTTP
BST2	MT-TE
ZNF154	MT-TK
ZNF578	MMUT
DEDD2	MUTYH
IL12RB1	MVK
ZNF681	MYBPC3
ZNF626	MYC
ZNF790	MYCN
ZNF844	MYF6
ZNF135	MYH3
KLF2	MYH7
QTRT1	MYH11
CYP4F12	MYL2
ZNF134	MYL4
ZNF257	MYLK
ZNF528	MYO1E
ZNF585B	NAB2
SCAMP4	NAGLU
ZNF671	NCF4
ZNF90	ATM
CCDC8	NEFH
ZNF781	NEK1
ZNF382	NF1
ZNF559	NF2
NLRP2	NFKB2
ZFP30	NFKBIL1
BLVRB	TONSL
ZNF329	NGF
ZNF414	NOS1
ZNF473	NOTCH2
PMEPA1	NPHS1
SLCO4A1	NPM1
BCL2L1	ATP2A1
CBLN4	NPPA
SAMD10	NRTN
VSTM2L	NTRK1
TUBB1	NUMA1
TGIF2	OPA1
ZNF334	TNFRSF11B
DSCAM	OTC
PRMT2	RRM2B
MCM5	CHST11
TSPO	PAX2
SLC25A1	SOST
SLC2A11	COQ6
CSNK1E	ATL1
C22orf42	MLXIPL
SH3BP1	MRPS2
RAB36	PLCE1
APOBEC3C	TLR7
MIOX	REEP2
	POMP
	PRKAG2
	ANKFY1
	PDGFB
	PDGFRA
	PIGT
	ENPP1
	SUFU
	DNAJB11
	WWOX
	CD244
	ERAP1
	ADA2
	ATP8B1
	PFKM
	PFN1
	PGAM2
	PGK1
	ABCB4
	PHEX
	PHKA1
	PHKA2
	PHKB
	PHKG2
	PIGA
	PIK3CA
	PIK3CG
	PITX2
	PKD1
	PKD2
	PKHD1
	BCL11A
	PLCG2
	SERPINF2
	PLN
	PML
	PMP22
	PMS1
	ATP7A
	PMS2
	ACP5
	ATP7B
	TREM2
	POLD1
	POLE
	POLG
	DPM3
	PON1
	ANLN
	PON3
	ATRX
	PPARG
	TET2
	TRPM4
	ASPN
	BCOR
	TBC1D8B
	SDHAF2
	PPOX
	MOCOS
	MSTO1
	UFSP2
	TMEM127
	PRKAR1A
	NUP133
	NGLY1
	PRKCD
	SCN3B
	GLT8D1
	TMEM126B
	PRKCSH
	UNC45A
	PRKG1
	ANKH
	PRNP
	BTNL2
	MRAP
	PRPH
	PRSS1
	PRSS2
	PRTN3
	PSAP
	SLC2A9
	TWNK
	B2M
	PSMB4
	PSMB9
	PNPLA2
	CYSLTR2
	NUP107
	PTEN
	PTH1R
	HACE1
	ZNF687
	PTPN2
	PTPN3
	PTPN11
	NKX3-2
	PTPRO
	ALDH18A1
	PYGM
	NLRC4
	OVOL2
	RAD21
	RAD51
	ACTA2
	RARA
	RASA1
	RB1
	TRPV4
	CCND1
	RELA
	REST
	RET
	RFC2
	RNF6
	TRAPPC11
	RPS20
	RREB1
	RYR1
	SAA1
	SAT1
	MSMO1
	ATXN2
	SCN1B
	SCN2B
	SCN4A
	SCN4B
	SCN5A
	SCN9A
	SCNN1B
	SCNN1G
	SDHA
	SDHB
	SDHC
	SDHD
	TRAPPC2
	NOD2
	SEMA4A
	SFRP4
	ABCG5
	ABCG8
	SRSF2
	MTMR14
	INF2
	HS3ST6
	SI
	PORCN
	NABP1
	BMP2
	SLC4A1
	NCF1
	BMP6
	SLC12A3
	SLC34A1
	BMPR1A
	SLCO2A1
	SLC22A4
	SMARCB1
	DDRGK1
	ZFTA
	SMARCE1
	SMO
	SMPD1
	SOD1
	SOX10
	SPAST
	SPG7
	SPINK1
	SPP1
	SPTA1
	SPTB
	SPTBN1
	BRCA1
	SREBF1
	SRP19
	SRP54
	BRCA2
	STAR
	STAT3
	STAT4
	STAT5B
	STAT6
	STIM1
	STK11
	STX1A
	SVIL
	SYK
	TBX1
	TBX6
	TCF4
	ZEB1
	MLX
	ACTC1
	TEK
	TERT
	TGFB1
	TGFB2
	TGFB3
	TGFBI
	TGFBR1
	TGFBR2
	THPO
	TK2
	TLR4
	SERPING1
	C1QB
	TNFRSF1A
	TNNC1
	TNXB
	C1R
	TOP2A
	TP53
	C1S
	ACTG2
	C4A
	TRPC6
	TRPS1
	TSC1
	TSC2
	TTN
	HIRA
	CRPPA
	TYROBP
	UBA1
	UFD1
	COL14A1
	UQCRH
	VCP
	VDR
	VHL
	WAS
	WIPF1
	EIF4H
	CLIP2
	WNT1
	WRN
	WT1
	XPA
	XPC
	CFAP410
	CNBP
	ZBTB16
	NPHS2
	ALMS1
	NUP37
	FKRP
	GNPTAB
	TMEM43
	CDC73
	CARS2
	SH3TC2
	TBL1XR1
	AAGAB
	ANKRD55
	PALB2
	ALG9
	THSD4
	NUP85
	COQ8B
	GRHL2
	OPA3
	FGF23
	MFAP5
	ACTN4
	CALR
	NPRL3
	TAF15
	CLPB
	FIP1L1
	VANGL1
	LZTR1
	CAPN3
	DYSF
	KLRC4
	BAP1
	ARHGAP24
	GPR101
	SLC4A11
	SLC25A11
	OBSCN
	ZNRF3
	GTF2IRD2
	FAR1
	TRAF7
	POLR3GL
	DNAJC30
	CASQ1
	GNPTG
	CASR
	ZNF469
	FKBP6
	CAT
	LMNB2
	HPDL
	ORAI1
	PIGY
	APOL1
	CAV1
	CASK
	PRKRA
	CAV3
	TNFSF11
	RUNX1
	ABCB11
	ALDH4A1
	CBL
	STX16
	DGAT1
	PNPT1
	RIPK1
	TNFSF12
	TNFRSF11A
	CCN6
	SQSTM1
	BCL10
	PHOX2B
	P4HA2
	WNT3A
	TRPA1
	CCNF
	OTULIN
	BAZ1B
	AIP
	PSTPIP1
	MLIP
	TBX18
	PKDCC
	NLRP12
	CD247
	ZMYM3
	VAPB
	CRLF1
	BCL7B
	CD19
	MS4A1
	NTN1
	CHST3
	MYOT
	SCARB2
	SPTLC2
	MINPP1
	GTF2IRD1
	GOSR2
	GNA14
	NUP155
	SEC24C
	LPIN2
	DEPDC5
	NUP93
	PRORP
	IFT140
	CD81
	PIEZO1
	MATR3
	PLEKHM1
	MAGI2
	FIG4
	WASHC5
	MFN2
	DLEC1
	MED12
	NR1H4
	KCNE2
