# Supplementary material for: Pain - related methylation driver genes affect the prognosis of pancreatic cancer patients by altering immune function and perineural infiltration
Source: Front Genet. 2025 Oct 8;16:1600883. doi: 10.3389/fgene.2025.1600883 (PMC12540144; doi:10.3389/fgene.2025.1600883)
Supplement: Supplementary file 4 [file DataSheet1.zip]

Archive with 8 entries (8 files):
- chromosomal location.R
- CNV.R
- DEGs.R
- GSE183975.R
- methylation.R
- mutation.R
- TCGA-pain.R
- WGCNA.R
