# Supplementary material for: Pain - related methylation driver genes affect the prognosis of pancreatic cancer patients by altering immune function and perineural infiltration
Source: Front Genet. 2025 Oct 8;16:1600883. doi: 10.3389/fgene.2025.1600883 (PMC12540144; doi:10.3389/fgene.2025.1600883)
Supplement: Supplementary file 4 [file DataSheet1.zip › CNV.R]

#参考网页：https://cloud.tencent.com/developer/article/2479796

rm(list = ls())
library(tidyverse)
setwd("D:/南通肿瘤研究所/实验及日常工作/癌痛/甲基化")#定位文件位置（亦可从右下角file设置处选择working directory)
library(TCGAbiolinks)
f = "masked.Rdata"
#if (!requireNamespace("BiocManager", quietly = TRUE))
 # install.packages("BiocManager")
#BiocManager::install("TCGAbiolinks")

library(SummarizedExperiment)
cancer_type = "TCGA-PAAD"   #肿瘤类型，这里可修改癌症类型
#TCGA 肿瘤缩写：https://www.jianshu.com/p/3c0f74e85825
query <- GDCquery(project = cancer_type,
                     data.category = "Transcriptome Profiling",
                     data.type = "Gene Expression Quantification",
                     workflow.type = "STAR - Counts"
)#准备下载内容，即表头内容,查询
TCGAbiolinks:::getGDCprojects()$project_id   #查看有哪些癌症

query <- GDCquery(project = "TCGA-PAAD",
                  data.category = "Copy Number Variation",
                  data.type = "Masked Copy Number Segment")
GDCdownload(query,method = "api")
PAAD_CNV_download <- GDCprepare(query = query, save = TRUE, save.filename = "PAAD_CNV_download.rda")

  seg <- GDCprepare(query) 
  colnames(seg)
  seg = seg[,c(7,2:6)]
  save(seg,file = f)
  write.table(seg,file = "seg.txt",row.names = F,quote = F,sep = "\t")

load(f)
head(seg)

## # A tibble: 6 × 6
##   Sample                       Chromosome   Start    End Num_Probes Segment_Mean
##   <chr>                        <chr>        <dbl>  <dbl>      <dbl>        <dbl>
## 1 TCGA-W5-AA2X-11A-11D-A416-01 1           3.30e6 1.04e8      58516      -0.001 
## 2 TCGA-W5-AA2X-11A-11D-A416-01 1           1.04e8 1.04e8          5      -0.972 
## 3 TCGA-W5-AA2X-11A-11D-A416-01 1           1.04e8 1.79e8      27859       0.0016
## 4 TCGA-W5-AA2X-11A-11D-A416-01 1           1.79e8 1.79e8          2      -1.26  
## 5 TCGA-W5-AA2X-11A-11D-A416-01 1           1.79e8 2.48e8      43396       0.0014
## 6 TCGA-W5-AA2X-11A-11D-A416-01 2           4.81e5 1.71e7      10742       0.008

length(unique(seg$Sample)) #人数

## [1] 85
#如果只需要tumor样本那么就：
k = as.numeric(str_sub(seg$Sample,14,15))<10
seg = seg[k,]

marker <- read.table("snp6.na35.remap.hg38.subset.txt", sep = "\t",row.names = 1,check.names = F,header = T)

marker = data.table::fread("snp6.na35.remap.hg38.subset.txt.gz",data.table = F)
head(marker)

table(marker$freqcnv)

## 
##   FALSE    TRUE 
## 1595984  241523

marker = marker[!marker$freqcnv,] #只保留FALSE
marker =marker[,1:3]
colnames(marker) = c("Marker Name","Chromosome","Marker Position")
head(marker)

##     Marker Name Chromosome Marker Position
## 2 SNP_A-1780271         15        33103578
## 4 SNP_A-1780274         20        35320106
## 5 SNP_A-1780277         12        75270266
## 6 SNP_A-1780278          1       218717316
## 7 SNP_A-1780283          4       126709121
## 8 SNP_A-1780285          6        90209746

write.table(marker,file = "marker.txt",row.names = F,quote = F,sep = "\t")
