# Supplementary material for: Pain - related methylation driver genes affect the prognosis of pancreatic cancer patients by altering immune function and perineural infiltration
Source: Front Genet. 2025 Oct 8;16:1600883. doi: 10.3389/fgene.2025.1600883 (PMC12540144; doi:10.3389/fgene.2025.1600883)
Supplement: Supplementary file 4 [file DataSheet1.zip › DEGs.R]

library(tidyverse)
setwd("D:/Cancerpain/代码/TCGA-疼痛差异基因")#定位文件位置（亦可从右下角file设置处选择working directory)
library(TCGAbiolinks)#加载包
#生存分析包安装
#install.packages("survminer")
library(survminer)
#BiocManager::install("SummarizedExperiment")
library(SummarizedExperiment)
library(limma)

gene_expression <- read.table("TCGA-PAAD-counts表达谱.txt",sep = "\t",row.names = 1,check.names = F,stringsAsFactors = F,header = T)
library("readxl")
phenDat <- read_excel("分组信息.xlsx")
group_list=ifelse(str_detect(phenDat$RiskScore,"high"),"high","low")
#按title自定义，如包含‘non-responder’定义为‘DR’  DR-耐药#先观察phenoDat数据，自定义分组未必按照title栏
#遇到无法分组的数据可将数据输出修改再载入继续，步骤如下
#phenoDat <- read.csv("phenoDat.csv", row.names=1)
#group_list=ifelse(str_detect(phenoDat$lesion.ch1,"Sh"),"Con","NNP")
group_list = factor(group_list,
                    levels = c("low","high"))#设置参考水平，对照在前，处理在后
table(group_list)#计算对照和案例格数，观察与文章是否一致
design=model.matrix(~factor(group_list))
design
gene_expression <- gene_expression %>% t() %>% as.data.frame()#行列转换
gene_expression <-  rownames_to_column(gene_expression,var = 'Sample')#将counts1的行名变成一列数据，并命名列名为ENSEMBL
gene_expression <- inner_join(phenDat,gene_expression,by="Sample")
gene_expression <- column_to_rownames(gene_expression,var = 'Sample')#将symbol这一列变为行名，"var="可加可不加
gene_expression <- gene_expression[,-1]
gene_expression <- gene_expression %>% t() %>% as.data.frame()#行列转换


write.table(gene_expression,"基因表达谱(limma分析).txt",sep = "\t",row.names = T,col.names = NA,quote = F)

fit=lmFit(gene_expression,design)
fit=eBayes(fit)
library(TCGAbiolinks)
library(limma)
library(GEOquery)
library(stringr)
library(ggplot2)#火山图
library(dplyr)
DEG=topTable(fit,coef=2,n=Inf)
head(DEG)
#对差异分析结果进行一些检验
need_deg=data.frame(symbols=rownames(DEG), logFC=DEG$logFC, p=DEG$P.Value)
#write.csv(need_deg, file = "need_deg1.csv")
#简单火山图观察
deg_volcano(need_deg,1) #第一种图
#deg_volcano(need_deg,1,logFC_thred = 0.585) #设置logFC范围
#deg_volcano(need_deg,2) # 第二种图
#ggplot修改坐标轴，图片面板区大小可根据输出时图片尺寸进行调整#
cut_off_pvalue = 0.05
cut_off_logFC = 0.263#首先定义logFC和p值
# 根据阈值分别为上调基因设置‘up’，下调基因设置‘Down’，无差异设置‘Stable’，保存到change列
# 这里的change列用来设置火山图点的颜色
need_deg$change = ifelse(need_deg$p < cut_off_pvalue & abs(need_deg$logFC) >= cut_off_logFC, 
                         ifelse(need_deg$logFC> cut_off_logFC ,'Up','Down'),
                         'Stable')
table(need_deg$change)
write.csv(need_deg, file = "差异基因.csv")

gene_expression2 <- read.table("TCGA-PAAD-tpms表达谱.txt",sep = "\t",row.names = 1,check.names = F,stringsAsFactors = F,header = T)
gene_expression2 <- gene_expression2 %>% t() %>% as.data.frame()#行列转换
gene_expression2 <-  rownames_to_column(gene_expression2,var = 'Sample')#将counts1的行名变成一列数据，并命名列名为ENSEMBL
gene_expression2 <- inner_join(phenDat,gene_expression2,by="Sample")
gene_expression2 <- column_to_rownames(gene_expression2,var = 'Sample')#将symbol这一列变为行名，"var="可加可不加
gene_expression2 <- gene_expression2[,-1]
gene_expression2 <- gene_expression2 %>% t() %>% as.data.frame()#行列转换
write.table(gene_expression2,"基因表达谱(后续分析).txt",sep = "\t",row.names = T,col.names = NA,quote = F)

gene_expression3 <-  rownames_to_column(gene_expression2,var = 'Sample')#将counts1的行名变成一列数据，并命名列名为ENSEMBL
DEG2 <-  rownames_to_column(DEG,var = 'Sample')#将counts1的行名变成一列数据，并命名列名为ENSEMBL

DEG_exp <- inner_join(DEG2,gene_expression3,by="Sample")
DEG_exp <- DEG_exp[,-c(2:7)]
DEG_exp <- column_to_rownames(DEG_exp,var = 'Sample')#将symbol这一列变为行名，"var="可加可不加
DEG_exp2 <-  rownames_to_column(DEG_exp,var = 'symbols')#将counts1的行名变成一列数据，并命名列名为ENSEMBL
DEG_exp3 <- inner_join(need_deg,DEG_exp2,by="symbols")
DEG_exp3 <- column_to_rownames(DEG_exp3,var = 'symbols')#将symbol这一列变为行名，"var="可加可不加
DEG_exp3 <- DEG_exp3[,-c(1:2)]
write.table(DEG_exp3,"差异基因表达谱.txt",sep = "\t",row.names = T,col.names = NA,quote = F)

library("readxl")
down<- read_excel("下调基因表达谱.xlsx")
down <- column_to_rownames(down,var = '...1')
write.table(down,"下调基因表达谱.txt",sep = "\t",row.names = T,col.names = NA,quote = F)

gene_expression <- rownames_to_column(gene_expression,var = 'gene')
MDG_pain_exp <- inner_join(MDG_pain,gene_expression,by="gene")
rownames(MDG_pain_exp) <- NULL
MDG_pain_exp <- MDG_pain_exp %>% column_to_rownames("gene") 
write.table(MDG_pain_exp,"26基因表达谱.txt",sep = "\t",row.names = T,col.names = NA,quote = F)


Sample<- read_excel("分析样本.xlsx")
OS <- read_excel("survival.xlsx")
Sample_OS <- inner_join(Sample,OS,by="Sample")
write.table(Sample_OS,"样本生存状况.txt",sep = "\t",row.names = T,col.names = NA,quote = F)


#差异基因表达谱整理
library("readxl")
up <- read_excel("3886个上调基因.xlsx")
down <- read_excel("2076个下调基因.xlsx")
gene_expression <- read.table("TCGA-PAAD-tpms表达谱.txt",sep = "\t",row.names = 1,check.names = F,stringsAsFactors = F,header = T)
gene_expression <- rownames_to_column(gene_expression,var = 'Tag')
up_exp <- inner_join(up,gene_expression,by="Tag")
down_exp <- inner_join(down,gene_expression,by="Tag")
up_exp <- up_exp[,-c(2:7)]
down_exp <- down_exp[,-c(2:7)]
up_exp <- column_to_rownames(up_exp,var = 'Tag')#将symbol这一列变为行名，"var="可加可不加
down_exp <- column_to_rownames(down_exp,var = 'Tag')#将symbol这一列变为行名，"var="可加可不加

write.table(up_exp,"3886个上调基因表达谱.txt",sep = "\t",row.names = T,col.names = NA,quote = F)
write.table(down_exp,"2076个下调基因表达谱.txt",sep = "\t",row.names = T,col.names = NA,quote = F)


gene <- read_excel("high-vs-low_差异基因(up=3886,down=2076).xlsx")
exp <- inner_join(gene,gene_expression,by="Tag")
exp <- exp[,-c(2:7)]
exp <- column_to_rownames(exp,var = 'Tag')#将symbol这一列变为行名，"var="可加可不加
write.table(exp,"5962个上下调基因表达谱.txt",sep = "\t",row.names = T,col.names = NA,quote = F)


#筛选cyan模块中关键基因的表达谱及或logFC值
setwd("D:/Cancerpain/代码/3.WGCNA")#定位文件位置（亦可从右下角file设置处选择working directory)
library("readxl")
a <- read_excel("cyan模块考虑OStime后筛选的hub基因（MM0.8，GS0.1）.xlsx")
b <- read_excel("high-vs-low_差异基因(up=3886,down=2076).xlsx")
c <- inner_join(a,b,by="Gene")
c <- c[,-c(2:6)]
c <- column_to_rownames(c,var = 'Gene')#将symbol这一列变为行名，"var="可加可不加
write.table(c,"89个关键基因差异信息.txt",sep = "\t",row.names = T,col.names = NA,quote = F)


d <- read.table("5962个上下调基因表达谱.txt",sep = "\t",row.names = 1,check.names = F,stringsAsFactors = F,header = T)
d <- rownames_to_column(d,var = 'Gene')#行名变一列，命名为Gene
e <- inner_join(a,d,by="Gene")
e <- e[,-c(2:6)]
e <- column_to_rownames(e,var = 'Gene')#将symbol这一列变为行名，"var="可加可不加
write.table(e,"89个关键基因表达谱.txt",sep = "\t",row.names = T,col.names = NA,quote = F)


#上下调基因表达谱和分组信息合并，用于ImmuCellAI网站免疫分析
library(tidyverse)
setwd("D:/Cancerpain/代码/5.免疫分析")
library("readxl")
a <- read_excel("分组信息.xlsx")
b <- read.table("5962个上下调基因表达谱.txt",sep = "\t",row.names = 1,check.names = F,stringsAsFactors = F,header = T)
b <- b %>% t() %>% as.data.frame()#行列转换
b <- rownames_to_column(b,var = 'Sample')#行名变一列，命名为Gene
c <- inner_join(a,b,by="Sample")
c <- column_to_rownames(c,var = 'Sample')#将symbol这一列变为行名，"var="可加可不加
c <- c %>% t() %>% as.data.frame()#行列转换
write.table(c,"5962个上下调基因表达谱(加分组信息).txt",sep = "\t",row.names = T,col.names = NA,quote = F)
c2 <- c[-1,]
c1 <- c[-c(2:5963),]
c1 <- c1 %>% t() %>% as.data.frame()#行列转换
write.table(c1,"181个样本分组信息.txt",sep = "\t",row.names = T,col.names = NA,quote = F)
write.table(c2,"181个样本5962个上下调基因表达谱.txt",sep = "\t",row.names = T,col.names = NA,quote = F)


#
d <- read_excel("8个MCODE基因.xlsx")
b <- rownames_to_column(b,var = 'name')#行名变一列，命名为Gene
c <- inner_join(d,b,by="name")
c <- column_to_rownames(c,var = 'name')#将symbol这一列变为行名，"var="可加可不加
write.table(c,"8个MCODE基因表达谱.txt",sep = "\t",row.names = T,col.names = NA,quote = F)
