# Supplementary material for: Pain - related methylation driver genes affect the prognosis of pancreatic cancer patients by altering immune function and perineural infiltration
Source: Front Genet. 2025 Oct 8;16:1600883. doi: 10.3389/fgene.2025.1600883 (PMC12540144; doi:10.3389/fgene.2025.1600883)
Supplement: Supplementary file 4 [file DataSheet1.zip › GSE183975.R]

library(tidyverse)
setwd("D:/通肿瘤研究所/实验及日常工作/癌痛/GSE183795验证集")#定位文件位置（亦可从右下角file设置处选择working directory)
library(BiocManager)
library(TCGAbiolinks)
library(limma)
library(GEOquery)
library(TCGAbiolinks)
library(limma)
library(stringr)
library(ggplot2)#火山图
gset1 <- getGEO("GSE183795",
                GSEMatrix =TRUE,AnnotGPL=TRUE ,)#已知GSE序列，利用R包下载数据集
a1 <- exprs(gset1[[1]])#exprs用于提取表达矩阵信息
a1 <- as.matrix(a1)#转换为矩阵信息
#colnames(a1) <- str_remove(colnames(a1),pattern = "613")
range(a1)  #用range函数查看最大值和最小值。若有负值，则数据无法做差异分析。
boxplot(a1,main="GSE183795",ylim=c(0,20),notch=FALSE,outline=FALSE,las=2,cex.axis=0.7)#作箱线图，main为定义箱线图标题，ylim规定纵坐标范围，notch=FALSE意为舍去凹形箱线图,outline=FALSE意为舍去离散值,las设置横纵坐标标签方向,cex.axis设置横坐标字体大小查看数据分布情况，中位数基本在一条直线上为好。
#以上所得箱线图为规范化前数据集箱线图,输出图片获得图1A-1
normalized=normalizeBetweenArrays(a1)#做分位数标准化处理
a<- as.data.frame(normalized)#标准化处理后数据转换为数据框形式
boxplot(a,main="GSE183795",ylim=c(0,20),notch=FALSE,outline=FALSE,las=2,cex.axis=0.7)#作箱线图，main为定义箱线图标题，ylim规定纵坐标范围，notch=FALSE意为舍去凹形箱线图,outline=FALSE意为舍去离散值,las设置横纵坐标标签方向,cex.axis设置横坐标字体大小查看数据分布情况，中位数基本在一条直线上为好。
#以上所得箱线图为规范化后数据集箱线图,输出图片获得图1A-2
eSet=gset1[[1]] # 提取表达矩阵 #不同数据集该步骤需修改
phenoDat <- pData(eSet)# 提取表型数据信息

save(gset1,file = "gset1.rda") #保存文件 rda格式
probes_expr <- exprs(eSet)#转化矩阵信息
dim(probes_expr) #获取对象维度信息
#probes_expr=log2(probes_expr+1) #表达矩阵行log2+1归一化处理，下载后数据观察一下，成千上万的值为未归一，已归一的数值无需此项操作
pdata <- pData(eSet)# 提取表型数据信息
library(AnnoProbe)# 对表达芯片的探针进行基因注释
(gpl=eSet@annotation) 
checkGPL(gpl) 
printGPLInfo(gpl)
probe2gene=idmap(gpl) #提取探针ID和对应基因名称
genes_expr <- filterEM(probes_expr,probe2gene )#将探针ID转换为基因名
group_list=ifelse(str_detect(phenoDat$characteristics_ch1,"Tumor"),"PAAD","Control")#分组
pdata2=pdata[,c(10:15)]
pdata2=pdata2[,-c(2:4)]
write.csv(pdata2, file = "临床信息.csv")
library("readxl")
pdata3 <- read_excel("临床信息2(仅肿瘤).xlsx")
pdata3 <- column_to_rownames(pdata3,var = '...1')#将symbol这一列变为行名，"var="可加可不加
pdata3 <-  rownames_to_column(pdata3,var = 'Sample')#将counts1的行名变成一列数据，并命名列名为ENSEMBL

genes_expr2 <- genes_expr %>% t() %>% as.data.frame()#X数据框行列反转后再以数据框形式呈现
genes_expr3 <- rownames_to_column(genes_expr2,var = 'Sample')

genes_OS <- inner_join(pdata3,genes_expr3,by="Sample")
write.csv(genes_OS,file = "genes_OS.csv")

# 提取多列
genes_OS2 <- genes_OS[, c("Sample", "OS","State","PSMB8","COL17A1","BICC1","CTRC","TRIP13")]
write.csv(genes_OS2,file = "5模型基因+预后.csv")

genes_OS2 <- genes_OS %>% t() %>% as.data.frame()#X数据框行列反转后再以数据框形式呈现
write.csv(genes_OS2,file = "genes_OS2.csv")
