# Supplementary material for: Pain - related methylation driver genes affect the prognosis of pancreatic cancer patients by altering immune function and perineural infiltration
Source: Front Genet. 2025 Oct 8;16:1600883. doi: 10.3389/fgene.2025.1600883 (PMC12540144; doi:10.3389/fgene.2025.1600883)
Supplement: Supplementary file 4 [file DataSheet1.zip › methylation.R]

library(tidyverse)
setwd("D:/Cancerpain/代码/甲基化")#定位文件位置（亦可从右下角file设置处选择working directory)
library(TCGAbiolinks)#加载包
#生存分析包安装
#install.packages("survminer")
library(survminer)
#BiocManager::install("SummarizedExperiment")
library(SummarizedExperiment)


# 安装R包-------------
#if (!requireNamespace("BiocManager", quietly=TRUE))
#install.packages("BiocManager")
# BiocManager::install("MethylMix")


library("readxl")
data <- read_excel("MDG-name.xlsx")
data2 <- data[,(1:2)]
# 删除包含缺失数据的行
clean_data2 <- data2[complete.cases(data2), ]

# 显示删除缺失数据后的数据集
print(clean_data2)


MET <- read.table("Merge_Methy_450k.txt",sep = "\t",row.names = 1,check.names = F,stringsAsFactors = F,header = T)
MET2 <- rownames_to_column(MET,var = 'Name')#将counts1的行名变成一列数据，并命名列名为ENSEMBL
MDG <- inner_join(clean_data2,MET2,by="Name")
MDG2 <- MDG[,-1]
#去重复
MDG3 <- MDG2[!duplicated(MDG2$Genename),]#美元符号去重复，提取counts1中symbol列，该列每行进行提取不重复操作

rownames(MDG3) <- NULL
MDG3 <- column_to_rownames(MDG3,var = 'Genename')#将symbol这一列变为行名，"var="可加可不加
#查看缺失数目
sum(!complete.cases(MDG3)) #查看缺失值数目
#缺失填补
#library(missForest)
#MDG3 <- missForest(MDG3,ntree = 1000)
#删除NA值行
MDG4<- MDG3[complete.cases(MDG3),]
sum(!complete.cases(MDG4)) #查看缺失值数目
# 把TCGA barcode切割为16位字符(列名取前16位),并去除重复样本 substring提取，ing可加可不加
#colnames(MDG4) <- substring(colnames(MDG4),1,16)#counts列名提取前16位并覆盖原列名
MDG5 <- MDG4[,!duplicated(colnames(MDG4))]#去重复列名
table(substring(colnames(MDG5),14,16))#提取列名14-16位进行重复计数
# 保留01A,生成新集 （注：可通过table(substring(colnames(counts),14,16))查看样本类型）
MDG501 <- MDG5[,substring(colnames(MDG5),14,16) == c("01")]#01A代表肿瘤样本
# 保留11A，生成另一新集
MDG511 <- MDG5[,substring(colnames(MDG5),14,16) == c("11")]#11A代表对照正常样本#保存counts和tpms数据
#保存数据
write.table(MDG501,"METcancer.txt",sep = "\t",row.names = T,col.names = NA,quote = F)
write.table(MDG511,"METnormal.txt",sep = "\t",row.names = T,col.names = NA,quote = F)
METcancer <- MDG501#癌症样本甲基化信息
METnormal <- MDG511#正常样本甲基化信息


#癌症样本基因表达矩阵
GEcancer <- read.table("tpms01A.txt",sep = "\t",row.names = 1,check.names = F,stringsAsFactors = F,header = T)
METcancer <- read.table("METcancer.txt",sep = "\t",row.names = 1,check.names = F,stringsAsFactors = F,header = T)
METnormal <- read.table("METnormal.txt",sep = "\t",row.names = 1,check.names = F,stringsAsFactors = F,header = T)

#使数据按行名顺序排列
GEcancer <- rownames_to_column(GEcancer,var = 'Gene')#将counts1的行名变成一列数据，并命名列名为ENSEMBL
METcancer <- rownames_to_column(METcancer,var = 'Gene')
METnormal <- rownames_to_column(METnormal,var = 'Gene')
join1 <- inner_join(METcancer,GEcancer,by="Gene")
join2 <- inner_join(join1,METnormal,by="Gene")
join3 <- column_to_rownames(join2,var = 'Gene')#将symbol这一列变为行名，"var="可加可不加

METcancer2 <- join3[,c(1:184)]
GEcancer2 <- join3[,c(185:362)]
METnormal <- join3[,c(362:372)]

#表达谱及甲基化数据按列名再整理
colnames(GEcancer2) <- substring(colnames(GEcancer2),1,15)
GEcancer3 <- GEcancer2 %>% t() %>% as.data.frame()#行列转换
METcancer3 <- METcancer2 %>% t() %>% as.data.frame()#行列转换
GEcancer3 <- rownames_to_column(GEcancer3,var = 'Sample')#将counts1的行名变成一列数据，并命名列名为ENSEMBL
METcancer3 <- rownames_to_column(METcancer3,var = 'Sample')
GEcancer3 <- rownames_to_column(GEcancer3,var = 'Sample')#将counts1的行名变成一列数据，并命名列名为ENSEMBL
METcancer3 <- rownames_to_column(METcancer3,var = 'Sample')


join4 <- inner_join(METcancer3,GEcancer3,by="Sample")
join4 <- column_to_rownames(join4,var = 'Sample')#将symbol这一列变为行名，"var="可加可不加

METcancer4 <- join4[,c(1:12823)]
GEcancer4 <- join4[,c(12824:25646)]

GEcancer4 <- GEcancer4 %>% t() %>% as.data.frame()#行列转换
METcancer4 <- METcancer4 %>% t() %>% as.data.frame()#行列转换
#保存数据
write.table(METcancer4,"METcancer(整理版).txt",sep = "\t",row.names = T,col.names = NA,quote = F)
write.table(METnormal,"METnormal(整理版).txt",sep = "\t",row.names = T,col.names = NA,quote = F)
write.table(GEcancer4,"GEcancer(整理版).txt",sep = "\t",row.names = T,col.names = NA,quote = F)
#癌症组甲基化及表达谱数据在excel里还需整理
#整理后再打开
GEcancer <- read.table("GEcancer(整理版).txt",sep = "\t",row.names = 1,check.names = F,stringsAsFactors = F,header = T)
METcancer <- read.table("METcancer(整理版).txt",sep = "\t",row.names = 1,check.names = F,stringsAsFactors = F,header = T)
METnormal <- read.table("METnormal(整理版).txt",sep = "\t",row.names = 1,check.names = F,stringsAsFactors = F,header = T)


#核查数据类型是否符合要
is.numeric(METcancer)
is.numeric(METnormal)
is.numeric(GEcancer)
#数据格式转换
GEcancer<-as.matrix(GEcancer)
METcancer<-as.matrix(METcancer)
METnormal<-as.matrix(METnormal)


#甲基化分析
library("MethylMix")
MethylMixResults <- MethylMix(METcancer, GEcancer, METnormal)
#各项分析结果解释
#MethylationDrivers: Driver genes，利用beta分布模拟出来的驱动基因。
#NrComponents: The number of methylation states found for each driver gene. 正常来说，methylation states有两个：hypo和hyper
#MixtureStates: 每个驱动基因的DM-values，应该是取平均的值
#MethylationStates: 一个矩阵，每个驱动基因在每个样本中的DM-values
#Classifications: 对于每个样本每个基因的methylation states，值为1对应hypo，值为2对应hyper
#Models: Beta分布模型的参数
save(MethylMixResults,file = "MethylMixResults.rda") 
MethylationDrivers <- MethylMixResults[["MethylationDrivers"]]#提取
MethylationDrivers <- as.data.frame(MethylationDrivers)
write.table(MethylationDrivers,"TCGA-甲基化驱动基因.txt",sep = "\t",row.names = T,col.names = NA,quote = F)
NrComponents <- MethylMixResults[["NrComponents"]]#提取
NrComponents <- as.data.frame(NrComponents)
write.table(NrComponents,"TCGA-甲基化驱动基因甲基化状态.txt",sep = "\t",row.names = T,col.names = NA,quote = F)


作图1
# Plot the most famous methylated gene for glioblastoma
plots <- MethylMix_PlotModel("PSMB8", MethylMixResults, METcancer)
plots$MixtureModelPlot

# Plot MGMT also with its normal methylation variation
plots <- MethylMix_PlotModel("PSMB8", MethylMixResults, METcancer, METnormal = METnormal)
plots$MixtureModelPlot

# Plot a MethylMix model for another gene
plots <- MethylMix_PlotModel("CTRC", MethylMixResults, METcancer, METnormal = METnormal)
plots$MixtureModelPlot

作图2
# Also plot the inverse correlation with gene expression (creates two separate
# plots)
plots <- MethylMix_PlotModel("TRIP13", MethylMixResults, METcancer, GEcancer, METnormal)
plots$MixtureModelPlot
plots$CorrelationPlot


# Plot all functional and differential genes
for (gene in MethylMixResults$MethylationDrivers) {
  MethylMix_PlotModel(gene, MethylMixResults, METcancer, METnormal = METnormal)
}
