# Supplementary material for: Pain - related methylation driver genes affect the prognosis of pancreatic cancer patients by altering immune function and perineural infiltration
Source: Front Genet. 2025 Oct 8;16:1600883. doi: 10.3389/fgene.2025.1600883 (PMC12540144; doi:10.3389/fgene.2025.1600883)
Supplement: Supplementary file 4 [file DataSheet1.zip › mutation.R]

setwd("D:/Cancerpain/代码/6.突变负荷")
install.packages("pacman")
library(pacman)
p_load(TCGAbiolinks,DT,tidyverse)
BiocManager::install("TCGAbiolinks")
library(tidyverse)
BiocManager::install("maftools")
library(maftools)

library(dplyr)
library(TCGAbiolinks)

query <- GDCquery(
  project = "TCGA-PAAD", 
  data.category = "Simple Nucleotide Variation",
  data.type = "Masked Somatic Mutation",
  access = "open"
)

GDCdownload(query)

GDCprepare(query, save = T,save.filename = "TCGA-PAAD_SNP.Rdata")
load(file = "TCGA-PAAD_SNP.Rdata")
maf.paad <- data

class(maf.paad)

dim(maf.paad)

maf.paad[1:10,1:10]
maf <- read.maf(maf.paad)
fig1 <- plotmafSummary(maf = maf, rmOutlier = TRUE, addStat = 'median', dashboard = TRUE)
plotmafSummary(maf = maf, rmOutlier = TRUE, addStat = 'median', dashboard = TRUE, titvRaw = FALSE)

#计算tmb值
tmb_table_wt_log = tmb(maf = maf)

#查看tmb值
head(tmb_table_wt_log)

write.csv(maf.paad, file = "maf.csv")
write.table(maf.paad,"maf.txt",sep = "\t",row.names = T,col.names = NA,quote = F)
write.csv(tmb_table_wt_log, file = "TMB.csv")

TMB <- read.csv("TMB.csv")

TMB1 <- column_to_rownames(TMB,var = 'Tumor_Sample_Barcode')#将symbol这一列变为行名，"var="可加可不加
TMB1 <- rownames_to_column(TMB1,var = 'ID')#将counts1的行名变成一列数据，并命名列名为ENSEMBL
Riskscore1 <- rownames_to_column(Riskscore,var = 'ID')#将counts1的行名变成一列数据，并命名列名为ENSEMBL

TMB2 <- inner_join(TMB1,Riskscore1,by="ID")
TMB3 <- TMB2[,-c(2:3)]
TMB4 <- TMB3[,-c(3)]
TMB5 <- TMB4[,-c(5:11)]
write.csv(TMB4, file = "TMB4.csv")

c2 <- b <- read.table("181个样本5962个上下调基因表达谱.txt",sep = "\t",row.names = 1,check.names = F,stringsAsFactors = F,header = T)
c3 <- rownames_to_column(c2,var = 'Hugo_Symbol')#行名变一列，命名为Gene

e <- inner_join(c3,maf.paad,by="Hugo_Symbol")
e <- e[,-c(2:182)]
e <- e[,-c(8:141)]
e <- e[,-c(2:5)]
write.csv(e, file = "5962个上下调基因SNP信息.csv")#excel整理后微生信作图


TMB1<- TMB1 %>% t() %>% as.data.frame()#行列转换

# 把TCGA barcode切割为16位字符(列名取前16位),并去除重复样本 substring提取，ing可加可不加
colnames(TMB1) <- substring(colnames(TMB1),1,16)#counts列名提取前16位并覆盖原列名
TMB2<- TMB1 %>% t() %>% as.data.frame()#行列转换
TMB2 <- rownames_to_column(TMB2,var = 'Sample')#将counts1的行名变成一列数据，并命名列名为ENSEMBL
library("readxl")
f <- read_excel("分组信息.xlsx")
TMB3 <- inner_join(TMB2,f,by="Sample")
TMB3 <- TMB3[,-2]
write.csv(TMB3, file = "肿瘤突变负荷(含分组信息).csv")#excel整理后微生信作图
