# Supplementary material for: Pain - related methylation driver genes affect the prognosis of pancreatic cancer patients by altering immune function and perineural infiltration
Source: Front Genet. 2025 Oct 8;16:1600883. doi: 10.3389/fgene.2025.1600883 (PMC12540144; doi:10.3389/fgene.2025.1600883)
Supplement: Supplementary file 5 [file Table6.xlsx]

## Sheet: 89 key genes
	logFC	AveExpr	t	P.Value	adj.P.Val	B
SYP	-2.77846	2.18191911064534	-7.08436	2.95383616700385e-11	3.06011005518627e-09	15.2270818621508
SYT7	-2.66053	3.53282801740703	-7.009	4.51935315320635e-11	4.20233706372777e-09	14.8169297962617
ADGRL1	-1.34928	3.32267973138426	-6.93629	6.79600643439601e-11	5.80921410997564e-09	14.4235741963118
B4GAT1	-1.01082	5.18656306541721	-6.90524	8.08386672847694e-11	6.75853805167664e-09	14.2562889134027
RAB36	-1.38244	3.29361191702083	-6.85462	1.07169804658734e-10	8.34846392025758e-09	13.9845306373888
OGFOD3	-0.807236	4.05405731586119	-6.84087	1.15679524578577e-10	8.82033239006734e-09	13.9108959236389
CYB5D2	-0.979123	4.82346726086841	-6.70056	2.50995258719876e-10	1.63851767867064e-08	13.1646641735079
P4HTM	-0.989214	4.4098788079689	-6.3723	1.48282307864188e-09	6.86057609831831e-08	11.4554036974401
CDKN2AIPNL	-0.677746	4.80127266462398	-6.3338	1.82005461589181e-09	8.08715176879482e-08	11.2584088373892
WNT4	-2.44915	2.98189576237512	-6.32542	1.90290244131898e-09	8.37716543566338e-08	11.215622045812
VAMP2	-1.03629	5.99185984995535	-6.27954	2.42638869005188e-09	1.02781824910597e-07	10.9820639049294
PODXL2	-1.6292	4.86103268147015	-6.08377	6.76189663748247e-09	2.39582293129537e-07	9.99780792121012
KCNH2	-2.20026	2.7305818323012	-6.08276	6.79731822114648e-09	2.40390500800546e-07	9.9927935417082
SNAP25	-2.54271	2.84726176569835	-6.03504	8.70023682570924e-09	2.96679632149677e-07	9.75594755280524
HDAC5	-0.825093	4.92377450295452	-6.00152	1.03392683551882e-08	3.43357375237973e-07	9.5903705710336
ERP29	-0.617882	7.45498024965294	-5.96834	1.22590579100787e-08	3.96071460816815e-07	9.42702145194722
UBE2O	-0.749567	4.2151755907086	-5.96432	1.25141576742961e-08	4.02267914987239e-07	9.40727097856783
BCAM	-1.43763	5.99732796396241	-5.93899	1.42452256477124e-08	4.48089919631506e-07	9.28303882341408
ATP6V0E2	-1.26219	3.35603521713665	-5.88429	1.88220658922752e-08	5.63243673529906e-07	9.0159676310993
PTPRN2	-1.79878	5.35878623892184	-5.86472	2.07858128029281e-08	6.14293276975838e-07	8.92086239868341
PLPPR2	-0.922044	5.0288127395096	-5.86321	2.09452487098097e-08	6.17091701555474e-07	8.91354024561182
TOM1L2	-0.895748	4.28189854252142	-5.83558	2.4088277244466e-08	6.88939556559889e-07	8.77957836880492
FAM174A	-0.799128	5.22802678613927	-5.78119	3.16791743493593e-08	8.56550952407782e-07	8.51719167224885
NAT14	-1.20183	4.76445632232923	-5.75447	3.62222583295191e-08	9.55005101351719e-07	8.38886746970813
FXR2	-0.667885	4.54310919361254	-5.68057	5.23589867124045e-08	1.283451841994e-06	8.0362047529199
CPE	-1.98311	7.3537093273065	-5.67239	5.45279022215707e-08	1.32747237822169e-06	7.99736808236116
SGSM2	-1.03256	3.75541709059978	-5.65489	5.94679161831955e-08	1.41697177285509e-06	7.91439663089432
SEZ6L2	-1.12251	6.26098321332896	-5.61723	7.16302814593821e-08	1.65505021233787e-06	7.73640994747525
ARVCF	-1.24444	3.25335592329267	-5.58334	8.46274678896257e-08	1.90008102816495e-06	7.57697132643186
EMC10	-0.813374	5.32395197153164	-5.54124	1.04004759535756e-07	2.2840307906343e-06	7.37988921961839
AC055839.2	-1.75201	3.80645261621822	-5.52022	1.15241209696668e-07	2.47101005538569e-06	7.28185220635914
MORN4	-0.857556	3.35788311721602	-5.4301	1.78374927051819e-07	3.55908273622678e-06	6.86459782464991
ATP6V0A1	-0.784147	4.54146907607782	-5.34901	2.63188385591168e-07	4.93789075407366e-06	6.49337867579982
ARFGEF3	-1.5071	3.24241883888481	-5.31574	3.08376509695079e-07	5.61439639714192e-06	6.34224976460702
RHBDD2	-0.794117	7.34941394346247	-5.29998	3.32346195723141e-07	5.98223152301653e-06	6.27087132825665
SLC29A4	-2.02897	2.76225735278852	-5.28883	3.50376658480729e-07	6.2477828474833e-06	6.22050100100589
TSPAN7	-1.80502	3.54235988745852	-5.26987	3.83255880240414e-07	6.71472756355034e-06	6.13499890187998
CRTC1	-0.877455	3.25943460695752	-5.245	4.30973697398064e-07	7.39443800162187e-06	6.02316497303214
CASTOR2	-1.20083	2.83785088523627	-5.24002	4.41203910562604e-07	7.556360236428e-06	6.00081009955181
LRPAP1	-0.628439	5.29328887073399	-5.12722	7.47409512965977e-07	1.14896130130302e-05	5.49886085736019
BRD3OS	-0.789799	3.3909679122585	-5.10777	8.1786936829153e-07	1.23145544220957e-05	5.41313536786661
TCEAL3	-0.774979	5.10900732259911	-5.09453	8.69473627469609e-07	1.29584881054149e-05	5.35492485898321
DZIP3	-1.02706	3.27054899627403	-5.08886	8.92561249118365e-07	1.32198931862426e-05	5.32999469399415
NRSN2	-1.02013	5.03511061260406	-5.08052	9.27561314464242e-07	1.35904487135414e-05	5.29340814189704
CIRBP	-0.740611	7.03332870534721	-4.91048	2.01269079623787e-06	2.53073297875239e-05	4.55734688603683
TBL1X	-0.825189	3.63197765730451	-4.86651	2.45170809953617e-06	2.9541377871908e-05	4.37012517249402
SSBP4	-0.888761	5.1473134360933	-4.78502	3.52260198535669e-06	3.95918862292862e-05	4.02653673667235
APLP1	-2.01722	4.2914111956078	-4.70341	5.04213703953147e-06	5.31599647386885e-05	3.68692880020668
BEX2	-1.66828	4.48533	-4.66254	6.02426037549228e-06	6.17057771507973e-05	3.51855596390762
NEURL1	-1.99176	2.63719193323202	-4.58075	8.57263726827938e-06	8.32115263111943e-05	3.18510391763404
USP11	-0.677914	5.7968936098117	-4.3696	2.08751790240989e-05	0.00017391724762123	2.34590531404477
NAP1L5	-1.04556	3.26204747363278	-4.3454	2.30713922515822e-05	0.000188749733519167	2.25177791049092
ELAPOR1	-2.04862	4.21637050505821	-4.33524	2.40580814312086e-05	0.000194742555071855	2.21238509188648
GPRASP2	-0.944677	3.14245465597845	-4.31928	2.56913156891533e-05	0.000205681587428241	2.15061533234334
KCNJ11	-1.60358	2.28429088417923	-4.20057	4.16320527362862e-05	0.000308310096837252	1.69724162752982
CDS2	-0.632993	4.07350943631167	-4.04588	7.69446028967888e-05	0.000511943462624289	1.12199032239335
PTPRN	-2.22747	3.36905340421127	-3.93189	0.000119668296229818	0.000740862962888205	0.709620928774516
CD99L2	-0.785036	4.89517818244123	-3.89283	0.00013892052797685	0.00084013423359604	0.570587020382196
RUFY3	-0.597302	3.65041108951455	-3.88003	0.00014584079966426	0.000876371410172689	0.525308741108067
BEX4	-0.983898	5.86446027431834	-3.87114	0.000150846714163378	0.00090167452661722	0.493884285239638
DUSP26	-1.83542	2.19560868242311	-3.82037	0.000182668560553794	0.00106062385052587	0.315793931812896
TMX4	-0.732213	5.13647340094733	-3.80001	0.000197138634823313	0.00112645583243465	0.244931203454336
KCNK3	-1.77163	2.1297468366021	-3.77463	0.000216701756413753	0.00121457479587149	0.157036770777069
SLC7A8	-0.999286	4.83699676976328	-3.76823	0.000221914863775073	0.00123760711915753	0.134963035398832
BAIAP3	-1.38408	3.20623254621258	-3.74776	0.00023940538739024	0.00131780118233692	0.0645438204151434
CRY2	-0.603869	4.82551654954555	-3.717	0.000268160779709069	0.0014470263657662	-0.0406676
TMOD1	-1.44471	2.5129680715362	-3.67126	0.000317001461130585	0.00166239862887343	-0.195696
CPLX2	-2.53683	NA	-3.58014	0.000441540756590515	0.00220273486054132	-0.501081
ZNF467	-0.893728	3.1355685337129	-3.54737	0.000494881428357374	0.00242131154706064	-0.607341
ELL2	-0.722741	4.97918622485718	-3.42772	0.000752583618611701	0.00341646795379287	-0.993235
NRCAM	-1.2743	2.40175266819666	-3.42262	0.000765978984332353	0.00346325697327877	-1.00944
PNMA8A	-1.17834	3.31384500116361	-3.41436	0.000788123584259399	0.00354990826161452	-1.03562
GIPR	-1.18566	2.91385146549386	-3.40874	0.00080354183983682	0.00360657276924169	-1.0534
CLIP3	-0.852664	4.30889335786881	-3.38396	0.000874905677512493	0.00386589059451626	-1.13148
DTX3	-0.653304	4.54776318503054	-3.32816	0.00105786063336382	0.00453495504747962	-1.30547
PPP1R1A	-2.03193	1.86829370114441	-3.31677	0.00109936023001779	0.00468290607924003	-1.34069
SCG5	-1.64538	6.29812266003618	-3.31574	0.00110316838900115	0.00469702832949294	-1.34385
CA11	-0.793437	3.74317347740707	-3.30178	0.00115628705993652	0.00487959794919414	-1.38687
RTN1	-1.38107	2.37138827835594	-3.26656	0.00130099363446787	0.00535742939300637	-1.49461
GPRASP1	-0.981894	2.80162502030323	-3.13879	0.00197943722232197	0.0075858529014679	-1.87683
APBB1	-0.792611	4.32285	-3.12586	0.00206387734262194	0.00786360781632209	-1.91476
BEX1	-1.88599	4.71278730037616	-3.09306	0.00229316807161074	0.00858451881010289	-2.01032
REC8	-0.905395	3.47048967850207	-3.0553	0.00258624992064847	0.00947877254131919	-2.11924
PCSK2	-2.27701	NA	-3.03452	0.00276796686845796	0.0100365506227877	-2.15973
SCAMP5	-0.86762	4.13038531059877	-2.97716	0.00330522458068293	0.0116222451497838	-2.34076
CHGB	-2.08165	5.67850586646392	-2.90777	0.00409305191693076	0.0138557548642398	-2.53312
ABCC8	-2.00367	2.34012112374707	-2.88613	0.00437171655444836	0.0146482089929504	-2.59224
C14orf132	-0.857202	2.8813479691477	-2.77965	0.00601330799334999	0.0191234028977707	-2.87739
GNG2	-0.744573	3.20131845951133	-2.30674	0.0221951844111359	0.055720348379438	-4.02352
