# Supplementary material for: Pain - related methylation driver genes affect the prognosis of pancreatic cancer patients by altering immune function and perineural infiltration
Source: Front Genet. 2025 Oct 8;16:1600883. doi: 10.3389/fgene.2025.1600883 (PMC12540144; doi:10.3389/fgene.2025.1600883)
Supplement: Supplementary file 6 [file Table4.xlsx]

## Sheet: TCGA-MDGs methylation value
	unlist(MixtureStates)
RPS4X1	-193.388
RPS4X2	0
CHST71	-1.10588
CHST72	0
GPR1191	-1.04118
GPR1192	0
ELF4	-1.40797
PLXNB3	-0.223119
PABPC5	-0.107925
BEX11	0
BEX12	-66.4807
IL2RG1	-0.272477
IL2RG2	0
SPIN2A	0.119917173778211
RBM101	-11.7032
RBM102	0
G6PD1	-1.82823
G6PD2	0
ARHGAP41	-1.83713
ARHGAP42	0
SSR41	-50.5469
SSR42	-50.228
GPRASP11	0
GPRASP12	-3.2399
MAGEA11	-1.59316
MAGEA12	0
NOX11	-0.236104
NOX12	0
CASZ1	-0.254919
NUP210L1	-0.558427
NUP210L2	0
TTC131	-1.08445
TTC132	0
CD21	-1.14244
CD22	0
CD23	0
ITPKB1	-1.65376
ITPKB2	0
MFAP2	-0.438727
TRAPPC3	-3.30658
PTPN22	-0.249396
PDE4B1	0
PDE4B2	0.104451203069917
PDE4B3	0
MARCKSL11	-14.9199
MARCKSL12	0
OR6K21	-0.157379
OR6K22	0
SPSB1	-2.61166
TNFRSF1B1	0
TNFRSF1B2	-2.42417
TMEM79	-0.513226
TSTD11	-3.09982
TSTD12	0
NMNAT21	-2.19164
NMNAT22	0
MRPL24	-4.74207
SMYD3	-0.699581
HSPG2	-5.72071
EPS8L3	-0.179968
GCLM1	-1.43242
GCLM2	0
TINAGL11	-2.67793
TINAGL12	0
CAPN91	-0.311679
CAPN92	-0.1761
RSBN1	-0.783901
DENND2D1	-0.51034
DENND2D2	0
LCK1	-0.438586
LCK2	0
S100A21	-0.226492
S100A22	0
VWA11	-7.03282
VWA12	0
TAS1R11	-0.100727
TAS1R12	0
AKR7A21	-4.17838
AKR7A22	-3.8778
OR2L13	-0.224792
GPR137B1	-1.81736
GPR137B2	0
SLC16A4	-0.385559
GALE	-0.50112
C1orf1621	-1.78826
C1orf1622	0
S100A111	-29.0543
S100A112	-28.8601
SH3BGRL31	-13.2725
SH3BGRL32	0
LY91	0
LY92	0.15390227335138
S100A4	-19.3107
SMG71	-2.5232
SMG72	-2.23907
TUFT11	-1.52925
TUFT12	-1.08245
RGS11	-3.10853
RGS12	0
CELA3A1	0
CELA3A2	0.193704669815602
PLA2G2A1	-0.368469
PLA2G2A2	0
DNALI11	0
DNALI12	-2.8008
CTRC	0.203243748465982
NECAP2	-1.90957
DNAH141	0
DNAH142	0.108786090908626
SFN	-0.244826
FAM131C	-3.68128
ISG15	-5.53369
ANXA91	-1.20579
ANXA92	0
FRRS11	0
FRRS12	0.418718269562491
S100A16	-5.60264
S100A141	-0.123785
S100A142	0
CELA3B1	0
CELA3B2	0.254801720417834
ASAP2	-0.404354
GYPC1	0
GYPC2	-1.25277
CNRIP11	0
CNRIP12	-1.51998
PROM21	-0.306713
PROM22	0
PROM23	0
DPP10	0.108377446149666
HPCAL11	-1.20576
HPCAL12	0
MALL	-0.295882
RNF103	-0.737734
FNDC41	-1.44011
FNDC42	-1.2223
ZDBF21	0
ZDBF22	-0.285915
CHRNA11	-0.20175
CHRNA12	0
LRRFIP11	-1.86127
LRRFIP12	-1.62231
DHRS91	-0.254907
DHRS92	0
MGAT5	-1.86074
DGUOK	-5.40644
CAB391	-2.29404
CAB392	0
CERKL1	-0.637901
CERKL2	-0.205914
CERKL3	0
CLIP41	-1.39053
CLIP42	0
COL3A1	-36.5107
SP1001	0
SP1002	-0.498267
DOK11	0
DOK12	-0.978378
CD281	-0.302247
CD282	0
GKN21	-0.108238
GKN22	0
STAMBP	-0.725973
RNF149	-1.72879
GALNT141	-0.298161
GALNT142	0
SP140L1	-0.385148
SP140L2	0
HTR2B	-0.225148
CTLA41	-0.433226
CTLA42	0
MECOM1	0
MECOM2	0.119579380633807
TNK21	-2.00019
TNK22	-1.75639
SEMA3F	-1.70765
RPL39L1	-0.574485
RPL39L2	0
VILL1	-0.340316
VILL2	0
ZBBX1	-0.215253
ZBBX2	0
KLF15	-0.567159
ZDHHC31	-1.07275
ZDHHC32	-0.841152
LRRN11	-0.301022
LRRN12	0
CNTN4	-0.128891
TMEM45A	-0.453146
CHST21	0
CHST22	-0.564349
CD2001	-7.99118
CD2002	0
LIPH1	-0.345453
LIPH2	0
EDEM1	-1.23263
CCR41	-0.298307
CCR42	0
EIF5A21	-0.692187
EIF5A22	0
RRP9	-2.25629
GABRR31	-0.231048
GABRR32	0
EFHB1	-0.316052
EFHB2	0
DUSP71	-1.27705
DUSP72	0
UQCRC11	-7.3755
UQCRC12	-7.07935
RTP41	-0.683553
RTP42	0
ALG1L	-0.250956
ECT21	-0.268465
ECT22	-0.12625
GPR1711	-0.249821
GPR1712	0
ZBED2	-0.23677
DGKQ1	-2.4081
DGKQ2	-2.20131
NFKB1	-1.49915
ANXA31	-0.34208
ANXA32	0
SCOC	-4.07187
TMEM1751	-7.85994
TMEM1752	-7.66784
TNIP21	-3.32363
TNIP22	0
NPY5R	0.207464434356979
ADAMTS3	0.154668334380806
LIAS1	-0.36388
LIAS2	-0.237764
PRSS12	-0.629596
DAPP11	-0.241307
DAPP12	0
GFPT2	-0.485231
EIF4EBP31	-0.272997
EIF4EBP32	0.180355480882025
SYNPO1	0
SYNPO2	-3.71217
PRR71	-3.34855
PRR72	0
SLC6A181	-0.345052
SLC6A182	0
IRF1	-1.12422
TRIP131	-2.02441
TRIP132	0
FLT4	-1.07927
ZNF8791	-0.272781
ZNF8792	0
PCSK11	-30.3291
PCSK12	-29.9843
CYFIP21	-1.90089
CYFIP22	0
HAPLN11	-0.321175
HAPLN12	0
PDLIM41	-2.97487
PDLIM42	0
PLAC8L11	-0.70258
PLAC8L12	-0.36884
RHOBTB31	0
RHOBTB32	-3.0405
C1QTNF31	-0.471385
C1QTNF32	-0.331345
CDO1	-3.67043
CPEB41	-1.40551
CPEB42	-0.862039
CATSPER31	-0.547251
CATSPER32	-0.380712
IL41	-0.478593
IL42	0
TINAG1	-0.135176
TINAG2	0
MTHFD1L1	-0.782495
MTHFD1L2	0
PPT21	-1.08362
PPT22	0
ZNF3111	0
ZNF3112	0.137201596522742
TAGAP1	-0.442424
TAGAP2	0
FGD21	-0.342497
FGD22	0
NEU11	0
NEU12	-4.50531
SPDEF1	-0.212493
SPDEF2	0
GPLD11	-0.301136
GPLD12	0
DDR1	-9.20176
ID4	-3.65518
PSMB8	-1.94867
NFKBIE1	-1.04469
NFKBIE2	-0.817891
IRF4	0.139112158854348
EZR1	-11.6123
EZR2	-11.3476
SERPINB91	-1.50402
SERPINB92	0
SLC17A21	-0.124402
SLC17A22	0
KLHL321	-0.358178
KLHL322	0
RNF1821	-0.66622
RNF1822	0
THEMIS1	0
THEMIS2	0.176770863774644
DDX431	0
DDX432	0.151116205995876
CDC40	-0.478519
APOBEC21	0
APOBEC22	-1.09474
DPP6	-1.15867
RUNDC3B1	0
RUNDC3B2	-0.212011
ZNF7751	-1.14703
ZNF7752	0
CARD111	-0.35575
CARD112	0
PDGFA1	-1.86861
PDGFA2	0
ABCB11	0
ABCB12	-1.87238
ELMO11	0
ELMO12	-0.588746
MOGAT31	-0.275475
MOGAT32	0
PSMG3	-5.45793
AGAP31	-4.10348
AGAP32	0
GIMAP4	-3.16058
LIMK11	-1.26573
LIMK12	0
LRRC41	-0.682194
LRRC42	0
SLC12A9	-1.78431
ZNF3941	-1.28051
ZNF3942	0
ORAI21	-2.90081
ORAI22	-2.72478
OSBPL31	0
OSBPL32	0.267401863085215
VGF	-68.7969
PON21	-1.70944
PON22	0
NPC1L11	-2.22749
NPC1L12	-1.87929
POR1	-4.96229
POR2	0
BRI31	0
BRI32	-4.36398
AGR2	-0.250755
PRR151	-0.538933
PRR152	-0.296657
PRR153	0
TRPV6	0.119801363261088
GCK1	-1.98239
GCK2	0
COL1A2	-27.7845
TMEM1391	0
TMEM1392	0.306925153028093
ANKMY2	-1.57211
MTMR71	-0.82791
MTMR72	0
RRS11	0
RRS12	-0.759738
TSPYL5	-2.50288
CLDN23	-0.265392
RGS221	0
RGS222	0.330696898713842
SOX171	-1.34848
SOX172	-1.15437
TNFRSF10B1	-1.1945
TNFRSF10B2	0
PLAT	-3.41254
LY6K1	-0.121425
LY6K2	0
RPL8	-148.333
SLC25A37	-0.66348
NDRG11	-5.94741
NDRG12	0
LY6H1	0
LY6H2	-2.19063
LY6D1	-0.108034
LY6D2	0
PTP4A31	-21.8531
PTP4A32	0
ADHFE11	0
ADHFE12	0.187736684532998
CDH171	-1.12966
CDH172	-0.703854
CDH173	-0.536065
DCAF13	-0.394261
ADAM21	-0.357592
ADAM22	0
IDO11	-0.351991
IDO12	0
LY961	-1.71773
LY962	0
ADAM28	-0.292241
KLF41	-4.33785
KLF42	-4.11624
KLHL91	0
KLHL92	-0.97563
TRAF21	-2.5308
TRAF22	-2.0546
ANAPC21	-4.89694
ANAPC22	0
FBP21	0
FBP22	0.192197250815896
SURF11	-17.2896
SURF12	0
SNAPC41	-3.06091
SNAPC42	0
IGFBPL11	-2.26706
IGFBPL12	0
NRARP	-0.707343
FBXO101	0
FBXO102	-0.359373
DPP71	-41.4419
DPP72	-41.2048
GNE1	-2.86754
GNE2	0
PDCD1LG2	-0.273911
PKN31	0
PKN32	-0.611481
OR2K21	-0.421137
OR2K22	0
INSL41	-0.124132
INSL42	0
TPM2	-14.279
CORO2A	-0.542649
FRMPD1	-0.128691
PFKP1	-1.5939
PFKP2	0
VIM1	0
VIM2	-20.1262
TCF7L21	0
TCF7L22	-0.267453
ADAM8	-0.303356
ACBD5	-0.520264
ECHDC31	0
ECHDC32	-1.44238
HTRA11	-25.3368
HTRA12	0
BICC11	-0.580559
BICC12	-0.379541
INA1	0
INA2	-3.89885
CALML31	-0.187787
CALML32	0
BAG31	-6.00533
BAG32	-5.66295
CUZD11	0
CUZD12	0.27917883516079
BAMBI	-11.7779
C10orf53	0.155782704720581
COL17A11	-0.211028
COL17A12	0
CALHM3	-0.163213
STAMBPL1	-0.193897
TBC1D10C1	-0.52141
TBC1D10C2	0
MICAL2	-0.561594
ETS11	-3.97394
ETS12	-3.74999
TRIM29	-0.179206
USH1C	-5.12662
FADS21	0
FADS22	-2.05014
PACSIN31	0
PACSIN32	-0.522264
TOLLIP1	-9.32305
TOLLIP2	0
KCNK7	-0.40686
TMPRSS51	-0.698454
TMPRSS52	0
SAA21	-0.626472
SAA22	0
FERMT3	-1.51278
SIGIRR1	-3.76876
SIGIRR2	0
ELF51	0
ELF52	0.240798137962169
MYEOV	-0.178292
UNC93B11	-2.32577
UNC93B12	0
VSIG2	-0.355539
TNNI21	-0.219307
TNNI22	0
LSP11	-0.775187
LSP12	0
EXPH5	-0.202011
GAS21	-0.49673
GAS22	0
SIK21	-2.5208
SIK22	0
CWF19L2	-0.457625
TAF1D	-0.830936
SLC35F21	-0.79894
SLC35F22	0
FOLH11	-0.406275
FOLH12	0
CARD161	-0.77781
CARD162	-0.591615
CARD163	0
ZNF6641	-6.65818
ZNF6642	0
TPCN11	-3.86953
TPCN12	0
IFFO1	-2.24776
OAS21	-0.655236
OAS22	0
SELPLG	-1.39277
IL23A1	-0.415836
IL23A2	0
ACSS31	0
ACSS32	0.145394710895484
USP301	-2.13747
USP302	-1.84317
AACS	-1.31537
CCND21	-1.60645
CCND22	0
PUS1	-0.918647
CNTN11	0
CNTN12	-2.75074
SCNN1A1	-0.257833
SCNN1A2	0
SLC2A131	0
SLC2A132	-0.630111
ACACB1	-2.55132
ACACB2	0
TMPRSS121	-0.285581
TMPRSS122	0
ISCU1	-8.98199
ISCU2	0
KCNJ81	0
KCNJ82	-4.11848
PIK3C2G1	-0.140348
PIK3C2G2	0
SDSL1	-2.81855
SDSL2	-2.6367
LMBR1L1	-2.98914
LMBR1L2	0
ARNTL21	-0.424354
ARNTL22	0
SPPL31	-3.27543
SPPL32	0
RHOF1	-0.198307
RHOF2	0
TSPAN8	-0.586467
HEBP1	-2.66626
ZC3H101	-0.566629
ZC3H102	0
REP151	-0.195839
REP152	0
CLEC2D1	-0.453009
CLEC2D2	0
SLC15A51	-0.196687
SLC15A52	0
RASA31	-1.15503
RASA32	0
GRK11	-0.20071
GRK12	0
OLFM41	-0.162616
OLFM42	0
ABHD13	-0.715025
EDNRB	-1.87475
THTPA1	-1.07968
THTPA2	0
NRL1	-0.59304
NRL2	0
TMEM179	-17.985
ANKRD9	-0.347163
GCH1	-8.06722
LGALS31	0
LGALS32	-4.81542
SMOC1	-10.9961
BRF11	-2.01138
BRF12	0
TRIP111	0
TRIP112	-0.943832
IFI27	-4.32776
DHRS21	-1.16579
DHRS22	-0.774951
CLEC14A1	0
CLEC14A2	-6.96557
GPX2	-1.85959
PHGR11	-0.962714
PHGR12	0
MKRN31	-0.103516
MKRN32	0
GJD2	-14.3287
SLC28A21	-0.132474
SLC28A22	0
CTSH1	-1.36974
CTSH2	-1.13082
CKMT1B	-0.360229
CMIP1	-2.22791
CMIP2	0
CPNE2	-1.05619
ABAT1	-3.18259
ABAT2	0
IL321	0
IL322	-0.370578
GFOD21	-2.07463
GFOD22	-1.58731
CX3CL11	-4.07698
CX3CL12	0
IL17C1	-0.1663
IL17C2	0
PDIA21	0
PDIA22	0.169741000922843
TNFRSF12A1	-3.66113
TNFRSF12A2	-3.32066
SF3B3	-1.81115
ZG16B	-0.254785
CHST61	-0.173257
CHST62	0
NHLRC4	-0.146637
NTHL1	-2.26165
IRF81	-0.71211
IRF82	0
CTRB1	0.184813077528896
THOC61	-3.30701
THOC62	-2.89566
MED13	-1.288
THRA1	-4.26849
THRA2	0
BAIAP21	-2.59621
BAIAP22	0
KRT201	-0.281496
KRT202	0.11560244763486
ARSG1	0
ARSG2	-0.474612
MAP3K141	-0.910583
MAP3K142	0
ST6GALNAC1	-0.320909
GUCY2D1	-0.249107
GUCY2D2	0
NAGS	-0.502574
CDR2L	-2.08196
ABHD151	-5.63875
ABHD152	0
NEURL41	-1.03988
NEURL42	0
WIPI11	-1.15366
WIPI12	-0.909168
KCNJ21	-0.997863
KCNJ22	0
FMNL11	-0.839455
FMNL12	-0.663435
CANT11	-3.36078
CANT12	-3.12991
RNF1351	0
RNF1352	-0.594046
SOX151	-0.407221
SOX152	0
SOCS71	-1.27003
SOCS72	0
TTC251	-2.12622
TTC252	0
KCNAB3	-0.306898
AXIN2	-0.811809
PCYT21	-1.96143
PCYT22	-1.70688
CSNK1D1	-4.51094
CSNK1D2	-4.00643
TMEM881	-5.10068
TMEM882	0
KRT191	-4.00441
KRT192	-3.46149
IFI35	-2.42734
SHPK1	-0.426711
SHPK2	0
RAB341	-2.08111
RAB342	-1.82224
CBX81	-2.91023
CBX82	0
EPB41L31	0
EPB41L32	-1.69011
KCTD1	-0.397728
NFATC11	-0.73715
NFATC12	-0.480109
MBP1	-1.45445
MBP2	0
PIAS21	-0.545527
PIAS22	-0.353358
CXXC1	-4.84422
MEP1B1	-0.36334
MEP1B2	0
ZNF5321	-1.14139
ZNF5322	0
THOP11	-2.42708
THOP12	0
SBK21	-1.11818
SBK22	0
EPS8L11	0
EPS8L12	0.419500657446888
NFKBIB	-2.3608
ZNF3041	0
ZNF3042	-0.731396
RSPH6A1	-0.398522
RSPH6A2	0
ARRDC21	-4.07747
ARRDC22	-3.90957
ZNF4611	0
ZNF4612	-0.380472
FKBP81	-49.2184
FKBP82	0
ZNF667	-0.268129
ZNF1321	-0.782517
ZNF1322	-0.579139
ZNF6061	0
ZNF6062	-0.263675
ZNF6063	0.100804340888892
ZNF4711	0
ZNF4712	0
ZNF4713	-0.305904
ZNF5441	0
ZNF5442	-0.608732
ZNF6101	0
ZNF6102	0.147697723499037
ZNF7731	-0.174801
ZNF7732	0
ZIK11	0
ZIK12	0.150904502712557
CAPS1	-3.81517
CAPS2	0
FFAR11	0
FFAR12	-2.15997
ZNF7721	0
ZNF7722	-0.113541
GNA151	-0.541753
GNA152	0
ZNF5561	0
ZNF5562	0.133255422104817
TMEM86B1	-2.72766
TMEM86B2	0
BST21	-16.3713
BST22	0
ZNF1541	0
ZNF1542	0.150897018775865
ZNF578	0.151133727296109
DEDD2	-9.38455
ZNF7141	-0.308698
ZNF7142	0
ZNF7143	0.132040129951968
IL12RB1	-0.219296
ZNF6811	0
ZNF6812	0.100764223401405
ZNF6261	-0.353718
ZNF6262	0
ZNF7901	0
ZNF7902	-0.174486
ZNF8441	0
ZNF8442	-0.359328
ZNF1351	0
ZNF1352	0.166135124970685
KLF21	-9.13049
KLF22	0
QTRT11	-8.98497
QTRT12	-8.7323
CYP4F121	-1.12968
CYP4F122	0
ZNF1341	-0.881159
ZNF1342	-0.716357
ZNF2571	0
ZNF2572	0.314277978381662
ZNF5281	0
ZNF5282	0.129683410498195
ZNF585B1	0
ZNF585B2	-0.31592
SCAMP41	-7.8324
SCAMP42	0
ZNF6711	0
ZNF6712	-1.00288
ZNF6771	0
ZNF6772	0
ZNF6773	0.268665685452157
ZNF901	0
ZNF902	0.311187343597694
CCDC8	-0.58861
ZNF7811	-0.129918
ZNF7812	0.110003866735073
ZNF3821	0
ZNF3822	0.249121648295487
ZNF5591	-0.785291
ZNF5592	-0.509728
NLRP21	-0.297591
NLRP22	0
ZFP301	0
ZFP302	-0.171884
BLVRB1	0
BLVRB2	-4.06374
ZNF3291	0
ZNF3292	-0.886778
ZNF4141	-3.97053
ZNF4142	0
ZNF4731	-1.4338
ZNF4732	0
PMEPA1	-2.16495
SLCO4A11	0
SLCO4A12	0.141357062230172
BCL2L11	-5.47106
BCL2L12	-4.89225
CBLN4	-0.170299
MAFB1	-60.5313
MAFB2	0
SAMD101	-0.984473
SAMD102	0
VSTM2L1	-56.4102
VSTM2L2	-56.165
TUBB1	-1.34725
TGIF21	0
TGIF22	-1.11356
ZNF3341	0
ZNF3342	-0.151504
DSCAM1	-0.721076
DSCAM2	0
PRMT21	-3.74914
PRMT22	0
MCM51	-0.704735
MCM52	-0.511705
TSPO1	0
TSPO2	-5.11291
SLC25A1	-12.4432
SLC2A111	-0.754786
SLC2A112	0
CSNK1E	-3.25781
C22orf421	-0.710714
C22orf422	0
SH3BP11	-0.211011
SH3BP12	0
RAB361	-4.72031
RAB362	-4.44531
APOBEC3C	-1.27431
MIOX	-0.180222
