# Supplementary material for: Pain - related methylation driver genes affect the prognosis of pancreatic cancer patients by altering immune function and perineural infiltration
Source: Front Genet. 2025 Oct 8;16:1600883. doi: 10.3389/fgene.2025.1600883 (PMC12540144; doi:10.3389/fgene.2025.1600883)
Supplement: Supplementary file 7 [file DataSheet2.zip]

Archive with 5 entries (5 files):
- METcancer.txt
- METnormal.txt
- wgcna.txt
- 8 MCODE genes.xlsx
- 5962 differentially expressed genes.txt
