# Supplementary material for: Pain - related methylation driver genes affect the prognosis of pancreatic cancer patients by altering immune function and perineural infiltration
Source: Front Genet. 2025 Oct 8;16:1600883. doi: 10.3389/fgene.2025.1600883 (PMC12540144; doi:10.3389/fgene.2025.1600883)
Supplement: Supplementary file 7 [file DataSheet2.zip › METcancer.txt]

	TCGA-IB-AAUR-01	TCGA-IB-AAUP-01	TCGA-HV-A5A6-01	TCGA-3E-AAAY-01	TCGA-F2-A8YN-01	TCGA-HZ-8638-01	TCGA-HZ-8005-01	TCGA-US-A77J-01	TCGA-IB-7890-01	TCGA-IB-8126-01	TCGA-HZ-A77O-01	TCGA-HV-AA8X-01	TCGA-IB-7886-01	TCGA-2L-AAQA-01	TCGA-HZ-A9TJ-01	TCGA-FB-AAPQ-01	TCGA-OE-A75W-01	TCGA-HZ-7919-01	TCGA-HZ-7289-01	TCGA-2J-AABU-01	TCGA-FB-A545-01	TCGA-IB-7897-01	TCGA-IB-7893-01	TCGA-FZ-5923-01	TCGA-IB-A6UG-01	TCGA-F2-A7TX-01	TCGA-HZ-8636-01	TCGA-HV-AA8V-01	TCGA-2J-AABR-01	TCGA-IB-A5SP-01	TCGA-2J-AAB1-01	TCGA-2J-AAB4-01	TCGA-IB-AAUO-01	TCGA-Q3-AA2A-01	TCGA-3A-A9I5-01	TCGA-HZ-8001-01	TCGA-FB-AAPZ-01	TCGA-3A-A9IS-01	TCGA-3A-A9I9-01	TCGA-IB-A6UF-01	TCGA-F2-7276-01	TCGA-IB-AAUU-01	TCGA-H6-8124-01	TCGA-IB-AAUM-01	TCGA-IB-7644-01	TCGA-IB-7885-01	TCGA-3A-A9J0-01	TCGA-H8-A6C1-01	TCGA-3A-A9IJ-01
PCDH11Y	0.0868159369543724	0.105582664922395	0.0289415344281052	0.082803233159684	0.0644710403714576	0.0439326151848138	0.22623980656506	0.0407829258317805	0.0901647689298365	0.0576643620383431	0.0447970979152349	0.113971329031293	0.362853982607139	0.104256751764284	0.281669784926158	0.388840331272997	0.257463673432031	0.258998187249666	0.0470642213899114	0.125552667181436	0.366663895889252	0.0476332875484278	0.0435972303754096	0.159799255553562	0.094909428712854	0.0428852848182684	0.285459690743755	0.111376479496722	0.0415608663792655	0.0896725733732777	0.217706013596792	0.214297639596028	0.100790848914215	0.045962157120797	0.155271266380958	0.0507328149377954	0.545118302722749	0.0222582401478276	0.0291036856436009	0.20077593474282	0.0316922311936789	0.367639252618901	0.0515799090149922	0.0483663617146327	0.18181346013727	0.112726087526927	0.205266835708066	0.069305307130505	0.0362548595563056
TGIF2LY	0.842491701913653	0.845463409229674	0.875563739224736	0.818783469706637	0.904141439153654	0.860830272381912	0.728237419395077	0.901929233285634	0.795965921233542	0.838539633687065	0.812754954272805	0.83904330517504	0.78769723998841	0.408806637781893	0.709383501259968	0.700785396103644	0.877067808075441	0.691678299899829	0.303393284534386	0.697924252601914	0.811342918285744	0.861285453780752	0.824938073973507	0.708825779699631	0.800082117463047	0.674431293890577	0.776447881061233	0.793432109511796	0.799553432198521	0.932799347066354	0.663788254710232	0.739466801522628	0.893210882880731	0.739319077401426	0.85123892639036	0.749504278647597	0.557837683872715	0.213369153753676	0.816260436110898	0.632183322470403	0.789108669144511	0.611735094969046	0.602561001797239	0.793768884623698	0.603728058501772	0.89144263736174	0.720868909183444	0.732396887406239	0.640370155840157
EFNB1	0.743450797473218	0.757967163229468	0.561486883568688	0.695646994431007	0.547667310654479	0.591945914625443	0.713627996927094	0.598275870739749	0.772165609641254	0.624203892833221	0.6318299812198	0.634286185228331	0.78855204814947	0.504994442354552	0.867529692535888	0.766958916947393	0.628166408816423	0.515600316063821	0.698213122211589	0.78334628649674	0.746208922146062	0.54271003108865	0.786208673854583	0.778324759949959	0.698443716184377	0.629493059990084	0.586557687269641	0.742485390966359	0.661747655812059	0.306267260729023	0.702135151480061	0.719303095461277	0.5468655796701	0.495896372281547	0.757049045701495	0.695455443135908	0.852321980030081	0.166195643115895	0.546964179969021	0.430700644582079	0.720306962174007	0.716676656162229	0.659381331769821	0.769742874088594	0.540033977293647	0.555503339464394	0.733570203434136	0.641379353087346	0.448891514274176
IL1RAPL2	0.0556245327226908	0.0429668775928286	0.333617075636916	0.0378763545619057	0.0344262227686201	0.282153421345571	0.0513745832558207	0.293679105935883	0.0507055204472711	0.383406927991846	0.319338158151419	0.410586850775074	0.0465577128674055	0.0368837946724722	0.0394662951894746	0.0567104424533299	0.0394376259163878	0.384883228012343	0.0362004507407138	0.0379299038785851	0.178677107397461	0.261993733042639	0.0527998627724608	0.0328386764452725	0.0414800015694606	0.0440039455667281	0.339869645382957	0.0766070068329007	0.3807208642504	0.028513846710747	0.0490625023492695	0.0398672214809397	0.177548985607302	0.206528830087721	0.0293697409410618	0.0460825017418243	0.0447488079110493	0.030844824383597	0.0350406156589078	0.038515043604242	0.0381295830064346	0.0315305012857301	0.487530189498693	0.0308178033969959	0.412620416298002	0.310806358326466	0.0589726942546711	0.0315043570020548	0.0299042433742149
RPS4X	0.743370022404042	0.682747560275374	0.529700768870982	0.805205499807661	0.84467311782114	0.58905798568653	0.559071486977458	0.612865898289108	0.896445633312203	0.608733661577673	0.493841996333601	0.720260729039249	0.750806639397718	0.868748736925899	0.901929155587706	0.887315013244893	0.78365278195913	0.568675339396488	0.909977932151085	0.751888388783557	0.781305266964518	0.585693661123603	0.899053694469078	0.846929195412502	0.855804635663566	0.80652073773738	0.516167277495714	0.850449077086168	0.714976159915254	0.382075357422839	0.778774164783968	0.885360883745451	0.72963255114772	0.554410301050489	0.856751064909683	0.809053600585997	0.883886103485113	0.931976553642233	0.612313111280175	0.92116956464254	0.793165189729771	0.906890230523206	0.543069020305089	0.812817920281255	0.492113584781818	0.634103398661478	0.934891514671799	0.826007935975855	0.912597552252114
EBP	0.0161847846599405	0.0248905738477154	0.471694638765201	0.0173305018592895	0.0254689077826761	0.5477867278897	0.0226860399342482	0.467462905709638	0.02382455373825	0.522813022029762	0.453043285765518	0.466173583280108	0.0262133031891541	0.0177962464085078	0.0321411623412647	0.0247068017310035	0.0195327776065519	0.474048347539522	0.022118294644391	0.0316556591010555	0.325259211887902	0.440592336677668	0.0319900275528144	0.0155801083504848	0.021742376531356	0.0178173743454683	0.551134122214193	0.0310909133900041	0.402733925023192	0.0217852832516961	0.0304136888134618	0.0194343492963424	0.272579786567739	0.324887325356802	0.0166510762200311	0.0218814894772211	0.0239300258231262	0.0200671110892346	0.019876452133938	0.0171379893928705	0.0223401618361007	0.0261863280236727	0.55952073440967	0.0246277218745569	0.48492556944292	0.407211533587367	0.0216129295372698	0.0180214692282608	0.0223151925188988
UBL4A	0.010397658295837	0.0162672793130229	0.51226517342292	0.0180420832033531	0.0157332657847973	0.544900817075822	0.0154498150497837	0.491412985956575	0.016397720399781	0.535499430392016	0.543784876115361	0.534946589726921	0.0136239414273904	0.0139264657218513	0.0161135388024759	0.0153331537981319	0.013188036604208	0.548690363556366	0.0114990012225625	0.0151549051268326	0.425852099213643	0.510107165080083	0.0195182354125683	0.00935242770365266	0.0149590176333119	0.0116069990003014	0.580870345321619	0.0154310665791193	0.51239278612907	0.013072618368645	0.0147689933854636	0.0138610756731297	0.315353793909085	0.547889953955736	0.0136089074671496	0.011818318389217	0.0121442993564235	0.0135256555482866	0.012273310229042	0.0124035512526453	0.0108652896698805	0.0152264036766644	0.571343972789446	0.0144295978616993	0.51656884644346	0.490423591687742	0.0149615593947552	0.013623395211194	0.0190083014428834
WDR13	0.968616965534388	0.930119889228522	0.958114618522166	0.957296187960213	0.91049518514098	0.97531734756511	0.922672098523822	0.967695502706332	0.92226943547199	0.973340006129644	0.958865288106079	0.977865785514817	0.939620979110286	0.968028537524719	0.890608958255822	0.905012189109221	0.938442122090314	0.96906256209017	0.950976362081822	0.874901708309202	0.959844964670023	0.965392800082809	0.921580201083104	0.936208361245511	0.930528358570095	0.971128035507783	0.973228348239725	0.890642813446139	0.962226954566308	0.952652097886837	0.942297419916658	0.907507777333586	0.968211183353169	0.940824861194542	0.941794441602462	0.941917515271772	0.946209775398691	0.690971678409325	0.940290786772455	0.87824169281189	0.93963856930761	0.929239860806088	0.962812316162	0.860607704357994	0.921845717186248	0.969449299755702	0.895341566604743	0.909713167690721	0.933521420747795
MTM1	0.0251429961225626	0.052070919056307	0.47323039984646	0.0446233369551736	0.0498178484778294	0.518283087465287	0.0418417610068081	0.448301809844467	0.0486693582213946	0.547790696087314	0.515723613423892	0.484532556773289	0.0402493137296921	0.0292353377372088	0.0324497417826225	0.0350298053893728	0.0289033567367348	0.492902784708758	0.0420781349605237	0.0368314864738932	0.320626119402598	0.470578104951229	0.0780978380350091	0.0325614574699914	0.0405366338845268	0.0493556018789144	0.545573102409476	0.0492732513820873	0.433717647207565	0.0184881771807301	0.0489084737656841	0.0160167685552601	0.259513624166602	0.455655356320014	0.0379561030394063	0.0575722055429388	0.0213120224694073	0.0386150870928656	0.0355578523966701	0.0358024267840277	0.0339444148652083	0.0317346526101925	0.593864137037987	0.055095217753185	0.489556763146157	0.403395767608272	0.0319233074057409	0.025420887169647	0.0512173271023485
BCOR	0.0298977290295228	0.0538927632809449	0.438613794107435	0.0467470632440005	0.0574359639453978	0.202111624829866	0.0396769083357247	0.160617821927983	0.0490128632925986	0.311712711308801	0.41683740430491	0.485915518637302	0.0328448507149654	0.0280746973410585	0.0771002273851351	0.0520570474535013	0.0340448386689927	0.452765948532527	0.039481615117028	0.049348682006804	0.0488287067816594	0.124576066689235	0.0613567625893528	0.0272164519277345	0.0407897784405511	0.0334357127228898	0.516808353367534	0.0498966876573459	0.0937219278001045	0.0284266108725854	0.0635182916982751	0.0395784387514075	0.0276394096437551	0.0684210292852834	0.0305198758091848	0.0417005433005773	0.0401326839233899	0.0422705208281796	0.0304983118538149	0.0320032943053447	0.0423256627678409	0.0454807092709722	0.625363729725135	0.0490498576736346	0.561703026566275	0.115262913828748	0.0657074938444395	0.0321996815716507	0.0450582193515163
GABRE	0.906056450591771	0.905762409415539	0.762201653202164	0.893884275045302	0.919542824999419	0.874892142617584	0.881602283047097	0.840650305891584	0.906465667265583	0.882543900453066	0.867031389970398	0.913817246367652	0.877299254515129	0.895393612147525	0.871029033489354	0.894145099852812	0.869373924143484	0.914966659210912	0.909836684102336	0.870335697806851	0.898853314152897	0.868733756323525	0.855073978097819	0.897929035483408	0.8683373923925	0.897440887683424	0.932430885460808	0.881896801890092	0.893157601099852	0.869803163046369	0.866721959726031	0.869513509762455	0.870155960632937	0.917070101992693	0.903618654532268	0.872116561679753	0.906390066761749	0.842029455541665	0.838910830751004	0.839463684272028	0.791162468024868	0.819709121955276	0.734094528232979	0.913287403901224	0.802212714946405	0.861738873033498	0.808904129798922	0.855337456110572	0.889548539381531
ZCCHC12	0.0292170168692215	0.035128212562786	0.523034283995084	0.0351001812623431	0.0375343659935658	0.570795240473542	0.0379677601382109	0.469138931171214	0.030814956668816	0.607422127801761	0.541692578803993	0.547353677466498	0.0336182623546162	0.0248089594563469	0.0457781078661523	0.0517196421382783	0.0314823993355066	0.556256137428403	0.0294498149607713	0.0427924950179719	0.376607471379198	0.499289916226943	0.0372548470418997	0.0297011179040197	0.0315284875265199	0.0253124424881027	0.611993918861185	0.0505732274536312	0.423996081496928	0.0267999019797929	0.334412340568142	0.0348755085994503	0.103673645042263	0.562641758825632	0.0239170422554369	0.0274602244923371	0.0336945623061874	0.0357772323670007	0.0262676046638339	0.0290017131054709	0.0286115605538816	0.0385920327922545	0.640511206433124	0.0388832645107265	0.536206511939703	0.49320272609018	0.0403508383615608	0.0364419524636242	0.0365341661237274
FTHL17	0.99189732430664	0.989978406285141	0.990877998083773	0.99012707299373	0.986382475215169	0.951609151116769	0.989592944067081	0.988791529649478	0.988528954032085	0.987863117386906	0.985319126089589	0.983030749129971	0.989528756003947	0.989656896402493	0.97878789684778	0.984329764249835	0.988271482947621	0.986901041786554	0.989343235177995	0.977742798197761	0.986944624550732	0.978474552419393	0.989582520029537	0.992126939080312	0.986954885662068	0.936200589243073	0.987844480317044	0.981877804175373	0.979437385876215	0.992070926838141	0.983707530418533	0.9893445850381	0.92663969737565	0.974268689426067	0.991133253711858	0.987152298590099	0.985583869009448	0.986771636024779	0.990737541748307	0.991779666754341	0.991264624706537	0.985911946303147	0.99147365476382	0.987549628539535	0.988303958846124	0.986164700267578	0.987687950828463	0.988896463057329	0.984504527837069
RBM3	0.953792801543866	0.944604074154294	0.873277614753765	0.944264553622964	0.905643402069547	0.934394670019173	0.936921216580441	0.93609631613979	0.948696403564342	0.931479642131844	0.921178242210884	0.945085109884258	0.927205910077405	0.955507817570782	0.93629905568229	0.932852159227283	0.91821481006796	0.919310155212223	0.928032444893321	0.939781250634846	0.94097212104745	0.94521411955651	0.944082305319547	0.944181212290826	0.876928973504598	0.938961083676254	0.942621054657674	0.942031475867316	0.945301688799862	0.942113054839992	0.923759996819883	0.918923407698495	0.952162015633657	0.948364125704366	0.926626284836802	0.931624167344537	0.950912986898222	0.916745554522625	0.951816276192101	0.888223208591782	0.925760151592423	0.948726750286913	0.693002523979486	0.925712261363915	0.952581613697567	0.927514498918514	0.939724861046146	0.761667966599437	0.933808339222359
PORCN	0.0142812791901206	0.0181018152262896	0.457828436839318	0.0131163473109177	0.016378791247597	0.506506201471884	0.0155750693921427	0.459566250487038	0.0165335817702133	0.541808465714984	0.475522630359105	0.458391929019551	0.0170897886179255	0.0157980803823144	0.0160636481538354	0.0153622997391732	0.0157142690742046	0.498614877317909	0.0144070760259771	0.0129497510359041	0.424450356584887	0.441362641109705	0.0176318678196443	0.0119327901331	0.0140902421857118	0.0126416102630459	0.510504140050585	0.0136082146582904	0.440886127457463	0.0117578907824795	0.0116151965868921	0.0142545799048012	0.418523824534206	0.389754302653429	0.0159703756629066	0.017951919023327	0.0140783326588047	0.0144387425541708	0.0128628871891145	0.0130605714877868	0.0149282697459468	0.0154533512257317	0.505061309734836	0.0162931187462168	0.453453016243271	0.467589965382147	0.0148099854741495	0.0187200223562861	0.0150375775960081
RPL36A	0.048397859519611	0.025419629062319	0.406969701034606	0.0457393424330264	0.0281514733815852	0.429505423503756	0.0378898194235439	0.587567193868342	0.0312380138487132	0.441592981073381	0.413929118747242	0.40789043642053	0.0269237753040789	0.0433634884558941	0.0321233825206708	0.0337153403550129	0.0315267651746072	0.400689131076593	0.028487405771065	0.02939036631964	0.361660059387737	0.382993499419384	0.0357457208025937	0.0295969015144132	0.0406711453994245	0.0517206942464435	0.433975585620014	0.0360663404769772	0.464659380041193	0.0635023129637121	0.0529293052945818	0.0312031205750519	0.227976323111129	0.399094629141905	0.0479669205504278	0.0276132227932349	0.0335829061445576	0.0331997588996755	0.038968361395501	0.048168769805486	0.0311531459043278	0.0273317574464823	0.459777226918246	0.0282025332099548	0.436070998239614	0.269583579509933	0.0447582303105849	0.0282455647868016	0.0320522481941033
DCAF12L2	0.942463106837607	0.919610273581963	0.86398570229258	0.92730351243086	0.928668087597219	0.911593405322437	0.899612563929831	0.888414186751618	0.888057411795174	0.946517868860992	0.920452532862155	0.761435520431526	0.913437861568407	0.935281465869003	0.931195123089895	0.902504775671326	0.900277485789797	0.913164338448	0.711116795081325	0.925400479064016	0.931908258403039	0.906639981395163	0.890412714684151	0.901733305130886	0.931664311210958	0.855191725827736	0.941923951117623	0.893129080284928	0.910156420619357	0.886826023542007	0.918765625715567	0.903567082320241	0.852926224998759	0.935143815251346	0.90858600378789	0.938139411458598	0.92583256627696	0.849216249044179	0.859783223088634	0.923398534608448	0.887274993557722	0.925548266169566	0.903073603027353	0.903853090358106	0.934375572340772	0.912889409348085	0.915305794861526	0.873076128174227	0.904919791086444
PPP1R3F	0.93924480259207	0.937281490916024	0.933689819509838	0.950354092059367	0.947671477687345	0.86616958560588	0.955525481669668	0.856988475494817	0.955353188936279	0.882527221474693	0.832079004811327	0.908542476695636	0.934781001105401	0.941363856789217	0.93827950018297	0.956244459200779	0.915598572295884	0.892837680607644	0.939053832425705	0.927672613297989	0.91690217263733	0.794238546166849	0.933544520744131	0.938924083918953	0.941518541216733	0.954744401396754	0.704793948637187	0.941103587811348	0.878598929785759	0.927021614065477	0.948613636613946	0.94638898611239	0.881447614768647	0.838824249719669	0.956661227218638	0.94919726118054	0.952629072812298	0.945857264953325	0.939400083684989	0.953457562515968	0.951657961471697	0.941531779382683	0.892943305565972	0.934797190112922	0.636952375466768	0.745041310067789	0.956503694831488	0.947488226260132	0.943304320497361
SRD5A1P1	0.830286725656069	0.627296385675172	0.670760220293388	0.807085812483498	0.628708575659935	0.648056336032781	0.708787293451235	0.851375107011635	0.717589361330514	0.715605849998979	0.848200915544345	0.71141421583414	0.744710131861284	0.811507603028041	0.739250622001515	0.825742568918673	0.84584399706592	0.745672342101163	0.749562080681564	0.679816047501111	0.727545511166767	0.676581257075567	0.724197413136562	0.811139141230166	0.925080167947165	0.832608228728725	0.703767975498711	0.886096450652525	0.85515877577326	0.857640004839693	0.928652967297654	0.827871149215488	0.670294914378019	0.678173282855684	0.768324495125728	0.671136318904102	0.768271569947725	0.661466812396801	0.8214250796787	0.857108244064909	0.733071244442874	0.655516261321048	0.713133390946845	0.634848331071381	0.764677158072196	0.689215073929916	0.785275718385726	0.827067902111022	0.66218051607469
NR0B1	0.221981831828417	0.286946904088262	0.612077619467396	0.157402336577219	0.508112465613228	0.427584865103269	0.355307008713612	0.406770986550182	0.422711036549731	0.425015814336294	0.454195942776001	0.60149717011888	0.636879391016572	0.532372151029554	0.602339160641633	0.509963754153274	0.485803031672516	0.570565527578121	0.0589846426231883	0.389200531998185	0.579448484946719	0.404226327768988	0.372513711925644	0.348757405516246	0.362838185880247	0.32118679952342	0.582395105884359	0.23240277400329	0.400299521374744	0.664213699623896	0.52064161849356	0.325196495558126	0.403997698049953	0.459893050800557	0.0474191017589956	0.225146201049361	0.707545271873057	0.0257616136116035	0.391646675617808	0.585500027398294	0.134429563422204	0.55642017119918	0.471674692040939	0.132831152720607	0.501193906075421	0.417432351764656	0.502829914589153	0.420368263694634	0.043070618940925
ARMCX1	0.778020084875063	0.735962883329208	0.760220008151006	0.596343039495808	0.719800456838329	0.593101262634059	0.679321111497847	0.65398409720811	0.547818485164139	0.662058628250699	0.640913121045912	0.71842829266763	0.713103312169052	0.771374441914149	0.817768162096856	0.706628777031104	0.699755456957811	0.587717294200883	0.713816370508029	0.806917893243784	0.725030090976521	0.559171630116765	0.500627591887578	0.648053017959433	0.760456505593137	0.608879313682258	0.719806023857277	0.682945275345808	0.653735587498062	0.766195167382189	0.64984542179688	0.699477287059446	0.566917806131586	0.545729923785795	0.67382353419272	0.572159655564827	0.846587738563265	0.164405247627115	0.685827584072386	0.805265941618047	0.520701631485479	0.729461537991825	0.744153175548182	0.545547916897223	0.603767793709143	0.586309537538617	0.742873736929358	0.621251768995443	0.395251956019759
GNL3L	0.0698837836171942	0.0625118454318164	0.616494051692185	0.0504391483170818	0.0532784594168867	0.587090822519384	0.0817979834786526	0.587213642096673	0.0796530001806173	0.657367137694916	0.565050204863287	0.618058515596557	0.0553583805700536	0.082399774744996	0.0750210837500067	0.0653416295958438	0.0518767580388357	0.525847164105533	0.0528724654054404	0.0615303711515795	0.531033442162439	0.549440090658092	0.0705791498142224	0.0597586923610459	0.131215105223153	0.058389700377594	0.600217473061043	0.082908282718038	0.644270330757321	0.0800971794205455	0.0631935485946166	0.0851629038914814	0.372735400825422	0.578186131415674	0.0477851938333162	0.0977461585311121	0.0512185650150238	0.0786602632652741	0.0408195949773175	0.132896056897454	0.069509524224219	0.0683499468158091	0.705616881616058	0.0460706199791807	0.558800065281529	0.505359330648182	0.0799446482367152	0.0430375569085603	0.0491334901684604
NAA10	0.0219621738000399	0.0276375637890514	0.253704127011839	0.0236518569628307	0.0330627161810763	0.494149989842737	0.020003970342115	0.392242236679626	0.0213285103043109	0.439474609365753	0.541936899377142	0.569780626618378	0.0253265421903651	0.0193794868238668	0.0212262851091728	0.0209445366424263	0.0206906771596252	0.586170233509904	0.021367663238011	0.0177448077712035	0.406007294921744	0.511716911551641	0.0306006183525201	0.0179772681871261	0.0196036035044928	0.017572323154757	0.610792384046385	0.0207624692085708	0.405853735794228	0.019153950389451	0.0198115922880559	0.0192273481214233	0.118296355144057	0.581886372058023	0.0227667460015724	0.0242165832796482	0.0185037192512392	0.0204890101443146	0.0176802628086227	0.0191224826647152	0.0208442941662607	0.0245440694814639	0.651200510126126	0.0240903814692543	0.579623163950976	0.543762879924242	0.0244064255075013	0.0212796075056738	0.0206402438858028
MAP3K15	0.182539984786108	0.149676173141092	0.0945263193433749	0.320424104522779	0.0905336928432757	0.418114305767692	0.115726721919367	0.325067896426503	0.128964798570027	0.381158541492938	0.211993615674078	0.506159979302094	0.49292207107671	0.0899183630503489	0.241290677093278	0.257060047225408	0.0997869982234094	0.410598265499167	0.0873011452402992	0.148816874670421	0.255139264173923	0.295920966790904	0.167467366841105	0.201138484638502	0.330075429099287	0.191375225527142	0.246020494758022	0.23151959704788	0.547091199409681	0.0660316061761132	0.577476107133532	0.195889503656923	0.214518183266271	0.135124230909972	0.0853599676704422	0.166169608724114	0.101431732062769	0.0755365780241096	0.477765448169038	0.229790226918432	0.182537077060054	0.129852077319657	0.127179486584234	0.291713077844686	0.223172721958793	0.308356980624118	0.122606239491342	0.156881313913085	0.0998944065883755
PCDH11X	0.137752664408021	0.183232798003269	0.185016321613609	0.195434266646516	0.055795551915219	0.0690657016909578	0.357611929237387	0.0653709966122475	0.378659699460566	0.215854828166639	0.0225998213500089	0.421518086988403	0.537158866577573	0.565950104303941	0.576725666624526	0.313270600269682	0.457687549719287	0.385208912741011	0.0763274132986283	0.436605021026501	0.5132653433023	0.122236405363932	0.0406593653989717	0.331717448267565	0.427598332392523	0.173020236119513	0.474269958391552	0.172128724830124	0.171088852414929	0.678859866725646	0.43871881359724	0.257862726833265	0.287626264064214	0.0804915605695895	0.337850174369396	0.302928734297643	0.69325312507893	0.0232467074303293	0.304310822839607	0.489091926402606	0.0499687208316033	0.418506569955593	0.174523425723825	0.0945651583669498	0.451210201958484	0.208597507942305	0.512487924064041	0.0540258523449319	0.0177263014300405
WAS	0.604260818004731	0.384925850686374	0.602914544307833	0.856739713231944	0.769092817705238	0.823960581971975	0.773256953213283	0.775239484310123	0.812552464280874	0.727728822450573	0.585456618171022	0.837038596332347	0.743609776104786	0.880626228946247	0.682406093073743	0.909040591000308	0.819385098982578	0.758217262495965	0.52912367105723	0.864730997063398	0.875828601634155	0.731388896312829	0.856254728113692	0.858470799359121	0.894821329053575	0.7064663634465	0.711889188967039	0.842616814819902	0.819055369838996	0.422626896687352	0.718817088035432	0.829276681774054	0.768468632915748	0.774627548868546	0.83395271114167	0.603357320377839	0.913506119914112	0.878979746243704	0.843792608334827	0.869375747148744	0.663720507838498	0.772085560849425	0.721621188197076	0.729407068195	0.684904539458676	0.683492170273508	0.896253489076881	0.738388254333564	0.854245083528096
HS6ST2	0.735420548490193	0.715931220754568	0.527487231506428	0.802663773338925	0.918324425568571	0.568058918316528	0.575026258411937	0.532781164706782	0.8314150616103	0.594841162883094	0.504164008832258	0.739435994793296	0.7469170147996	0.913786087955926	0.764206664169483	0.943227079512454	0.695008181631144	0.61405483130322	0.852086487066123	0.765994451414729	0.751273265899163	0.50291977063434	0.890324589501973	0.819987412465479	0.809969746016884	0.598831353794548	0.573850985423627	0.915998276633478	0.683613057495996	0.545843280038375	0.925760565773657	0.893716739948871	0.650077584311971	0.538868398554098	0.88019057672534	0.787038525043462	0.932132118870804	0.931602880833456	0.61050057753551	0.912307815777805	0.833063220480649	0.910280516494987	0.509504886306066	0.886184782826304	0.481494815120838	0.660523384779323	0.91862983247843	0.698969359866065	0.8983237324497
RPL10	0.0322264768796428	0.0453040400182989	0.338800339514937	0.0340917865727883	0.0562621350025255	0.348309409960568	0.0470762170904612	0.340735881619873	0.0582730802570238	0.340788201162321	0.30062125604147	0.328881991110316	0.0488148357553273	0.0432302498097927	0.0483361599202164	0.0438067873065179	0.037683501272425	0.363642444442993	0.0456166782207519	0.0405952488064518	0.263193371567766	0.304368138646569	0.0439361466876127	0.0213995584666117	0.0622819031535006	0.0401590126966612	0.370921189463927	0.0292089254521023	0.364284535576464	0.0460487074817512	0.0358365436262141	0.0565980156103636	0.257629451865423	0.371259052651801	0.036826382151673	0.0531480320196208	0.0505125944922366	0.0317176237070785	0.0529183529293226	0.0503722748509961	0.0519121893511957	0.0410619285117313	0.31357997013077	0.0321348664436728	0.334103284448	0.299751959354628	0.0322754083544	0.0379829583770478	0.0687973193176041
NHSL2	0.0645619867386803	0.0571409109001363	0.451747151012047	0.0282056795523327	0.0417365796002225	0.35821850951559	0.0409714464995451	0.370902703129924	0.0429804142789696	0.351906471382565	0.473616857820988	0.405981786412454	0.0401267120754558	0.0336115004665165	0.0399883228196343	0.0472925273867894	0.0473138940409753	0.423969064196527	0.0295473539632409	0.0376232676507501	0.275273490649732	0.31754403822407	0.0486168248823679	0.0292189713200094	0.049637860130738	0.0469821513606684	0.443439815646175	0.0308232005390359	0.408842108384319	0.0419771290961062	0.0297214720453948	0.040501246505453	0.193028757726955	0.426421053916716	0.0300000896615068	0.0459518257644737	0.0350665290194518	0.0561522363701096	0.0353572403093926	0.0714850988798948	0.0412743472754795	0.0371739453767489	0.520935331673105	0.0790373800263737	0.37157651345463	0.270610953852128	0.0325249957424686	0.0387595193841105	0.27641657586347
DOCK11	0.012256403617463	0.0164176503371264	0.530630526989209	0.0135059976248011	0.0209488966762203	0.543123818868017	0.0334285003388066	0.583074527118651	0.0122880050699526	0.582105319857002	0.57594768235566	0.512722920108544	0.0147336830641225	0.0110886460460534	0.0191139827652552	0.0142662609015636	0.0111494936900727	0.529255417502221	0.0139823011108838	0.0174865025109371	0.469047965615858	0.542806668964304	0.0153917550503497	0.00912705921314358	0.0119842880756268	0.0113805980808539	0.580701212403281	0.0183893016360808	0.538912523541164	0.0129523614023688	0.0142833039997597	0.0147459443251896	0.342880086997995	0.586649786283591	0.0235283567443154	0.0127765636656068	0.0134763119922183	0.0151851932412748	0.01280904730144	0.011500254454819	0.0105448827201756	0.0235941517062819	0.568237156416505	0.0188436696042335	0.493296530606287	0.496279673375597	0.01489987463193	0.0140342519034802	0.018897771133005
TAZ	0.0704032107726598	0.0802500342120252	0.545840574008889	0.0600395926773287	0.0670592601971967	0.574470426766359	0.0732001030738244	0.522697552799001	0.0816960083950359	0.548670985627416	0.499772409384657	0.490415280392824	0.0928856438593971	0.0578478394683943	0.102879249715393	0.0665926467419435	0.0780170730136905	0.528183999820635	0.0610531966342215	0.0419381487090986	0.468755114238062	0.491955753790806	0.060498637724741	0.0636809035194047	0.0779505764005802	0.0610877083582937	0.564878379630238	0.0609802991368323	0.574679110823781	0.053830225394024	0.0639342122098041	0.08224188305727	0.412146728442321	0.538774664038399	0.0646911003447741	0.0798859911323066	0.0772907443123117	0.0633802953501002	0.0623199781377223	0.082929850085187	0.0701013301894852	0.158969178602576	0.598146672232632	0.056968751053722	0.536178547709255	0.481760548743281	0.0393385260144756	0.0635370235787795	0.0723275210546729
PDK3	0.0174651430282124	0.0191835548067183	0.573745486683144	0.0185393000549084	0.0208757604957941	0.572548474075563	0.0222553396815077	0.551113705261744	0.0206401158588981	0.598352508201383	0.530767056759616	0.52832019265176	0.0168160512136953	0.0164773185574751	0.0195094572952794	0.0158817736705343	0.0178354247327972	0.557102527054846	0.0171805389871797	0.015199712722464	0.496628066388653	0.536374134841606	0.0252106720873918	0.0158465433225164	0.015165362424745	0.0135314405411088	0.584890163925357	0.0170705029684313	0.51981739861951	0.0168247938367028	0.0147053699211762	0.0160705404635167	0.423422756325568	0.49819948703275	0.0178444759354704	0.0194683403628613	0.021882131577816	0.017386154504651	0.0156781390913837	0.0143069544197663	0.014109327670408	0.0225648816264178	0.621209855347639	0.0213225125547968	0.583483422520421	0.533856550575036	0.0166340661572543	0.0182799806397136	0.0155122096240515
LONRF3	0.0436093748650612	0.0464464051862537	0.363171086301123	0.0303503358052682	0.0288075067396459	0.488233137472457	0.0997828441217267	0.517513784232215	0.191911389201483	0.517074794146966	0.385844249718072	0.462760628833247	0.0330105123584454	0.631064510979933	0.0361137629184162	0.0428614304543253	0.0507481558048137	0.537541692478532	0.770613504152176	0.0356139278577989	0.237401456288023	0.440711396946283	0.0336219386498815	0.0286603628323722	0.0265485429032755	0.0444778670926395	0.54605936234022	0.0364214575980007	0.427686621764082	0.0206463548242633	0.0331896366982159	0.0217217330095283	0.283820223160537	0.49063719018531	0.0592137880451009	0.0423147763846215	0.0795068753605902	0.275557777438886	0.0367645745879846	0.0249546181356052	0.0446888789279345	0.0297072014389274	0.54131757627741	0.0454489033996935	0.456572615658116	0.439532475166588	0.192401548024293	0.0319989585727022	0.118209414914569
LOC401588	0.0463756434563083	0.0391860814234929	0.393063654244589	0.039877554884046	0.0482920738908146	0.469586601777988	0.0430530053487908	0.450436670903906	0.0567080861483254	0.449532637368957	0.373097786334845	0.363095863179853	0.043577113752216	0.0425582693153214	0.0693887031090499	0.0680682055968616	0.0420046640082931	0.403463441272405	0.0387742426159283	0.0491308077891681	0.338713050610361	0.407160153751451	0.0573577797171179	0.0370476651045855	0.0742270333445894	0.0505469738543831	0.44512416721526	0.0421992228634544	0.432683101205303	0.0305675214550433	0.0790143470394114	0.046221608157627	0.245219673806081	0.28779250956942	0.044361901548268	0.0595864919122421	0.0438515457100066	0.0497846903672083	0.0353598896386905	0.065511072102571	0.0418107037486993	0.0457973095894465	0.478091848397323	0.0401389326053424	0.213993865019639	0.399574836768377	0.0695859824714617	0.0388583060707144	0.0488196342882998
ZNF673	0.330676088679773	0.280211362150429	0.59492449790889	0.204667050164842	0.171641387374015	0.543832991342358	0.596644869911094	0.500669117838342	0.556980763983651	0.555767498407645	0.63376112834076	0.749744307511125	0.501122962941883	0.718205730446131	0.676380318294102	0.164298771345928	0.188083527717768	0.495571185918986	0.527215414390051	0.670026143285393	0.781705655611195	0.530936347513583	0.169410679394009	0.467208211729916	0.225400623576967	0.57685711640749	0.654613613998137	0.180157594397316	0.567947174852819	0.148240134396599	0.616362634341008	0.156267397640347	0.474951058160499	0.649988845186419	0.151438030720983	0.195380395736345	0.851066197593391	0.0796531929478505	0.149239591029438	0.161077014379829	0.248953699225387	0.549974137528186	0.741798748160098	0.26127866481098	0.779918671350115	0.519318027895902	0.210348057167591	0.120406942320622	0.0897407633372223
MAGIX	0.018934183118172	0.0267764297338258	0.571500722884209	0.0186748064933543	0.0304127520127389	0.626844532760826	0.0252526051091367	0.538261041186609	0.026304659693504	0.613263256731297	0.530746097515595	0.44490047299938	0.0251818631605386	0.0181742803862591	0.0437660383580413	0.0271657355623953	0.0249129087140638	0.505402785096318	0.0278277620735521	0.0298314191232439	0.408307861253086	0.578732484594754	0.0292160975903886	0.0227707169084369	0.0301860594558251	0.0172644065768386	0.58778770180318	0.0271954383183401	0.497880639403155	0.0196038874189462	0.0298739198090139	0.0270820352250816	0.443466789343871	0.476011345145366	0.019805876443092	0.0282978687809718	0.0221366273374389	0.0237473270350203	0.017205847795932	0.0221475559922356	0.0238960027637739	0.0271668719722092	0.60339912153529	0.0288363512242476	0.450550464454003	0.514041301510858	0.0327458130083734	0.0245005468600247	0.0273698682015648
GRPR	0.901502969628726	0.848754553193653	0.307246611288351	0.877383907918388	0.896102792743984	0.741740968117854	0.80082188214027	0.799606551040657	0.827184887046074	0.715437925747359	0.594627239907762	0.851917842799748	0.87480284411511	0.880923344037062	0.799394639212736	0.597801001804468	0.649198906771243	0.648122337642123	0.893956605591101	0.82288171520139	0.866693921880279	0.725885470680403	0.86770847737456	0.869790841271981	0.722483423372392	0.779684876876991	0.608202112812933	0.785370854182247	0.700384532584971	0.862259720583888	0.824684390638784	0.546572418565648	0.809763707767557	0.787692763007229	0.850574244387312	0.839034906283326	0.295670232527091	0.136072752143352	0.881822828746	0.803447301313049	0.832067898722029	0.885448840521311	0.729512881709632	0.84821223251093	0.569670456674125	0.656839709105625	0.83234148106079	0.781729848238016	0.903157840471727
MAGEB16	0.878409509963224	0.840829421913081	0.875451856963886	0.831614023166932	0.825682953116698	0.936262134198377	0.810622537649655	0.915522239435138	0.858431406345593	0.943775926236194	0.828702049030232	0.875055518502845	0.858743720405733	0.852506264611689	0.705154584122294	0.855083629535172	0.764692666626455	0.926330465985269	0.894834095197839	0.845766829677489	0.888360708824524	0.911027968484821	0.874466486099284	0.857950466341925	0.553014321761087	0.880832273538562	0.934455849563025	0.800107648219244	0.880503808138774	0.862572369126406	0.766631442961258	0.816594076964267	0.8983787918918	0.846784615658192	0.838501903379431	0.855687657828857	0.907552641728742	0.752004660670324	0.849471283131263	0.715240296440461	0.806417693324959	0.840201793685955	0.951320834847901	0.82053323590423	0.906551921191313	0.847838204378977	0.73438934587343	0.793933203658512	0.818943806548463
MAOB	0.0824397187526657	0.0534657012718502	0.373848275458483	0.0428092193383099	0.0696776858547771	0.280396229946326	0.0804274992873592	0.247515929090859	0.0924571947200157	0.265252608882335	0.301982485205276	0.342719424037998	0.0566480915686349	0.0541489957116899	0.0425637808299051	0.0507506980124389	0.0626984660855886	0.336254567203476	0.0443689667385334	0.0438405200853003	0.169162868972079	0.217382415844325	0.156026000672582	0.038279370581379	0.0553770203214997	0.0452563070970066	0.288035367545897	0.0702676703069634	0.241554546206935	0.0296798467564137	0.0645342168056212	0.0463604945667536	0.0889645036101596	0.181053116109287	0.0461623261310726	0.0638290565953239	0.0457593446673109	0.0334168340423859	0.048451180804802	0.041717418734284	0.0812246667352373	0.0475804376681102	0.445240372935667	0.0415448847218153	0.349776154168521	0.212406707995993	0.0435896108754675	0.0477150773995328	0.147185137643494
ARMCX3	0.826794911086618	0.867576464021003	0.700541968719004	0.830006329295768	0.877055325161672	0.785972492454038	0.925470251978567	0.716602132423102	0.826618364165995	0.708912757278262	0.797983139830171	0.862949510406916	0.8493554687748	0.901869629440811	0.927181957732642	0.925053786613086	0.870105969348592	0.80170735478742	0.897203032704691	0.9050013206732	0.852865494220304	0.713411879218317	0.897179088200723	0.882022800579604	0.857921744209549	0.878434555617247	0.703648168238046	0.858416648056647	0.794203854190184	0.825934160960074	0.847720971650386	0.869555113769972	0.770138462195714	0.833590368441728	0.87660037062456	0.7851732283789	0.904874098776544	0.616725237757839	0.588465150954994	0.883096552889567	0.869104819507003	0.89688258159089	0.622618704002294	0.830441064017995	0.596645105988726	0.789804736919677	0.882760811456826	0.735421400365689	0.873584520415021
SSX6	0.872581457750896	0.802125503008257	0.379194817762352	0.801187866223315	0.554581469355833	0.736502256699779	0.660783898506811	0.649403674285205	0.696387529398216	0.653951149083843	0.554830402086199	0.636915332673513	0.879457432926441	0.655648344082953	0.736279246535778	0.903986343153785	0.825979728005651	0.621131577251879	0.845470403063324	0.843349467124661	0.817271651096362	0.635797476033355	0.763629565962199	0.841621528701115	0.636844181833021	0.661298660265653	0.572559315622953	0.880908331213823	0.764220323343309	0.345358147761467	0.76160881515321	0.82459362621397	0.767820059078966	0.539007552101627	0.719875908282038	0.81762763661158	0.931412015039729	0.7313896260377	0.671475789066099	0.433879189384549	0.764377571086672	0.86964085124592	0.426453252891709	0.77870411043424	0.565106816276625	0.747922571561377	0.73681889839669	0.538715525030213	0.78050165245655
BTK	0.623087533763195	0.634417650366636	0.777374151605578	0.861881273721922	0.880817978060627	0.748145415287027	0.819079429508375	0.589114108716345	0.720145999963414	0.72442056045027	0.75222547737704	0.82730367167951	0.848612548645547	0.893690937068024	0.93340471645864	0.905833070808051	0.878996936393107	0.633749091272905	0.87599191672028	0.77907620212068	0.870926318720129	0.638722509025678	0.813692435929504	0.876300297619482	0.862389944479709	0.820776858182315	0.682822889847483	0.793176101582436	0.809241707489065	0.872623257494887	0.794432672854559	0.91082991451355	0.700138062011861	0.507904392377876	0.859927312557217	0.763102604770465	0.919791809687912	0.217222470257232	0.829327009003725	0.904367008555988	0.861454992379496	0.871349765858881	0.530052029126073	0.85252505609431	0.518302234990671	0.705550601706447	0.778853206097476	0.781830260053835	0.855829196035613
HSD17B10	0.0337217632766713	0.0369311489309026	0.279166690513821	0.0282148972018707	0.0289821164590768	0.310191959163423	0.0364237722882619	0.334278589832901	0.0378404671083936	0.358673104039304	0.290675605827658	0.336259572387424	0.0297876265003888	0.0302257286929268	0.0396425889604987	0.029634867192282	0.0300122268007978	0.368770237168332	0.0307028069600445	0.0283711008902538	0.20356050549855	0.280763335513039	0.0437596551978103	0.0290563028399752	0.0321108382331535	0.0297301864226521	0.362752270705526	0.0400910461737175	0.370398024006089	0.0263002193013766	0.0397389324038319	0.0310873578260324	0.120361186259467	0.262390048470333	0.0244193659946719	0.0310227029485627	0.0253364439115505	0.027772482611957	0.0401062021210487	0.0290431426541719	0.0302346780982034	0.0311375191561178	0.452237324757539	0.0270390255859882	0.406720606608609	0.227192769778388	0.0402016048473219	0.025956767015175	0.0336119608037868
PCYT1B	0.0192380013145217	0.019326523047946	0.542875419102981	0.310074909071767	0.631279135247639	0.522481884569193	0.0216927135839201	0.508593095131041	0.461489292024327	0.560791982447938	0.501910983512057	0.511563697195569	0.668227156759972	0.0214496393640859	0.0411971755096524	0.0226943472925979	0.618747795035433	0.534416299342453	0.015944307469424	0.0181493800450291	0.399455164764971	0.46342326969382	0.0167712191685291	0.117948624371264	0.400333848858506	0.152026386337111	0.526915675867343	0.01751088645431	0.424754358812696	0.0203551564029063	0.250369097298135	0.100718851167216	0.295866850398701	0.360394744064414	0.0148866848684914	0.0187425471998732	0.0205431099548914	0.0160492743297194	0.0776151778792269	0.651059611899608	0.119618521502321	0.0229167396471401	0.57067746517327	0.102169880438898	0.529341815677773	0.469560436684451	0.0164982672253658	0.0213482431454608	0.0152417784820949
LAMP2	0.0552057770169807	0.0335651085526251	0.457486366337538	0.043275812676392	0.0340504505248728	0.430007527749169	0.080162834023872	0.457177009212398	0.0443393591791317	0.499562787176382	0.444294404004374	0.366429947149139	0.0411671693836925	0.0383984516307328	0.0441520589916554	0.0384559736070038	0.0360231559410735	0.413762092531299	0.0369163373669518	0.0306960024261515	0.347050040591213	0.432457889786291	0.044653508182998	0.0445886569070798	0.0564474822523144	0.0335443435140819	0.446106723558821	0.0369818918421121	0.511654545332099	0.0378958540585452	0.0333002345429754	0.0316910594494744	0.367091734463192	0.445954428731266	0.0372688549482542	0.0440863431249026	0.0379274162425121	0.0371401433741231	0.0301414836195806	0.0587862320020909	0.0387639330645349	0.0346911097412066	0.526635487083901	0.0286807380658058	0.434871174936753	0.40560673332961	0.0338717092050538	0.0222956437533852	0.044353967048791
SLC6A8	0.0248856512634299	0.067276925410899	0.467825883886437	0.0395716963731768	0.169208868468549	0.4493099113544	0.100245923941981	0.432752991507777	0.148225493868639	0.453301534263145	0.440769973930215	0.438851245183311	0.157949768518917	0.160673651015185	0.232338509888315	0.121115916645976	0.196316194915973	0.417758159735488	0.060275482588798	0.0346344468790968	0.420291430704447	0.427450586672414	0.111036316940032	0.0757445218281647	0.127697985319536	0.035829407070509	0.47951595794282	0.0237956319836	0.407670785299748	0.116540383997466	0.158043419561992	0.0209127716959797	0.287191174876359	0.44572748959075	0.0558036337732151	0.119530121822546	0.192607876244317	0.172710047270969	0.0313676646771812	0.130193862899962	0.0221957975418485	0.181099609859289	0.487425725125114	0.0637596146604113	0.341848803694999	0.435931441411265	0.171065290313752	0.0853751565567253	0.02022765747268
UPRT	0.237992925982787	0.224969612620545	0.193518216963364	0.1658234891653	0.137370660349855	0.390735881361189	0.208051908529384	0.412526038339194	0.0824485820050919	0.489153745738298	0.562447803706947	0.532741017487104	0.0927325226384809	0.0982802857590048	0.119834879256366	0.118396281136389	0.0632220311196955	0.257626528390578	0.0821559870555439	0.120309555656149	0.35416545118636	0.423691600665988	0.130341500349983	0.146922049393977	0.179932312496644	0.070279676982628	0.384343980796509	0.188804755850987	0.551245151606417	0.0533113478518423	0.126586429695676	0.187569452852944	0.342927874009187	0.558150512288284	0.159697714924364	0.227266324213813	0.0535386783863102	0.082751683926096	0.0764702405901985	0.162682684073067	0.188112200345071	0.0845068165682229	0.439937145565371	0.130190972393407	0.540734915971546	0.323857784965103	0.0985375000142134	0.123250109656426	0.120321937647518
UBE2A	0.0147863256378585	0.0177790011042206	0.590282168750509	0.0179318378838876	0.0194738124395302	0.539547030934969	0.0180951874754063	0.499385684852134	0.0214990068968996	0.566074680123241	0.591864773495636	0.55428035419982	0.0126805463776271	0.0150761170531495	0.0229051605023548	0.0222757750179259	0.0154866511096747	0.578240263024228	0.0166652241428212	0.0346302912821573	0.412208900561804	0.478503063569004	0.0179537231614141	0.0106588678452284	0.0164491750757709	0.0142878761142424	0.56642963824784	0.0166245613759423	0.434486087649269	0.0147131048279254	0.023023207097213	0.0167081280436426	0.20206745970649	0.387128037477421	0.0161250771359135	0.0172750740056745	0.0158973242671476	0.0192729778041899	0.0140744687042037	0.0171574753775562	0.0167217546683958	0.0165230707148982	0.487895352704223	0.0184295753054149	0.530821279679765	0.469502711122633	0.0247146096828141	0.0157406308409353	0.0196787835168239
APEX2	0.0279636066170248	0.0246073549528896	0.420595620731298	0.0313254604197007	0.0316796366557121	0.459182419589067	0.0329747656005145	0.471040568669217	0.0276476226882711	0.507985959766215	0.479488406135342	0.335233418612241	0.0315536133833667	0.0313164519210687	0.0332048239749341	0.0282459917168008	0.0251974884150158	0.467221248355304	0.0255603924463295	0.0289342598524723	0.341135831011293	0.379086227424839	0.0329532953499947	0.0217818276987159	0.0361725956726828	0.0326254054817592	0.429004011932986	0.0307160663827054	0.464530383891369	0.0264855467282711	0.0303492683779455	0.029870995235144	0.337895364810819	0.256403228697623	0.0257659014316336	0.029780692466723	0.0304951866661027	0.0323807075104192	0.02372474373682	0.0328201129732285	0.0254132060333364	0.0239113461138841	0.531012361824407	0.0255861180185105	0.437977262720371	0.387867334601345	0.0281402282494717	0.0243663865173816	0.0292230335418322
MED12	0.376580385828919	0.326966491387711	0.522579118689379	0.31446604055085	0.407837901788236	0.326795701211466	0.619127104191953	0.449922325804333	0.339829256613753	0.409868189989899	0.23352931179867	0.508277900801967	0.501465452402366	0.727700575977752	0.267436542093853	0.743452007467126	0.674349030914989	0.502149574201277	0.49906398267223	0.377289478050441	0.650570680340372	0.367239727868148	0.45896170017586	0.430547782051878	0.390441805902229	0.248126637503158	0.49447464734765	0.367077297616386	0.491446986243418	0.375534888850452	0.228611995924692	0.232781076476926	0.336827213982256	0.688464845376752	0.535482899856346	0.344234184128304	0.115963688774528	0.0699875525817258	0.470712324943236	0.0859704769262536	0.36267672139333	0.232770963723288	0.480572548383165	0.266306270225161	0.244063743211978	0.459120818697129	0.326367384493511	0.242326429092501	0.0924698640961821
LOC158572	0.801631977107284	0.707072703200981	0.311951224933875	0.692694108221166	0.540305240217751	0.337177606791839	0.568803102938271	0.520432221328833	0.580497174350925	0.491018200077446	0.239251764156469	0.453355863928574	0.303755433477944	0.430099241476454	0.489897121981066	0.430352586748299	0.293426401425375	0.35321644155475	0.183422477213362	0.693643939240974	0.312094487770171	0.522601092425017	0.75201269276152	0.458675089534721	0.424349772118538	0.541518638243054	0.345158501058332	0.700240499345972	0.458756967435859	0.167750283394456	0.466820150138343	0.521981300677187	0.520395710163305	0.517660591952693	0.551173175269968	0.639142418353844	0.265114947083264	0.116368584568612	0.524149933925027	0.31569225700631	0.740696768709551	0.441232636907413	0.250312974859596	0.555073144185794	0.277173996202411	0.590318271013886	0.403101494581681	0.450934463591927	0.215614930115146
PGK1	0.0216285649911329	0.02871938274296	0.426990911527728	0.0230244173517282	0.0323849127178105	0.43998370511276	0.0264685420046581	0.432362937857694	0.0260294591665722	0.462749295627259	0.422235487649521	0.378675785101954	0.0258728790407717	0.0285603102584648	0.0277963765969777	0.0319223699377722	0.0268412558670584	0.423683244290214	0.0290521347399079	0.0320932952823764	0.314053414137344	0.423699414893691	0.0360761556167494	0.0291883248746051	0.0300709276359486	0.0243109094165414	0.468080904215516	0.040787131248237	0.425181244459529	0.0267924582009897	0.0350747205488301	0.0253794704312379	0.278973612860672	0.442411976777577	0.0259315875517539	0.0268624207041147	0.02592517059249	0.0318230010863835	0.0234944961088806	0.0407410515233819	0.024327443800154	0.0369751304751807	0.50356390743016	0.0270456086645986	0.41181036926319	0.412624531349957	0.0305049031199061	0.0238245173967818	0.0297425733641278
MAGEA12	0.921230214898781	0.861555844755019	0.870172599192054	0.892234848335644	0.862055006300052	0.828187059800228	0.596334917936473	0.846985020689315	0.502485916005363	0.796465936987479	0.874698591162991	0.86872996879433	0.878797934968056	0.906022966612022	0.436641798764288	0.886624477427397	0.870194780502556	0.702472572635465	0.350001573211399	0.590572924025317	0.889810139921729	0.842802614154384	0.642056904510738	0.898282745577737	0.581925894668471	0.760416960934792	0.844734004584274	0.727794924615732	0.799272254985083	0.290224182386237	0.867698392001233	0.877418688998161	0.812891668038804	0.831426473574027	0.828832770627598	0.897395167719717	0.908346171848727	0.128045214292116	0.465512953377447	0.890744342630951	0.804769520926227	0.459083917270104	0.851638689210805	0.753214823175092	0.696862645990665	0.854672710118536	0.89151718628525	0.579272375640866	0.893175118140672
KIAA1210	0.670239358275327	0.55964802862852	0.454011116602745	0.711729171700349	0.484599071998739	0.624881458571436	0.608680175781543	0.588454095967289	0.582127844677429	0.552490759170637	0.439167883043721	0.631681314867015	0.427295910497637	0.808539362104843	0.464829675231172	0.566174840556974	0.783389710196232	0.633148652451468	0.325280765674088	0.770185847910791	0.771848759778993	0.575093022701586	0.742789840396502	0.749954579213368	0.498426475348575	0.494453581329293	0.427759465590345	0.770145069233172	0.641915775724225	0.334987850878736	0.563018520436422	0.567701535294185	0.64150014098028	0.365561993050532	0.710500243624956	0.601865887241061	0.517506825246445	0.75314703487252	0.577480166769221	0.670424269377518	0.773267013709306	0.752551135985201	0.469384128405998	0.65300419353977	0.491984138519196	0.615962822229736	0.581060145374502	0.483610253308801	0.735570583864099
UPF3B	0.0507330214206336	0.0442601058679854	0.586332095055039	0.0537278092624509	0.0608628671345604	0.483267868418324	0.0632770582817084	0.46393569868128	0.0626771525020062	0.49727366001909	0.409125064268143	0.56275770579723	0.0580714475552514	0.049629943257471	0.0741961877983361	0.104850818568833	0.0552126853326257	0.523276314691414	0.0697124606797577	0.0592532243126204	0.446844410605177	0.428904383040776	0.0791016738343183	0.0603429026832656	0.0692788087049939	0.0524669585439947	0.399517284943169	0.0683866741917488	0.50946803213492	0.0525386228632061	0.0928812612645481	0.0530580253283185	0.125789377702732	0.507122171220975	0.0507028873214903	0.0568972030089963	0.0640262643325399	0.0632113149927743	0.0387943139720031	0.0864000487735252	0.0600190469464307	0.039613512472699	0.263110239617003	0.0500852832153482	0.442278698149685	0.462636999918982	0.076184360086005	0.0495893550896277	0.0412150415195045
SRPX	0.814391439419166	0.874177619154609	0.871430357434584	0.87112587877658	0.620240629978982	0.709487526122181	0.901962331394171	0.65551587493768	0.901790202986815	0.711714472283969	0.668018046293637	0.839229210432739	0.942206468652619	0.910104383518097	0.932168578195663	0.929711100044363	0.863553840973043	0.770940965571774	0.895371431491784	0.929131386004145	0.838712326320235	0.675317287810972	0.884407816748687	0.898073641532653	0.888994915658413	0.696251941376809	0.774692593053874	0.890119144624158	0.7251288180431	0.891421175410124	0.595456775403419	0.824042074672669	0.730905462473536	0.855372469799161	0.844470113051299	0.881404447934286	0.887542624603	0.842791785183892	0.873126527201172	0.939921980327745	0.825720316696058	0.919297666198304	0.584514113671593	0.868099303122372	0.848211833362857	0.71564499553679	0.891260664309082	0.699954926727989	0.911915675484919
H2BFWT	0.937894482282359	0.893483331014304	0.788998534465502	0.93237875355798	0.943282916921149	0.920040393454964	0.942318592065022	0.833148213949356	0.94182280086697	0.84163398580601	0.849383723303421	0.911562485313457	0.935783996971822	0.945481539364949	0.946347680897478	0.953196448263912	0.934946182739496	0.887941527156114	0.412806244974905	0.918394798582186	0.964815321980692	0.871633967260698	0.941976854272893	0.934706790419862	0.925733367920266	0.697104130016029	0.879533937878678	0.928323821657066	0.895098471595604	0.953127385147522	0.93859842526697	0.939280952848328	0.866644941848524	0.919123909778487	0.884448401134397	0.924477397513201	0.944421333367065	0.932586028033717	0.938265074242457	0.945640187734925	0.921869564302188	0.941664514693769	0.77874579351198	0.940802233201407	0.901464070824164	0.931958445643105	0.912232563607584	0.937065040519113	0.942142431573426
CHST7	0.284067695371798	0.164872095941918	0.600886226381292	0.701585568871261	0.712820837719213	0.823014470243776	0.436586979408287	0.705556485433994	0.761497018792597	0.705073162270329	0.828552997418471	0.834296581181805	0.662994173806799	0.871571979014273	0.558342336529215	0.880670202964167	0.850530516793349	0.689802188101385	0.531944789979475	0.476807877124592	0.678228777413806	0.663229509195058	0.64202005792229	0.742009838044071	0.675705807778611	0.771085841638471	0.699147307176552	0.686121143282632	0.811547082919815	0.893223319828098	0.807763693267793	0.735056431911194	0.57790420030571	0.748052025514997	0.385898713651795	0.486012364552081	0.517860248051984	0.125718015416184	0.811039343022719	0.883582293065723	0.69518901636783	0.641637240036951	0.683913174350409	0.750850730886583	0.877459304205346	0.652283017176183	0.528496862657031	0.517719216167175	0.877838713449824
MAGEH1	0.114828093931913	0.0405843044387892	0.453207747994974	0.0799267945425977	0.427663570672484	0.543821958246804	0.118692854493847	0.448511180412608	0.425837010291973	0.535101501839042	0.61721058667626	0.449947387663666	0.66455348661308	0.570254686034789	0.582673776352563	0.0478022801600569	0.34901316701297	0.501074416517303	0.0931316637237217	0.0444574765675675	0.44505400386656	0.418270352623899	0.0723313990805176	0.0751780778491077	0.3850256668292	0.0316948928206249	0.491345065668616	0.189015947365189	0.49512859570491	0.0619846441420163	0.208776076144955	0.0249468074521675	0.450714789857149	0.351052735047738	0.0291996638818876	0.209919166989305	0.756365196334615	0.0220368221589182	0.0999955627173914	0.59206421952396	0.0903065541138304	0.0687915094386224	0.418196490375759	0.0358992946123842	0.482288617899991	0.498690975127357	0.532523246639508	0.0446192506491627	0.0350798693618328
MUM1L1	0.907033145505319	0.870444687324287	0.766767378241745	0.960085090589068	0.88529143776305	0.879259995475557	0.773973211715502	0.836027739362721	0.877484658147897	0.782682850354435	0.841026989964156	0.943483391857959	0.792005711213298	0.925574277617283	0.938049364890638	0.943414568124988	0.896148055819981	0.720125837268261	0.284228601099283	0.923175462248365	0.926901355589456	0.803495860043859	0.912164150452345	0.93232620472257	0.720076152871308	0.686641525171561	0.830170859578447	0.912907660823412	0.892747538070591	0.374797952490957	0.885096477790703	0.871089696672746	0.849784377802882	0.936969333177774	0.907838733213094	0.918947378270121	0.937257320259288	0.417372571469594	0.895163171550607	0.885391160690659	0.882848956718571	0.713551028875582	0.703815290196146	0.917663586032233	0.60219629380527	0.844806634373103	0.917209841668144	0.877937892722086	0.288933769862737
TAF9B	0.019676760142848	0.0323070597332886	0.566750876902559	0.022254949344666	0.0422935845988587	0.609122408433444	0.0249832566825689	0.526079359829304	0.0234723955813637	0.599670413762644	0.54540702041491	0.575098068380308	0.0183952918240144	0.0232869967887625	0.0331087604619748	0.0373531178272862	0.0243023347475338	0.522779306878908	0.0268656109162064	0.0478066682130469	0.427907068673488	0.506859766177509	0.0209942634306985	0.0160796464082919	0.0809008217421309	0.0226535518548038	0.635510356807773	0.0346576068325475	0.547234021817844	0.0192019926555321	0.0424773409989803	0.0292761172143754	0.278456404560224	0.585141727572841	0.0188084474970711	0.0194045258717682	0.0275522261487715	0.0286381128865573	0.0183204860059563	0.0335499698707905	0.0193809155197934	0.0346696064390791	0.628186650383599	0.0289902284992012	0.481827781740891	0.574687413472137	0.0481580616362785	0.0242640814401091	0.0255244692455395
MGC16121	0.871731102825474	0.789515653317463	0.670592854345917	0.777365307793385	0.82171956789038	0.603137182114739	0.735868501879915	0.585368322144983	0.81875042286199	0.634533625831937	0.645230297940786	0.755944729205988	0.831655546889243	0.867364725408214	0.457757648341905	0.860802525434819	0.489736244995248	0.510112643544304	0.881991145305379	0.876276193475851	0.684581290161605	0.503826163924737	0.870409188318903	0.780431474463067	0.751124953635304	0.874628144914262	0.564041605764248	0.766899188857622	0.674470242275497	0.339910484902378	0.848315074585764	0.592898142660641	0.524573670303552	0.557378789543002	0.81531373674685	0.884215774842367	0.92000885651821	0.9360666952362	0.603050378907034	0.922714077341982	0.85146414754752	0.850589187460381	0.665088591894893	0.746218275675351	0.769752624716879	0.587460686312602	0.719204253100972	0.570057098820241	0.777825107782081
STARD8	0.0778665083774478	0.0820432622913817	0.524277974488684	0.0217709129184514	0.0570989178712666	0.537333375070681	0.0224991401121535	0.49981644257039	0.0833753492344353	0.556560735509105	0.515745962728991	0.516158386777423	0.035039312060249	0.0170124992783235	0.0167608724379976	0.02789817195968	0.0478738456538338	0.516829586370759	0.0375696563941609	0.0220422175834289	0.435116233138969	0.503578602543015	0.0190664263624045	0.0214006753182569	0.0169174221624278	0.0493062115433522	0.538895294421754	0.0171560859673878	0.479814967971983	0.0171702707075543	0.524209560310363	0.017045342474403	0.365258565232135	0.566725089309586	0.0200603633535204	0.113767090293129	0.017475572313899	0.0303865148021907	0.0225945193830406	0.0207975685682392	0.020552467295984	0.0889951450298214	0.584584151551192	0.032954807194291	0.435872358162642	0.513034826213548	0.481313023722315	0.0220291727603248	0.0115288437203124
HTR2C	0.272297768532211	0.446639590199675	0.392339662073232	0.315016561861437	0.496645773702274	0.240854743055658	0.32539324982948	0.390533555766678	0.473745039927947	0.352763152261302	0.167939962899571	0.630940405951788	0.665508183352956	0.610095750894882	0.611082006059548	0.583595895733008	0.579480582243625	0.466822713578385	0.149233845032269	0.122404605039344	0.577487571301864	0.336194855930285	0.249334724218767	0.36038565779875	0.591770628528352	0.1441347381	0.426860609946436	0.207326232653219	0.352922319850917	0.750648044673434	0.574144703914538	0.310124906213634	0.367994042951707	0.139106016802445	0.413226751685614	0.360732193992051	0.823099064935714	0.872625809299187	0.381971228696152	0.604020365333625	0.220819953291629	0.573130431569048	0.645966240246475	0.241973014490989	0.403365256126566	0.288448826586559	0.531700740716141	0.469248735499605	0.0528590933733895
ARHGEF6	0.314373300814137	0.249278643303539	0.423256345472109	0.481624870624902	0.423332566793736	0.647249646787878	0.517696040228462	0.492658897442847	0.375313447982327	0.498756132214971	0.338677910232749	0.707069817242072	0.728176298561147	0.258541273073754	0.588960955350154	0.580904707225853	0.570604626739784	0.65232582881561	0.800995416618629	0.509334459288464	0.353808887711009	0.493414238127352	0.0778551384205801	0.703461014268793	0.460870736893447	0.504498303912086	0.625481345768	0.367026067562351	0.553129129302022	0.207454023560786	0.464335075183533	0.486379918207099	0.459574533457933	0.360560353925061	0.473130811054117	0.493593687061843	0.761886418866314	0.929168590034006	0.384447344467246	0.788505360962756	0.519042194401439	0.644191792774595	0.516887039854076	0.479804945129894	0.33427118012582	0.44949836482972	0.431021220913659	0.221196392857426	0.851207830383286
LOC100132831	0.791416863126025	0.662379586469677	0.39305631133902	0.675439514694774	0.606447238912594	0.654900033135355	0.720656912638362	0.713449569735933	0.74319040916391	0.677297727122625	0.475258366583741	0.58190605252168	0.334534695745109	0.799182718296911	0.660934484949774	0.843691062547295	0.711933164718502	0.645360780118247	0.707343135713605	0.719324695784242	0.699601574340688	0.680214101526673	0.753401160464081	0.680381177646478	0.544155830948212	0.498373490875298	0.542301386750447	0.761618560182957	0.729082168608694	0.353866199368397	0.512705517213876	0.757770530896687	0.729631330991252	0.518105048582494	0.775927414187375	0.695855817837225	0.430319699227197	0.140357527893295	0.481247487237418	0.798910114512594	0.653343503653407	0.624624750522067	0.578286244993616	0.680607947306391	0.498682659526421	0.663264622854499	0.75483036664211	0.527859281476833	0.403920341709219
PRRG1	0.794275063161539	0.737512651325259	0.449103905029976	0.637206548544945	0.415139040712634	0.561320751463103	0.470650419316263	0.644818162863016	0.37140108809171	0.594596324508204	0.569720578578708	0.534825970361465	0.333508416456572	0.269203537738845	0.550528985339546	0.648069925085691	0.44202617242704	0.534123172663096	0.156002770000618	0.275119381403051	0.378551493634632	0.554566062396898	0.391544764148343	0.585775519664199	0.489729884018611	0.462278733131588	0.552998834183122	0.78678352756537	0.721076767675106	0.217277248466663	0.499678142608288	0.532732526958827	0.4425487838628	0.412224595539156	0.516987991946379	0.699696163217308	0.701158301264273	0.872305133166956	0.492917224705967	0.265341419273134	0.647880735319239	0.326242875259145	0.526781115247345	0.572661079634305	0.56956496551025	0.521070438887003	0.627115996213853	0.41591132696111	0.123824035866024
AIFM1	0.0383786592823034	0.0341241114105393	0.113249093959835	0.0468227871855864	0.0408296212352576	0.27314921645111	0.0455924685690397	0.14899732192513	0.0586228788789196	0.220589120677691	0.0627610970687836	0.232524392311836	0.0411267801577728	0.0471967910977103	0.0514291907028421	0.0674619969814053	0.0364014731236307	0.213262586404106	0.0408305437175732	0.0505490756365997	0.110185325988339	0.205363103882955	0.0750556570409916	0.0399991180703959	0.0510816123641775	0.0454247899065708	0.253910766049967	0.061754824189433	0.126640356566797	0.0391405920603102	0.0595132798616788	0.0406269686055928	0.0609963533365207	0.209913937303723	0.037025388535904	0.0385522396812092	0.0398759990288577	0.0452666676418943	0.035808194170227	0.0648702306001846	0.0433555794431176	0.0343615062247338	0.175425610798454	0.0409616490762002	0.192418524833572	0.256615300272813	0.0562139219286301	0.0370911270068652	0.0435826943334084
MPP1	0.084589144581994	0.0857931902409442	0.406436844421172	0.0398605408647508	0.0497381306308829	0.358255113357644	0.0765557152370241	0.376096303415666	0.091801305197404	0.413013209805407	0.362057544494064	0.363089997559283	0.0570810339601191	0.0531766000710041	0.0585265280502512	0.0754695284065771	0.0840159768066386	0.394823852527144	0.0712530155804357	0.0486836738843586	0.337189641145753	0.369742839600224	0.0801103682673552	0.0586263114489691	0.285906496372344	0.0496724685036965	0.426192669882177	0.0462285215685649	0.442864443556269	0.0503788909642936	0.256557185851879	0.0388261938361828	0.239048360901777	0.424363952173404	0.0470738192441961	0.0779197523165722	0.0463063900245006	0.0720942784586005	0.0472349975880827	0.0651695494819613	0.0473268416075301	0.0548276944608178	0.277949387140961	0.0599857027638272	0.370507857539608	0.359638689041696	0.0425060750046675	0.0460588424675293	0.048582827859177
PDZD11	0.0572193293059058	0.0362287057452842	0.449960241980057	0.0497093431769285	0.035731160732552	0.539439213226826	0.0501475987783888	0.540440375965633	0.064652976290321	0.549192202350114	0.544497654882944	0.468718179672752	0.0464525219682718	0.0547040469690337	0.0680938471996622	0.0548618163590399	0.0551111484079521	0.460838723418958	0.0625371868368753	0.0418371767035009	0.398597440810146	0.456605760138907	0.0615543662597947	0.0443722064491609	0.0686368751670925	0.0436813849838286	0.491497738740853	0.0657806802444179	0.509867915356781	0.0608744106106069	0.0627977194609553	0.0488765383876535	0.303663176560601	0.496089446923836	0.041884895525645	0.0463753947124418	0.0354657275783588	0.916929532744644	0.0472715601625949	0.0984370100367073	0.0476833620216692	0.0357525983939059	0.522278374529844	0.0333029621754193	0.488114206131161	0.351147867892287	0.0536838655820251	0.0419742302391226	0.0375497562672887
GPKOW	0.0625212476203087	0.0379379903947549	0.40496539020277	0.057056521015934	0.0416659630475456	0.496505816279014	0.0582533901560273	0.436691076594836	0.0814053332727987	0.508459371432865	0.362158915325158	0.365667158303108	0.0527655909344943	0.0583400267650553	0.090012322783663	0.0462504677028962	0.0569681244669278	0.410683711968085	0.0423859798356815	0.0604676123827692	0.37633676905136	0.452735274853822	0.120435555085872	0.0426493819305952	0.052650751042713	0.053104719859319	0.471281605121051	0.0759991594999887	0.426089024615717	0.0581945990967182	0.066122499276814	0.0447981309216977	0.291601025440162	0.329684848693593	0.0477308271114901	0.060343916383569	0.0686890662787324	0.0532633889492134	0.0482252840134471	0.053501348471731	0.0514183766960741	0.100677030485006	0.432993112759537	0.0600658680911483	0.406440655932341	0.384884165597454	0.0684775194759461	0.0464445156931673	0.0562327843119314
CA5B	0.356527304283566	0.339349829414168	0.186015847792061	0.346516165689874	0.153162037147433	0.307720251110182	0.343302411483346	0.368070160655365	0.293491802750493	0.451813317179853	0.246434296672709	0.196882063028905	0.16769944068806	0.22889807958647	0.160089965675017	0.253440865773486	0.207279941474808	0.284605727552482	0.0648216590776657	0.212976696350615	0.350729166410717	0.400189477154976	0.347049240274097	0.27446208924572	0.340358040781129	0.282940109340178	0.290491143988104	0.318266344859359	0.485050779936225	0.117458300670816	0.262016600397483	0.235840231231388	0.306134199336704	0.309209768767993	0.24724432292863	0.312614459264028	0.13526397237798	0.050512216203625	0.208078681472084	0.101500124490969	0.422768969219534	0.215486186278648	0.228579720880011	0.286289446496516	0.232006194788729	0.42045177002993	0.200165045895848	0.187965158129349	0.519959355492636
CXorf48	0.815612273439185	0.784626490179048	0.433440283884288	0.890473726341489	0.473682871793709	0.784371918497992	0.675140939491907	0.735518917214271	0.762053086176856	0.695041039126588	0.414057454470892	0.857883565667477	0.56014179139844	0.567949428329244	0.610407835435584	0.871713025205028	0.82077878545829	0.647525544126266	0.679260398530769	0.395443172136766	0.611938215780219	0.675273753297612	0.834234978009979	0.755730529873779	0.452699276489899	0.733059432703628	0.566845353264778	0.774022975520774	0.819568045876889	0.849286083705044	0.663625231738711	0.86440487639053	0.556318933432616	0.455653131428791	0.855955666329661	0.871835816477745	0.871769905231137	0.801825767175448	0.714834749496944	0.742757498462211	0.725161537289921	0.438848955042231	0.537327396968829	0.803025645741405	0.723250950854744	0.701877104449992	0.561201158160223	0.566825481648447	0.766203785165533
SCML1	0.0452228432505488	0.0614623608283296	0.377598885038063	0.0483043017731386	0.0371092139046367	0.449773457471705	0.0326424601499327	0.326610939660386	0.0343178383706505	0.434867999493667	0.437897095521552	0.398230570753147	0.033005910269535	0.0421829439684322	0.0400056528639916	0.0424313913740991	0.0278185159952488	0.415176930013464	0.0332102515756181	0.0433848212401367	0.311799120381508	0.385045400451119	0.0442777262034685	0.0288147681685899	0.035447906417958	0.0648498116848069	0.413265980565179	0.0414710605623284	0.465936461593629	0.0306248505956361	0.0265124393100922	0.0348349620892431	0.261422808961727	0.356419112166281	0.0281093849344398	0.0517272934857954	0.0396525485260188	0.0242294302877463	0.02888879011401	0.0611808121623654	0.0849227876787813	0.06689799816677	0.44680887356589	0.0358706815388452	0.402249289900393	0.369348368285298	0.0373427575891048	0.032643564410956	0.031727344916533
TBL1X	0.935513237399719	0.917412773927421	0.859827594909658	0.866575578462482	0.922091771656603	0.685836934547831	0.882225540690999	0.723237286995858	0.929440375893591	0.80951215100041	0.565132721931531	0.861288697967626	0.908983111000564	0.940046561011551	0.929232781516965	0.925638402794904	0.900191441887562	0.810737466885208	0.886647489653698	0.935973964788597	0.860080128138886	0.755968594769108	0.924427782386257	0.911690947895322	0.863446483620001	0.913955545596809	0.83946625467287	0.896024282799981	0.807751048367901	0.820048195959308	0.925726721986394	0.893273413783099	0.75442201937041	0.855272932765254	0.721283290826377	0.897511786538773	0.939021315574341	0.901917582382374	0.910014997351457	0.85654223898706	0.88833782416695	0.923389629797299	0.876259800681101	0.8920825270576	0.859141515025026	0.810728323583849	0.916182411216158	0.772884267625166	0.873001483712669
ZIC3	0.26777906876992	0.317851348232351	0.563402222526005	0.306113138721189	0.507783988487941	0.45529861307508	0.372398680490953	0.394399593649903	0.386519222168441	0.510714920430154	0.493915286354277	0.541855602545805	0.517772159920588	0.488644080943502	0.511621957266332	0.402240262487565	0.459074027802027	0.52003374570348	0.0151881077861395	0.425503478066032	0.503719503974724	0.448310297381518	0.22854472128896	0.39546908315479	0.452523086356357	0.415244611483217	0.540318237685825	0.218195142210815	0.408921718110704	0.366399617700435	0.424156658924816	0.352527001370212	0.330637200771929	0.551038170600655	0.395838407518526	0.381984935003636	0.538950286582781	0.0207513072912813	0.234146599243387	0.487998343852616	0.146823824568474	0.482665339674395	0.625272272789561	0.178630575307459	0.447670566470889	0.493512823744517	0.375336638937066	0.105251476899911	0.016354217926083
TMSB4X	0.0221047112307513	0.0361036603934031	0.513063342711582	0.0217032151397059	0.0320710845239728	0.435605800255178	0.0216610843372315	0.345387434738102	0.018157132088394	0.437783359444178	0.330598928333963	0.553801927482863	0.01827296281543	0.0221311624486512	0.0245072770275089	0.0189181882350455	0.0183977628254161	0.494444586656207	0.0310245517167782	0.0194877779405016	0.245675064775491	0.431233006751769	0.0244561076528621	0.0161021682138344	0.0183636737108559	0.0176155362041923	0.492626991863353	0.0213768631899092	0.290376674079294	0.0151333835215155	0.0256968607538709	0.0190787064120734	0.123967128670592	0.228697841820253	0.0226109717461171	0.0245510637489063	0.0214808553649567	0.0231474851710446	0.0221679792021967	0.0220721047924307	0.0165838649452394	0.0339126535789062	0.58964751688556	0.0284656190501077	0.414526807742704	0.354698281615687	0.0200092364895469	0.0209652560719688	0.0227431111774923
ARHGEF9	0.92588293981172	0.898283036645133	0.914026459478785	0.91673394881626	0.858909253988015	0.91461587053025	0.846443987627759	0.926222177131008	0.849933314735041	0.922989858055511	0.874292986964623	0.924453039693696	0.881225175462138	0.90968764032591	0.818099819911351	0.890026655631203	0.834598218544613	0.911950479232481	0.884859727892434	0.873698817361125	0.901745299330495	0.938609446595936	0.837253470876105	0.868427146754889	0.864023120976907	0.910031666155319	0.923506608356259	0.857462374002344	0.923635264222474	0.913504279660514	0.847030229253637	0.863175633088609	0.904454784780867	0.797163409700173	0.905294769361914	0.891273377544023	0.693893444896835	0.838910454835245	0.913870620449599	0.860898902564808	0.817545103800556	0.892576937658668	0.81888498850469	0.860925394977419	0.87943552824548	0.845559923502062	0.843899599058255	0.850472895248529	0.867679336929971
TAF7L	0.88211038099825	0.8512269779502	0.708791675024741	0.87999041026881	0.863411264254621	0.892042701208796	0.752970473898571	0.852803730810538	0.798451375458367	0.84464916507244	0.620858043393722	0.886956167842429	0.86157654844961	0.885875557957632	0.766296525774723	0.768275886248726	0.784486530526486	0.66748071366935	0.856845598112426	0.6515429767271	0.860938465996228	0.808056303457636	0.848086325391122	0.842120970687166	0.825564804373123	0.74511749162644	0.794547439220271	0.76985054285139	0.788371999971532	0.867834485531969	0.781133043505868	0.585594229238581	0.813975550989945	0.68436128476457	0.888537028689707	0.893106386080193	0.861684708654706	0.771163225974146	0.602219194520093	0.807963722084612	0.820975459470308	0.867143633063056	0.619573858698203	0.849418313561109	0.743753468172376	0.814908390649279	0.784819462921184	0.83686775210051	0.384357846243426
SPIN2B	0.0558849420507055	0.0553729439416567	0.353943485042132	0.0564319736767711	0.0527348768809396	0.475117238167815	0.0587543132150183	0.42802599249899	0.0702039009085661	0.447420342910784	0.202568043347569	0.527781382982748	0.0488960811744206	0.0408343549911911	0.132078577628588	0.0707332769379965	0.0659390485307225	0.479853466488315	0.0541503228843736	0.0603355599739498	0.359922670956187	0.369183164063264	0.0594183058833726	0.0590203296535046	0.10339698834172	0.0406660613906854	0.419108076507263	0.0605095688176971	0.355251409664993	0.0423572487287302	0.11425062651882	0.0651134571159787	0.230544633746828	0.313111581634541	0.0470366138018445	0.0556841287697654	0.0479858293918622	0.0623788131212841	0.0363490397648683	0.0923187249664407	0.0488421740812763	0.0478901576666621	0.439469043036656	0.0543075756223964	0.490205409584675	0.405639510375499	0.0657949944570386	0.0390450485383901	0.0495940318323406
PIGA	0.0535762756092861	0.0527919365635722	0.388210112113133	0.0447471577765311	0.053796101308828	0.466074825551171	0.0780541620477883	0.36961016282047	0.0738762484552091	0.444989714377673	0.348917257394482	0.370621200470871	0.0435327387811414	0.0389424246020984	0.0913160126327723	0.0714985349927335	0.052274266703628	0.4330862702005	0.0653796162445591	0.0782909986295592	0.268855746370191	0.380790424201382	0.0687193081192641	0.0497519518517957	0.0629576919928325	0.0428214596293198	0.411951634074535	0.0733188238086271	0.375125601919452	0.0489373749873309	0.082926819816306	0.0624706365273183	0.227566012239212	0.275913343519749	0.0373604469236783	0.0643121741545773	0.0630853426993879	0.043906638390314	0.0376819583518821	0.0788392275512598	0.0477306552812871	0.0441476732982624	0.526285297018121	0.0440640072676019	0.366327431813462	0.372019207997834	0.0827728775177409	0.0519636822817248	0.0463361049888634
GPR119	0.888476222780563	0.876811733479769	0.668549453811916	0.89355791165587	0.864109561977764	0.827125274093779	0.902607452622094	0.787313527267204	0.844085850405064	0.865172627158385	0.780164064671036	0.85601743783936	0.693512373492053	0.726924186928471	0.928580330780654	0.933304895098152	0.882690221366739	0.727374656436438	0.901745268577297	0.899536385207366	0.886249100917203	0.707102957970541	0.856332933481135	0.920427490213832	0.796418285654621	0.672709750750922	0.68403508943119	0.918530308846651	0.903420268076083	0.390512415965823	0.952570279934296	0.913861310354784	0.819111155387371	0.878582106855543	0.859648607062211	0.823534884204261	0.931805942162521	0.0592541885650875	0.880030568223645	0.918611721721103	0.845223169887068	0.753375568242128	0.751586845921159	0.866588763580485	0.724377815973725	0.876670900428372	0.742138845468429	0.87474172543849	0.937062767970702
PIM2	0.0514090477771135	0.0472724098148288	0.454095090364241	0.0762480581344993	0.0546573951983206	0.476613210271868	0.0628998937195842	0.511355777814155	0.0859403223552742	0.5085212048814	0.444493477344968	0.398132325658449	0.0502625240048205	0.0627001062595534	0.11680035189219	0.0788318525947219	0.0400141267530585	0.448740422926125	0.0533672912520988	0.0766383415736195	0.409301794416406	0.48193735921543	0.120767994290869	0.0540463749168339	0.12398288239434	0.061324506136602	0.473418711256178	0.0637413076997259	0.501078529152981	0.0392347572553561	0.101098950997222	0.0722501603296354	0.226130351401813	0.270625992428798	0.0485773306328556	0.0583221436473976	0.0773017544146749	0.0664880564228516	0.0510309842362325	0.110727902217735	0.0978826001587512	0.0438000303805112	0.579384162545081	0.0523630171050756	0.412434075705855	0.39730176591906	0.0761337777068305	0.0503065993449824	0.0511682933756129
MAP3K7IP3	0.022511420366214	0.0225818929643364	0.092313774614901	0.0243269991327886	0.0226751012935621	0.255507483165346	0.0352968062247426	0.176167936214854	0.0348841522804236	0.262619052877477	0.201963059281359	0.262693910642511	0.036896719584979	0.0303444131048301	0.0335539856890633	0.0298544921577581	0.0280355983464493	0.211289143171055	0.0470733726862802	0.0326818657190179	0.151425307681838	0.197528120987773	0.0436535790917879	0.0385106337155143	0.0326538346010198	0.0272996308427819	0.291276333152444	0.0217658071291526	0.183576086718485	0.0296106960758091	0.0259770823455906	0.033614045638605	0.103857595194933	0.143930877028261	0.0213144548202203	0.0314737408646039	0.0426196887363244	0.0278933061176944	0.0328936119357188	0.0280140302475054	0.0340526523794774	0.0320467673688186	0.171977848695207	0.021433309736143	0.144646301121582	0.15700258545967	0.0286980207036447	0.0243748612753712	0.0267573663433544
CLCN5	0.0267714888441941	0.0202781943977891	0.518950805909275	0.0263533387398582	0.0216930469992894	0.487501038470686	0.0228983796613538	0.459787855463708	0.028378157479713	0.490882161613555	0.47448072804653	0.503675140745346	0.0290034260243773	0.0285790139628639	0.0275492218280939	0.0268198564673036	0.0312811138083227	0.450502817883118	0.021527018045374	0.0231052864982533	0.277872006528232	0.420019157262679	0.0271357742616691	0.0230440131460612	0.0283598479924278	0.0234447963314568	0.49722559446664	0.0327778267645733	0.443997432807566	0.0423299345700282	0.0301343215542136	0.0293107400208204	0.203018408615816	0.317375680063717	0.0226338173562739	0.0226237788839448	0.0267127184964656	0.0216766653498607	0.0238679700657065	0.0232090485017613	0.0229314144708058	0.0192826990758358	0.542060016503766	0.0205608918940814	0.442672865698804	0.444199950838915	0.0258576120893411	0.0271171038328208	0.0234305359859208
LOC100133957	0.0230280380434812	0.0230344478728497	0.544164429653383	0.0257201705150446	0.0297380807119147	0.624751931544059	0.0224461580327084	0.59830236988916	0.0225851279774302	0.63000694884019	0.57880896440154	0.531465992565838	0.0211265674292563	0.0217779982604734	0.0471406841200977	0.0338574550446195	0.025422251024592	0.584076878042385	0.020973206714014	0.0385088654471633	0.412300525666246	0.525182772553303	0.0276486175991122	0.017174215818941	0.0334664972658697	0.0254487203211929	0.587920345615085	0.0304425025167081	0.546546718459122	0.0212149781145989	0.0371270494528654	0.0221323843875241	0.263378620173576	0.3684368276683	0.0232015884618944	0.0246945405679051	0.0264831933341648	0.0281555475049734	0.0203900237448682	0.0221272015753405	0.0186886184013206	0.0332831372600492	0.651651984111744	0.0269929033909877	0.538884923822966	0.509737782352132	0.040117347763185	0.0221928143795841	0.0255891473589857
ARL13A	0.918427066999833	0.888421646924905	0.881029247397984	0.93169814542428	0.872935190164312	0.894337896323823	0.893550544581294	0.892298043815176	0.890867851965829	0.919417712309112	0.862112521426419	0.920685887065572	0.882676781817826	0.9233668722339	0.902374134070203	0.905030617312991	0.830596962882984	0.930445449339911	0.891436466942474	0.906929153302178	0.889387442988888	0.865123394278091	0.887134057284182	0.869624347139447	0.840739214506081	0.920234277560476	0.78075664798391	0.888623483576135	0.888634196777356	0.905549338626091	0.898236037314925	0.89294810427711	0.879185439967992	0.727871244777344	0.893032375012553	0.873860975941537	0.928007101641922	0.190330010717549	0.749583565756499	0.828991052705926	0.815466236776015	0.887162983666076	0.800849164556085	0.876421875130337	0.883806960981576	0.792724108429085	0.867773063443275	0.809986754136639	0.426484519746004
TKTL1	0.946100810149214	0.943077203964061	0.948270998103445	0.937515868075464	0.917644940933421	0.943544367386345	0.933654757593389	0.947581858424758	0.946606203643386	0.955485722702681	0.871378178504915	0.917006772432146	0.934467953587758	0.928454587826443	0.906249729179414	0.924472250729234	0.931873960595294	0.946715443863407	0.755935391500464	0.911670121570359	0.952707134752342	0.929931920618755	0.931674625090725	0.952145898204839	0.934480945286306	0.887649885996429	0.911759524257126	0.918298180418388	0.92152265432693	0.949219124500831	0.913911168420918	0.938509760743714	0.952239792502334	0.731784582138955	0.93514051892005	0.943962763994501	0.945995033355481	0.300050868927086	0.931664900273302	0.905496206499729	0.930188343783506	0.939414029063417	0.952645764920137	0.927008359628853	0.942107560932782	0.917464391213351	0.866276481483173	0.933465464750012	0.91167150728211
AMMECR1	0.0565146595097205	0.0549456491398155	0.230822796410775	0.0678912946419832	0.0680702860484292	0.290548090492216	0.0559757596012554	0.346406894076629	0.0620531731235465	0.319896589451796	0.423962311258938	0.392263369275567	0.0519756869848679	0.0570760793022151	0.0514199819672713	0.0883580984988974	0.0548779532028481	0.356528424110064	0.0407701024015809	0.086042392164283	0.227616140705728	0.295541627824345	0.083124321022793	0.0381643094269321	0.0550224648084216	0.0477341836430217	0.419288445415436	0.092282817756393	0.493841511845319	0.056187956123997	0.0779849789408211	0.0452630965860635	0.153585947625259	0.428216128951789	0.0695684797343596	0.0557248651446362	0.0500775771189749	0.0545474906082616	0.0450944956117653	0.0835418147572966	0.0545796779352684	0.0534319758687521	0.41837980341632	0.0656099175185008	0.271951062445498	0.364466930348537	0.0590789483891933	0.0638718460451406	0.0539564033976564
PAGE2B	0.74642352356673	0.706152799546075	0.54278890088725	0.837015147766506	0.8703818260793	0.706219834846858	0.778879334112807	0.649900546316326	0.71162846487868	0.633336105325055	0.556556590117609	0.864283853393083	0.84589443105709	0.834210973074277	0.835720232734559	0.87996966939605	0.815352424862946	0.7133442270319	0.715364224525916	0.815695452875148	0.855103545865927	0.628776918135778	0.785245515892933	0.790228175657633	0.804514233932207	0.791934196955872	0.586331971283451	0.848235224219933	0.745319194615422	0.855083821654544	0.803175053424625	0.901771044919724	0.675964228870783	0.831407167257478	0.802266263664124	0.6893953275524	0.887441798943862	0.896176175015926	0.845734552073604	0.912520859044162	0.639697924569345	0.779444585775551	0.520087597518433	0.733377696116357	0.758028328629178	0.654535486959667	0.866495790717688	0.809452131752293	0.82936441681466
ARMCX2	0.358877619183753	0.320490058470426	0.692264781842149	0.656118890970979	0.655253830571011	0.758770213787229	0.327619821085477	0.543251581447114	0.746512725950418	0.804320910265649	0.628313012077772	0.849092750887987	0.232007345406177	0.299409391019414	0.620410433382936	0.683081951710127	0.59759655566316	0.849668715228177	0.34261183717683	0.632701673821176	0.787200195197523	0.807143323344595	0.640687381554053	0.732477353330033	0.758994909787454	0.377577983019693	0.614854503949829	0.355395782426498	0.642589287846771	0.78561916233129	0.321545443266144	0.698700745886269	0.713749040496864	0.77149869146206	0.734030272374206	0.620871243685874	0.809859906086016	0.366167733388596	0.712923083005636	0.686522004624835	0.53166514117686	0.502844743794502	0.70539350824355	0.756127915747558	0.813132197666079	0.613363194531758	0.509227306831657	0.317537454933061	0.792459599215101
CD40LG	0.881791738064274	0.741643220802886	0.641296071217839	0.833587882860779	0.85392125847421	0.810075633222126	0.671490157191689	0.813906644301232	0.882553756054579	0.760511659627698	0.763832588760215	0.897043008008816	0.84811754183986	0.634092775367942	0.573391743265432	0.859977003395741	0.826096499570413	0.767701462134488	0.855215108835858	0.817941992765368	0.870778796075626	0.714511870525684	0.863208801854191	0.734669884484558	0.351070714397284	0.767569819895828	0.854300109429944	0.851116983280823	0.794936285205213	0.342196535504212	0.724818333123147	0.792444081390415	0.818019717102217	0.76475912824017	0.842251031636427	0.70885184543744	0.912446874078634	0.851557979637633	0.810643888057824	0.757216811750987	0.72866054330243	0.701704549409508	0.656136477076611	0.806193615153953	0.532135412477728	0.834426647984416	0.805505015942615	0.559930643555007	0.875664119271924
MAGEA8	0.868423849359559	0.742089786338656	0.645168840265739	0.818442951218672	0.810326575850686	0.689686409974904	0.783070449822976	0.703589526444824	0.807101597700229	0.619142713242586	0.455216300204391	0.633822854164299	0.298291893163863	0.415194048097802	0.838880749770245	0.845859506984703	0.519274687989008	0.354439778798286	0.141890616467622	0.405428583974292	0.543839756791148	0.563682725066409	0.729373115762115	0.767570360392651	0.404436935056121	0.516979948868616	0.457737264961854	0.715203941141071	0.658966360425792	0.862832753434344	0.517259867597678	0.417893467305529	0.658698732701418	0.612370580403573	0.835313244478212	0.729549469755297	0.227978403640817	0.798668707375787	0.38314609498074	0.495858466746388	0.750953451320648	0.433436837662435	0.26307536634515	0.682383448936542	0.263645812170211	0.802056252887857	0.399895250456721	0.476298341540556	0.821654461178346
IQSEC2	0.796914221547428	0.711701835224981	0.63727106693816	0.710520168267676	0.635648725223727	0.564164356620591	0.568632057928122	0.629589624414222	0.800009359531037	0.6053291190997	0.568433342328661	0.620374485427288	0.744795954992686	0.65765650761556	0.830526390302922	0.625854149261563	0.663704823088431	0.520963872679696	0.836934898282618	0.731461008789485	0.719858542495162	0.598663193127664	0.779638942458971	0.779256807966761	0.83081439401534	0.657485426721528	0.64985576062623	0.737686508953409	0.72683143012742	0.264549588853657	0.653523741706756	0.775844569328076	0.647612810973389	0.57045976176115	0.767911096189467	0.741747408806759	0.77332817771776	0.864766881011717	0.508523488513891	0.759399620386419	0.777995421375796	0.695604542108215	0.568834402062542	0.761711727259652	0.545003267003567	0.685839449733694	0.837132308412291	0.603164009791093	0.894954934839095
ELF4	0.193675862379151	0.199132796205873	0.361394863406728	0.479040169429485	0.223114481352955	0.562055767686607	0.214833238646859	0.487419169376729	0.2734099719157	0.636015479255249	0.555568602808102	0.470395083027822	0.151271192791513	0.156202837128108	0.152973081643952	0.34363187621596	0.199615002796245	0.484479242846034	0.169662308056567	0.228687140567847	0.436934833817952	0.571922565178807	0.248751627455033	0.456324134815842	0.408859045377381	0.377338467936675	0.500333124978048	0.367800316196513	0.641301915398568	0.147041494215849	0.268830031271788	0.312299363213633	0.433951153266582	0.505872988050608	0.250384298678845	0.200433741038365	0.102008193598383	0.0568142532489877	0.348203387671985	0.325628824377613	0.473123003793952	0.226444661182235	0.54309960749265	0.545541100717564	0.479854358837684	0.460168573485871	0.145259639870606	0.207162128405984	0.207140355699265
SYAP1	0.0603830278899135	0.083685862582664	0.0806418935919131	0.0760493957455844	0.0842192273539905	0.0783795844557904	0.0745220398794369	0.0486594547354597	0.102495335312591	0.0877571847144411	0.0745849753295839	0.0862759529419193	0.0928929875134033	0.065580753935028	0.107076624940663	0.095299452511582	0.0760295852817975	0.0779699119993554	0.0985203705496125	0.0816255150245162	0.0988564942557904	0.0665428973492169	0.121530156360248	0.0677244363077563	0.0617033412479096	0.0917358920287337	0.0897394697585619	0.0924607241016217	0.0984346483367517	0.0501793354408202	0.0885157611009461	0.0773590750725874	0.0647400158556268	0.0863272079092334	0.0473258559785432	0.0849109069318325	0.093980983433857	0.0760420670328832	0.0706977588320177	0.0806518103860132	0.0712594267234463	0.0779342684138464	0.0988886387041464	0.063779831456446	0.0488395059003055	0.0693506705164694	0.0786714862053355	0.0737751687837568	0.0795629448346476
SLC7A3	0.792150151401879	0.817112072841929	0.720709948810376	0.880209202511804	0.887901318473348	0.705351684255428	0.829235465344021	0.66241525673663	0.80253947840586	0.749928286011988	0.698709826338379	0.87293117369862	0.835550720216679	0.932401456698837	0.95413588024714	0.949497422391463	0.845822267631797	0.777169809561682	0.902703576145618	0.921457687350703	0.887811324083779	0.704173678676515	0.914209804850864	0.846591552827709	0.758286368445049	0.860301094916618	0.747953028679616	0.93315634913227	0.744778780911399	0.890354843254953	0.915338693817551	0.852238851251739	0.824767250150138	0.558880249850929	0.925757944253712	0.881746011725551	0.941208995290742	0.929284114887847	0.72079240941995	0.642219063439295	0.916722693879035	0.888313514109688	0.830537816166748	0.863844431756596	0.789523600631992	0.726702775385113	0.931271068643266	0.684151156187258	0.850715771179698
PLXNB3	0.822689445886726	0.763650815419792	0.635648848767228	0.607951440893498	0.45492431510819	0.661845217196515	0.796167698181288	0.821342907184017	0.614134634022101	0.747238918875153	0.672525773708131	0.486205083724425	0.608303503162069	0.44515611690661	0.60972660141543	0.503434795950144	0.442790898534316	0.657420452180182	0.884871143372959	0.567107007969001	0.779983150738607	0.720585909384486	0.756589414557219	0.719419659995918	0.627284692842759	0.718008132766691	0.621583607117328	0.758239746783895	0.814630116526215	0.336352955684833	0.597704512421409	0.647688540152042	0.644057664544812	0.670947692106013	0.548404091693026	0.747431480377263	0.803713436540322	0.917761790004231	0.428355535669104	0.342318472626886	0.711005748699341	0.466559417426176	0.693697665168248	0.717654396130588	0.623110116129266	0.693313666258839	0.564083661359421	0.532670708787131	0.768854779996391
RIBC1	0.0733276169827354	0.0382517745757221	0.0577786175109197	0.0334736825953214	0.0294383652157278	0.0732502110261083	0.028237715801624	0.072666981671627	0.0378378678638846	0.0998522672323194	0.259419973417989	0.0456530944527352	0.0469425452122694	0.0212843686862688	0.0222836851649395	0.034319054721753	0.0358095513429923	0.0969537176397121	0.0517282921478078	0.0278611411043461	0.036418919282212	0.0595618628298045	0.0346385362943131	0.0285247304439452	0.0365443066653291	0.0305780713899377	0.0716199316833799	0.0243526093118779	0.120274715551153	0.0348378341716518	0.0210297089177071	0.0413837746550478	0.0307160372169364	0.0556047052116253	0.0308251109752381	0.0368530133887736	0.0419017978532001	0.0203404429666842	0.0311508229056024	0.0442613731935624	0.032522143797221	0.030699892219937	0.0679100486589621	0.0277593041524624	0.0595959905151729	0.0775164961835071	0.0314935867116477	0.0265712078273261	0.0430673379252
FAM58A	0.0245330705957028	0.0205999181408602	0.278180973461101	0.0223212934586358	0.0266866804324154	0.340467242879482	0.0315597793441307	0.345596057801827	0.025853732336775	0.354352805990902	0.306378335378982	0.315599179865601	0.0429293021846102	0.0226632195901359	0.024449559782103	0.0338229275386182	0.0247880140875978	0.328525127661767	0.0424857625774051	0.0230492426091966	0.236235676378879	0.310189532046147	0.0320428416520237	0.0184122905073129	0.0253107968121265	0.0410185340055318	0.395173318986723	0.0231574297374197	0.347114605213183	0.0213730590320529	0.0241674747454556	0.0265239436207756	0.18082824795648	0.342037647720794	0.0196325519616293	0.0246877367637541	0.0292153152594692	0.0245953053250444	0.02774720927084	0.0211845351853767	0.0339554363014378	0.0313394855730665	0.414585957313771	0.0200213144710483	0.337809145681241	0.259816839701029	0.0254430290079546	0.0211352957295989	0.0324776627986027
EIF1AX	0.0119074465098553	0.0179549950746664	0.0123956602514493	0.0126426598172709	0.0204686803763827	0.0175316553130816	0.0191428559124356	0.0247518321511212	0.0185534455448475	0.0171572038032052	0.0150423066361484	0.0173564374180606	0.0157281110108899	0.0133688513470794	0.0204656580122726	0.0169706096525038	0.0161687898596905	0.0147930931665466	0.0145697824326345	0.0179306825543972	0.0147998915316768	0.0166609323603319	0.0167690951157932	0.0134161150674587	0.0170894566529289	0.0131251970588529	0.0125559805923212	0.0172592524499811	0.0151942555085592	0.0129945828074253	0.0183712306217482	0.0144490275759941	0.0163701382911882	0.0170051369912577	0.0137503512560475	0.0175902172413524	0.0158256514166112	0.0163074646449236	0.0123552387086238	0.0148348542830051	0.01543206559513	0.0174839843898881	0.0127239861222624	0.0171242756259274	0.0144847674164193	0.0632024962255106	0.0159458989727024	0.0178671729865179	0.0180397503933493
TGIF2LX	0.951648955722453	0.860971864578718	0.575956447738967	0.967854168995559	0.784599695455569	0.939967634630857	0.71706568106177	0.917083632777007	0.881940965645954	0.918065619213821	0.606110302541305	0.960606562346552	0.878009303766698	0.955000024985809	0.596547695028551	0.910456801057299	0.906877974668744	0.854567576448588	0.186224882680997	0.603296395861829	0.906346029014463	0.913382088412219	0.88525367694342	0.897178905261472	0.516566116484029	0.706663299436463	0.727486998307956	0.875803643625354	0.830717791425114	0.680217961652084	0.912737640995902	0.945820421561413	0.875449137852216	0.683849356902043	0.949805322180172	0.9454979971476	0.971177270193431	0.659886956843459	0.682334783968317	0.952635500795721	0.944021522116132	0.676427137147132	0.34812719794152	0.90024459022673	0.332458815450906	0.959136715562485	0.81149477093582	0.916396713313371	0.932251362921924
UTP14A	0.897867751870187	0.847176567082177	0.426302483798521	0.852593356974562	0.592178118805988	0.80923978744305	0.836514564154909	0.707753702923642	0.913739963549941	0.730785003941465	0.566581084697245	0.839801200798898	0.415256642323927	0.886886733709871	0.84852200405434	0.892762874221265	0.878416800233595	0.559027290350899	0.901855186580503	0.877472995336817	0.896154503293433	0.755867203613332	0.882540895295831	0.884313077424712	0.506144013545175	0.650013583259641	0.560230012861613	0.884131951624719	0.809084707644028	0.852547122826253	0.669960994049142	0.912043232310669	0.768229781008263	0.54608796783213	0.879687676698259	0.881082254259383	0.876626087315675	0.830330940054813	0.799766288420821	0.569892534406884	0.895451502861344	0.704275932877327	0.544120962812271	0.882148247274071	0.577758635324488	0.801460715938644	0.663880244674701	0.761672061950158	0.569158282827245
TCEAL6	0.100466503669525	0.221155249132906	0.642896952241032	0.128176006298957	0.521916197527731	0.570475790219465	0.474393133290025	0.521904782583298	0.405080868049646	0.640524131006604	0.68989248396579	0.756583505652095	0.654762472072096	0.607007470918246	0.606522752062711	0.414004641106338	0.571409149131062	0.661320071618094	0.586134673343321	0.147509078321618	0.699226815909004	0.488912989722818	0.211369364249837	0.360561538693889	0.501697555054492	0.140765901372968	0.669167545260124	0.120513574813882	0.561793662860194	0.683000637387927	0.496339668905748	0.360642204966051	0.280399562245996	0.490705931910968	0.21837298955952	0.331582276767856	0.76637590481672	0.435896089538271	0.137164455161063	0.63046787313083	0.074456578399451	0.46817307344294	0.75427354058301	0.118600973833499	0.661645930232487	0.573998147929515	0.400238671429484	0.266739288843542	0.0302640454143576
MORF4L2	0.0381082089841228	0.038254260153082	0.272868893987153	0.0457168317864796	0.0394928130865476	0.167946678265691	0.0457824634882887	0.201600125846719	0.0562541337088706	0.307592038774095	0.191686007740036	0.368869755125912	0.0344079007330889	0.0359379621154113	0.046344408819006	0.0541288933152707	0.0319799523179608	0.35380476107636	0.0502120441974316	0.049418749747296	0.17514020356504	0.207089703194097	0.053290767619141	0.0373725415621052	0.0529576744587238	0.0502197847533863	0.312922763596691	0.0381665576256693	0.288860275589368	0.0334072588305316	0.0668792830161441	0.0410243506113868	0.114006939684798	0.331194974199713	0.0394706148701129	0.0343998450428451	0.0424289816029092	0.04372430750601	0.0368681814767665	0.048328812875583	0.0383181534161919	0.0395115509301543	0.513526252843494	0.0382158319004839	0.409364688359111	0.232292579822084	0.060079110181434	0.038129938870309	0.0379889167472912
MAP7D3	0.0890587858011508	0.110552094736001	0.102816305683029	0.0880609098707707	0.0933401868550995	0.0870813354608518	0.0439150595409811	0.0889214784763512	0.0903440454178195	0.136597590027153	0.0648069700836854	0.294119500419396	0.158857552709317	0.216056658466686	0.290212777307323	0.0733583836129117	0.102566928817279	0.244174920735978	0.0595819025619177	0.11132124201554	0.110521517210646	0.102068225129579	0.0850274968756544	0.0858926302247029	0.227455398391806	0.0716364041676912	0.0997599574386917	0.0707829978578813	0.0852772592037817	0.0448262356636117	0.0697203478997286	0.0584756236650071	0.091365949223955	0.224333163447351	0.0512061781626294	0.123883080627295	0.552965341432754	0.0825021974126807	0.0442364921720278	0.103631531291139	0.0826361994631408	0.0646460853519702	0.0835522119410238	0.10690433093968	0.149587927221503	0.0925502458959835	0.109229204462787	0.0514334002576039	0.132785249684742
FAM9C	0.811045509388651	0.765552959602825	0.547130737238768	0.701302745738602	0.789181671669864	0.551183480754598	0.851126889329716	0.564513679088553	0.763656028947347	0.597338451664877	0.541853158982261	0.598296275638215	0.540645388993247	0.811623138575526	0.822729799906483	0.860635869474336	0.711680948254842	0.423137649870154	0.710358861872603	0.805952671849032	0.578464048643203	0.542658360210472	0.834429375474124	0.813825940761088	0.886886663851566	0.794813557050553	0.530342168077045	0.802306170325197	0.694669959237497	0.369985144340095	0.848748309297757	0.820024680335606	0.543958737149918	0.664541546620898	0.757524026577846	0.78035688817659	0.858294798586796	0.811833122122128	0.515887626315691	0.804045721033193	0.733475277877397	0.817255363313032	0.669660506172404	0.838159062379188	0.432671084611745	0.505064280487495	0.731796277218446	0.563964778533859	0.811117814656723
TAF1	0.89490902923618	0.876518459990206	0.86065086855762	0.88338379106795	0.847043269622034	0.893523871973524	0.785550975140214	0.894006386281984	0.820811529236674	0.911112039321031	0.865655806491156	0.893822692680625	0.795144327242717	0.871969365134116	0.679318071467699	0.781850995105111	0.820676057783069	0.923656058501273	0.842265047222698	0.77894925099973	0.879486456081682	0.909054013113501	0.71771960518575	0.822231742827724	0.811345528933391	0.880489079361727	0.913076759025211	0.832336490533398	0.870091449658959	0.864997725040825	0.801488327469372	0.691130188837381	0.908893969941535	0.915818334929022	0.855466064322712	0.878987067935861	0.858417262627406	0.777948175711768	0.878974894701707	0.787894812566527	0.801809243001419	0.866477633316897	0.90746539776446	0.813637560169863	0.878392107014336	0.823926260467085	0.734249412601158	0.788202987048096	0.833429698795145
SHROOM2	0.741879104193804	0.73829768935501	0.550065029205613	0.806619094756852	0.849737122613332	0.74735000925554	0.815947061247163	0.694685548121412	0.67087432916945	0.656638184256213	0.563165123189536	0.723100337678996	0.812510924884209	0.766928246952228	0.780752770689414	0.832234719001537	0.653279950155199	0.641579875433025	0.883201900194407	0.791140028829616	0.812405607400366	0.629186903971205	0.519616542900678	0.850894304072156	0.890382051906178	0.825216732574389	0.588643710718139	0.761498530023807	0.738409661860343	0.891818709155195	0.830501314062184	0.790493235742253	0.6645184001033	0.74731988277269	0.749856934857575	0.695666979438059	0.932687790410256	0.931719865062441	0.812495218246491	0.947474693241983	0.777923046868207	0.773071796060402	0.589197597317909	0.772270649387972	0.494721230078098	0.675562982752193	0.739803408103013	0.732541780312194	0.718314664098725
RLIM	0.0216515749164603	0.0207599350201099	0.542986759762558	0.0246157548167516	0.0202558107454939	0.59862911066807	0.0179861630854859	0.549494194826746	0.0197347062974286	0.618330385316915	0.468204125935643	0.553077089082558	0.0193588210658635	0.0212535538723692	0.0246652319942125	0.0287065562187081	0.019352376727655	0.608108296733313	0.0162902380088655	0.0267334321865817	0.431969533594045	0.544265553090459	0.0165295503224461	0.0154134550669388	0.023394511480635	0.0192037649776601	0.6375470578905	0.0259652931743362	0.554523749225936	0.0208320051591464	0.0275805084701117	0.0225184639253348	0.39005083655547	0.56760513728522	0.0183590319401464	0.0163393371250493	0.0203270003505949	0.0222856678047904	0.0180402610850936	0.0201932236231635	0.0174521698340929	0.0210224433119015	0.633254937728146	0.0210057937739367	0.581664371771866	0.543349549883548	0.02427829017192	0.0196783655402371	0.0240707799766692
TSC22D3	0.268711540070722	0.279870279193631	0.392768343418368	0.242288661505165	0.237046368287626	0.37794425201229	0.366758128840479	0.320393892427084	0.349520871194626	0.40973892677359	0.336555177345967	0.412586210752252	0.272694595709136	0.254547251039914	0.460395839237989	0.284742741197463	0.252931647424251	0.368260971196611	0.677422008183855	0.222243513347633	0.529711444012738	0.344048050900549	0.406432951726446	0.201155894178106	0.353136207505325	0.33373178355176	0.420817816181633	0.32236436188984	0.374935556675718	0.119452604391127	0.262846621903685	0.183802967056028	0.385956883548378	0.421010297432556	0.456800042760949	0.352666934889178	0.493347392422666	0.0317716595293601	0.154012884349103	0.106557476582388	0.316351842376482	0.263409719139211	0.498497318565156	0.279858841606925	0.436216904381527	0.397419913170379	0.407625203068512	0.267436256281223	0.0455885863490977
SYN1	0.677717631464462	0.47388183170813	0.558813383173957	0.397569550861249	0.163518568044272	0.590015730585403	0.177854230074773	0.658736443773596	0.246738959258692	0.651666714905099	0.568657252093787	0.535026385457308	0.083405047636037	0.212491077340082	0.255737249122793	0.269464648073454	0.233223727969941	0.574473259361293	0.744135295794489	0.241966546282913	0.435510306254212	0.715816609063175	0.13761731844738	0.374732043703948	0.29521537337634	0.395355846571507	0.608333177877261	0.326004886108325	0.714550672952247	0.185443411217931	0.564488576124056	0.317982172277181	0.441970927351498	0.391256197715298	0.599400116631988	0.503189084228527	0.256612705103125	0.91808947657845	0.2760191373837	0.203766484866277	0.494903855745761	0.435274548445942	0.589022478407732	0.324222859102931	0.514208415068356	0.565017191566311	0.276636824601321	0.285398858526897	0.797488058278289
PAK3	0.192365819500282	0.192105882577077	0.441155708034399	0.110484475458789	0.190056850964226	0.422673286463153	0.213524780259799	0.434301965344389	0.0482864353916496	0.45930265573899	0.469244690112275	0.468550459002346	0.251603093805234	0.0732362662221873	0.105467821292031	0.0307130570327443	0.0341263357874158	0.52163891910033	0.110267301836313	0.0485891694481216	0.329426090259591	0.436540872604264	0.0277336999145435	0.0501595343414913	0.0288637717365149	0.0874656966314862	0.472001235796026	0.0365693076492788	0.390824167379499	0.0457868992882244	0.0433146000477787	0.028439662636181	0.265664146079825	0.449815043552914	0.0735169857901496	0.143162640855995	0.0759051081819198	0.0163883437898472	0.0348375467535121	0.0206067740849999	0.123718489201976	0.0388392862174673	0.492079907981714	0.0610321091244898	0.284164442556153	0.4237639399995	0.0241559272278085	0.0785143083859124	0.0220841955718346
FGF13	0.30375137716349	0.199529371445795	0.694514202220343	0.272280901997227	0.299146077030363	0.583629760676619	0.398746204814256	0.568129735138648	0.0959752535576235	0.601243827682007	0.660572161378817	0.554552892290847	0.43943198545757	0.662622885678773	0.20708383831035	0.292567751052043	0.694947358177513	0.684374668327451	0.603921083135642	0.132619225845158	0.709724998755258	0.563721077260214	0.361655159208788	0.482684861366136	0.363126803041348	0.159977890894327	0.620633896097358	0.371448929097425	0.502579970945475	0.793396013302852	0.646642583930438	0.387934699887297	0.473241033773004	0.594106736984263	0.577627163813223	0.536807517132391	0.813975068359969	0.0390004830394726	0.572279732646196	0.349982942063289	0.186040887788207	0.66152641146142	0.637406102380978	0.158845938160042	0.364341908961197	0.55096428064488	0.653977066277002	0.159085599605461	0.371089696059708
KLHL13	0.871683329006195	0.810482406877869	0.232838439164389	0.70449599865312	0.770586219547356	0.462553784296528	0.653193497788629	0.689243565067334	0.565877978188071	0.525458976493462	0.4181009793238	0.821572905731079	0.652390924418654	0.877263999917411	0.828633822857882	0.394651595465789	0.789267423617174	0.589535280149275	0.190205967404356	0.61738108477868	0.717434190814523	0.454475569618944	0.612423357761719	0.796247837414068	0.841670593522319	0.548102273632265	0.480572410037252	0.637647577123066	0.593595290324825	0.203896331851703	0.717705702166702	0.748921931708449	0.552722878971062	0.744573900971168	0.759659608128637	0.703552373065344	0.896340329866453	0.0763534631717515	0.591027223385429	0.314612238776864	0.516111701479841	0.77512910384174	0.596700662030311	0.655459781430636	0.573735620070592	0.583863851278117	0.842398903648723	0.539366679476714	0.0594858927955572
NGFRAP1	0.0267951266280007	0.0514911724358136	0.380750017414759	0.0310365389301892	0.0306052958146199	0.307788440281411	0.0291446686752483	0.214441511467077	0.0292207734052247	0.381169033811082	0.414552641458951	0.420919581877884	0.0294655957056302	0.139966892972137	0.0279272307294793	0.0353819040262797	0.0345867449219446	0.428141707116659	0.0306146691378442	0.0280849128363656	0.144563960104386	0.258313357519481	0.0274423011070633	0.0255351838637823	0.0359115913009263	0.0252669442088505	0.386414879017494	0.034508346697424	0.202772082038363	0.0287016705481547	0.444437427804181	0.0264615861071608	0.0378642919631613	0.30171880155974	0.0259509750115522	0.0294813146356521	0.0341951490785637	0.0243250085456556	0.024307818510253	0.0270188222468877	0.0289585348947278	0.027145036782643	0.452737996875647	0.027763443218537	0.487024660689314	0.261385495615673	0.367335181193364	0.031709264303836	0.0273774094007191
SPANXN2	0.730968772804769	0.544660487556926	0.355434333643386	0.737191059323737	0.468805041996959	0.50143734444799	0.460289089681798	0.537492919586966	0.710933374845978	0.44958174875265	0.377938094840372	0.766284128354207	0.440272112727161	0.82629296576708	0.503106899428783	0.819106725675363	0.421466241994723	0.418277746099919	0.370816561844008	0.344672039911873	0.756732049523774	0.396225958441682	0.617401592396484	0.5385408025871	0.680775799388148	0.462907115512196	0.405317982792164	0.595586818155925	0.508655289046977	0.412134003694782	0.556655813896929	0.455808337373123	0.565141771579528	0.423900365790912	0.750657617288978	0.744133389691151	0.537830107805329	0.526246103821361	0.416773053911009	0.392325727093205	0.605131400688949	0.452758747502881	0.410718655141381	0.766771457673931	0.482874019556161	0.440424612252133	0.639663139879286	0.585417278505725	0.523311799052669
TTC3L	0.906962278224384	0.879823229813832	0.84809797562758	0.9327481963927	0.885110166006031	0.876454662575731	0.666044632675051	0.867096222598519	0.84095598185988	0.840758126829401	0.849732109930632	0.900718700815006	0.902782079505269	0.902381012826309	0.917677455993541	0.916825634411542	0.905840727849633	0.837064106819188	0.523207079783864	0.723231140893789	0.910983657431537	0.864002320770701	0.875621319011602	0.926509527743559	0.875589734203092	0.766219408412095	0.739219851168144	0.926104897370516	0.909549665721749	0.918777872073212	0.912401883028779	0.886799782043027	0.863376020998261	0.857227924849788	0.90816229377087	0.903917196919564	0.918345833689465	0.894680683025466	0.892362239832017	0.899943275952844	0.899371336000337	0.91681578657015	0.694565754119677	0.887938486846221	0.913274061839618	0.876532345929957	0.909132644205697	0.89297899675741	0.877861974789997
DLG3	0.935465554392045	0.897871825894726	0.807477394776536	0.90418602907531	0.911157721889064	0.898800094860917	0.906549636984593	0.895454209979855	0.884449767814768	0.929528485606412	0.687365417827558	0.909911016578441	0.924746094785027	0.914132908036898	0.843645844866035	0.89076727983823	0.901885714634214	0.83302653364346	0.899021091812986	0.829170660201033	0.930745608782883	0.868096382174921	0.886105837873253	0.892459309438745	0.908186660683183	0.915028156573751	0.924295650358226	0.87025942294962	0.882986226533433	0.904266509776716	0.866425754728199	0.884698443258783	0.922312272260395	0.931346152585341	0.919698343266781	0.889191962185655	0.921029193367691	0.873933825283564	0.846749480181156	0.872970921938901	0.893952715273495	0.902285056806414	0.825058463202934	0.899904283346105	0.844362192430132	0.895840786095394	0.852947637792772	0.846422854448391	0.912886944827392
XPNPEP2	0.446800535945794	0.370843260283676	0.311606342789824	0.533114141364835	0.320582584958798	0.635633658634958	0.637911267959119	0.477093830332427	0.254651105545695	0.583439573798625	0.365955412408256	0.561635010348721	0.30109410984683	0.176792899933739	0.482994086776482	0.33526173898258	0.28958225448084	0.349116432363028	0.596348569555638	0.35194845302766	0.415177917016257	0.564119591018127	0.531173701900696	0.674664202149235	0.391810152201624	0.489708396464883	0.363559965893618	0.423690383948332	0.616586994752566	0.222801030586197	0.389279485874375	0.344351081361706	0.479530076202961	0.298887707696115	0.555581087899671	0.449060977714788	0.337635804593013	0.932107096291111	0.404075437384383	0.38054874086098	0.615335418263821	0.360054257777257	0.236553275010647	0.620906418266843	0.477121575919312	0.380413185794838	0.380317937488855	0.358762762045988	0.916987547768719
CAPN6	0.52723879753149	0.493958184699863	0.36943831636895	0.528481686407584	0.378766621199373	0.331845332454028	0.697837823271051	0.314395617605303	0.77444378716442	0.390596651168955	0.356338594790493	0.664010529567941	0.517941797639752	0.524820238216327	0.804184192516894	0.789724436869066	0.703220026699031	0.261842304230738	0.707232717439115	0.418503499698617	0.411446041498675	0.305638773293125	0.8659959332452	0.665332544779318	0.780172352219648	0.373924288186061	0.449440489767468	0.694871800314265	0.415272169238593	0.161124295364252	0.416914412583461	0.480223664520904	0.452397884330704	0.532562499026562	0.6928630144965	0.619252355856244	0.867399459277498	0.323805007932759	0.417253381557474	0.907481161875118	0.552877817250841	0.824646568295579	0.443762861696134	0.58903370867679	0.375103503513202	0.473941813119495	0.800187951837054	0.426530219350972	0.604753457533051
ATP7A	0.068267462343002	0.049484818690248	0.455038214919425	0.0473839288311573	0.078872000958464	0.420056003121979	0.049172266402483	0.435258786003179	0.0572157815450969	0.444363454889673	0.411767141275829	0.399698666609305	0.0591914920111495	0.0538371812972761	0.0577745922552949	0.0586299627492363	0.0499641589485003	0.439184496201971	0.0654968509877135	0.0495762289359544	0.37420762337057	0.411251734030705	0.0522941357627726	0.0504118836789477	0.0752669176537307	0.0602872611723703	0.453938563300696	0.071786327850791	0.497246160933895	0.0469510268904353	0.0540042215465094	0.0566709297844763	0.23218373335691	0.472705651343224	0.0604272359745017	0.0730175958943612	0.0663595621415434	0.0647547263132895	0.0540028900290099	0.0457702327199456	0.0654731645001966	0.0507710658376662	0.393924420473198	0.0627231313134189	0.306075802366199	0.353413087470173	0.0543347792489826	0.0533171070039977	0.0717028150051999
RPS6KA3	0.780816518605525	0.801268875210908	0.842812920477586	0.754627951583217	0.732527039716012	0.762631519910081	0.828468187656347	0.671621286859708	0.823859619216717	0.780399993245655	0.562285075883249	0.829228311372601	0.772912563391109	0.698951664826014	0.526902129506439	0.806094325798846	0.629070183182835	0.83591206986261	0.856221157643948	0.737453512331964	0.678480675631888	0.690125081852276	0.816136837929057	0.825956578896688	0.608076730391067	0.831697312698822	0.694186293490224	0.732732347405336	0.753761970465473	0.772629010572596	0.630306731318698	0.490273540724863	0.789226948695316	0.793428619859972	0.791406843324287	0.814836279699329	0.818745921955088	0.258778301004237	0.653362775917337	0.541137808889876	0.763741898099949	0.74344059449205	0.891449711380595	0.767903761244401	0.810758891832581	0.774432082591533	0.610863606550093	0.467614238480989	0.501300671391879
RENBP	0.95560576080524	0.95058165665339	0.711891315317031	0.937929569119259	0.69845582664999	0.943955897735241	0.95433727067192	0.947743735802477	0.939834483219723	0.944985462976983	0.896252649049853	0.943161333574054	0.880381218918992	0.953502381805538	0.950911609088831	0.946806474586563	0.957883908902949	0.940693536349362	0.885227003395115	0.949093895369103	0.9463856449962	0.925903300003311	0.949268759781798	0.955797767784139	0.930341247841116	0.955030326351295	0.911180027211583	0.955271171065143	0.952901705124759	0.865076692863069	0.953671292501424	0.737614677753968	0.936851677424506	0.956329086085294	0.953435170835546	0.952473522877186	0.947050722670339	0.961089706362492	0.782860609815318	0.948552808229337	0.937535765379698	0.938343893457136	0.935715463324146	0.948018272556765	0.956407782595713	0.853339311044659	0.935609228851566	0.808678742145274	0.945098182411908
ARSD	0.0441298205165078	0.0532163016952029	0.0311718791206524	0.0327733584409921	0.0395860648171591	0.102492380532597	0.0708561730549094	0.0635083710556571	0.0506979678787397	0.118576141668157	0.0455603384430273	0.0455248821404679	0.0604847572820675	0.0303664401866215	0.0429966196172797	0.0374618759590623	0.0454011000245029	0.0960785697105044	0.0568239360521482	0.0421094421975706	0.0367364505398166	0.0882173399388803	0.0527564838986963	0.0295686754679832	0.0487551404329016	0.0413397016157352	0.0626703734078976	0.0301290188923343	0.0760706388391181	0.0300572646724736	0.0319707822107921	0.034233016445548	0.0428203394945406	0.0341932401746653	0.0263865012483441	0.0547889038349697	0.0362085282780224	0.0379509462043547	0.0265843171371046	0.0453268620774938	0.0494621966925089	0.0333680975321343	0.0616697045969178	0.0370055268357265	0.0678685220844462	0.0919759483081085	0.0379824857504353	0.0337936992251675	0.0408379645924784
ESX1	0.0793026000981545	0.126148148585153	0.421120318773397	0.107704371723319	0.102485623177958	0.216432978908812	0.146513881525007	0.383944449997703	0.167153864331703	0.341420554321822	0.357407423885636	0.75968179512126	0.755524774402934	0.125048133207498	0.560359610242982	0.140950963779215	0.205953789582556	0.267929337848919	0.139564998406107	0.160091790150131	0.258954847604813	0.264008558647608	0.11883180960278	0.291920127083309	0.324624897420863	0.131851759699533	0.463749483499295	0.17506399578695	0.323571508592754	0.081063461053488	0.199444102317171	0.11416140724855	0.339202733571655	0.487288338512962	0.191297426665765	0.1476548267739	0.134221526083068	0.113702958595379	0.328455260752728	0.224481314258149	0.166887449941085	0.343766647275529	0.300716878102551	0.089891628945912	0.296211842849785	0.394141280361247	0.162787607678602	0.0885191475165316	0.077650237871883
SCML2	0.0160938154387321	0.028021936516283	0.0696778625933619	0.0241006923561871	0.031532698648682	0.0948884014214794	0.0323115260251496	0.0434433644948445	0.0263065674702972	0.0848925146595357	0.10557359247827	0.157040670685121	0.0209834637980481	0.0208783798542516	0.0415150227124562	0.038254559455739	0.0246583412377896	0.130007936592562	0.022025793554849	0.0307465541685278	0.0358718931455505	0.055821924561674	0.0250281982371999	0.0215528414645409	0.0255583168144001	0.0159739729041196	0.0919354409512941	0.0289754118940813	0.0512418328921643	0.0192402150958713	0.0583636554129384	0.026527509109023	0.0285356764602558	0.0365749263952407	0.021660982575599	0.0279414805893787	0.0285217553250601	0.0252885425925847	0.0233667712205056	0.0193450696752893	0.0186593500669229	0.0277438889477608	0.170029362460896	0.0372810691636284	0.0904641081241081	0.0661664507923801	0.0338410581199065	0.0316322656982871	0.0239751171483318
LOC100131434	0.0123836759008867	0.0237941733854546	0.548614536868424	0.0147366962828395	0.0220205429707496	0.627628193566361	0.0220946044964988	0.546131044001921	0.0187124579323915	0.649017483402037	0.57874140248315	0.523116541186498	0.0186560122366938	0.0150128554813583	0.0197281091371102	0.0179389666020276	0.0170699583860305	0.567307407020589	0.0213972835923708	0.0235540265145126	0.453139945523419	0.559612798926005	0.0207981398132846	0.014307270240463	0.0177348663448918	0.0141792166635691	0.634374329394152	0.0176940811070674	0.513566041589093	0.0149431841229826	0.0206054810023128	0.0130576905236589	0.370434141009059	0.367259512019019	0.0156481489208394	0.0192807462178696	0.0167357721297441	0.0222631676752855	0.0125226021272442	0.0158419233417305	0.0160628817891774	0.0203167938324083	0.651249721773882	0.0208905912365209	0.540228909314902	0.533044378383499	0.0211110776843551	0.0210429216483353	0.0200240792559904
SH2D1A	0.723864894870549	0.738998161460621	0.79829616938446	0.89673710941144	0.910032843392189	0.874581356600463	0.835982807824564	0.743593053504625	0.906952025195629	0.799844310221772	0.812179044447631	0.927010827108511	0.921561103994341	0.922015295920647	0.929132768085121	0.933358963784479	0.878255266778482	0.636322198378179	0.914303359881029	0.910365484205701	0.936122200244623	0.720707144097516	0.907070459884807	0.900333189202601	0.818323238783127	0.702503100096498	0.80080350422726	0.891056744090041	0.822289824262863	0.918332592043086	0.91910768276648	0.922082484925845	0.786899697342878	0.930417564489525	0.898465439135104	0.848759055382166	0.941007425154009	0.926575670197425	0.895835408926113	0.90767955056624	0.77166546203669	0.91155669353811	0.716675449370376	0.837733726555212	0.857603630489082	0.772180020448678	0.90570875374819	0.705085426314295	0.908084457520655
FAM127B	0.64996529166362	0.523838689873078	0.496645790690764	0.399184552410997	0.422846001766899	0.540843420834977	0.519059701599736	0.578898739400465	0.535123425790565	0.566594270428166	0.557846171460791	0.525449165360285	0.681452342312636	0.587650658190716	0.684504077510861	0.351873136449416	0.547321600208949	0.550284997197599	0.690826876630304	0.399738342162066	0.524313959590511	0.54666851705294	0.509507717544148	0.437984012262119	0.484666802076757	0.410411161959104	0.487077206726064	0.527077724699267	0.645073454220519	0.489265205792534	0.521007549152673	0.33748426462496	0.53265186431338	0.543208177377947	0.476957576526644	0.551581924878604	0.765421124345964	0.0968476724787462	0.413263057679669	0.257344542970504	0.427552755496329	0.605275294332533	0.454551798130985	0.486325019440051	0.574114481361619	0.543624864252886	0.598040533437325	0.474430736579965	0.118947568233505
ZNF81	0.0339884619056972	0.0332410881920852	0.374754078721849	0.0340292577375151	0.0450976884374241	0.372790518106943	0.0473407605464	0.357956764482132	0.0433745402724811	0.396162369927761	0.18932421978733	0.320220332556367	0.0424733742029415	0.0378394562621169	0.0665839325987109	0.0385341347311257	0.0369630438717693	0.369746622323908	0.0417108775471284	0.0426980111953389	0.231946589312383	0.304584557670349	0.0513005778362017	0.0415112680540429	0.10009280550183	0.0268884612955237	0.369159394888632	0.0329960330083246	0.333879998025357	0.0233061976185665	0.0599368534616555	0.0367381335881276	0.154682130423817	0.264758983778934	0.0273434416982852	0.0410605487203797	0.028052001858769	0.0378289013878118	0.0244948603946833	0.0637567922494931	0.0492778233409449	0.0293224973999693	0.158536179894499	0.0370014504556795	0.221278704657568	0.335512461778948	0.0515162375119232	0.0367495143094978	0.0392478570024327
DACH2	0.236061846851107	0.152386385311529	0.358612348422848	0.0960918835220724	0.0630476318865176	0.399529139261166	0.46077477762654	0.441112015874679	0.226664087065203	0.478924995519406	0.356931295998052	0.400975575708615	0.581121979846965	0.557560680032303	0.108441871577206	0.0550436392291518	0.111137328444907	0.430080425301332	0.211237482661442	0.590613832461107	0.560172324777437	0.366590546300259	0.115859556377679	0.093212948968276	0.137238252408034	0.330430636317778	0.423756867125029	0.0990891693628421	0.463440166490177	0.196282625039679	0.410560202853542	0.0532445910200514	0.29741902270152	0.443639508949076	0.058600188297925	0.327428346786954	0.709238434833521	0.0268337148493283	0.425863711163985	0.457898178456029	0.133722071878328	0.0636293320219049	0.492170303111167	0.097950853206353	0.42770054530187	0.356038975353377	0.503007756028022	0.109088228413051	0.0733612043199186
PPEF1	0.914438924355595	0.903819054908598	0.824613840775717	0.92927747684206	0.910734536483237	0.920001524555346	0.87985477803566	0.924100294604906	0.913455083698167	0.907064895982646	0.876356897153272	0.917547246196679	0.920476847482498	0.922320246619598	0.919310722112973	0.944059291548965	0.919552492614758	0.793196043471072	0.921373676040148	0.928969995568373	0.886713786734775	0.859016137568822	0.910516438296677	0.93246105456072	0.828770054801096	0.941831569110303	0.917120912239998	0.924590018462872	0.930012523451331	0.930800411227548	0.909806210831266	0.898500265243151	0.927530163287485	0.939478398945375	0.913258914371973	0.917005608880692	0.931244741071344	0.911119639961945	0.779100119095754	0.903510501545962	0.895657218434473	0.926593514819647	0.83512423029686	0.920892804509882	0.594212250698439	0.887882121477643	0.899308248707457	0.837654427259186	0.88521939420385
FAM127C	0.0644403242319151	0.0749939539241234	0.288529144408059	0.110884542035561	0.0601061096199386	0.180064266491108	0.0543724644727154	0.148320519536042	0.195046803594829	0.278186582897633	0.0887912085189037	0.370425801042288	0.0703032508427575	0.651857806029464	0.0937280073592561	0.070820030970885	0.0569658153089621	0.300865596086972	0.0951649803572592	0.0603723561436625	0.127065570301655	0.188264461170767	0.0605663676822355	0.0529942486468792	0.549362194006727	0.17441765572156	0.375916325200429	0.0426506905964605	0.231730844684283	0.732159687006312	0.496347349413775	0.0537189414753596	0.120945048885532	0.531921522076922	0.356339797075007	0.249925110180782	0.185817364225692	0.856293305869856	0.0480249163074315	0.0585533305706035	0.0612439500706074	0.153373637236279	0.296981969911513	0.0734521797628978	0.357861282587594	0.188917828607302	0.0666542847340131	0.0570669535506731	0.0503828423779384
VCX3A	0.724895372404035	0.775874778158729	0.473278468635549	0.898820939814131	0.650429451391418	0.820943417011136	0.768109573359569	0.786313054436024	0.852805954104161	0.785429800334098	0.643897503214616	0.762626164539449	0.662278600799632	0.875538214278243	0.869062910615602	0.921152434461638	0.831255795457936	0.702330511453504	0.439156198152447	0.598017175733019	0.737880847329884	0.700983309549983	0.747310913246803	0.846073260489437	0.853630180948378	0.732863168405531	0.72352882463162	0.826811818024121	0.817258373148849	0.759642009008686	0.884798411360104	0.858457917428329	0.860735445872518	0.750145381975474	0.85665317696356	0.734814587131406	0.924222675852823	0.537129655897402	0.839522635308437	0.886401232629498	0.791360069657486	0.707316348879869	0.673772927884957	0.82526279878675	0.534926340219478	0.743522883271359	0.849965120140652	0.711196079474002	0.703749654232021
GATA1	0.893272959427304	0.903099656953073	0.757017942757804	0.888720882263122	0.880201958460413	0.884819802745976	0.90219199639733	0.859916733039753	0.852363972186625	0.85541828894622	0.874957009340476	0.909994041236197	0.895052732107167	0.92850669856062	0.873434697634872	0.900107304877557	0.89019739420369	0.895666138064449	0.646173749106085	0.880851153057901	0.882452629743562	0.797571702009523	0.874300870684124	0.880298219524871	0.803769440953734	0.800207630980126	0.875062871667763	0.872767076817564	0.888022562583849	0.493963224431087	0.900336385700511	0.87640619095808	0.833955283943856	0.913353477264314	0.892761614247082	0.85685644746801	0.91702680908406	0.895500198943151	0.822114419683224	0.840847781293699	0.794117769030048	0.908213784182249	0.866022432838619	0.8318288936527	0.898658158240198	0.861839711640085	0.8906676636371	0.713807882338991	0.857099471582139
IRS4	0.0747390826898996	0.0595309459137942	0.348665217340342	0.0642814622566478	0.0939436022111581	0.274154463214913	0.0709215041293255	0.2673151627626	0.0995264700589294	0.383357004555553	0.337109325063172	0.41296452921318	0.0393788423653839	0.0575213584418593	0.10817660452712	0.100904989441387	0.202105411550521	0.238855818690418	0.0615886771081137	0.0901038828554504	0.393931762654538	0.353127566711107	0.0786095943694443	0.248546585263753	0.0668168140355976	0.0473846044400613	0.393101674404847	0.0567056394914874	0.411640138583999	0.0341384462822191	0.64056292917697	0.0463308223735489	0.0754532469863252	0.51549013386254	0.040479360568503	0.0494174511964909	0.0551068499385577	0.0779559534789706	0.0480366988199276	0.613790601750878	0.0571646855610152	0.0667084774677473	0.508931293615331	0.0659371681220712	0.196632011948226	0.276110466802609	0.460953251381988	0.0389138045736446	0.0516046084665198
RAB39B	0.0383369336664402	0.121584926263494	0.398991662964081	0.0465244988347101	0.0730185478962248	0.328171422292839	0.0413870404313577	0.238094001240244	0.213595887430462	0.372486619630123	0.380409500434158	0.545588311951569	0.0467712463689416	0.520563907425448	0.291025711474149	0.0536322440944388	0.540477099595354	0.389435169991397	0.0424712057348522	0.0320375070956445	0.551808536020287	0.287393680679273	0.044123773900558	0.260591951986562	0.409987968588055	0.0364641578353626	0.376071769367859	0.173286850923446	0.275586452230475	0.0481087807129337	0.381646200825848	0.0453312539930539	0.107236171213333	0.39756582972513	0.0352200396149393	0.0317192063976541	0.686864767430357	0.0410376060227699	0.077152862530959	0.050659694608189	0.0305986164404713	0.045638232375164	0.458621491962118	0.0614261034729358	0.374355931355277	0.345585625601493	0.0573510738529015	0.0439763488094871	0.0383967678542464
TBX22	0.184742634078923	0.23451472507007	0.488710552846931	0.0320410570007487	0.0326495501625563	0.467182124930956	0.30815724794439	0.507495293217984	0.143115436080833	0.538861502157758	0.505573611096926	0.643698065925376	0.585338099969719	0.134904608660167	0.59003555042822	0.0288862209665348	0.561248480011238	0.51786808908318	0.590700497846332	0.0227354784536677	0.532932523770528	0.484759014285481	0.0195451553831847	0.4520266722946	0.509038608963212	0.0623649618332266	0.577603242307011	0.245151908185213	0.445110304714001	0.622948262927968	0.506426534132954	0.172197840747299	0.228691037340494	0.486132356493549	0.410290136517471	0.427501939840077	0.654205611138679	0.0175452247908484	0.0155093198862001	0.584168416479725	0.100049583123905	0.343784173286978	0.538591752991196	0.0451958624039405	0.55780178984367	0.476613719572026	0.518218034734192	0.0412577455196295	0.0346055811443074
PNCK	0.873893181103964	0.831648557594538	0.833294226660421	0.896809130485469	0.894956188344543	0.870281699910631	0.903630693480496	0.80848615422973	0.869834477383875	0.868331156951161	0.830672554541688	0.843640356184317	0.903388876014683	0.866111578543302	0.843557024332872	0.864186372535238	0.857862584601125	0.860951550264093	0.896385526962853	0.864996114607873	0.883132125360258	0.822125329953508	0.883776901184171	0.852785094264638	0.848677300226164	0.870069783786385	0.820768626219156	0.873682873599313	0.883920839279252	0.879283174447746	0.867926984651248	0.840736713078419	0.885730121079387	0.853005351517304	0.813731242708895	0.863349086042774	0.864276288873942	0.591324927376287	0.824015702015871	0.870721479717733	0.849359770862289	0.840313063603358	0.743737861177529	0.904123401468806	0.850686965930234	0.821695902684365	0.885232390043923	0.905246238566516	0.702165646696828
MED14	0.017603446499062	0.0216403166865185	0.0145648958816763	0.0156281279990997	0.0263100921689287	0.0479106723930176	0.016236160296742	0.0390204434793934	0.0222321366566384	0.0245531032330273	0.0287982083186399	0.0253246245909793	0.0219480601820243	0.0203812261762781	0.0294639224648869	0.023531284424864	0.0240631840302741	0.0486162457768808	0.0191801026592992	0.0316913454525431	0.0163837824978131	0.0221987501561955	0.0182850511425059	0.0130919018558855	0.021545688548912	0.0165180460818994	0.028978297370331	0.0245012383149199	0.0280933553568103	0.014665862593273	0.022163263611323	0.0172859537770884	0.0176787308840544	0.0296337614111155	0.016437575351605	0.0175628179348806	0.0178197682733874	0.0179871816104961	0.0174976770334195	0.0246053310782144	0.0175643961731982	0.0253035563914247	0.0225934210222412	0.0217742119670215	0.0204657570579662	0.0319225246391147	0.0204406125648107	0.0181099444425383	0.0269113270931064
NCRNA00087	0.0506891000176107	0.100641544639132	0.463317291877344	0.02047097423852	0.0373797856479436	0.48932894102755	0.0344371572284607	0.447540822875196	0.178881462263353	0.509830652355522	0.462230947848614	0.434575770428359	0.0277837906495352	0.0167476833427545	0.0174405226996961	0.0329446903755096	0.023189239721654	0.485466668319629	0.0547668930795058	0.0218772594100576	0.354548898056628	0.467801101520204	0.0458161722326713	0.0184309105566582	0.465623860869749	0.0208006391890241	0.471134660463033	0.0209532050533429	0.402540572728345	0.0132178861592512	0.371906206958638	0.0171296995687585	0.349074838798775	0.416095254717816	0.063289146039811	0.0460568338356809	0.0361367813392056	0.0311182116154779	0.0225548267259254	0.0353498747283277	0.0210807242934683	0.0906758580377551	0.528714441628864	0.0350332039843517	0.470130006414916	0.446167119579584	0.0304540208607984	0.0196235262648349	0.019060224862711
ZXDA	0.923519131097924	0.879423609098825	0.722447621862124	0.910482233615372	0.799716746454127	0.738265646253247	0.779541295755444	0.76477041849991	0.892901067852739	0.68182394505447	0.700750144224727	0.631319657032688	0.901010234158103	0.871991926261178	0.826413740546723	0.69786806112379	0.823586435895201	0.45592702333186	0.853162664471174	0.851009526994073	0.849231631778122	0.70118308341453	0.860228525430105	0.840096080848251	0.751231339961055	0.879916989776467	0.661069448648443	0.853249071432016	0.826122375279821	0.463075211417292	0.804641411316165	0.738214200354106	0.838803147566565	0.696950521229735	0.896660424897424	0.895063403008047	0.906824632176297	0.864826229648362	0.789303553888213	0.721747787161527	0.879295626599796	0.857101440028465	0.653934850651334	0.859296008719475	0.460768624983251	0.780345837012129	0.849438382779186	0.674386256592747	0.853018783611851
SYP	0.0610822541525932	0.0305483373021948	0.290924770790358	0.0334677996084532	0.0658914414409609	0.454994290728084	0.0378539495726158	0.376366852439328	0.0537529725984612	0.405205815600197	0.258714041925358	0.365050107715542	0.0359962971031767	0.0390429877055064	0.0327201696698171	0.0360732910705514	0.0485411205633318	0.376010092950898	0.0353049032098982	0.027820784440719	0.272939574580787	0.347000558146718	0.0434773256581144	0.0427912994402697	0.040095178054315	0.0281409901254731	0.358102544285444	0.0374474780955218	0.395074181923334	0.0342641269871088	0.0396657072747015	0.0331597884962532	0.30162436399757	0.292853053428485	0.0493485141446019	0.0285746661224228	0.0566709895483174	0.041441781012261	0.0514370323038905	0.0559466877090877	0.0410319530050328	0.0333224991454086	0.346811812167542	0.0316967728675593	0.3856230667196	0.286916619164875	0.0540755323979208	0.0367609337364311	0.0461840903954447
MIR502	0.88503375377755	0.885984034463258	0.594896124594809	0.895001102908469	0.935548809178117	0.7859810001822	0.878750186149216	0.75086414614337	0.916089133973127	0.744647785994683	0.565299756593126	0.826096426831954	0.890485234946692	0.919572526551396	0.945846461470913	0.939338716645089	0.863827882072685	0.619854445777066	0.919905302649327	0.875944117279756	0.836281974169231	0.755688961784626	0.908802880403602	0.907790135743739	0.880002329544451	0.832326009598338	0.659295505759026	0.933071204382477	0.764841614079519	0.923707172800126	0.917085834665823	0.894217289240856	0.791456276342511	0.883235054580641	0.823732292430856	0.891615268283677	0.934536583305355	0.928354802724104	0.890346217038393	0.901753781884926	0.894550455374792	0.898233589811505	0.677608714878708	0.913063264597659	0.797770412941062	0.797041875317069	0.923620476652121	0.869573359886774	0.932431563461559
VGLL1	0.73687475625046	0.70384877650106	0.464471746327341	0.881590905619515	0.835067711704896	0.612047372989618	0.632317685761017	0.522942263540959	0.832038431534934	0.557527013274784	0.484816079910354	0.693273183159113	0.403741196060953	0.895306331476685	0.932531183555718	0.911481001540698	0.850059563349602	0.392613113999637	0.882613811242222	0.846438581800734	0.703318892921251	0.528011043352754	0.884953710552852	0.775911734374694	0.784750210991202	0.74888472360894	0.541146265873907	0.903305304078105	0.68249041941872	0.316171873353543	0.692261589755235	0.88604178945351	0.623141022910625	0.581253861867329	0.820106576989893	0.807533399347771	0.916715054025324	0.906706149712346	0.822176630104335	0.846605065941792	0.810392665346579	0.823851326167385	0.481540658848156	0.789272448163375	0.26220727264213	0.6211533737193	0.897520477551006	0.606540627139025	0.906896070911217
PCDH19	0.235533561173047	0.160781652900188	0.335325386582312	0.0890089134568577	0.0506698443911681	0.331231081833702	0.371903042883739	0.369023503460415	0.327918235260792	0.437161227484733	0.349410787806746	0.632818629236605	0.555041804707356	0.201910384911063	0.632190870991582	0.142168780866525	0.407579601298233	0.534515463048598	0.138435274130399	0.218253233475994	0.446303307435156	0.320606373173216	0.244153677649557	0.280719622353126	0.339748325688622	0.137781140743923	0.404217797003445	0.0588577277161796	0.403417217504901	0.0534019980519952	0.30280546446506	0.0813604999143218	0.301205192013103	0.359472202237336	0.276249467267613	0.223234429934855	0.747289646072525	0.0355183019797713	0.0865665731792093	0.47022927909228	0.093519326583753	0.0701516567117527	0.425083994340891	0.079972786376027	0.372886571740148	0.369067636987515	0.38492407214689	0.0748527878318471	0.0654615134258105
FAM9B	0.934565846414456	0.870941912180954	0.899320266917752	0.899359469965501	0.882055539226451	0.89875674152208	0.894826985142273	0.87510726936148	0.917844608514465	0.910210480757475	0.830920914998385	0.921138626981569	0.922314486965385	0.895863540692066	0.816089604569411	0.886104096026714	0.853141752951957	0.894896035327486	0.891340170639143	0.852734396711126	0.921241100710162	0.911882361523351	0.887612677139441	0.924027477021039	0.789771050654639	0.862190060298961	0.913451322994917	0.834442000349074	0.896278974490518	0.910022723941752	0.766991623636812	0.846819271681209	0.903241968476073	0.910544734384215	0.918789391838232	0.926802815477539	0.92233004005291	0.759885481060225	0.898335520176927	0.826530260349954	0.881679499018091	0.904208051512293	0.851474285828763	0.890854388455118	0.834553655674864	0.874989476958172	0.83852108725058	0.835098726004819	0.878524110594379
ATXN3L	0.930600641310885	0.928145021129478	0.950116410985323	0.938423078478269	0.932152453333327	0.947522686883118	0.901132482590867	0.942412358775431	0.940248428643572	0.954199671530666	0.931456616702899	0.935850963231523	0.927130568905336	0.924561195522212	0.888334613914679	0.9246132352687	0.909107658019389	0.945284276668188	0.907677313302279	0.915011180083585	0.944379805567812	0.945794157128866	0.929486771298423	0.933552518074634	0.870796411841018	0.918250725770359	0.94780742989207	0.919767129367992	0.925799612126542	0.91736645827346	0.884501753703101	0.91285391701394	0.944530879551208	0.942330053379848	0.939380089973153	0.927017594913339	0.934954324585402	0.770545477446647	0.935776622045577	0.874145493341814	0.908555721713406	0.945769239393283	0.968200691844856	0.914853343157893	0.932925535348767	0.922642469989637	0.911446434876154	0.913057413062942	0.899306367232645
MAGED1	0.0478953189447503	0.029048901689396	0.445627377567059	0.0416267822965556	0.0325109502871526	0.353781043283285	0.0351643201920568	0.416041658913912	0.0454110402314132	0.379247919162591	0.402278876976687	0.46712770571305	0.0326333432060365	0.0356408271329093	0.0483270903665764	0.0450954865682348	0.0403746968378985	0.465656984602684	0.0404651694780446	0.0408667148149869	0.331381730235031	0.359978963622367	0.0536086106462847	0.0316500218802029	0.0504908138291235	0.0351484900481943	0.41792764877529	0.0464452067966057	0.487540463618189	0.0378581281033652	0.042008723182406	0.0436473736622828	0.177641010866369	0.292427820297261	0.0402861036546024	0.0396202958358157	0.0524993307038701	0.0356275393164523	0.0389744764216702	0.0477834457945981	0.0337738668386953	0.0298654364037107	0.520871589080895	0.0261956565398379	0.51497149938369	0.368499806151607	0.0469610825742115	0.0321119590420376	0.0317114836136453
FAM9A	0.739410072610347	0.66408645049133	0.358184219151707	0.862302672756701	0.412065909329066	0.707425926839652	0.671639754886644	0.734866025998661	0.675458494128135	0.66394595198828	0.539184213921806	0.66932469922575	0.493718850465034	0.562543406123049	0.712132060051614	0.914315094528357	0.787419553136569	0.6081180818135	0.342358384954556	0.763185084514832	0.830673526436757	0.697336198689629	0.695183381735439	0.679615141822633	0.621203309370952	0.628256610436311	0.613280756694373	0.875568017171035	0.777017737031993	0.560906407178448	0.913081299653308	0.711982412067301	0.727232341105966	0.76265367592617	0.79738835171369	0.788163055595321	0.864149433402253	0.806980290839927	0.505645523632023	0.856838157714616	0.743825792460371	0.53514930585136	0.632643434175432	0.637977746575828	0.656123746689707	0.742970792495593	0.530735596194333	0.759528139634689	0.306170314354207
YIPF6	0.0499572341229244	0.0554080267623006	0.386736125273407	0.0489863613610126	0.0532408737067847	0.455942057633724	0.0576622497221906	0.464445061105095	0.0538205062450271	0.466338258162003	0.360110471226029	0.405676313777549	0.0690351958923673	0.0515936295677878	0.0658404814175953	0.0542831983563428	0.0651191089766882	0.403858833929579	0.0509624342295243	0.0559123222907573	0.364687280725671	0.410257027064297	0.0488219741135825	0.0624477229580131	0.0928417477620585	0.0466828460518151	0.448450574108281	0.0466175907893838	0.498819307249693	0.0532825513159126	0.0460853025275023	0.0605346615789584	0.369063076284352	0.43737029839273	0.0509570480611468	0.0551281216204461	0.0568239382401926	0.0437217620305545	0.0438035041119636	0.0716842664911747	0.0644424690780579	0.0666184948347143	0.49089654041465	0.0645608641350583	0.419506723778492	0.40083684114133	0.0600385710718351	0.0520798709996329	0.0624556671126389
PHEX	0.96261202623111	0.946196823723712	0.942164610417738	0.962998973927204	0.940777161943336	0.951555618665909	0.948535973868172	0.900190150670393	0.937315599334711	0.951164924221027	0.91316259273445	0.932961872937481	0.949158700412656	0.953340740864696	0.952608003858917	0.957347657737349	0.942242889857598	0.953880707471594	0.932953073870626	0.959461462199501	0.958855466595584	0.926624036745756	0.951538847972575	0.964319147912858	0.943960646642608	0.848890689706009	0.959160030030533	0.95054043669155	0.958575771588476	0.954436071024595	0.941337536215284	0.927546709451371	0.942143055557905	0.956887699659523	0.949864140641475	0.953172720942994	0.955734437650544	0.94506451588437	0.869032888442796	0.938682111119242	0.936192070598823	0.939919036445988	0.964643402883425	0.945020261708855	0.93700938103447	0.94050608263941	0.952837642378471	0.928239479120095	0.946614492774407
NDUFA1	0.0498174787401038	0.122729168453639	0.380861029263949	0.0557694236590201	0.169157133402326	0.416065523935823	0.0787139380321822	0.39497784744877	0.0614591824254695	0.428705614296917	0.385807782048114	0.385780172678032	0.0536010944559073	0.0419425849489605	0.052890785674678	0.0574594909677883	0.0353515937867218	0.373776247964336	0.0459768184215399	0.0625743334917711	0.291877353075033	0.38861704511269	0.0788996229966276	0.0529243890468894	0.0574686876108486	0.0532004105101701	0.426648780200908	0.0429319694241812	0.453963608540695	0.0312009606807944	0.0393089665535723	0.0439821438493575	0.260491840157611	0.469712483743784	0.046196116530956	0.0706342157457659	0.0521500819165459	0.056434396515337	0.0621328342779695	0.0492758540831337	0.0631149063202814	0.157576375219716	0.384139009005502	0.134548987723622	0.405232351652451	0.271943410724353	0.053081363107484	0.0370699226099992	0.0799400448787375
PABPC5	0.272817597153482	0.274424702808681	0.449009787006584	0.270412319938953	0.409754431483444	0.202750935405687	0.540594185054609	0.189357778620561	0.487633467309893	0.396395506291712	0.119430341498723	0.612497661089449	0.658384924916236	0.577408630878384	0.725267472298513	0.490653412370985	0.688545702122832	0.428540713011402	0.27864992969637	0.393189736887066	0.610585258686881	0.295203803535173	0.153143440612873	0.471747031680989	0.557098617775004	0.146358450083434	0.369813812343129	0.294310878360116	0.257361598137822	0.70777635565696	0.336853483131658	0.113853045507672	0.409205064819466	0.2646700582053	0.476742585674185	0.410040912537195	0.738737060632103	0.0846189856167299	0.420867255088911	0.627265721737879	0.116525346717017	0.433944988734354	0.64383983646289	0.227439200111278	0.235670026059796	0.380579734647773	0.584900414423899	0.423610488601816	0.0621635293621992
GUCY2F	0.898911576128285	0.830598937647059	0.543036376935928	0.87345614368303	0.666522327250815	0.698259055995996	0.856746210673955	0.673832634794781	0.879353452108153	0.690279761997914	0.67571259213471	0.878228125110419	0.785165618026399	0.918874008106681	0.825780063002492	0.660924735120387	0.62205063446794	0.439310058378376	0.672746158443693	0.810519562468271	0.872218674866887	0.713685018093098	0.851135122175683	0.875241143897047	0.872362381524804	0.733027996670084	0.653459226162929	0.791627322139475	0.623293591695528	0.532992809539112	0.593931620026672	0.893505666927164	0.767756494382449	0.847408109345076	0.913711725702964	0.801141764265959	0.898613572051415	0.698762526234517	0.875653468281168	0.806314578881363	0.830566160562708	0.880698224972408	0.703920266164525	0.835542143229118	0.545793531872023	0.808863947772045	0.692853843801848	0.736342555782498	0.759426500370363
VBP1	0.0300264545132966	0.0258535089847414	0.319146715684885	0.0284807655146311	0.0319103828898895	0.443794093482858	0.0324903098896689	0.461500135303602	0.0309170915230688	0.438066068963838	0.390914311323357	0.413668997982975	0.0377374707069902	0.117977852651001	0.0265882464513141	0.0298269587064553	0.025005582760329	0.425940160807178	0.0340955920765997	0.0276474759072583	0.338177268118339	0.393096714635702	0.0349854854567319	0.0307581995340138	0.0310237304573606	0.0401454284328073	0.466452639224383	0.0318095854173935	0.466314211716354	0.022192799616005	0.0382323457015346	0.0276976120547	0.307897346683474	0.458271337969742	0.0234471639403642	0.034309941258734	0.0318417190636384	0.0379877602067301	0.0273490437298512	0.039066285460999	0.0267636462050147	0.0263990541889754	0.467442298770961	0.0256931380724781	0.437937595129832	0.377204371452936	0.0386367677212911	0.0253808687961408	0.0325957203006413
CHRDL1	0.0549052314562544	0.0597510232672702	0.177819213323134	0.0509307449870473	0.0770902162791102	0.117849181000672	0.175703175412235	0.225317870992021	0.0700067695475727	0.294689341769069	0.305860265251481	0.370609528883441	0.0698925384924707	0.0522843500784991	0.0828297925839907	0.0859425340140655	0.0631402409829929	0.464321138078914	0.0513668480465397	0.0726371636346843	0.120577820025526	0.11526973747039	0.0644191013815772	0.0465908758656396	0.0743225123163601	0.054571416890036	0.495621952015971	0.0973011315311648	0.142017347440202	0.050576355015675	0.108291007298682	0.051952179727065	0.0600839254516914	0.337272743015379	0.0494603078554244	0.0562468561115497	0.056269454463182	0.0722325767746803	0.051074784591022	0.726859949766309	0.0636245754265785	0.0502780260066869	0.574198485272256	0.0523799878433158	0.0779918901593572	0.22609501872648	0.0885987447981674	0.0525133280791389	0.069840652906328
BCAP31	0.0501706029021236	0.0313394934688867	0.412180553311882	0.0558365186132739	0.0260803241184919	0.252500232483745	0.0363094663289344	0.265664305360133	0.029533318641125	0.315941892063689	0.565158234740859	0.417323846305369	0.0278348308030608	0.022202435046464	0.0256349040832311	0.0288033305464929	0.035663534780706	0.432187722683197	0.0305938753185299	0.0272964053375215	0.181355109170865	0.261114122563749	0.0336549097981071	0.0262253188925154	0.0669147275387199	0.0209438023564772	0.54126660327008	0.0238387795288856	0.249091130806794	0.100986455229005	0.0311554740003662	0.0212938684785521	0.129532261001584	0.380910468963189	0.0231838176843294	0.0250287159959822	0.0299396867939862	0.025514003970206	0.0389003672730807	0.0276830172771081	0.0283282394784543	0.0293174027595288	0.244519228302583	0.0266953628397662	0.451697355851815	0.271176122571169	0.029024333126214	0.0317078134725311	0.0225715473459448
RPL39	0.0151065139897294	0.0200323747745765	0.447123816756427	0.0150783184643646	0.0290801027076372	0.490062931861742	0.0179432640053528	0.466101784668755	0.0167776375193507	0.463034670950231	0.441938397829287	0.453362441845543	0.0176934110904351	0.0142400368015611	0.0157593925309664	0.0104869187340739	0.0207439676286324	0.455580292220896	0.0170275638130844	0.020754408322171	0.366407693111153	0.424054538465797	0.0280777024267692	0.0130451556389101	0.0123121830056113	0.0124626789153838	0.506698574552589	0.0105708514380556	0.388082156924422	0.0135523967463225	0.0142082436221281	0.0144421213306692	0.275605364814767	0.473509124181763	0.0205145336327118	0.0168573154686045	0.0131980971653578	0.0157973819410588	0.0138118485525472	0.014951602396191	0.0222997719741299	0.0262415623492533	0.510752517247095	0.0170540836389187	0.420882027734296	0.446417601696088	0.0132025963832571	0.0147088452871682	0.0345080284577758
BCORL1	0.0308254454002234	0.0427249864154537	0.532428292449056	0.0342761320957387	0.0519648626606035	0.520256954262452	0.0393792667100842	0.472434608172053	0.041051077037224	0.527370638350066	0.463963736606507	0.484721115657213	0.0306318041946049	0.0273840783196917	0.0498638887299241	0.0556691001925607	0.0395611273660763	0.491413668601254	0.03211435093682	0.0400977247701316	0.425357262541229	0.480151963151412	0.0553993422569711	0.0316754814516809	0.0357982892966167	0.0309040127196337	0.578530574286199	0.0394963053823644	0.489179035949414	0.0292627686229526	0.0537220921996415	0.0381303816999567	0.316735665198659	0.58014458173558	0.0268780944440579	0.0362825024553925	0.0358702227423181	0.0359596466156464	0.0253571169002838	0.0432463196922016	0.0367658953938914	0.0489875766645088	0.596764647449602	0.0406285572682315	0.509669645867485	0.413787302434366	0.0493170330383572	0.0311324131916354	0.0336985715175014
TFDP3	0.779403629548379	0.641513884736821	0.481863528243321	0.634404023991122	0.522333355811412	0.722291733781267	0.513449094563611	0.69463478846714	0.81741711978912	0.723069649602215	0.655322909782513	0.569200284624244	0.856380554430264	0.416938113374288	0.769124719253138	0.846028038259915	0.802015740725247	0.738319504622651	0.82941714745754	0.777385438525121	0.857419543508502	0.627507113641327	0.716740587007726	0.747152848650039	0.813076421482208	0.606056705694845	0.547056723955965	0.708521155978813	0.704707347727433	0.843647634708511	0.825588497073062	0.559827664758794	0.746532682057848	0.577754178892506	0.764084582551188	0.813076173495835	0.877762889225706	0.595534451772327	0.723939822168074	0.897322609843785	0.802705889324237	0.785461304867778	0.409764427356854	0.716420407394332	0.72253035142141	0.680925582479416	0.770893431071358	0.729587648607642	0.815375093650947
CXorf58	0.0297078559893251	0.0314832113894115	0.166362455682521	0.0402020184252896	0.0332448196491297	0.242893149807181	0.0339227262884362	0.247982380824711	0.036026365668628	0.271123584567348	0.167188640124006	0.33805136212073	0.0346630837652308	0.0417557465790833	0.0406867198383783	0.0426190781187586	0.0340826592801936	0.298643359618353	0.0330207100780831	0.0307936798485288	0.247326350416017	0.257816556574494	0.0383324900209849	0.0255606152785125	0.0397306177147235	0.0315463266731356	0.280772441281127	0.0304734567093288	0.347156913711564	0.0316943039815164	0.0386917898982542	0.033462633948078	0.118897239439377	0.225991178863825	0.0327497273216295	0.041534991122423	0.0384241549007569	0.0292534540717583	0.0279136583518682	0.0294232037420651	0.038982399868416	0.0464244592607621	0.206960540074877	0.028521281657182	0.29092439695835	0.251740658138327	0.0381876688150101	0.0275689676875237	0.0401481835577297
ZNF630	0.872677580298583	0.693498589573473	0.521984080728793	0.791300945976775	0.406822442383597	0.883848944452083	0.876832789240766	0.836546948348629	0.800806237396418	0.772919045113538	0.64961219944242	0.901195751964073	0.451744529943164	0.673403518540628	0.630286080370855	0.668153019096614	0.517215016783536	0.650701472688165	0.366439074298179	0.860720723753771	0.694376619717767	0.818149744915464	0.739940752830036	0.652463717340707	0.548698512753038	0.76083246657715	0.636008520411532	0.756103453667027	0.825217133610629	0.197798404394274	0.508450996701533	0.613872702917457	0.726875037781401	0.638072574125739	0.881711802281204	0.415695412017478	0.927749412454086	0.861670256177961	0.536921179252987	0.88146336448307	0.777010371485554	0.672160036576471	0.322352259345939	0.645583116916085	0.793935337046117	0.777832348352074	0.680863996351375	0.546378973538447	0.890270270548526
UXT	0.0298701026079424	0.041110960535464	0.156763427246534	0.0324659625135223	0.0424095882369112	0.276755052549177	0.0325322717374302	0.22444140162313	0.0383810470055403	0.260955700374974	0.318964211826087	0.240648660340448	0.0291504165199231	0.036461323912503	0.0566214898287084	0.040940969978417	0.0294857294302968	0.236768587161244	0.03624671558011	0.0402112140907093	0.0670051273740897	0.185635174686549	0.0526788848434763	0.033602750369587	0.0487276741150625	0.0298267864766353	0.290304142302993	0.0527635249273572	0.146835675068978	0.0313091166781919	0.045511179461147	0.0396666561801463	0.0517036193042188	0.0851434284573189	0.0349947757935562	0.0354075995453665	0.0363976170698052	0.0436304039221968	0.0338452309055174	0.0526297943424021	0.0359405333739479	0.0379306221243059	0.365906601967044	0.042403253211822	0.131880325711979	0.201428986314033	0.0450112756488966	0.0313268644210648	0.0395417576558671
ATP6AP1	0.0151107123887916	0.0697773294594561	0.519973943582962	0.0141048639473853	0.0601772814248327	0.606349392493151	0.0280168954813168	0.577496872122067	0.0302429480988547	0.58798391730605	0.526175803013874	0.535935355569406	0.0239971695154172	0.0129030306186805	0.019646375661971	0.0217927451939301	0.0211261066658103	0.539000502320539	0.0477732514460514	0.0277202985066694	0.492496364063401	0.58979615948083	0.0383369237698537	0.0165546191425747	0.0210703602015792	0.0172863294970568	0.612475396384996	0.0126471245235405	0.554810930904767	0.0114082589948594	0.0151316495953316	0.0183513913915828	0.485325347297682	0.567751979672373	0.0197927769292924	0.0447836947820074	0.0155379270526692	0.0161551119053764	0.0188675102359441	0.0192297973134541	0.029855815588573	0.0800290729638301	0.602103080745609	0.0537830337200111	0.536397190639007	0.521576670407353	0.0195448437361229	0.0190530417060408	0.0382110553220249
NUDT10	0.17987857689904	0.061555884899045	0.197273113070872	0.0638463777253524	0.309375230446873	0.379748778899201	0.0766947429294211	0.373344827666586	0.0915581655017724	0.370828081776829	0.279814512136274	0.541299161645762	0.422107933171711	0.0411589825319424	0.103641519678436	0.0893551901165903	0.475170403810498	0.470011029630811	0.0501894562167435	0.0497583604110698	0.663597203251666	0.357032324226308	0.0778232442291315	0.146409017910045	0.118263700077835	0.0676086587769867	0.360673256191796	0.0825821313022253	0.394726799449421	0.0583002307627097	0.129945706648778	0.0664326658118269	0.221497254909238	0.314730583408162	0.0404580016648616	0.103571626520831	0.233373337087234	0.0839409851287224	0.0833110010398001	0.630958246504535	0.0753930898301417	0.0555346562029665	0.20610288176906	0.0540323389130256	0.230787339115414	0.389048471669018	0.0881996375184485	0.0529241810579012	0.126540734085835
PRKX	0.0589320060325012	0.0420403903037095	0.0523479931731364	0.101099459695801	0.0414710805808595	0.0829593312830487	0.0596493509613547	0.12162829314035	0.0715445420173949	0.244923577057754	0.142018542706977	0.053214765415602	0.0501325519074251	0.0519917692955911	0.0599283645699668	0.0649764821758886	0.0400218807418949	0.355940899721402	0.119807148084223	0.0412098826643154	0.101083399702904	0.144349918884811	0.052100082216659	0.18101627392578	0.257815731840754	0.192009071031816	0.0768966155919086	0.041099050360505	0.209172246719756	0.0531890736834127	0.058697908594524	0.0513115602209108	0.109865984762681	0.0585466904714165	0.0709892100793201	0.100550098476455	0.0531751287289615	0.380204179308783	0.146306130297815	0.0649113026981652	0.14542648229973	0.0461431939690427	0.0746102749381503	0.309004647753909	0.396513453927802	0.0638201993449899	0.062450497453862	0.0396205592689406	0.0740199470894746
DMD	0.0455782962697037	0.0795340546524552	0.50620857032129	0.0406804782367097	0.0741676371201174	0.307239133115501	0.0707647403518732	0.269090243619054	0.059397616689286	0.373677284373455	0.378760183467702	0.452646557578211	0.038910317198747	0.0389305896036041	0.056814329154712	0.046188029137569	0.0419997354550833	0.405874008817183	0.0381738990640915	0.0411503891865171	0.134547839518671	0.284673696376888	0.0682933178220856	0.0351597934230367	0.0415896006876905	0.0343075831326929	0.417242804243131	0.0426478602304655	0.253133801909316	0.0469042514879116	0.47560965794689	0.0471178486625263	0.0957923759236326	0.195585194970465	0.0329458625362126	0.10462677356302	0.0446845046328887	0.04465646067062	0.0331891629516801	0.522259010027398	0.0362585214772461	0.0711299503504538	0.23119692302915	0.0694974584948237	0.470185627870118	0.293578571797964	0.0462709712448001	0.0424540536009388	0.0355243367199698
HUWE1	0.058464371177448	0.105117739463627	0.402815785789428	0.0426043767803721	0.0583867556527402	0.376740293788005	0.0435897265792135	0.433910603770861	0.0519317412718523	0.435347151412616	0.404736407258414	0.36204738094244	0.0380516359128867	0.0526246971695317	0.0498279045180588	0.120074569135905	0.0361801248281224	0.400439826768505	0.111682490059238	0.0511266792497129	0.301497166858759	0.31574540068081	0.0571077797124193	0.0316058548322045	0.0556330930707061	0.0523114519754609	0.412981731667869	0.0400382163749387	0.426386679850062	0.0432236539449629	0.0768498542500227	0.0482689419523588	0.238086961435761	0.258305297380574	0.0357167676784121	0.0334868904824549	0.0463976696553454	0.0492102569500315	0.0418411116863259	0.0446741036686603	0.0390849041206144	0.0434587124404995	0.414618695362116	0.0450098682330703	0.397311058456192	0.282062698143936	0.0525803608685988	0.0327894306258044	0.0385319546171065
BEX1	0.0623708442975187	0.0569763319777095	0.562822929905193	0.14438583636624	0.369016700715019	0.373815412689133	0.204737161427889	0.581863242266634	0.193750037898871	0.423268158997729	0.671734459162114	0.363195403071771	0.50230926736419	0.54484078555639	0.509906670425334	0.408235272259302	0.451374416028733	0.610159816260627	0.140288006611569	0.0475407205605772	0.545860300374025	0.380654462810864	0.049952414746653	0.292633705542013	0.399146857889854	0.308356144372977	0.594600618309793	0.167531617798099	0.464809038934577	0.782440679834489	0.560011813355078	0.403923215351776	0.29488694015962	0.569837696895822	0.370216544440745	0.201471109566387	0.735913349761143	0.125162718931715	0.251082155769735	0.630407472345901	0.0519425826505003	0.383088767580448	0.660928942427983	0.0585480950705621	0.643688922421163	0.446537927637612	0.364541959039859	0.516867131906757	0.0455139129361679
PNPLA4	0.0333568253694516	0.0364824209312698	0.025792660941998	0.038717148626005	0.035529634166575	0.0274949763741564	0.0906958596352786	0.0295069997760202	0.0405580291520242	0.0414397892716425	0.0314675503437115	0.0388671092597628	0.0333382547354269	0.0286589016155792	0.0515565894053116	0.0537650998094583	0.0313305748905956	0.0418870576830153	0.0455679810798221	0.0395823815167594	0.0392150424721303	0.0308062713678518	0.0532298441507888	0.0328912932998105	0.0439655877655677	0.0337386371821278	0.0332545533936213	0.0459671566624979	0.0442986592721071	0.0276110542508349	0.0443902640454566	0.0449262619105898	0.0263596041480515	0.0641673613742016	0.034710590527625	0.0388818295902922	0.0380818403426695	0.0322667515917798	0.0343167563753159	0.0468229229502749	0.0308996852941896	0.0421645127715563	0.0261795236835256	0.037862311771315	0.0407385837774334	0.0326352646330261	0.0468783377674649	0.0304149532784509	0.0291345763548072
ZCCHC16	0.527857776667654	0.451769638181292	0.240989655744253	0.640805368950644	0.398853623567529	0.505349943653877	0.44777388971552	0.438384344575391	0.518087698982641	0.394419051240732	0.277434003067213	0.377759045929043	0.301198577993799	0.347978278932659	0.340813506835882	0.556379448633617	0.367308162834543	0.327241083727002	0.163482383276149	0.301673340626443	0.39226394650014	0.4585796396073	0.669377755100487	0.603006977762808	0.433222688623379	0.393613782048238	0.310356311818505	0.633719708618478	0.47323904797906	0.278804442551058	0.413559006183012	0.437440631724257	0.384667854048821	0.309570914376975	0.786155437266848	0.527421396647642	0.247985379581627	0.618888793055082	0.490854590935695	0.433962610841721	0.753817152069689	0.400631036336512	0.212381109217537	0.614238606184822	0.254634546454114	0.450013676861772	0.484780257595925	0.413636162226336	0.218215087479836
FAM46D	0.261816769032445	0.374765877746362	0.439110484158257	0.200734419435315	0.148034557598173	0.585058513651414	0.0948913633692536	0.405058206690174	0.589980510640436	0.617827106654673	0.544866711097585	0.781291839650189	0.143698498465568	0.0821547685240512	0.808404620178402	0.639599497569256	0.101995489972022	0.487164038746467	0.066217394835285	0.0678303313801332	0.740979074621533	0.45012780836092	0.13391506778905	0.255543929882474	0.337955990063014	0.210467645245249	0.617470159490507	0.196925626208205	0.504739967545449	0.0443170552220804	0.0975467368535707	0.0986663420320853	0.0511922572788533	0.445061732826456	0.166019667366913	0.220758886641531	0.0358509776318525	0.0323497964293249	0.430047787915782	0.043362486218454	0.158763382754884	0.210455787550738	0.42101560776378	0.178269074828909	0.0909698796425814	0.420572271013073	0.16751809339767	0.197940657488185	0.0336941690144103
OTUD5	0.0144096991857055	0.0151591966272515	0.507273160039401	0.0187952050035831	0.0168505751860333	0.535335099575277	0.0170833450183615	0.492348190494298	0.0158763707484033	0.574496930695259	0.534502561056281	0.521444248214353	0.0143571469821016	0.0149155877378964	0.0341312214848152	0.0247055606976029	0.0198145699940511	0.546135711900741	0.0181155349703708	0.0301349175800878	0.390728849807648	0.473345942729325	0.0168280341134169	0.0102117371355825	0.0198878319226454	0.013928585785342	0.548009637395661	0.0295778433535463	0.493917876326401	0.0158372031281978	0.0237840847378038	0.0179512802574322	0.379749673628563	0.334296421798141	0.0191544142767899	0.0148857217413585	0.020083412749594	0.01542573909351	0.0148322766362829	0.0135694444178716	0.0140568108295054	0.017837260144112	0.591242047562889	0.0162076283657009	0.52562879393501	0.458952296035816	0.0216856887454491	0.016306543999299	0.0191655544077671
SEPT6	0.73232623492027	0.654104744089505	0.518589226490407	0.723843585631103	0.684550241825731	0.743617415589358	0.612899391155995	0.722054472028283	0.643748863670426	0.750946396127784	0.635799379202276	0.792832950906235	0.83359169296214	0.513759244088008	0.535494151962239	0.877110778598648	0.635515416451442	0.681383862784096	0.857916419995412	0.825562301757307	0.657604538801741	0.767341282306977	0.803727590833116	0.819587873074798	0.6540321651383	0.793361484398492	0.698106633668291	0.776919771399633	0.770891104541179	0.475465953242343	0.835135906016523	0.830100079473849	0.619360618339575	0.751904304163199	0.736486815747239	0.667546987998525	0.859408087198403	0.454279965938896	0.564371197569653	0.906309247624713	0.794639775686154	0.644939024576138	0.52628249400406	0.814542011180885	0.814717160897516	0.711016507230513	0.656324108994024	0.490011059035491	0.865223814813978
TBC1D25	0.019233257132409	0.0346186459152011	0.476151749883407	0.0230592411952111	0.0401176458775592	0.472732061544733	0.0266975007386193	0.503666556777618	0.025709127086258	0.482108085784445	0.45145572958767	0.452839223028413	0.0231717870620838	0.0182355906522404	0.0377011997314598	0.0274834381588866	0.0234881515757473	0.478598846291315	0.0262815176020825	0.0266158102659725	0.304610751883082	0.446061546142771	0.0247103527091365	0.0235638906701504	0.0316278477779169	0.0195547323724937	0.525295212230705	0.0255151035316205	0.506136407252847	0.0206883516243169	0.0360582959673263	0.0259832189611547	0.281778895567727	0.312046486745487	0.0215766159653045	0.0262541175898574	0.0244554541987779	0.0296359178417132	0.0214397170067242	0.0296919704332261	0.024650482300752	0.0394584775203764	0.574718907508637	0.0374300170117048	0.521390400828768	0.471496188449856	0.0346298626736766	0.0222607744123136	0.0396793704176088
MAGED2	0.0978820671729346	0.12847902357058	0.367774059039664	0.100511773531707	0.0903161491152437	0.445381772648555	0.144731198073466	0.488613106621541	0.0938096668592315	0.434543328363409	0.40014605130195	0.466007783758389	0.0993115351521084	0.0942929953163851	0.0709231492285718	0.0902078187182857	0.197029822629127	0.370275404192871	0.137605264736081	0.112648546203586	0.356343653136212	0.417690482060355	0.108487879473377	0.123098707739253	0.364961440227298	0.11649740969891	0.392829020518343	0.0941419487009913	0.533193073695146	0.103166286305445	0.0801607343288894	0.0797287518877774	0.41931738146914	0.37168602451321	0.0813115825199535	0.0859803809249362	0.563824063032933	0.061770966459249	0.0680064963741216	0.307746248261967	0.10444651536619	0.0668316787661434	0.452647573403111	0.0795934108325621	0.47412225592273	0.434670798983395	0.0760558715716766	0.072847849609958	0.0841420296485266
KCND1	0.912529155853788	0.90818985690583	0.812991015316481	0.928210687939422	0.884985319457951	0.894009131457401	0.881239221651148	0.883563442984724	0.92091533605846	0.866729409303559	0.824617203050365	0.883589388923033	0.876849030878615	0.924314546023893	0.912637174030027	0.910121900672036	0.924152121013523	0.898495591907551	0.73994938502578	0.904499346996279	0.887596754412324	0.846444125926371	0.886661380959793	0.849875816788848	0.86822031109639	0.861069834825228	0.922627313106784	0.880130918695074	0.894584085340812	0.91687865094123	0.903887410530381	0.896497098498944	0.886648543352851	0.920278515640349	0.908905782980935	0.900487332553522	0.932710935898889	0.887368007615893	0.907596620394134	0.903038478520619	0.889170069593903	0.889595537758958	0.856401956099304	0.860449064057514	0.882814490447208	0.900666742060423	0.900802557215738	0.837207053818978	0.912479587017881
CA5BP	0.947059462813406	0.928430023179483	0.94928764905444	0.931442147616438	0.918396463150459	0.950920358040303	0.902433843214644	0.935555293885704	0.930120228941544	0.962607806855977	0.929030655025498	0.930872297239226	0.928874885261357	0.935940359409585	0.91347114913942	0.922935246533498	0.921408146802098	0.946407424284726	0.928985684049987	0.929344138996848	0.945760206150119	0.950007118021814	0.921334198402124	0.932292432443116	0.886282837229843	0.936531027139597	0.955673240622577	0.899262657945671	0.938518356738662	0.92925598318968	0.889185792847892	0.843635592600536	0.946311754614597	0.942764489332621	0.932161579747914	0.9323019211103	0.932316890608276	0.879098509340178	0.937406576533818	0.822775684384491	0.907823231018311	0.933659708594526	0.95842043396566	0.911744854215987	0.936939612725816	0.921276652748269	0.903052580690063	0.903675427396315	0.917702118403391
WWC3	0.771460486426837	0.732683530934321	0.580514657003663	0.65178192994283	0.610048345952722	0.663909322512812	0.821148315260924	0.692522920113399	0.592005592533831	0.649657160556678	0.480284726926288	0.673819767337438	0.375422218399785	0.804859234556176	0.85851484137943	0.548921263779661	0.7982799809043	0.651927441021735	0.91376139778187	0.774131960005877	0.748531753128955	0.651855752163869	0.609943800719789	0.631570317788281	0.816767887407837	0.553078515929054	0.584596606506894	0.747119350211372	0.704765030684671	0.692455930231066	0.501696114422329	0.560173783046425	0.684966880970356	0.761463164161827	0.595264498858318	0.700651338902181	0.916512064314823	0.138484262409597	0.505878485593801	0.496499838774663	0.733867926042171	0.752925905416626	0.579570245703912	0.719079730383419	0.378424090297686	0.780853150705916	0.778808889756401	0.589950601390338	0.351505175554744
MIR424	0.703491023126944	0.701970496756436	0.403540604372568	0.607296237946447	0.467464836481861	0.519219024641337	0.553129153731292	0.565256460012132	0.642288070811522	0.614055784456764	0.503456583163755	0.67990083690512	0.727799404533776	0.645239224762782	0.337347885336003	0.472209215322232	0.644446148362319	0.469208190136999	0.74113999301976	0.843209749133015	0.542845106405202	0.628894081875302	0.522091611268143	0.641394100768956	0.497718157976485	0.578554920679319	0.537187382863782	0.622134302968759	0.706757196445367	0.718128852646546	0.515117197008151	0.374459058820377	0.526466100855809	0.530075890046442	0.429068945656624	0.699837144061456	0.423320450886683	0.921597681634914	0.404684010422804	0.835066884050377	0.679643524299802	0.717230841171791	0.470141059705549	0.650371711410308	0.539066617307607	0.558651908367312	0.64247336021522	0.463127606079441	0.856211807371001
CXorf26	0.0192581669440861	0.0323526526410444	0.313796658532397	0.0184991669081078	0.027477515334991	0.346804207498435	0.0208622021241015	0.349216506300938	0.0222488711461077	0.369681325920585	0.332667547224636	0.300955815689366	0.0228808041747259	0.0304919930414213	0.0221091376202816	0.034948969110677	0.0142908830118153	0.29231071349088	0.0238450558074225	0.0279390756046456	0.201335266842038	0.292533323938638	0.0240449157404772	0.0235681615213767	0.027314861862603	0.0230936941176806	0.300698307666779	0.0310231366836037	0.372281893263687	0.0132444783319319	0.0189755208944218	0.0270288520045131	0.236850439012295	0.369418699506472	0.0182569256094276	0.0282835167588232	0.0192937716642749	0.0185751057032687	0.0181000671058752	0.0511415629106549	0.0317881134320104	0.0462970215475264	0.357550914151213	0.0296330719586354	0.214489880957945	0.246192607263488	0.0273090712673362	0.0170290385703296	0.0333732229448735
PCSK1N	0.264806289123606	0.0605547067755231	0.43392610213256	0.134599987776325	0.47612685602506	0.455447903018157	0.440954816509099	0.34772719411755	0.383610446078026	0.462013127761151	0.469741306669368	0.528563611896044	0.490007037663958	0.507068543385762	0.404853973862708	0.372677189046959	0.45223523033711	0.527177869906357	0.292167056040565	0.0340638412537161	0.407174865208981	0.414327295917388	0.0861933438041202	0.337465179817585	0.264513830286675	0.0241231382941149	0.470675932432117	0.0180389475658405	0.358976898397597	0.297470836131666	0.257605166124164	0.0297299829862298	0.462406559869635	0.290675589866942	0.425375859794151	0.170907215357754	0.163915241718876	0.0151758457516773	0.379882997159806	0.490320249995965	0.0357694640615741	0.468241063232104	0.528574132237502	0.113356763169173	0.534864811231399	0.421277892208822	0.3964296960813	0.0191384544435022	0.271210339540498
PRPS2	0.029227674578154	0.0400243626584037	0.386226311954265	0.0268151975218198	0.0306445208165469	0.241222691135079	0.0466994168536861	0.244842223265604	0.0322995929022952	0.266058963405906	0.212239233833258	0.397718283130166	0.0366123803580383	0.0553892245119082	0.0487423294391533	0.0305979860919566	0.0252442219215713	0.39329690818526	0.0344927716750611	0.0252600441385003	0.216958830918401	0.226702210223287	0.0378075295875522	0.0219096975218602	0.0679200604275474	0.0268671308752213	0.288098958860414	0.0280096352558018	0.236920252316867	0.0250559223851013	0.033037364782352	0.0279043708189314	0.144201543997023	0.182556712138245	0.0196548433784052	0.0392271162019284	0.0302231872257893	0.125752035265088	0.0214983396348887	0.03754399614986	0.0240137317182217	0.0372528545540484	0.326772236736466	0.0281459382240549	0.169159460764118	0.235251134746471	0.0312893835214856	0.0233911547003589	0.0958564742544157
CCDC160	0.0372242833510305	0.0389872484598566	0.650361036120236	0.0249179712799219	0.0276764033837089	0.609901940446254	0.0287838995190949	0.533535562076925	0.020943123380495	0.65581730102862	0.612394739186677	0.607007023001873	0.0260725074184734	0.021487263770011	0.0305439948511622	0.0286163203706131	0.0305974137331251	0.582374821479866	0.0215254164407019	0.0337362401551393	0.401796667237478	0.560118179456865	0.0275089732093785	0.0156594053694578	0.0244855848894103	0.0277784264336749	0.651817319211149	0.0320233039222577	0.497284285873172	0.0211415878109196	0.044886447603634	0.0206583557897352	0.283045181861645	0.57910849427525	0.0200042892953419	0.0328581568411503	0.0217788636867958	0.0248077040383524	0.025940732723104	0.0166626582686721	0.0243751006453275	0.0274727777320241	0.71931400831416	0.0294948146686888	0.588895186782712	0.51051124212302	0.0347879322764442	0.0228787552110189	0.0308077696710864
MAGEC3	0.785137374813113	0.755240122011837	0.521313222763876	0.804460293756622	0.790871592785838	0.722066556923034	0.561909300599474	0.673395495814024	0.734608878071405	0.722640070506816	0.523507033893074	0.814036183170116	0.654606193721552	0.852307889203242	0.846626736737452	0.922618097048719	0.837173821862337	0.612179025536209	0.518696793830182	0.571826123229021	0.809666352207454	0.663101645393147	0.797371965258685	0.820180453239531	0.743097788069316	0.641998047036995	0.697569808791037	0.858854032548954	0.759712183686653	0.89153719476851	0.581165330375705	0.831014437426731	0.676053861359279	0.560803690722508	0.812766471802779	0.831675413731861	0.814715753336633	0.156269878833286	0.518781374838585	0.514960180698655	0.797126638452075	0.737712380304871	0.482699339170086	0.84312389463776	0.42288011111837	0.700478607280279	0.884604760921693	0.731196066458584	0.571518834284817
LHFPL1	0.785292793028685	0.730899332575236	0.235943317328937	0.903487843271523	0.548004278270097	0.561574314069282	0.48864958669753	0.572311366462154	0.648758124659369	0.538999129989957	0.42249637133119	0.775515008162806	0.392426867072526	0.860610036621054	0.363308351842145	0.913767174373304	0.819382829874179	0.479643774022799	0.150563683880346	0.425738720945802	0.569038509690994	0.501149296959847	0.76707602589109	0.794282568186506	0.416159788797876	0.615957545164789	0.378701635370109	0.886805487913757	0.599644733807575	0.346307827052861	0.699046310650305	0.535442942957988	0.578406759397222	0.673482024574145	0.908354007269843	0.672540891376184	0.817256646357819	0.906436615934997	0.805664017204213	0.614861199143477	0.833588546149327	0.493155508957199	0.333455494744801	0.790316498712814	0.220050046813452	0.626778248453579	0.739285962171716	0.559693187464159	0.921932582212877
MIR888	0.665355968829998	0.641767549780241	0.549451319484109	0.850506716888	0.682298711094974	0.789152841995351	0.610947946018443	0.717965199259638	0.713522570392148	0.719766723289533	0.613743823194634	0.805625947048583	0.617828612436074	0.83331515151616	0.563603032038735	0.9030287075697	0.739436881353152	0.53312225479868	0.232553466668651	0.401023341916964	0.720476623911882	0.706275691300268	0.753057991991108	0.90256133194278	0.697105313690174	0.608452113821327	0.595989986276122	0.781218101254273	0.698977486716063	0.809387677176097	0.742460880327252	0.840443188381941	0.671362559114715	0.609048219890091	0.860812481544769	0.764894979951232	0.848957524998914	0.91278840841377	0.820742723485589	0.792539707704641	0.77892782551502	0.523882795004962	0.520445191785896	0.772872695517804	0.385846481786066	0.752291611008486	0.833991973555761	0.766592352933111	0.642419745892878
MST4	0.071028628184745	0.0454780280306313	0.437012310805855	0.0669448614577869	0.0391718312631876	0.391054361568539	0.0597303423251232	0.393121626170511	0.0664185385240553	0.371094472038225	0.595978818337159	0.478697149777745	0.0602723055178581	0.0890649092042438	0.0654872093723901	0.0639913912904648	0.0731273393774527	0.487963268318634	0.053807150399907	0.0652531852776503	0.240686225471781	0.332698046003646	0.0737157860062025	0.0554721515381025	0.109130786406114	0.0709386481432836	0.498320468049489	0.0819616533453894	0.411169416848195	0.095519706320274	0.123604700218957	0.0599776804850351	0.224615593109362	0.484585861859256	0.0510878875863058	0.0445606850599881	0.0797327410296968	0.0599001951152534	0.0614914662573359	0.0874872982130662	0.0617793008048363	0.0390337834900307	0.59847888304534	0.0376426366288681	0.635498114560848	0.364034167685186	0.0797011172123996	0.0533007002679481	0.056996074625626
TLR8	0.954841296261863	0.909054933030036	0.7751517484801	0.92775967113384	0.738946529177062	0.84942442860446	0.911656817676327	0.802437049730684	0.837802181218861	0.830173559747587	0.625752939063952	0.859741223923343	0.685951587718286	0.937807920423953	0.889055484417526	0.942311912893791	0.909094235964526	0.810974727800624	0.861906330873484	0.939002089421295	0.664855379977556	0.794206475571368	0.922843059421311	0.914181024988378	0.752684473147727	0.78356514736548	0.679351546892014	0.933528949067363	0.855908816797623	0.347396082575778	0.908097971200079	0.891337362381119	0.859210179058492	0.904231175855924	0.873787114934195	0.911089061122036	0.936456180929531	0.155829851881773	0.607396726616436	0.851654075129158	0.879627105769122	0.918061463717601	0.699331737660789	0.897227232116035	0.473304591566238	0.888903713564566	0.927682954093585	0.66097405701489	0.733434052302929
MECP2	0.912863230260388	0.915860862814722	0.765635129878523	0.783396474790383	0.88597255153947	0.714197449889632	0.882771788099317	0.647715550594594	0.876346673111672	0.746929992570894	0.714950835399567	0.78439217676444	0.883443580199778	0.9033881103719	0.889594706669519	0.736326157406512	0.897073353567329	0.726795875275201	0.841658088042517	0.821630809360012	0.835363667936909	0.605871725967165	0.922360741353208	0.830769738717198	0.797703322977802	0.826134817003351	0.742597765999402	0.818225854996292	0.692354489500683	0.637232322527038	0.888474744402164	0.813731782170253	0.764738909242044	0.611614084068489	0.838670333693864	0.834671258638719	0.918104352840858	0.875626152467019	0.825443533784487	0.887150294889346	0.765211058194389	0.853998699424556	0.623932581800387	0.855912697926578	0.65940728292109	0.726360215084444	0.909213319480343	0.745668912316635	0.877203216132053
FLJ30058	0.533989747697106	0.65850284071625	0.811018549190995	0.609040109347196	0.818771818757076	0.565635403729275	0.834722694904008	0.532112943662838	0.859314397313324	0.559315363372067	0.512250844619438	0.73376159612309	0.822113136215754	0.859535433806005	0.79361746523967	0.800523220151989	0.845561737000299	0.633988341498639	0.897323782765393	0.747489559174573	0.774233727230583	0.510721179335852	0.835800027711	0.715808732129236	0.804120096297959	0.427216708923487	0.697342562292118	0.631863610641575	0.583562978658019	0.875272037514474	0.78361354614056	0.353914784139437	0.56250329959116	0.584899154588783	0.807383640508754	0.673497674142299	0.870108954843413	0.924836879658414	0.717551710544834	0.817084274006428	0.599259291067659	0.820268947168895	0.805173844241434	0.742100489199386	0.762672685991932	0.590563576501939	0.765959539585285	0.794529097463234	0.93208399004876
KDM6A	0.0252581904448719	0.0254003240567257	0.0146160731611879	0.0287671960152667	0.0259946040651074	0.0158604518199504	0.0226687703298115	0.017348081216732	0.0233212424157228	0.0139891206421215	0.0157639287018882	0.0195233802936066	0.020643474060697	0.0225813387589143	0.0252500769513291	0.0247883417006366	0.0206278593417439	0.0207490748090506	0.0235769395395265	0.0269977150724435	0.0194771550715051	0.0201225035666615	0.0279070203776768	0.0177114738933106	0.0281734845526124	0.0208006767199203	0.0174859876833761	0.026378714886059	0.0194695779225697	0.025136202141642	0.029026764380222	0.0276965708722188	0.018525927008802	0.0239962176263417	0.0219107140951899	0.0277795952453397	0.0286368634637707	0.0243064141518979	0.0212701449827199	0.0220179415376293	0.0185700757038519	0.0237549613907323	0.0138807280887556	0.0259026994472647	0.0152657727587956	0.0180162244373529	0.03269373628653	0.022417359000419	0.0207653483510438
TMLHE	0.0666506810037054	0.0527414905739596	0.395775585049746	0.0684151732151302	0.0585761567946509	0.489684598726149	0.073042576140351	0.398146530791124	0.0927571479810884	0.442938975454981	0.434579195976856	0.531367619673838	0.057280862657309	0.0609128421503579	0.0744465285953852	0.0790246447903661	0.0746593256011391	0.489019600745823	0.0737028246434704	0.0665472437834674	0.33532439683072	0.390425364683033	0.0899261149396436	0.0618746777205372	0.0870157599045103	0.0603436551846004	0.563092657010879	0.0926144887995148	0.475074127809748	0.0631875872944965	0.0959615054111787	0.0697791479333454	0.204134871510371	0.495269362906992	0.0489737460034177	0.0621565954492165	0.0638780952062057	0.0800084169362957	0.0435111465163591	0.131140824324626	0.0875711472481114	0.0613990369503092	0.58259077374671	0.0583430158662273	0.274224641422113	0.458914369855539	0.11492031317747	0.0640590803042721	0.0602383609574732
RBMXL3	0.919521993815961	0.899144030866974	0.931013972590671	0.902815864256447	0.888862355632714	0.948071173094852	0.887305708230174	0.931240241759067	0.892694855890677	0.958666646357574	0.886571759870308	0.920076490697215	0.897111983274463	0.912188087387247	0.895120748635232	0.884061641104401	0.833710050603499	0.923018734899274	0.898595462231688	0.891073337545809	0.919996777474968	0.943361561917353	0.912357912103787	0.911415426770069	0.820956649677234	0.924317736159447	0.941567698640963	0.890540762809035	0.926629619856706	0.898603550891696	0.866767208420432	0.893047996317965	0.942172922937609	0.936635525152787	0.897635292779402	0.912473847940929	0.914420402739955	0.865062417509761	0.916827303972347	0.790702109528107	0.822010496942257	0.898407895844726	0.954956213918146	0.892742528808555	0.915157706029247	0.913465897768275	0.881168428209924	0.844320780378259	0.837632374486757
TMSB15A	0.157325661374485	0.124373562488001	0.363652004329373	0.119354565682035	0.430508552274295	0.477690724347324	0.148610722431037	0.449324449088859	0.068484660358079	0.422994676565505	0.321677031456515	0.449618487459328	0.103107734263962	0.212943806536119	0.0663918159701258	0.0884362013254828	0.0572394645265758	0.55866337548828	0.0680136905908038	0.0631794674429325	0.34809656688574	0.427823389339608	0.0707849156039733	0.144756493737187	0.0665772595424134	0.105129788893524	0.392659152799202	0.0790135619221661	0.484385325116576	0.322981279660389	0.222580765409686	0.0635073448533216	0.372315519020609	0.455374804882782	0.078503720991971	0.128934852296388	0.0828503193504295	0.0662948595757468	0.0662354918991588	0.507744758093974	0.0891777655385055	0.0707021579721726	0.28916661934863	0.0742321796814998	0.37257619120464	0.328180164744782	0.0935345504336587	0.0982798220480164	0.063951421117215
FAM133A	0.0982136704261408	0.177027888353664	0.164129226921799	0.173680114286027	0.4609840941728	0.15281249824457	0.37679170945164	0.0941538033499991	0.251767115260342	0.210280640192785	0.220573336601838	0.556199632712712	0.453237574775488	0.449480544246498	0.594688229002886	0.118456727452847	0.450477355483582	0.328429666982038	0.534811616009315	0.240559152638979	0.411378361871568	0.14187773451125	0.0709828820520098	0.272375667481	0.472433482430274	0.0754269877309499	0.202587782117425	0.183322340945945	0.155855307785355	0.0562853397919473	0.395953164013169	0.0722877975340977	0.227446555917535	0.391122115855238	0.0427034698082689	0.217550200051042	0.727885386699172	0.0455856076708947	0.249939638603686	0.5493482153501	0.093293794933327	0.124450914387509	0.253271903796376	0.0628221900954859	0.272082789831119	0.129091485173006	0.341722984985411	0.303203438454828	0.0462382090849928
HPRT1	0.0228225040517122	0.0314155075604954	0.428537128724228	0.0271959783373682	0.0359483400278975	0.531110534622812	0.025795736505657	0.486487145273535	0.040668403484277	0.525821203172993	0.451692854461872	0.418809158404503	0.0286749962064903	0.0291106072089793	0.0384652990749573	0.04533718580445	0.0307924932634894	0.435303272488681	0.0357562183325444	0.0394328150020668	0.297331510317248	0.473198268471511	0.0272035727005822	0.0215514408893712	0.0365256475211574	0.0306248733303809	0.540844029227198	0.035958494696904	0.450280953867842	0.0272316004088988	0.0603160877017647	0.0310736426242391	0.260508099220243	0.507091295247951	0.0203949243637325	0.0313139082993972	0.0397755802783878	0.035019190636695	0.025107403792811	0.0433895831583579	0.0226326666732826	0.0341430435699364	0.562256762693507	0.0368593774042452	0.505428622984253	0.377472635040606	0.0394308093023635	0.0221456918709766	0.0318010100404565
MAGEB18	0.77541754141296	0.681410539534358	0.624039324251591	0.796202964584273	0.769430128265669	0.728136821092174	0.608424076193403	0.701768501657636	0.769518317552349	0.747467431596533	0.668011776763046	0.758687819014755	0.78498872313679	0.810583714994936	0.824595643132108	0.860369747223472	0.773382860489908	0.671089501753291	0.529312085666956	0.684287082345302	0.720934017959011	0.67714207629803	0.705609421333822	0.838602837610148	0.743712161858365	0.588803596355577	0.694924380577236	0.788373131051754	0.758044958062502	0.686230665784796	0.708223522359466	0.869534105350266	0.692602722608825	0.77005378254482	0.765271557969144	0.750274082197907	0.842958651269563	0.766216419246218	0.688113656509151	0.847338250610913	0.789509597990773	0.700472531994216	0.591140999860548	0.751074766612204	0.706060327033974	0.720064285218218	0.813744717405932	0.753043130818976	0.808848780992138
ZNF41	0.133865075503942	0.150293029392604	0.457756936622652	0.058264600322607	0.0592953514628686	0.492004467121889	0.0522575427850974	0.449797428678084	0.0574014045404517	0.481379519165677	0.444666118369704	0.446910225886962	0.057644077654105	0.0385135794796137	0.0791945382280713	0.0447239034413923	0.0477788480159985	0.453880460219488	0.0688467938004018	0.0435476557834093	0.345860961571706	0.415478507886454	0.0510732105861835	0.04346345178256	0.0801065709515758	0.0612699981185468	0.410319752895316	0.0384601191565117	0.503974511176442	0.0271751642523123	0.0658887552048143	0.0428731807990908	0.336988227460693	0.349002599757358	0.0440601137801335	0.0998548031522556	0.0343645955016886	0.0368761141839568	0.0389499676341408	0.0487022605044529	0.0656755266761497	0.0612686031664969	0.445601355689981	0.0533758739980038	0.419011120651041	0.380708574353154	0.0561830031022742	0.0382750047846034	0.0314975209738104
CNKSR2	0.905626623475705	0.880339196330254	0.905987483611674	0.850626283163658	0.813518161467271	0.930257890956476	0.882385736498977	0.929145121835733	0.884033731817352	0.943758944394545	0.868791823693091	0.895234682590054	0.896433814387455	0.847533680793996	0.798099042020956	0.86310728063375	0.809368861662991	0.929873117650826	0.903477056564621	0.849097485050201	0.921977792477029	0.915390817080961	0.880728172660873	0.905892705221019	0.837440371962252	0.911932726197291	0.933363052531703	0.824885159158419	0.897962765198173	0.898123826870922	0.803349245479779	0.828028179735673	0.913662520174645	0.88323993451964	0.890558094805307	0.905539130495625	0.894823390139998	0.766392351822504	0.876060649704242	0.774659177868445	0.869571464690393	0.874380234823618	0.941384680069799	0.864386167799878	0.941928515445593	0.891790385724209	0.837353646172443	0.808669385681768	0.868528938511533
TSPYL2	0.0425165320770949	0.0634239078156814	0.198842498114977	0.0441017913713619	0.0699664905256106	0.303692955763386	0.0542009897591512	0.164543002924113	0.0532118659305676	0.309197357115354	0.309413877291205	0.206371759606282	0.0471126257540913	0.0391609053296988	0.120509777410334	0.0660035815165099	0.0501543795726161	0.225364349322689	0.0512013081192159	0.0730324816266641	0.0763230686053219	0.120437597620265	0.0744180042962481	0.0522563845489312	0.0654645484316073	0.0386551255305178	0.239771160521026	0.0613677702396085	0.198170780473475	0.0323031530087592	0.0891401678658496	0.0507956410169605	0.0797413104642212	0.0905930167141807	0.0387956620714996	0.0514540025101071	0.0468021033863737	0.055803500146094	0.0385437530574909	0.0559825014221425	0.0466043700114143	0.0650640389171213	0.318165509273565	0.0625497781205318	0.179025119039741	0.116119053926995	0.0650406585007006	0.04510051784074	0.0557131675839736
FAM155B	0.686224997857866	0.596455585138176	0.558583531702883	0.732692482487701	0.602405698927821	0.620577493337531	0.462324266425973	0.563557361035658	0.661260534943915	0.661332281184319	0.562981764924397	0.593952937600212	0.29416943942968	0.357873694531916	0.822303147847257	0.47237688199536	0.441917778716279	0.455733386265989	0.77239377902563	0.749289152314031	0.554494251825215	0.508180178037839	0.779154849100765	0.857367138347843	0.448376510646541	0.537725659938504	0.586056909216497	0.711559706650075	0.624456122891451	0.302151074200262	0.772876633711074	0.570111010064365	0.544180823982701	0.526558196868287	0.766532529483197	0.723608438613421	0.83893478530838	0.84383278934396	0.575241273036556	0.461464113210637	0.743726332043785	0.799800867666088	0.584184529992099	0.693914886779309	0.260218585336684	0.615451892848496	0.704358686500764	0.449328319436979	0.894107843440375
CXorf38	0.0318792913664825	0.0422982524741118	0.0894613313348844	0.0331082653454403	0.0384733863356901	0.195909767656832	0.0292244712198606	0.178846171183707	0.0404546976575802	0.122045739591545	0.137862177277682	0.0821968243487346	0.0279738601181452	0.0311425030923253	0.0218482906986071	0.0296201970697364	0.0255595345319657	0.334662487962363	0.0425619233833408	0.0360557610103201	0.11376420877159	0.194159978301279	0.032450193175117	0.0259471355148851	0.0277512998443383	0.03370829464124	0.219306072173237	0.0209222808476207	0.127809282820419	0.020836522112858	0.020534968966561	0.0228475527079459	0.0594101183641119	0.194274313727321	0.0241028455202466	0.0213329629545166	0.0239190793343589	0.0321134723488318	0.0268964875631356	0.0302488566840532	0.0272566224373093	0.02945017883781	0.123411792071165	0.034374336567465	0.246968321161766	0.15644734241427	0.0294496029058384	0.025165782928096	0.0319638597100326
PHKA2	0.0410759904373625	0.03208119109412	0.374622573609876	0.0389685753298213	0.0419480488588302	0.281282499478297	0.0652650947688824	0.28903286659353	0.0590545859335111	0.309320453890558	0.319440277340266	0.173080049588503	0.0667714574022668	0.044440839352402	0.0431733672127579	0.0609107502459321	0.0404359933368085	0.389989937214293	0.0476757911283965	0.045398751836431	0.304979875802945	0.290827407043159	0.0517980764297849	0.0394238603227192	0.0615354344809389	0.0379143648885613	0.318800710454842	0.0398208582744745	0.324704928386592	0.0406141055847621	0.0410100194972332	0.0347814705171558	0.210910095523962	0.277611598432304	0.044314132339512	0.0481130499266331	0.0370249951994482	0.0435788753899357	0.0472848221279345	0.0464565923432898	0.0463909415692542	0.0447787546009219	0.218918155182932	0.0404671643640426	0.424804295192649	0.328337506465244	0.0406017694249137	0.037911619679376	0.0520697339145492
PNMA3	0.868268457717478	0.871881447552411	0.887118693676399	0.865487225590256	0.703588877733856	0.756112288772363	0.855589172093772	0.795230983812247	0.8047384733647	0.847440669208485	0.786107385774274	0.825487581930903	0.851908964444553	0.943348665228198	0.815554870272929	0.885717218195236	0.878364410044962	0.824465989490827	0.907835888035806	0.861688790412065	0.887372090975183	0.741495123871367	0.843679097000845	0.902572721338916	0.897991602341354	0.874400569944872	0.781887100519711	0.909826408671046	0.866897677791276	0.890254049235377	0.893973366946914	0.886679545948915	0.765176475195468	0.80666296559886	0.853452012567245	0.871943525911041	0.925611870828791	0.929811081515605	0.915898234454592	0.902133952963071	0.759843829761763	0.860179388617741	0.865976786413401	0.842099960897573	0.645376414029077	0.83831709522818	0.907292568238292	0.519377628019616	0.911299004780122
MXRA5	0.0494769478207759	0.34948755838742	0.0284727244054229	0.0512639046960015	0.203424733546707	0.0298211135748071	0.0847377499480436	0.0409819112496077	0.0813821161023376	0.0442881582457175	0.044087577417112	0.0327493983818468	0.101681298792291	0.0382079428142357	0.0672870391179418	0.0770224894918946	0.0362060765726989	0.0432459390380905	0.0492793512028435	0.0526026840960447	0.0373905314773971	0.0544883440044593	0.0935808010975532	0.0551797359461645	0.0817549768605318	0.0426033700759648	0.0272290590194791	0.036251187498529	0.0509976774219588	0.038694067651308	0.0626133017269831	0.0569676628107713	0.0333005402315592	0.0399784861730112	0.138226675546012	0.120096998055742	0.0623069430830702	0.0506790211374484	0.0412593259136897	0.0529201705965778	0.058951744338496	0.307309031815618	0.0296499302062268	0.301972473891712	0.0327859165446103	0.0618891030069388	0.0732132673076605	0.0510657839099355	0.0632868439992845
POU3F4	0.186909632033689	0.267192078665273	0.510405823074795	0.176084691040948	0.492443919238666	0.322569787670554	0.372796363243178	0.306929947423751	0.358916653734	0.352611481531784	0.29583958279287	0.51612363473825	0.482382324698616	0.460180855710071	0.474384786577813	0.201313770463369	0.457471779059577	0.425285446539303	0.102980645067006	0.119289488130613	0.459018761926005	0.266634189768527	0.310703743392281	0.303025313675071	0.320615702548017	0.130961367089167	0.463178228837451	0.211550123249627	0.350060327192781	0.614330085983628	0.475589942837504	0.272154130164203	0.304933780323123	0.523657438398529	0.323331022114649	0.289071845485714	0.616949095311382	0.0810991931011797	0.27800141593105	0.437444323265622	0.125203002764266	0.476639902700477	0.387875419059946	0.162700369058317	0.389348027657923	0.272394199400959	0.182503986827177	0.107823294686803	0.0768524614830975
FMR1NB	0.986210733620795	0.980304294368481	0.988319409010068	0.982968139799502	0.974584819743961	0.982609073856569	0.982026804383223	0.991300850924083	0.985131072974756	0.989865960315878	0.984578792985191	0.983940080379346	0.986071456715091	0.984777665591137	0.978882979772238	0.974220289144574	0.985601621474479	0.990396908043498	0.97836382786057	0.975271121544571	0.985372172170671	0.985396772664984	0.984847280449521	0.989372493111304	0.985873700395038	0.982225462262207	0.988020880157099	0.979791123279291	0.985044971393483	0.980918625800232	0.976275899652285	0.97929978239195	0.987236824916095	0.980165309738517	0.983628860795573	0.978407777244026	0.982303957963892	0.936170349003326	0.986526941177915	0.967374402498667	0.986932820413922	0.980635237448596	0.985930969985995	0.974798101743879	0.988522096709504	0.986999359246104	0.981461089593787	0.981764604584318	0.9733247110129
PRDX4	0.0557155122617701	0.0326650389671677	0.4202406133817	0.0560862342895373	0.0560242564646514	0.42102922125609	0.063132973337933	0.343465236754063	0.0569851977922997	0.423622905131653	0.460581095607576	0.468824223413861	0.089918855218005	0.0634577543267081	0.0585956217805536	0.0568855845038626	0.0530752159645086	0.506111347676537	0.0644581405565939	0.0514872006886573	0.318277893862345	0.340586651279472	0.0914243224134833	0.0422360380946123	0.0628857716331164	0.0705512278931801	0.45311691910583	0.0392975160460354	0.432018103463753	0.0523160392448613	0.0486030799237482	0.0545142541360518	0.28334998232706	0.293873043315208	0.0530758647084658	0.050731897973109	0.0534354444666919	0.0514860720242716	0.0409815875978872	0.0731108844231624	0.0431461749129764	0.0597028194894317	0.397904869156865	0.0425940187537221	0.477425209224363	0.375837403240657	0.0565421712052766	0.0507025675842285	0.0474846721777061
IKBKG	0.0140620641951686	0.0289447578432487	0.614527663404633	0.0173054250619367	0.0480785676811727	0.638933976514823	0.0209204755603385	0.611903081923521	0.0204875274176195	0.648478039245946	0.56792186857992	0.610809209319779	0.0189524597322	0.0151965026300692	0.0530780723878758	0.0249751163552415	0.018998409888598	0.601330655461198	0.0180604218953474	0.0302952119278576	0.535033772764809	0.615410253196281	0.030748294716345	0.0152163331220515	0.0195141572312704	0.01550820548548	0.669561166800593	0.020280202416584	0.590188290355864	0.0158115089966516	0.0349042850825522	0.019795716493443	0.408453040345392	0.618195473706305	0.0244670797407321	0.023832316984789	0.0231500983719653	0.021676911478228	0.0158553592580545	0.0170978151925242	0.0176561371014454	0.0367013616785913	0.682227037724854	0.0304450793747292	0.600298361858011	0.56972261914257	0.0264507651107174	0.0187287148579479	0.0226415176769516
CYSLTR1	0.256282911372752	0.246566594518665	0.112119099015415	0.449606610636361	0.754711522192158	0.314739389401938	0.122224605720288	0.348899163017945	0.272035544436905	0.459574969347934	0.201909173757159	0.724357116045432	0.141317032806702	0.137417155663286	0.487086272156957	0.227064784112699	0.715552705172869	0.432873371540912	0.078734459807281	0.682778345478832	0.711020384966869	0.434166203630943	0.181227937720211	0.374319792701178	0.197492291764251	0.298127410218618	0.442797753426854	0.459175475512505	0.573464725061291	0.122214148893211	0.198310459599208	0.319683622060605	0.532091107812827	0.180225632975715	0.497084266450769	0.356884681820882	0.862061998340304	0.905565137544214	0.277191113524298	0.819300714896895	0.47713532329203	0.162118418507018	0.432286878294247	0.496793537755487	0.125862232733315	0.434140108473092	0.684925241077545	0.127782617870574	0.767115020066188
COL4A5	0.0955450993239851	0.0569343468869996	0.0670273549444838	0.0687069587692159	0.0623961937887239	0.150590326372116	0.0714559124228466	0.203276314959947	0.0895141626216128	0.18999675041119	0.0793387417426224	0.565261418475784	0.363076174220365	0.0655886518782142	0.268509679800453	0.083918169642006	0.0782747572275425	0.176107180527469	0.256633904961996	0.0726092026948334	0.423194329230345	0.212088924696558	0.142230456341652	0.154091377110841	0.217316456498615	0.0896391179464905	0.189858040021178	0.206407818520894	0.205843672652754	0.0666885793675818	0.099659071172602	0.0730804168014591	0.107959240336309	0.15450194447739	0.251898557309414	0.159876744509143	0.665978516545769	0.055188544368852	0.0628340204392684	0.155119980290965	0.131421139272902	0.114640315426822	0.106955751282145	0.0755170024097767	0.346076960523667	0.25803612694786	0.0813572132013536	0.0505969312625338	0.050196798741557
COX7B	0.0795384996531222	0.105961929978081	0.391211454739355	0.0992114649429185	0.122573467900426	0.482246451297663	0.104981197088618	0.384102026798783	0.111028628213809	0.464248154386442	0.502930048216643	0.458991018237398	0.164885887581526	0.101837443885731	0.109112712497505	0.0936455043153318	0.0921530777406051	0.484058556713383	0.078450387497778	0.0700865328886799	0.396711199540854	0.417599906756127	0.116443320159024	0.0910612250387896	0.12062589203177	0.0593355903593543	0.445475296626022	0.0734112590643731	0.49794020834783	0.0520750871886238	0.123253514325689	0.146692623942478	0.373236003001316	0.397392603853496	0.0466781452470078	0.105776024936054	0.0764241823379907	0.091988787391595	0.0486030995989602	0.153180461220086	0.0672954407655507	0.104611648668017	0.351693835980965	0.077086053415659	0.504097405196151	0.565870772406101	0.139981892683956	0.0686746158410328	0.0693947725941484
SERPINA7	0.827953756953062	0.80260622979169	0.430829735465255	0.87908357449453	0.845906254317637	0.842970164990752	0.717872252016749	0.772698344321289	0.786762526920423	0.750528202460754	0.67637540942352	0.897186412224833	0.664305940978523	0.860168726691633	0.689051639218644	0.840540847469229	0.781852195308618	0.619258044262005	0.724092703549946	0.654576613557713	0.705014294472069	0.764250975823578	0.827587261679286	0.861588295998248	0.543567817817119	0.728739235331594	0.584012540355028	0.681915257827622	0.664722137124654	0.833736438311905	0.669946675004964	0.863075682173151	0.778527591791448	0.631766733638846	0.839034958931726	0.793277496158812	0.773604714438449	0.770118576626716	0.725762031286943	0.489455443209716	0.746350505446648	0.713111307207312	0.263825385778514	0.856995023766035	0.384873797941495	0.769299894520377	0.20384006591841	0.155289641041746	0.6774277099073
CASK	0.0168298355114864	0.021802276469008	0.0517726650261345	0.021155545788091	0.0229375951269256	0.220780697694365	0.0252576065095235	0.294048802274242	0.026863901516026	0.296961175258549	0.127247648935813	0.419492732776386	0.0227171888341734	0.0176842376350039	0.0196691044442331	0.0215320214027719	0.0205313898913035	0.330199144396613	0.0211376756223031	0.0232434773163658	0.141794767015444	0.168522499189085	0.0259518235451232	0.0173415953681162	0.0185920174554989	0.0161090279030248	0.44945183243046	0.0226135108806	0.239272826044002	0.0186780026779967	0.0222427425917177	0.0223461955847093	0.0869966651668417	0.0864946670385314	0.0208212673196202	0.0228105148382733	0.0215700860967739	0.0206457485617986	0.0175604289532748	0.0162374853594123	0.0225206472494724	0.0238328315461288	0.309106579630983	0.026153232211863	0.265059419473954	0.205593848014265	0.0244476565476857	0.0213685548170805	0.0169602076275779
VENTXP1	0.868936721978515	0.547135765042155	0.711402739825607	0.902048577350462	0.686025446771887	0.746853385647371	0.654615989684553	0.875455766565501	0.923059094488445	0.724717986040083	0.629986258225192	0.937764018966245	0.947446141139857	0.966397590542328	0.739464738522601	0.914825343489569	0.870483630743506	0.6837602331186	0.288012737127578	0.5445878215739	0.913370613171496	0.675592818235963	0.78876710764849	0.889098333321867	0.788426537302823	0.608715449585527	0.684082059869114	0.925223159656594	0.793430475411264	0.953139799734135	0.899245292637586	0.736314424839036	0.742555431119923	0.742021623118891	0.955710534784287	0.93767390213254	0.957203035554839	0.948202202076179	0.906728223192869	0.966042989799422	0.915365169780609	0.39928155541703	0.526208186420127	0.791774208699347	0.413341126851832	0.765705699210364	0.649275879543294	0.877862500801765	0.939884317868061
GAGE2E	0.984662483445793	0.964598483688632	0.939312686699217	0.984759958151628	0.964637950260779	0.954446141942045	0.976435441830765	0.985165640513095	0.980651504801449	0.966980864993088	0.983556365311837	0.98104221894269	0.979512153940727	0.983279660157902	0.977544782703893	0.980036038453484	0.983166710457	0.978134123317176	0.975882014498137	0.928950337567717	0.979281017772376	0.962939667233713	0.974156208284499	0.985875170018119	0.982932215476263	0.961763215005443	0.969756690102487	0.981756103713808	0.978939774852988	0.984397804197677	0.975443977221886	0.98131703687164	0.977544052766375	0.951691381606563	0.985451663150354	0.977283361425093	0.984511845350221	0.983629057623405	0.986254587611395	0.983312116853789	0.981471065552973	0.970164133923911	0.96173966822196	0.977086795146963	0.984565686941385	0.974891369586276	0.973445196807904	0.983040957447221	0.985452413022094
APLN	0.302581464954178	0.289430850183875	0.512687453646541	0.269960027194093	0.282952556624654	0.446486615417853	0.307900176082305	0.494276881304731	0.335858747948486	0.455888168835985	0.470080258856045	0.46804764466292	0.169693118866833	0.236079519529783	0.169375338161096	0.294928836967094	0.289730382257168	0.506896920648596	0.151337470068361	0.244942277301936	0.412796080340357	0.476976506712983	0.401169185741884	0.292950641335195	0.191833060283782	0.251826642770405	0.491478048923048	0.340252823315836	0.490301317237475	0.132826203696894	0.28354438608069	0.164312602259765	0.336941964137114	0.544361342744303	0.283112913245501	0.318464724843656	0.105347925933576	0.883452587425296	0.181579942165062	0.101019415457233	0.391841458255565	0.236395934335485	0.426808508846758	0.321671702182807	0.270086482194497	0.449861686048817	0.519495676661983	0.199595818327775	0.872455851378891
MID1IP1	0.0495393746929253	0.0446461019323457	0.477778118006951	0.0701282773596066	0.0448608621337753	0.556061909694444	0.0587897183310938	0.495320622222975	0.0767430750379701	0.557092584136567	0.417358831324406	0.459179050432058	0.0516603712831858	0.0538634333054471	0.0531163663509595	0.0443373873306501	0.0426741260779614	0.456622395313328	0.0631106256703619	0.0332839996213537	0.387761123711806	0.525329684203127	0.058226582723459	0.0537762730584144	0.0783457901262814	0.0450590116089835	0.503703248035849	0.0519318651503985	0.512134962324239	0.0393139514224503	0.072470974213768	0.100937404975481	0.288493198937858	0.342639614790229	0.0346235228224244	0.0515539003540834	0.038694380766745	0.0461395798805841	0.0406643523601952	0.059961147020285	0.0470918761260358	0.0824124923641851	0.299601846678433	0.0509174908030963	0.354965662474429	0.431755084419406	0.0665700570671693	0.0439092400720398	0.0440310738592472
CXorf22	0.070711557042134	0.0637977007680538	0.183932326315564	0.0700008293864011	0.0540178988925445	0.171682581369257	0.0890262809387464	0.169244160359735	0.0348076304094556	0.191471948268735	0.0563270470217885	0.252332121171588	0.0417116728925618	0.0531749647743298	0.0616054461595335	0.0721555620935033	0.044184018096714	0.288907941341527	0.0367361322888057	0.0478615219809492	0.156677969349229	0.169733878372722	0.0537685899042465	0.031147686853131	0.123604821575349	0.0468555425787731	0.19333073189523	0.0696891623604729	0.142276724681597	0.0430734575100097	0.062613523745367	0.0504366248214691	0.068580332370855	0.119322298122084	0.0379746033480296	0.0447086370171603	0.041968559910174	0.0455909097520491	0.0347141494086235	0.069181490563486	0.111046747214184	0.0465415633035155	0.114682941976967	0.0445953142090835	0.217863342864507	0.183592833410235	0.0834127181208117	0.0482679804820156	0.0381947661794821
USP51	0.0359284671037811	0.0498482057286495	0.424208902593563	0.0458898181131368	0.0595374878449033	0.416518767071223	0.0685719505635657	0.350632473910791	0.0671107725817255	0.468157712274217	0.229512543251264	0.396729119934223	0.0462345543973657	0.0307735717025718	0.257192264319148	0.0481219546104995	0.0256295761464308	0.412063419641831	0.0368868811360033	0.0637563104797295	0.345857239091959	0.348643464498738	0.0493395656037957	0.0481893690091911	0.0519395412103011	0.0400467374623183	0.427861903168296	0.040458345411338	0.448583201468947	0.066624879782616	0.555535014466671	0.0423173095405123	0.250872977126284	0.31527704088882	0.0274934966852788	0.0492088765059215	0.0614970076680421	0.039320326811999	0.035694158830608	0.0366519378099466	0.0290426040323639	0.0600864184602116	0.50588547315552	0.0539518785374437	0.43029306591401	0.326971342323347	0.0590121001469304	0.0270409904097271	0.0369145047613538
NLGN3	0.549306939606234	0.325793766113735	0.262512326996088	0.206307958910124	0.137788878635835	0.251838990536915	0.279965758981611	0.513031458629417	0.292163365940412	0.365011436362708	0.295200593814066	0.312771674465727	0.348127367657519	0.247885012829478	0.367457371592446	0.169792667781802	0.24986566146824	0.344710484822339	0.402283308724714	0.151802552246593	0.33230460601707	0.364670916983604	0.343766712581481	0.233737812415407	0.259024249658552	0.230773541048916	0.319184936578676	0.2282038897304	0.439293628004128	0.130493573131456	0.253303490004322	0.143377825201888	0.282971465942411	0.329515303650118	0.209792553602693	0.352497630937143	0.236638823533293	0.0548372514949974	0.173932265907874	0.263903908980303	0.235248654691073	0.152631033671687	0.37855058390877	0.144037611319953	0.337962057601937	0.333456372206325	0.210965271763691	0.21403409858717	0.0586864825810207
SMPX	0.908452010702805	0.881281688305777	0.76212692714904	0.883704300820365	0.870316472936068	0.895091040680534	0.849124077111143	0.861685485698263	0.813734442219675	0.86686730903538	0.864370326295585	0.881631744126667	0.896817699843163	0.899544448013623	0.821213108825056	0.841110057548834	0.862886226664022	0.868580283570202	0.87558806486444	0.82642625335835	0.874380178814631	0.825769874014371	0.786301751363669	0.913404497814038	0.880482354089487	0.914711546079807	0.84350247965774	0.751972480477811	0.870620690978802	0.923358653264687	0.803898239657866	0.874842033040488	0.869327081121299	0.885153008581115	0.795590028628069	0.864319041728693	0.880952413457126	0.913632058166947	0.876245807598635	0.889318638804525	0.869840808946775	0.898427027408069	0.906523799020178	0.877285621192584	0.874969746889475	0.857173257853893	0.866081893986716	0.861949499704046	0.91353446147153
BMX	0.701286988873273	0.752412616075186	0.53930857250816	0.592581796971543	0.837772337565744	0.621637506780023	0.785978619039794	0.584228838278282	0.863370366415595	0.561035618762904	0.418941352485997	0.801493418057068	0.82772055142693	0.822390525884637	0.834774189628638	0.470771060927158	0.767560392473765	0.734116827969793	0.850120051546456	0.829835840038456	0.789861011986278	0.586180751137213	0.86066294416421	0.713699944954728	0.750500096869316	0.696852845345103	0.577984613242282	0.768247695097888	0.590931312417033	0.716728300601287	0.691938024120026	0.835701247672192	0.604717795220299	0.675435120154707	0.68668100418563	0.648130305454094	0.885909336725926	0.594956889030594	0.483501001547077	0.923559038284238	0.688450448642949	0.854250132790703	0.516272765984301	0.640038183789181	0.46325587709343	0.71827474364256	0.740468594234025	0.482145241408856	0.7347969613461
GPRASP2	0.422235518513861	0.434399793349264	0.567684436822638	0.450327446875741	0.571707024046833	0.536042057341197	0.548869988157108	0.604888177782356	0.513640422149718	0.603281500161663	0.612180188582541	0.579747650102851	0.636818921291887	0.659300285362172	0.565427851126094	0.651588496660372	0.604516660446233	0.620970031113409	0.717634452207318	0.696552869289928	0.676575152294834	0.503213633201731	0.518867535581497	0.570727768538012	0.638635327794765	0.580960463801732	0.568682826127346	0.338427226882852	0.626154434469474	0.699519696380429	0.668967847432306	0.563246311992318	0.58350365941024	0.630743812815457	0.503822346185053	0.489612769266968	0.760722100171701	0.242508431505856	0.314026446796445	0.599187248491607	0.338199297909219	0.579796192737843	0.732166744327971	0.471648266900074	0.662587862628754	0.490538761183804	0.616880224265814	0.46474375349358	0.126376778327726
MIR1468	0.926953723567206	0.927008994671798	0.934422528552334	0.922954476654634	0.900263124759111	0.842638544951915	0.918280469314121	0.851074595597545	0.91090264394981	0.880960982888906	0.872829667029734	0.916038475514844	0.925581502065432	0.933429469683739	0.903510149450918	0.928908178362213	0.923218867468164	0.924973815485249	0.9398298143357	0.863777420591005	0.937144766590635	0.852103312054522	0.910634153649518	0.902870323793442	0.922122293134175	0.8804825509047	0.902341561883582	0.904899964766398	0.904123023136661	0.914517998868094	0.916483397382019	0.831234735230452	0.856780150568061	0.913080992223215	0.910809517278093	0.908634214492732	0.809386629075134	0.916590226712366	0.933951781138528	0.899944475285138	0.895356756150624	0.921418261119439	0.907368157738641	0.917553735078714	0.914393400242388	0.900595245531777	0.896233949579543	0.861377626068617	0.717704735753218
WNK3	0.0395812834147137	0.0921257931183737	0.560414516608238	0.0646273857100096	0.183508472763216	0.433648427569216	0.0932338169524242	0.383329956057696	0.268111469004224	0.391254504746693	0.462492069782241	0.513236370115738	0.380226455976532	0.403742797744141	0.0777680231205214	0.175485519975434	0.219007759115042	0.437977952708352	0.0238413407186581	0.0955839771098616	0.46797833817902	0.371756783285293	0.0272991444417357	0.214883816038547	0.2480132812985	0.0289702385374559	0.380327121398508	0.0722771967041445	0.302018859703525	0.139720526215233	0.217663983713161	0.138769773932652	0.305733633275976	0.275192706965539	0.23046961972065	0.0738026740104022	0.446114176969189	0.0236022768740084	0.127092998377875	0.497359015897457	0.0444076189193188	0.3412969564221	0.578392947336924	0.032823227258996	0.466210038679432	0.380946851712082	0.181566500439369	0.186018578676376	0.0204449021775392
LOC100303728	0.0414495474402667	0.0578933272310692	0.321260141088371	0.0497062791047953	0.0589523277280391	0.346169544553535	0.0610839460524108	0.335103395676895	0.0790595497493108	0.375229377628204	0.322281368491599	0.344990483306073	0.0485391231853019	0.048868555428624	0.0467938321941118	0.0463650897205088	0.049642915203783	0.385997385960758	0.0565339717063348	0.0563447700264143	0.249423666392857	0.303617443951319	0.0775296858191116	0.0457098898583012	0.0562033082196075	0.0407065724733818	0.409351495938305	0.0421812170864446	0.372922235292478	0.0498476633918267	0.0457432628457863	0.0546647203495114	0.268983757445178	0.420832737747413	0.0496246723825433	0.0572084826090584	0.0609369948018497	0.075840854710812	0.0450707722286834	0.0414919717926112	0.0635688300800884	0.0799478464556527	0.482447683772294	0.051020322849748	0.384129456499585	0.260431110612643	0.0492673769898102	0.0751509140170768	0.0515949344373055
FAM123B	0.0262715863257028	0.0455455038022259	0.445074696108647	0.0191527382704638	0.0484702391738365	0.501354920786754	0.0301664499200132	0.441710005555946	0.0324429607943061	0.507451773825889	0.477313025058676	0.468174193265188	0.052189875042776	0.0314721072056159	0.0209571309301882	0.0173814999897013	0.0229731625927919	0.453940874174417	0.0626152473876883	0.0253963836938024	0.376630200307681	0.447433135793045	0.0515030721388663	0.0178365484586753	0.0286015278510269	0.0391485847149717	0.531216359707159	0.0159028189783466	0.463789445518344	0.0176073986754046	0.0217181155186436	0.0287701393673893	0.26158723323379	0.501298931822776	0.0276516275775806	0.0310421662919579	0.0274233568464378	0.0195451078378416	0.0246537624170084	0.0651075791399471	0.0492879730847964	0.0767525492340578	0.47095190401562	0.0404685131993697	0.472140750369009	0.424628946677291	0.021761467243153	0.0234025751543593	0.0574346846389332
FOXO4	0.142600808080792	0.109951315666811	0.112809974270264	0.277249547956523	0.256358322381983	0.276788922176107	0.251673207100198	0.183083647096207	0.152051227310533	0.243637952510788	0.20372328774005	0.455379250744418	0.241623804643456	0.216798007882894	0.214340297319056	0.219381454412324	0.170059619947542	0.418268674141235	0.58259391396202	0.409071982986901	0.276910279652605	0.306652111720003	0.408488385186417	0.278509942401183	0.194574051130657	0.23837425815849	0.183004471807175	0.271509426787152	0.274302060404361	0.164195957821863	0.177072566384353	0.205005491248319	0.312348448035864	0.303684786102506	0.187705176641611	0.442780602773312	0.221310550300259	0.885790414452546	0.206317250640152	0.336230621259648	0.226356604759757	0.18182675460971	0.180797349182799	0.305243917701751	0.139157663061671	0.224167534638222	0.233081223731137	0.124722353114363	0.458193841265182
PDHA1	0.939094617611936	0.896838162924466	0.892446517315075	0.904043143880169	0.890771451428117	0.868250497966107	0.884034362407215	0.842340120159161	0.907911426226375	0.835726584604202	0.676783876182377	0.926505366367545	0.896264843520448	0.920640203952893	0.908490470150955	0.92064932272579	0.881518751545985	0.729400865715878	0.900179949716378	0.927230155858945	0.913739591066205	0.781009430414345	0.899227974786837	0.887825315462184	0.777261679587817	0.891135944037367	0.799051341178039	0.893838335086392	0.895733382201299	0.900041773504459	0.908972743988057	0.911474370782816	0.833937281459814	0.865956215213033	0.909807702305605	0.894487329323751	0.941567917317499	0.877582572632604	0.89776791013749	0.845430593666165	0.843265498563348	0.9270806921636	0.901829258277298	0.863131830028643	0.636997713758162	0.81381970821815	0.900389183059265	0.812965730490901	0.882609228232442
ARSF	0.669888590852493	0.612833860127314	0.212213373559722	0.323884071846385	0.171038806181708	0.47438547702312	0.365356082854581	0.502607829452159	0.228599520020753	0.452259123048301	0.269514249837461	0.609987170296441	0.431284057493896	0.237575687613226	0.312271103408369	0.404684792495691	0.195488205296899	0.424014442336281	0.349566147444991	0.24880437585923	0.333640983566198	0.426343174203757	0.24956513756607	0.331885941286049	0.50970058815176	0.356862233433575	0.312849893709972	0.319014235141575	0.435883709881191	0.208886833657744	0.468024731622825	0.306522163341406	0.40809758798182	0.320941964159995	0.346050706461429	0.477349816828037	0.704428926588132	0.136559304360274	0.262223302408184	0.21717465775104	0.408271429157452	0.219681629058763	0.185137696703689	0.298427905498632	0.272946286035487	0.453554541063015	0.480368582189201	0.317006765254239	0.104068248192209
LDOC1	0.099963232895645	0.138313896544373	0.379087575234933	0.0914538800063265	0.0448262868197899	0.499346137887022	0.0436866181047306	0.480575285037309	0.240961450663611	0.54963819495019	0.528363086178349	0.378228863071307	0.484228005108621	0.518785243772813	0.559004576440522	0.0518327269206125	0.271266797808544	0.449794352693333	0.0470026762431596	0.078789566229484	0.323559814454111	0.473790053402637	0.128825160760794	0.219447711419751	0.439840150865448	0.055001305573749	0.566291122756437	0.124784089114283	0.496444707386503	0.0464158871236487	0.614977804043387	0.315077472285106	0.576741019336147	0.401257303266469	0.0437972141839167	0.125877358310752	0.538657252673058	0.060170625652503	0.453602867071928	0.396265268259136	0.0620927626897573	0.277843666227127	0.767313486935444	0.0523471724058138	0.36306535704639	0.41541316838696	0.364300677119437	0.0454556496994287	0.0410221549370691
F8A1	0.231156836964491	0.233421689448151	0.245721150772567	0.33875951908319	0.38421803891153	0.376029513899757	0.27743517922342	0.336259620230067	0.371745626851352	0.374003851609321	0.328073103420221	0.321211145260865	0.17972595505598	0.34469219695599	0.320186679758834	0.309537524555898	0.37603332277347	0.360446238636421	0.486551431392466	0.237418235672845	0.410163370199241	0.331059036989238	0.31781763915293	0.385818174672282	0.359855674173867	0.275225753034929	0.302515222115823	0.378666266191245	0.396852237245137	0.370501696219075	0.440882940069944	0.261866584690526	0.232752901519085	0.342938695605701	0.263143128101527	0.303960359565716	0.309524493024792	0.402048695520919	0.360969066447383	0.197037399492823	0.302284057060097	0.240776135979779	0.371794738934217	0.350812694822851	0.380548268433614	0.278956049131061	0.239664979554558	0.249318113828789	0.395194048345154
UBE2DNL	0.706548873037085	0.579585864305652	0.482251513841901	0.509715289479835	0.729396354101385	0.435663207305587	0.569296481639334	0.416871350269406	0.737235177151937	0.546095539886203	0.494179377663282	0.577466001160461	0.597382785454469	0.753951049437251	0.497964887226456	0.842062753810391	0.703408826800105	0.557295831648029	0.611272395976616	0.522619565499242	0.561469190144177	0.447856744078272	0.608040120215654	0.526968975927288	0.717612901864218	0.478078741580592	0.462143461442375	0.717089921577518	0.52173681715872	0.744604408928657	0.614286540646419	0.532235659853639	0.418641141611367	0.551063497928457	0.559621015090089	0.643231974995005	0.734398341124142	0.202155270672766	0.693751310952194	0.692105690830041	0.417313770250248	0.551211433304558	0.603684283391374	0.597800591982149	0.646025345471355	0.456975485248472	0.708298035191941	0.667487984552389	0.718948121176386
PHF6	0.0433786450154611	0.0449679975033511	0.373565405587275	0.0377660684406769	0.0605953742827965	0.296750284685297	0.0419816582629334	0.323676105595915	0.0575627005934024	0.321390750378969	0.325855469970687	0.361889549817605	0.0626419411868697	0.0409037681263122	0.0584878787921968	0.0498405604956243	0.04907647192854	0.377128336470472	0.0594693769200083	0.0491360258695998	0.262336487005264	0.294637729154309	0.0629341832545413	0.063001226143438	0.0642131087202734	0.036746605545149	0.320890719167942	0.0565799488725907	0.376285165009168	0.0582898243297903	0.0580370518766061	0.0526859203272625	0.207532170859189	0.409962660950115	0.0495423615304901	0.0616119517233715	0.0605635614555589	0.0496648049960456	0.0378064550845759	0.0472097834705757	0.0889167198763511	0.0675170766986134	0.454578897065723	0.0345247778641839	0.382158212387137	0.287757407809603	0.032537542877943	0.0529153866730682	0.0525958872018658
XIAP	0.0405140887575539	0.0433300200655507	0.312159570202735	0.044878426778662	0.046394537492909	0.316601799107942	0.0522803619045072	0.245021972918277	0.0545875189320686	0.306630672338317	0.30722540611139	0.381725896383465	0.0393253366217784	0.0394524041525778	0.0456985728604768	0.079953035022009	0.049506001455764	0.307673960371893	0.0412277924403654	0.0434144064813842	0.223011388948134	0.282282025072409	0.0514523500785083	0.061744953729585	0.0542045103437706	0.0331478445609345	0.392493176348449	0.0462210412662175	0.315205742018912	0.0452008640025852	0.0479968934930941	0.0448182824939146	0.16396933270244	0.460587035055802	0.0436687872028353	0.0365053585335454	0.0475146243511231	0.0402750757424469	0.0391901824874238	0.0692534341914522	0.0506499038313028	0.0433271838608467	0.170424832813721	0.0452430091803497	0.11637426405775	0.189835568817745	0.0543568943577665	0.0720691129135375	0.0383318884871611
RGN	0.593393477110584	0.483737049532356	0.332567801119559	0.296764635052876	0.171128455880103	0.452752909810658	0.285692651581868	0.50927058459662	0.29142999528845	0.581309597197806	0.390748655383338	0.384410143968844	0.187914180010823	0.20694071804245	0.158545291121222	0.23902008728803	0.225960446262293	0.469174616292281	0.682129982812082	0.290839122516954	0.386955241300693	0.490022333228513	0.346224623198211	0.161658220767086	0.208077612371219	0.259119265039446	0.474453776344409	0.376151464424789	0.534529101587617	0.0810022555796348	0.27195872295689	0.205244839247672	0.392741577290694	0.393334137662193	0.277890315730178	0.357871402655384	0.180153645987141	0.440520749340938	0.187696918094895	0.0676833897241866	0.346822513665464	0.191374384592354	0.524914182532941	0.235862938984384	0.472937605056549	0.515394557700486	0.248999189612746	0.281451236872013	0.789022662555627
TRMT2B	0.018343160924508	0.0263748637548928	0.296168292747498	0.021447312583808	0.0268762102650384	0.392400152711359	0.0230035405965596	0.405955537951506	0.0324793844327318	0.369652826983197	0.235630369799698	0.412291140967668	0.0321403844334664	0.0244438881655063	0.0207293669959093	0.0225592687854845	0.026137705570962	0.468573674991664	0.032883243497289	0.0286786436601628	0.332452376883331	0.405924531380315	0.026168524383237	0.0211464372120414	0.0235777808500782	0.0256464058160737	0.419218289661556	0.0217749938011101	0.421954932434012	0.021169151916004	0.0278441599641175	0.0227270065829548	0.155674937515203	0.322657856626604	0.0195694988216921	0.0264831996642996	0.0306348710437254	0.0266590143908401	0.0218302813369019	0.0302462535622455	0.0275194597185076	0.023656400157378	0.243392855959209	0.0160273706367989	0.378953059461221	0.40701742679244	0.0265493454421208	0.0187588597829143	0.0363504705738468
FAM104B	0.0212643130400657	0.0295617601209078	0.368092265841983	0.0231034915817765	0.0334907989931666	0.305688079228183	0.0308042908582635	0.270776708176622	0.0288119522082827	0.353719665651755	0.18245728895796	0.412777668683153	0.0278127103308273	0.0230454104779211	0.050426976063309	0.0388502987569616	0.0292864543054191	0.313545120855565	0.0293825759129421	0.0347288524140602	0.122754107689855	0.163805083525179	0.0356698518923197	0.0197757658118777	0.0431700587812199	0.0219744790967979	0.5213563690849	0.0374234430123403	0.200181267564807	0.0230308027502004	0.0462383074044904	0.0324340111402756	0.0567731864744772	0.115372177688187	0.0226805190786558	0.0286374461914125	0.0294274828151787	0.0398819852541434	0.023440619001012	0.0302154682428112	0.0206672287153077	0.0269452613932668	0.219060258244753	0.0318357899982848	0.0762938846412159	0.132225197386554	0.0369468621191509	0.0231418501048882	0.033407718601185
KIAA2022	0.164288738284573	0.25361581384756	0.343089800662263	0.233073279816255	0.263646772745251	0.396461902582918	0.352446720937347	0.377312393104047	0.346020624099861	0.453244035963114	0.346933244476302	0.344461882373042	0.125129718451254	0.437415851337628	0.310385020072107	0.108746508675017	0.426500662027165	0.384608759137316	0.0751670965380455	0.0807775544570605	0.45595802670868	0.361938058663918	0.104266014453956	0.332568583315335	0.399486597154176	0.30523473115627	0.396035363279275	0.0663196590913952	0.384315321089718	0.167164798184929	0.336082031884169	0.284236804202943	0.408106299575069	0.429692594704289	0.353052832931075	0.301139993911193	0.587898566887464	0.0571416509701627	0.198368692541786	0.379131311107251	0.102719630663726	0.155585654090756	0.451472119232083	0.0870184184818993	0.358197177162404	0.317167595109185	0.0607846242033175	0.0967516051994459	0.0623396147673606
NLGN4X	0.891275161091965	0.838782080337778	0.439669884624683	0.884335499222821	0.834433813990204	0.874225103063827	0.765539694824752	0.895959722725704	0.769223101889391	0.900390652027981	0.550898238372384	0.909650485840165	0.610852032724665	0.894074847189645	0.798425327716452	0.896112691683487	0.821923746901737	0.705558720240208	0.50647792970946	0.687250210228713	0.870468661351653	0.876981463667902	0.832817629281968	0.835815817458978	0.684499161058775	0.66103837277877	0.887634462777702	0.821861689113494	0.870335233207511	0.649382943846083	0.838841608104473	0.805607535998692	0.899986368405331	0.867844719077934	0.896301625078541	0.811014995782149	0.901766154733638	0.862270916258619	0.870514549757488	0.458844605382301	0.762727168393047	0.797327285617637	0.648546965732086	0.847490111946997	0.696240049681105	0.812596238673796	0.823290317206795	0.815852512132221	0.859219072913244
RBMX	0.0989730498404801	0.153034500722566	0.349924949972081	0.0836958949291094	0.110260293838381	0.403390640939185	0.0783021168437722	0.368732877414535	0.0694192366924498	0.41682610712076	0.33003801327123	0.369902751251825	0.10278319173013	0.0793273916369891	0.0706528197964398	0.0701987383764796	0.0876923544030628	0.384127782176743	0.0874671368779648	0.0595318468673011	0.313317792220247	0.346427212716134	0.0761506814502699	0.0665441926109525	0.134613322770417	0.0675101885192003	0.410552428872017	0.0719175219438592	0.42342311862943	0.0612859163449612	0.118575141198533	0.0855933947538304	0.294974917342288	0.40444105456699	0.0725040136904683	0.10209046673673	0.0805106790963049	0.062443803170366	0.0891023175055599	0.089958553502865	0.0663174170505337	0.113943445478175	0.432758995610499	0.0737846062005569	0.400488236776094	0.313233193554493	0.0702843033335418	0.0662045217494196	0.0877345339555528
LAS1L	0.0427485440710874	0.0629566371418525	0.219800311584808	0.0406531499389412	0.049089321218879	0.221794751113589	0.040218624906275	0.175733315028898	0.0500744148082452	0.273652506993196	0.32186734472686	0.404530038536438	0.0380289715005999	0.0384425284195823	0.0646138807251851	0.0507637984321689	0.0377571157858398	0.331707134462417	0.0453141118604111	0.0363262974906925	0.151729840543206	0.197798013233957	0.0540900182740371	0.0459529537598958	0.0399429559275527	0.0259076985282974	0.438322751960585	0.0409333341899963	0.221749065237927	0.0350481221226945	0.0591231239461663	0.0411403409261799	0.100216383100968	0.460410018044194	0.0314386745016564	0.0574648009853731	0.0357199226174701	0.0422311386082559	0.0294894478418089	0.0787655166413251	0.0358088705018544	0.0751039315355626	0.460426128635861	0.118700928166999	0.408121716630798	0.237751728100764	0.0631191872337435	0.0274786974364266	0.0402720296400213
AFF2	0.782558628945087	0.811435981392758	0.48085770829495	0.634859836204621	0.772536493904512	0.424088642581676	0.65353108290402	0.514363855518851	0.585318027910114	0.500469572168857	0.321960455558082	0.659977376304794	0.76516894005836	0.733502180303359	0.518793787809089	0.70602232230483	0.697910864050589	0.414077500227519	0.293936872395355	0.402200166121185	0.371080774344549	0.475718722211953	0.427085730977846	0.587538178013301	0.575761097758782	0.518965933715073	0.456204191942774	0.570799690645872	0.546815025481202	0.734613910639094	0.445370119970896	0.688811110920566	0.493597998036248	0.726213380104662	0.667960539750305	0.575727519112157	0.858801580358292	0.896998284993854	0.461253938907766	0.701641295384816	0.519741557782537	0.517416212593714	0.412885382632167	0.601079101666868	0.377895402863239	0.466839719040427	0.759663710631011	0.668066863610994	0.372230768809064
BCYRN1	0.686273830877839	0.61836801510672	0.411347882279482	0.72955784353572	0.571653273446714	0.555938212719763	0.543312884182232	0.547322862445914	0.556411806330416	0.615178092472034	0.456067627673565	0.487889101186632	0.467749416033288	0.756946308069016	0.571361767707696	0.805645339607999	0.625082990848462	0.480192681054794	0.328529948599681	0.674788218239509	0.665251449964365	0.508625217302391	0.766845150793384	0.770133007877465	0.781228545979587	0.609667856490543	0.515624966881736	0.822311902454328	0.551760321144772	0.57048486589578	0.559104201598399	0.546363831884628	0.595052874377417	0.473428992197901	0.520025243779016	0.580368965833227	0.813978925683491	0.630528941971273	0.48095275418365	0.445602968776449	0.792441166921418	0.456745912093189	0.490152665749387	0.702231738886216	0.312720333110427	0.6035654406096	0.777242794935179	0.56918884544669	0.605565974636374
GPR101	0.24066643433587	0.30444035944405	0.612056058814165	0.262816355747815	0.271127006682941	0.441205628252932	0.493804503130831	0.391303968114748	0.248035713752545	0.520409911386541	0.339780891651066	0.603842460950753	0.663414160889742	0.570966458865314	0.732424256443193	0.582078663421596	0.565855412032871	0.594188487868609	0.429977348423348	0.565888060304122	0.63765339646272	0.426065542521479	0.404655473183908	0.418219223756751	0.500620074116378	0.269334644397744	0.606259414883682	0.15615068162406	0.456118170239887	0.675677121775188	0.625461945184455	0.492203086145526	0.389927328374976	0.50877987554982	0.421139440864888	0.387175748071362	0.709989540590809	0.0387395188341033	0.401525320001269	0.630391352173566	0.15577246328253	0.0597173758074825	0.483164010617738	0.274498717851826	0.737199861911973	0.466041485032942	0.570260718435899	0.42375341793668	0.0468402980003244
SYTL4	0.169933998527481	0.145729954624667	0.130938886841797	0.235794135618947	0.0965062085550811	0.259702479956387	0.310686481529236	0.228291442343615	0.182706064390312	0.302192092448446	0.207791030902364	0.425979421579838	0.390332106543652	0.0880483049758568	0.213806658444328	0.1834121325738	0.151196064219041	0.267522047625157	0.203851631253653	0.100546482985835	0.22660510466491	0.273444316902704	0.208916199445909	0.239687294304931	0.156889778512749	0.171862839214055	0.344779391537448	0.148486279176929	0.253600597708105	0.11239126434658	0.176763557582263	0.0793669483001702	0.187156026769527	0.324656769752157	0.275726073491498	0.348181800596423	0.665207829387029	0.844062870962552	0.19703064525745	0.0959183613592031	0.205408397623674	0.212134097220016	0.197282816649829	0.190347720566687	0.235529898673484	0.196057012998182	0.126063524524156	0.113135431980174	0.0757836550456983
SSX8	0.760139219818377	0.670639704974678	0.805510187676206	0.745557735999944	0.722369144243517	0.743772649208407	0.817918816459025	0.73420023379456	0.786649594171892	0.741015888587081	0.643828594437249	0.666153752394664	0.740322727898059	0.764476792693635	0.879364018956506	0.883313629759552	0.847279854649715	0.770014635634451	0.788135375992312	0.805678889723588	0.802231401426766	0.69979265106497	0.746539269086215	0.855506789511186	0.789556841460308	0.777440423405326	0.696859439396199	0.880206430388218	0.865418155503902	0.807270689520189	0.893444345046635	0.869951588946586	0.684180235051381	0.677077440056741	0.722169356730568	0.793967447103302	0.78868357074172	0.733767500673116	0.728137793042739	0.734810989080567	0.765416508427078	0.711528704496247	0.618943907342346	0.741438682394113	0.774530117680264	0.744360284525325	0.847811663178092	0.778600425356366	0.715779948505755
HMGB3	0.02972011061431	0.0280599021640071	0.478038316395151	0.0306092323098127	0.027896033280832	0.547868936077205	0.0384271243820727	0.526583971929564	0.0330220623200825	0.568559448866004	0.432724461142335	0.442819019964766	0.0263441085667527	0.0358332362993397	0.0319956242089602	0.0345251120374736	0.0326136592933318	0.480833420257021	0.034407255428535	0.0340193133796531	0.415196128393862	0.490172032751606	0.0387070476473321	0.0324079947631611	0.0420749469005287	0.0354028252408298	0.53085324605142	0.024310935503553	0.542950446056307	0.0478845580984071	0.0267888796232015	0.0272463835810368	0.391302742197645	0.485055702370459	0.0486839557612972	0.0323302218714149	0.0325021557363183	0.0321043821814282	0.0328327697504606	0.0344612559347988	0.0279304035565186	0.0335527884907346	0.551881045422673	0.021474683008467	0.471631934129129	0.420529650327514	0.0362201264708197	0.0307286525365307	0.0358671569725966
ZNF182	0.939066679862875	0.914101613232135	0.634162026979001	0.88541997626607	0.863299810621913	0.706662654098365	0.858372968480482	0.688519955117506	0.909429048490388	0.712617251782279	0.55564981790999	0.844309110869357	0.864279074004671	0.91505209277408	0.882337137863244	0.888924655496249	0.873426463619882	0.746668978767048	0.674287725640249	0.90771781270243	0.913904087608967	0.686529732939603	0.894291862947145	0.89092706924929	0.858315303634498	0.880663670280124	0.74649352524536	0.86771951540749	0.849616538554157	0.802524305680982	0.845100793970509	0.848011882464622	0.673690048185329	0.821784015943888	0.773224491619258	0.904453156363268	0.924583349938606	0.904954286373996	0.7447763187448	0.841298983998479	0.885213622019996	0.893300502599507	0.577524308480344	0.893678540321089	0.769631923034382	0.7275838085032	0.862774923449089	0.553919988326968	0.941172318063234
BHLHB9	0.0881740114199151	0.134952728776944	0.379134193006847	0.0931754446841763	0.149194065790882	0.295991114210412	0.242689191533394	0.272215457901348	0.0798111250134742	0.328135547103376	0.2109935938931	0.347053183320118	0.578552363007082	0.0841189790599715	0.0848771659969932	0.0863899128123881	0.0963501858244243	0.375649324154389	0.0759107679928965	0.179108201425522	0.25513142059829	0.363751517647488	0.0806285563285303	0.0722308285836956	0.0682201365971046	0.104969106094105	0.237965595180342	0.0861171157383633	0.333279777957178	0.0626668118053458	0.204377598317588	0.0843114748960059	0.265565889201326	0.436624043355637	0.0834294573646833	0.0953636443273032	0.149341402492324	0.0558306088827105	0.080808633400501	0.0933375396272129	0.0916331904728928	0.123381362301012	0.473916100175582	0.0846916077812742	0.246170511371363	0.308298849054281	0.166151773300551	0.0747021116470424	0.060582306755309
APOOL	0.0754624740174485	0.0495043398242477	0.376244349839107	0.0565909974329291	0.0544638737013874	0.293063124030228	0.0581006825499583	0.283332862557214	0.061578061391426	0.324295827008192	0.336817877825243	0.312933635430241	0.0491769666861904	0.0492426860308638	0.0981702750973381	0.0844004357802137	0.0407222217535794	0.377492731172378	0.0466104024123828	0.0496217574965167	0.248927330642523	0.308112331057493	0.041126797585881	0.0414022445646503	0.063686841460746	0.0606119911864378	0.3809118213046	0.0397941653034101	0.382532087922556	0.0350370707041862	0.0395801072821553	0.0482534071873468	0.211016903118117	0.389483447245023	0.0518611978140546	0.0784602889469486	0.0494738379965833	0.0360686918228837	0.0438178334574993	0.0344210773832343	0.0388308967630145	0.0502507927760394	0.307700525295934	0.0559851457745192	0.339401933749199	0.236246739963306	0.061070958702359	0.0464606980994171	0.0349083067009455
RNF113A	0.0194305073520793	0.0319214730419756	0.258372352819498	0.0184897583783005	0.0350603174221925	0.408407456498852	0.0212873370614499	0.396329739001032	0.0234399788740341	0.436456701691631	0.283113798440951	0.388147028990182	0.020247390062831	0.0190951418420204	0.0277578307313406	0.0252991868077517	0.0189251562534877	0.433230756540519	0.0219065826858711	0.0245681418429635	0.273089641959127	0.448788791560166	0.035623835045017	0.0121001413404194	0.0191009468935295	0.0189005956634802	0.467396641851489	0.0200764260098841	0.402037002627435	0.0149860369675805	0.0210269800851011	0.0164935976729379	0.35466351586549	0.437211393007688	0.019467207492495	0.024646092848463	0.0189387380638336	0.0247378005433667	0.0185455000493045	0.0280400051885501	0.023070832833737	0.0282236154080009	0.305373813695411	0.0289520055151595	0.390797647699532	0.327418852757639	0.0195013766285593	0.0172527827495919	0.0296297043247154
RPGR	0.0119723096688807	0.0161581209512323	0.448177021157212	0.014775453342278	0.0156674666163306	0.422079287447676	0.0125626107352007	0.449234030640182	0.0136658184325819	0.462651934858775	0.465167476264163	0.508602482895328	0.0125180015287068	0.0121839938696645	0.0106045509005666	0.0114677605506793	0.0102225154114383	0.442799317817421	0.0120084912673947	0.0120668653712719	0.312928782872133	0.427523206530924	0.01196887812413	0.00855997173174963	0.0112772628696439	0.0102143837911155	0.478852750548893	0.0102823306184634	0.419586116037277	0.0126011835009528	0.0107012789597739	0.0100124533391266	0.321588032035982	0.336879609695731	0.0124788623449461	0.0142066774340464	0.0113445347050268	0.0119632738593918	0.00995456285813626	0.0107901637169754	0.0124877984520714	0.0143549374380562	0.507544108764636	0.014665943914155	0.444304024807674	0.405055693507444	0.0152549012460535	0.0122063454858123	0.0120596895687627
OPHN1	0.105017056902234	0.0559206918702603	0.43120391521107	0.105517262072371	0.0546382557982358	0.46733549154784	0.0678596296209766	0.672152021655255	0.0732656449925459	0.58795337691843	0.594338095319856	0.528010409036078	0.0765915733431198	0.0900983979932423	0.106919846287263	0.0860829295690047	0.0819393275483162	0.598173926921607	0.0686435380213737	0.068462328444896	0.510316600323351	0.545479843748	0.0987382928118227	0.0707646377902785	0.103469502779449	0.085025561247608	0.622564824313294	0.121737014214927	0.52029410082145	0.138868552129004	0.183654289022203	0.124159285044779	0.316359687555897	0.578481569708718	0.0914178973140109	0.0609753331410152	0.104380339305271	0.0974639577054036	0.0694248245622895	0.15217123809109	0.0371476326941269	0.0567604395497655	0.63206367737397	0.0500535202789697	0.638180824727682	0.520802251169561	0.114355832115994	0.0672763002070854	0.0707123758148811
ERCC6L	0.0314435971094061	0.0305749012643558	0.208931229763385	0.0475929705488632	0.0254175531138129	0.198878763807316	0.0459105091825775	0.214043165496554	0.0343673458126434	0.256687448741172	0.225093042778015	0.262309053219514	0.0429062092504464	0.0334858332644469	0.0634668113870565	0.0468587564638192	0.0527688047923678	0.26184028726488	0.0437948247214016	0.0314701824964006	0.150385345901559	0.152946848949692	0.0481816863018278	0.0384072614900489	0.0548302372772596	0.035758093447457	0.297934188805538	0.0456869358825792	0.198103997691196	0.0344261392824482	0.0345025843475595	0.0337030087332139	0.169561477557552	0.144420613797637	0.0314653313337079	0.0397050507610274	0.036408904460683	0.0324917125535662	0.037374015336352	0.0357084145875795	0.0548980831832888	0.0343079255893797	0.15045115011071	0.0585626021937191	0.149394043181297	0.125833696885551	0.0249698491424953	0.0336309003771147	0.0593077491203726
RAB41	0.875743641806887	0.880242530722635	0.641281006318921	0.888859004165421	0.893284427590162	0.780654911733417	0.930465681589913	0.733467798288912	0.88059722083674	0.766547395099858	0.726472786349674	0.817566250436385	0.916110860213361	0.871802744885813	0.897364897822428	0.908020798360999	0.880321209715007	0.818811419805806	0.907508613562539	0.907293900287886	0.817557480614093	0.738445069037024	0.911189942703123	0.914062188311422	0.904697326083668	0.849154179275831	0.801134335078302	0.876585100393004	0.784552524588164	0.907553061008078	0.859435046728837	0.9123768654233	0.703153695101994	0.740198876479281	0.847172337268511	0.876393544979345	0.913651516823131	0.898304104087647	0.88180916176917	0.791358868791954	0.932623578676613	0.84194373827653	0.76923261242684	0.900300035777314	0.849813092452179	0.791633010147368	0.769193538718108	0.85087268709128	0.897286759540967
MIR651	0.939632264882497	0.946336523918379	0.900670896724766	0.941481751308143	0.934086990404312	0.892736331067688	0.944994818930182	0.911414462219208	0.93846597567274	0.936641627481458	0.90069118522257	0.926706271058334	0.928151532745173	0.956095061755866	0.937766342571395	0.952596304927129	0.930683146289303	0.924475970781746	0.46828824891675	0.934924013393706	0.962995292992263	0.911317570171448	0.948952405874577	0.93964035472749	0.929882228710343	0.893563087849944	0.918661475700089	0.94349180127897	0.933613401475664	0.955062912006035	0.921722909697946	0.949301478903095	0.903884655421035	0.945490351641768	0.940756758692614	0.943914236888447	0.94424636533182	0.932316790587406	0.951102624204504	0.927604796315448	0.953687665876231	0.949141064217061	0.856429630027475	0.940836384347838	0.922524889135272	0.901732168711508	0.944390320516808	0.942269281078457	0.917141570485741
IGSF1	0.0839460896491664	0.154120885295033	0.433781755640167	0.0406167302862932	0.037149143097746	0.306920124293133	0.323697094983834	0.363167493320479	0.420280089913637	0.329532798860509	0.493723746576116	0.440183631273398	0.394370782214304	0.0932837485104929	0.0537579639576579	0.0543541364678664	0.067905292505184	0.434078264789274	0.0392677044708098	0.0426220420817751	0.289438829519141	0.323369867601295	0.0432936541579906	0.0479002205525132	0.0609009372412961	0.0409118600205256	0.406752514216479	0.0547856651438008	0.357125479295648	0.0424824922315864	0.470514700329018	0.0374453351870209	0.243830551564539	0.227551186081767	0.0401784582915811	0.349703441101798	0.0479608835435008	0.0359717229937772	0.0289994786041113	0.355051445459892	0.0348066838481025	0.0901649969200546	0.216917410680287	0.0376879173275814	0.146488597341586	0.35492415495139	0.604486284161463	0.0464500397186859	0.0415714427642798
HDX	0.914704227549748	0.880080075587119	0.821965643955376	0.893441547255421	0.672207352735071	0.83938441469575	0.874938291473148	0.784770880727267	0.890272749227424	0.791355173484237	0.778559791785471	0.89106023372934	0.882019355774039	0.907738270319736	0.82684360378319	0.7878095836682	0.724523810885233	0.805241711470483	0.883592811957036	0.775340892489329	0.91866156752245	0.796111470091094	0.888587899768666	0.878323628842876	0.85870047212002	0.818432352885369	0.677603254506748	0.815984026689802	0.759201153573922	0.921432901470328	0.873181428369173	0.821558457362303	0.734316339035092	0.590346466833638	0.809340467780289	0.907764194004517	0.906792256131007	0.890261842231529	0.670777535318227	0.846027594428384	0.862722897053276	0.87342755333344	0.631028559838555	0.888389894246032	0.82980598434016	0.831233593959981	0.839220516156561	0.774569186187033	0.872326835175669
FLNA	0.982304087515737	0.929509272234363	0.616823777111755	0.960921410521314	0.915241505879125	0.916703705700395	0.944047284188873	0.955387159794754	0.97248792460601	0.901174274580442	0.881269239851066	0.971884710825437	0.979569831509973	0.975367673920502	0.980280458773935	0.975162783595051	0.983341007816138	0.928983734017329	0.968817904325235	0.891670589477189	0.962300812289193	0.930688983751771	0.965900421924155	0.986427596379248	0.980973680098256	0.979664710617637	0.874111756029493	0.981188656625935	0.957268010263068	0.980582827168015	0.984928567154392	0.978908385785468	0.918315735580091	0.907005040298787	0.963461729861368	0.974319736228348	0.980805605058712	0.959460069386097	0.979515168666831	0.918469593454902	0.981692378596494	0.925341632519967	0.831915803391258	0.941918829977689	0.929223018281064	0.936839086379185	0.983019558879694	0.959462911467856	0.975489588250087
NSDHL	0.0402862588972127	0.0461050934246655	0.421655903693192	0.0588496226055773	0.0572768125293661	0.533041453294378	0.0531956081701076	0.550653063452125	0.0642644708760976	0.541455766040635	0.492517970244571	0.452718650356808	0.0460429854413006	0.0493594381488202	0.0518386861555971	0.0532616463420558	0.0509875015633139	0.456351364969041	0.0415033621635608	0.0461561724311757	0.367014777582392	0.508866401530307	0.0568257307801766	0.0576568330883131	0.0532746050188704	0.0408790143205132	0.539014014244804	0.0293484875839381	0.476585482877444	0.0413676018912792	0.0504015356713314	0.0303741487651318	0.395047016361379	0.447323082608031	0.0521255893313807	0.0551866019168182	0.0524041994241472	0.0592882908320359	0.0487635649458286	0.0779397050860559	0.0626467112227787	0.0550998252556908	0.43340778642463	0.0624295065061182	0.446299831684194	0.427457054350202	0.0603951847351668	0.053243097567355	0.0673304066014005
LUZP4	0.895917491754812	0.886819377010971	0.91276415737078	0.929945676893284	0.886879382117092	0.93546471705907	0.906178136411163	0.896557557298593	0.911338468085746	0.937739964835265	0.876119092503856	0.921396865573607	0.883396254832727	0.915402878988042	0.901317052104732	0.870599480691287	0.797876960746828	0.87034472419981	0.898382917651734	0.883412314028509	0.893233158004607	0.913272646145361	0.895896986851715	0.911666000723795	0.865381255197173	0.924522002710006	0.935853486742444	0.875653243066761	0.925206272115955	0.899818724413832	0.863759537409382	0.874865536975961	0.90828395385893	0.942350841040248	0.903878218988948	0.907078907848692	0.92311033138569	0.843391371955853	0.900426407043381	0.811544282866082	0.862417072394971	0.916836523186984	0.93284730798568	0.878628983215317	0.920572856033043	0.886391595450118	0.861037043399839	0.849055318189256	0.898271398416081
PFKFB1	0.649566197917343	0.522321661030031	0.306891461323541	0.703243864789606	0.456441785790641	0.528105518973217	0.492853181338884	0.521307670325355	0.667033718734996	0.497380698335273	0.451423413731861	0.520783697511827	0.750943926628377	0.408693724121957	0.604579659641865	0.755192992905867	0.390816528099475	0.470676553578494	0.527081367834294	0.691028624364486	0.726421261240983	0.478693625128601	0.538644250355234	0.748121960893098	0.65357298516582	0.48271643236774	0.395716968813109	0.677670862203344	0.551438643474066	0.839828999259348	0.550335296922579	0.772593117002701	0.592626386734775	0.391230148691652	0.511157979994761	0.62829485349667	0.824636084788884	0.0763590372193264	0.684403645880913	0.863703933109749	0.657947294703298	0.622323795342485	0.31872501956568	0.65397347485844	0.622169494468801	0.542865670690924	0.461591851731564	0.760987474541225	0.825279694622592
TIMM8A	0.014802067190056	0.0200356914037154	0.450567233923778	0.0157563558243349	0.020463932941266	0.387509393316559	0.0224181009121521	0.317511406029584	0.0216903752377415	0.45195044606372	0.428641392645408	0.468100802972168	0.0195415385277505	0.015100625957427	0.0152814787658169	0.0162760669784958	0.0181273965841548	0.442922825928326	0.0199245263741472	0.0159115188929437	0.238021004435153	0.358519403073158	0.0230391512960716	0.0164540743257521	0.0155117182816234	0.0142154435213047	0.496678803577841	0.0155924559084781	0.3919236703161	0.0168523889557414	0.0141307692601926	0.0130422514162932	0.146267728557513	0.489983266079487	0.0162458108452209	0.0215700017394144	0.0131859757483409	0.0169363172914065	0.0145845299788857	0.018898567979265	0.018464367537245	0.018290233951879	0.549315766385847	0.0205311890668479	0.454389931108268	0.29999739221578	0.0176795990771576	0.0199900905611202	0.0137784127980332
FAM47B	0.620843324415511	0.52652599390837	0.657304649549239	0.649738851515331	0.516520174074688	0.613224243888356	0.646320712039613	0.738756656050235	0.674218307632779	0.638749975896274	0.563571887587374	0.588868307729387	0.667246816235281	0.682934276503963	0.770959118691647	0.726232090467898	0.793286459790936	0.619356346771679	0.364858333100098	0.636528398764079	0.698835816045266	0.590582637649282	0.660111252941658	0.693415536352293	0.733528656235082	0.644660511895892	0.578400074279949	0.779762526572593	0.732077282016431	0.739651360495694	0.688306898521451	0.680897079545417	0.623388748108824	0.553830507522485	0.631151132837191	0.621664695569977	0.74918616675869	0.564657686080504	0.619046913532826	0.708358537505275	0.62472667908302	0.507999837818567	0.548764305056945	0.510982748047967	0.680583514277512	0.632081977568334	0.710627236927739	0.672856891359893	0.607509557706973
MAGEB2	0.977881894179531	0.969837754718747	0.753565459549482	0.977122590877501	0.97053485826853	0.933710466328531	0.971979090156787	0.979401984834323	0.972562296021047	0.924710975215126	0.956673508395724	0.96933812679663	0.978835305319141	0.976885237956878	0.968233910801571	0.970312754318299	0.972249855449672	0.978358984210747	0.974850455446699	0.969481539437907	0.97767209305556	0.970509880721425	0.977393964879184	0.980264837730142	0.96682733326913	0.810290330844958	0.972462702235549	0.967521546593865	0.965797784451278	0.980156221411809	0.97605753441811	0.973418490748428	0.942188604385716	0.962709598787063	0.979408980995374	0.975382544019506	0.977507954563939	0.972192496055361	0.978625475783127	0.977006077537115	0.970646675353226	0.973675088963823	0.975518117691787	0.97113544380868	0.978737751926889	0.973749050458248	0.957389284395953	0.977719341195717	0.965805169833357
IL13RA1	0.0595989028980179	0.0400053611500455	0.490398100957146	0.0381180203389226	0.0540221397036071	0.480559428567461	0.0441851636903795	0.50590001027127	0.0636690455870727	0.529742901159003	0.472052795017659	0.280097517844618	0.0452824186280447	0.0478232962199407	0.0581916880254429	0.0503520599082544	0.0422080426717747	0.521475697336261	0.037849837720955	0.0438000061112031	0.41925105206228	0.461021062652534	0.0654582576493685	0.0380342086678825	0.0539906642027189	0.0368969489359707	0.51308154284061	0.0475531119427175	0.483360148564767	0.0397636500132274	0.0457812392658558	0.0462822803376232	0.27000922482203	0.571616949305762	0.0353865154094535	0.0531816499551881	0.0357204635772533	0.0441768045727982	0.0312188911560846	0.0518965455810854	0.0497050406983619	0.0467523125037845	0.317321048994831	0.0366068366488434	0.55748623770071	0.428398173848065	0.0686262574074776	0.0514819727119731	0.0484324495540958
AR	0.0823738970971586	0.0744569034692957	0.524458306804259	0.0464216481981788	0.63529304423535	0.502207727612835	0.403814769133171	0.493939543889441	0.207017356852746	0.558536273060393	0.444831211527618	0.504045482442488	0.413212058670678	0.192137724596032	0.0902208616029939	0.611347606062914	0.0421104983214493	0.514678430003971	0.0429817321974085	0.0776223126868615	0.565712653791896	0.470421913543216	0.0639925521193671	0.467474934571237	0.274742361413486	0.0573192070499017	0.510114968035474	0.0447572664367465	0.549853530683919	0.309982233484363	0.13604337174136	0.0425264446588867	0.560195621117094	0.533085847681704	0.0679221776195279	0.410070405418661	0.886179185428505	0.0340898659717336	0.0460882274288544	0.643427941939625	0.0599450457579971	0.04090801627473	0.262544793429609	0.0430912740344876	0.502051955787879	0.427917177042136	0.0720096841767421	0.0627981595668941	0.0448981300440856
WDR45	0.0457867450169815	0.0324132193320493	0.402803475488368	0.052079087538919	0.0328417449405349	0.515304880126472	0.0450465223926699	0.372659707176109	0.0455358169512353	0.434085952788567	0.402391346916763	0.449469953565251	0.0443958498321247	0.0417461840763325	0.0463869820886256	0.0534147912356093	0.0377311233043486	0.426999744842427	0.0355831415313058	0.0385408436813443	0.263442208795799	0.359731246243527	0.0433320941346623	0.0316058550496938	0.0675587934355311	0.0491670677048751	0.491385415674909	0.0393940191390763	0.432986819488333	0.0420941347797239	0.0543050444094417	0.0435109024976093	0.295080240548711	0.27977093317922	0.0366813407311442	0.0442415573207592	0.0531419207682381	0.0408544120295159	0.0328471905122057	0.0455000583035334	0.0378878709276627	0.0409816371232503	0.529249050868701	0.0314066412155903	0.408248298633036	0.346190706977617	0.055238195044097	0.0341755473130799	0.0452575262597617
FAM127A	0.0479450949220756	0.05972419300537	0.329715022439853	0.0435486120703131	0.0485091490836512	0.358080469460713	0.36954917973777	0.367923139459668	0.10261585240871	0.329578011043342	0.329210908541583	0.372437358331803	0.061827073343573	0.0294421768158877	0.0453743020575528	0.0528067814793945	0.0495394934393657	0.372782208275732	0.0476068275367656	0.0398430700629779	0.314100155753402	0.309488244889289	0.032099978254733	0.0396433531650736	0.327462647503984	0.0383558357689661	0.369821105566818	0.0359758008795643	0.374405513391382	0.0521070231766496	0.422932300139414	0.0447007968925292	0.240499278565725	0.326474756366061	0.0358586257917246	0.0469807584368538	0.0622291193933396	0.0679107111477251	0.0402810797367494	0.0621636698999329	0.0346135647384612	0.0531574401170962	0.424242941408281	0.0419380108129332	0.309947105646551	0.327156977712439	0.0623428239316101	0.0475938582842545	0.0437099519489864
SLC25A14	0.0398417401061728	0.0353124654670849	0.476100383186736	0.0435106030895367	0.0385005141011329	0.452168824425339	0.0447825782866329	0.331089727759508	0.0450138441856996	0.399256653055383	0.502984394941623	0.422015391785107	0.029269181815183	0.0376028306491997	0.046207080490509	0.115492859136829	0.0368054157847571	0.408181236838519	0.0428213100859176	0.0442933823628877	0.333422379284961	0.344502020682552	0.0518625022805449	0.0331437286146214	0.0629198337478094	0.0457666003058463	0.524908926870516	0.0441650022552208	0.389869688743757	0.0478856712390903	0.0728651729127522	0.03516873174504	0.238255156468005	0.464779160466495	0.0347516986486675	0.0386730708164016	0.0429215441250036	0.0347643010742595	0.0346992430007359	0.0448323461744955	0.0343442202189494	0.0333273293458408	0.426683193739832	0.0264382214238819	0.517260530356009	0.39494136980659	0.0601918393586182	0.0280756736853541	0.0394893593236974
DKC1	0.901618917104754	0.862763582016238	0.864509541871357	0.882100682967273	0.818468092385814	0.897672002455744	0.785187057125712	0.832611099244329	0.85144732177987	0.914453393956451	0.761347159335047	0.92362427411598	0.778589558945247	0.877657107606791	0.831626582734066	0.69302153787661	0.674855910726561	0.838798332510216	0.805088084754226	0.812703170522886	0.858718991931043	0.898815629493663	0.816589363974469	0.829363050419831	0.774624199829935	0.905040413155239	0.904986622197087	0.734158743466801	0.850429919889311	0.575747237348706	0.762827205983631	0.812727177667044	0.913990163637482	0.931956016676658	0.883861967370583	0.841461158421209	0.845624547266235	0.799926446688912	0.890024435149298	0.670678317849524	0.672515711862113	0.873453071852313	0.881113931272519	0.811010088078966	0.746195793203607	0.794075454327198	0.707322666929504	0.798163043025212	0.832171382235067
ZFX	0.816593852203859	0.818806421859421	0.872563034871765	0.682066003757503	0.840493843952137	0.856071387951544	0.843834598807465	0.842493287447806	0.702897307317847	0.780300640521756	0.822291345518493	0.888438246408938	0.693199176544299	0.844309219676917	0.864672425360913	0.858159886162205	0.720642092687434	0.743928781101412	0.80986649559007	0.809392071866348	0.926876365072696	0.815111114459753	0.778443470952134	0.673257354442716	0.674072934442043	0.438378021956284	0.864365918876719	0.698300502477826	0.821488249752196	0.3810328941001	0.797830915670092	0.632452821893473	0.842242086812589	0.850666549317622	0.665126099404059	0.832546404501365	0.933645250405569	0.159560748814223	0.398444510795972	0.717306533464269	0.715557864216658	0.79623489929611	0.822565843775065	0.576221458838343	0.868469284716648	0.883947551347444	0.772502361483871	0.550731644477359	0.89260025395593
ARMCX4	0.871734564972049	0.869514770008178	0.710670646409713	0.830898206337905	0.843709726494017	0.915651778958262	0.870402115513443	0.82865610262745	0.814340011573907	0.883294809178927	0.828236693666412	0.898211995105441	0.848071584256243	0.598026913030127	0.798219084852495	0.854302093727093	0.81056282027242	0.896189637102992	0.860074545336579	0.818028991768974	0.899676889554896	0.911481719455143	0.787878539972833	0.862603077057537	0.677618242169773	0.846213812917212	0.872293777110875	0.708264107629029	0.843587836755309	0.759898040822069	0.714374905225748	0.738818252081327	0.885853118797561	0.920143173995042	0.83347974906726	0.880413229176672	0.907774068989129	0.580691103592855	0.687463136810479	0.635894961468549	0.76724729166466	0.867727867643327	0.886316612692848	0.862274924335675	0.890185744416045	0.820721611556229	0.608756922913318	0.778717728489224	0.851848112270171
RAB33A	0.0160932861374253	0.0199179552185222	0.513726357233461	0.0174798722786901	0.0206507710413183	0.527286104532136	0.292429279540353	0.524476898502103	0.226671178151365	0.563166949503611	0.528740252836661	0.507283966831915	0.0236341885107924	0.0163425890639852	0.0154273377142397	0.0202441573585329	0.0184352199046071	0.53300717952491	0.0158651211303148	0.0182079147596837	0.468835407948239	0.529398975805252	0.0232041761354965	0.0152807450976963	0.0187606452638971	0.0129237270039537	0.54878548887235	0.0150219062237384	0.50897357708538	0.0361250029560712	0.0169350238979396	0.0155673957417737	0.447059399847735	0.530359234429513	0.0167946991887311	0.0186108514978767	0.0193873625361262	0.0151436856893169	0.0153019123092239	0.0192357947168801	0.0144817496141502	0.0208222549968442	0.585080148928068	0.0185694282947557	0.512512127691659	0.523076522875436	0.016571615092516	0.0205868685277249	0.0156390748319815
DRP2	0.938216623563114	0.934092276835308	0.926359587863896	0.9351520861297	0.916159663015617	0.891353694301932	0.936972081174008	0.875249973177539	0.877805648449883	0.905742908792578	0.87824088622607	0.903542891482427	0.924182974957772	0.914126201763411	0.927724897694381	0.905117292797062	0.93257251739968	0.842531082538239	0.952990962111596	0.916612339300801	0.913023240745107	0.846274876346189	0.907104470187361	0.93377565807203	0.921854464290042	0.831506092994212	0.911478229999831	0.88685030507576	0.924482691171675	0.947795688877344	0.916747664055846	0.796649012947633	0.861873583269883	0.909584485320432	0.912597819571466	0.935530847547933	0.944920672779614	0.933697402776933	0.628666006108297	0.941584480582204	0.916924618548766	0.929448223031921	0.850264949142365	0.929139959644607	0.909752123725868	0.889507230985401	0.87089935390849	0.906153020616509	0.929118968987369
PAGE5	0.883483440909326	0.65656902110596	0.693004247123709	0.897635605241275	0.602888972051337	0.556042062590761	0.751448679394548	0.865207194197278	0.753619350258923	0.660962896017607	0.871385425094972	0.699546624836434	0.896540198175186	0.904976675010504	0.844570523876732	0.787584309867703	0.91076989911948	0.739417522054312	0.828004169995718	0.680891729282696	0.717644793107154	0.61316065885443	0.742945392177334	0.915319177139778	0.901503952762768	0.818737526734681	0.615534643104861	0.889685726372035	0.870393360081642	0.931371831380772	0.883792069996604	0.845030673914706	0.746675444894828	0.586885807350908	0.925655539379639	0.767431743931713	0.884715063709097	0.827237933880615	0.891951922563029	0.914422288314849	0.877483010479373	0.588877153974176	0.660515086563423	0.647333000532909	0.803096590663968	0.723663416877261	0.89428612368647	0.896693445485386	0.872332828777786
DCAF8L1	0.928287505806618	0.898091748261023	0.526345212215323	0.932608407923565	0.905745679108171	0.718270588708496	0.822109047924865	0.753544913036053	0.917356509519608	0.756132648147559	0.726842291608504	0.833448274139045	0.941496404025125	0.940463792183714	0.949475123198647	0.956552491008519	0.915106949160786	0.789755383258769	0.947727896270072	0.941334761144778	0.877267255646318	0.630563240958278	0.935631182012631	0.935804458245949	0.928566066958327	0.673480820853108	0.694974669448802	0.945348398661869	0.824804029136414	0.937344016573674	0.935142866258637	0.926706118114123	0.727317433241003	0.837255334782426	0.921012437334963	0.90508609672955	0.963094402282609	0.941195600498678	0.934451388913216	0.956107827118286	0.939309266158979	0.944845338185517	0.540477282573401	0.922092294012736	0.753213596707214	0.72996341435167	0.935888065577951	0.902508243696155	0.507132978587259
CDX4	0.524317029699887	0.499962383979064	0.73244800979628	0.43036762817478	0.678982071640357	0.643341137149059	0.597268719126561	0.556448439863068	0.501486937124399	0.579614563546665	0.587024543151915	0.718612207526269	0.605971758427172	0.667654252187838	0.751659084590285	0.588128608325189	0.616174847020275	0.650700052473918	0.79922471377845	0.426355436030395	0.712162481651263	0.560514793641053	0.546033526451973	0.490522047062818	0.578216065749723	0.450680708482777	0.608152092628059	0.576732214984002	0.638547732950896	0.711004298550232	0.662861094119558	0.336594404868165	0.495029901256815	0.710036117276846	0.591410116433608	0.443490252155126	0.713936560624396	0.813767663337453	0.560330397736274	0.592646484670646	0.399158213861297	0.649676096946338	0.499270526580062	0.430661463529721	0.740098654195981	0.560338233318821	0.664345869408025	0.540946733472367	0.668611247290875
IL1RAPL1	0.889074957830484	0.852244289505557	0.636693004108025	0.823264589745751	0.833017738300088	0.90074767873618	0.787778619693598	0.862636125560117	0.835776940279624	0.851930020049264	0.675763437448719	0.883484407394562	0.754311412142378	0.841153971777648	0.763036043184335	0.832903000509424	0.708957229087953	0.821253590868803	0.876723045273906	0.751189755913317	0.87689251826192	0.86263156542821	0.86851530536991	0.779330066673943	0.658885094963938	0.813743160482314	0.881198070639667	0.822993761143252	0.865967376608765	0.86913633442767	0.679755742874149	0.761262998923122	0.90883016561272	0.880627503353891	0.883115039062037	0.84470631278033	0.854827267572205	0.760280568104433	0.744397698914139	0.708305379502184	0.757504586297556	0.838136989158313	0.778585294361089	0.839325791758236	0.794530886264824	0.864642986582846	0.783002999820259	0.643957294926885	0.755980208410776
ZMAT1	0.0196980870445622	0.0224159649336116	0.231813989258067	0.0269611593835919	0.0226760373014139	0.308527693570157	0.0227985898342541	0.301347524494067	0.0223944022540266	0.318561225343576	0.289838394482574	0.207079047890529	0.0205878228075271	0.359474666121349	0.0231701286985413	0.027504862560172	0.0219256646288251	0.257232754898951	0.0216810927863129	0.0234454119545313	0.0995136460929974	0.204759288960097	0.0274105893765517	0.020989293974898	0.0230483597406621	0.015918347617481	0.307214653620133	0.0223567045419677	0.192210056726935	0.0185340365828817	0.108638075754134	0.0224128110898289	0.184019044158254	0.212988755538509	0.019488196136329	0.0193919638596662	0.0188794258035503	0.0252205989451974	0.021014812165319	0.0214522655406181	0.0192716838735082	0.0214881414052187	0.319737430665163	0.0223117902351244	0.236444851713139	0.238483430077577	0.0238799443351781	0.020708216436964	0.019119828707023
SH3KBP1	0.861832578512075	0.735648658809068	0.869441572281575	0.861067872906556	0.796525903173007	0.872870777844108	0.73130519694438	0.900798126465592	0.648895336660184	0.90045199697183	0.843363626545053	0.868527632060554	0.783014841104399	0.835308862251019	0.665579298993233	0.723307133095855	0.754458528336686	0.893641631445421	0.80419127923286	0.790443799793101	0.837467069647857	0.881436001808636	0.731672687545005	0.794041478432642	0.710482993910568	0.853477650281462	0.874961000048654	0.719213422212865	0.783663074361793	0.859732963515407	0.732569988425245	0.619408689901548	0.894989360351204	0.856167413273078	0.84560784037772	0.793293072313075	0.814536179899297	0.716802787548648	0.818226494839517	0.790728302941023	0.746332449730281	0.73108748759706	0.902007143306756	0.79982832814017	0.759013515846855	0.787415126152896	0.68250192052986	0.721685125895629	0.76419361448296
SLC25A5	0.0321453277886928	0.0303013881496347	0.171042970872052	0.0342662852979785	0.0319407723317909	0.275524258687423	0.0425850999954883	0.175099372119487	0.044236729049419	0.291290577314166	0.231363639662356	0.246411086952931	0.0299166657737211	0.0360113250856467	0.0409806599808088	0.0395529327613849	0.0326433249807509	0.165424971316828	0.028193666791238	0.0319569810346916	0.173790806595782	0.22289027614356	0.0427184297522944	0.0219445649737925	0.0332353190336752	0.0248091768613843	0.275768538118804	0.031771363670489	0.292924434616331	0.0225223153352582	0.044729277821231	0.0287226579038372	0.163067662496782	0.130395527866659	0.0266228033930708	0.032743474474814	0.0401093993855542	0.0339448703433677	0.0255530479037462	0.0415123310845379	0.0328201758678544	0.0308370586110032	0.134848337867681	0.02550118604498	0.223047609750632	0.16394781754792	0.034873332166197	0.0226347114658846	0.0325835139825678
DCX	0.903258139750761	0.894224243509051	0.740992553496702	0.859372275222452	0.884810268643433	0.752547108459607	0.901531207369859	0.664468321686589	0.874467512506621	0.803318834362742	0.681530686266909	0.835433587939148	0.903761755136718	0.898531787610518	0.840831672684513	0.883541387963675	0.878144073465189	0.625872222822904	0.892174062509926	0.472158174701216	0.838851463470405	0.681988011593989	0.851394411872484	0.886683017659824	0.848591871339413	0.647864537280836	0.738168992630038	0.836934886753593	0.729288711826708	0.912608580389854	0.798247003454606	0.884027777964612	0.714646979491176	0.551772973913204	0.92540212400695	0.912352981497165	0.880397857793962	0.855229079765793	0.911718446650225	0.857455032437171	0.854699232289696	0.886535451788739	0.485716514117112	0.877267656606943	0.852539924410244	0.733550221866254	0.870743409640879	0.61653768515041	0.8956557290018
OTUD6A	0.785371079556388	0.716004347910759	0.486380049719575	0.832453498266947	0.514990339960001	0.56832912768401	0.849038185145394	0.604914485248687	0.890174681429728	0.563940321207682	0.522529920042701	0.731973308947547	0.524148219739642	0.93743256944308	0.796130992654673	0.926247307089486	0.77609586239223	0.50677576437462	0.47994320047769	0.780898330180854	0.770515860715284	0.510058258114522	0.793375197035401	0.799762812020464	0.788259236520481	0.554874051765264	0.618385204221702	0.946779717450978	0.706724925221084	0.829154812219293	0.912858153233126	0.786742351046506	0.586560317581112	0.756013326565014	0.856659766641722	0.815913950863048	0.907212879841511	0.188442824629447	0.725032955530243	0.93593912200624	0.787562550102115	0.615704534848508	0.548672772889554	0.72952176719972	0.400474772554448	0.613605292061696	0.833040951492425	0.848108644701792	0.424570236186879
ZXDB	0.325709164552135	0.175154042550004	0.476661621803577	0.251944973556176	0.133384637953334	0.444942011107898	0.27791375619537	0.434714636596288	0.176884129786448	0.48167172293934	0.465680752419598	0.465853516188764	0.0793101845945157	0.0754372958388447	0.16842837307953	0.127749069609251	0.0756614030525082	0.441693749599148	0.0797937812724442	0.0736267366460078	0.411403188589538	0.392649068748524	0.0926007444073215	0.154136740948434	0.0982749937573864	0.141149782707346	0.469226106155474	0.185871509633774	0.480873775903485	0.0439133936472278	0.122814136060327	0.11974773527448	0.317334267413881	0.481955284110393	0.169407345499941	0.120629829831618	0.0389465479935858	0.433172284274363	0.0497786416053536	0.0375689510511632	0.217478135426149	0.0755032996389143	0.546272360785893	0.0935540772077043	0.506792009137576	0.372855231840055	0.166807563117069	0.183966198837129	0.0745944507190227
PRAF2	0.0243407481808964	0.0359571612888243	0.490242924701365	0.0249983315640113	0.0388756457522314	0.505746592450433	0.0251817972181413	0.440529072177293	0.0267453055243736	0.543685874675323	0.463031012724929	0.496124666654551	0.0243024485984533	0.0202514258433794	0.315482530779464	0.0461939759060601	0.0202791975665386	0.497146320469036	0.0314018137915855	0.0327557466287774	0.362255663467347	0.512169907527113	0.0264993232498547	0.0171271325822696	0.288724570629903	0.0255047419572816	0.441928626631336	0.0242231556889613	0.363882538756531	0.025262957019761	0.0350147712243362	0.0216443690313876	0.244127779989007	0.318233590482874	0.022799763032875	0.0276507777682919	0.0464465804317436	0.0272850219455117	0.0252501789044248	0.0291232025376588	0.0271308428772284	0.034653358733481	0.512637576956475	0.0325241900377688	0.510256911989053	0.387057645356103	0.0374133803687643	0.021765354077744	0.0567822375219185
HEPH	0.939796149976931	0.921543306958669	0.928991275092102	0.923728738041088	0.928805142606498	0.912839051462109	0.856605951962426	0.946781051987794	0.923060360048049	0.914223365837323	0.904761597299892	0.929117251111941	0.912362929453226	0.933038819785109	0.88635253734442	0.918607430334667	0.909582164732887	0.883055199918184	0.907248152494364	0.700788268952093	0.919209522299815	0.882955236770962	0.904515986086595	0.9389836818728	0.868713695737108	0.816555340332183	0.92481853413823	0.896917886667182	0.921456039990641	0.930413073764204	0.895914952422898	0.861188025340827	0.903870739953558	0.939029656408896	0.931743488762267	0.931595942376712	0.93347957402744	0.826847431529328	0.915040397322907	0.84383995639224	0.901874719534515	0.936907400612456	0.680797697653626	0.917475101794055	0.927279914753721	0.890645574419138	0.914089542425726	0.893929053680806	0.841679293879464
GRIA3	0.0479991257484346	0.0501386647788939	0.371635127948065	0.034321553144305	0.287771617700116	0.345352621224602	0.0886697023726204	0.323772279528754	0.223722564398762	0.356839939653088	0.334532839280956	0.45123771247561	0.549877604209499	0.0524349970918027	0.636239448427283	0.0433452844232954	0.401883211849517	0.32917493636484	0.62163368879029	0.0340327223870138	0.577899849707973	0.302527597397127	0.0489670792797158	0.0965676223492143	0.415371625299016	0.0587942776162755	0.355831524025659	0.0938935170489613	0.318983888609068	0.590185362775513	0.412371372037525	0.4494942456866	0.175187898641678	0.43032414981707	0.274980418512408	0.20250142106274	0.680955916766636	0.0261785631428958	0.0638826858272421	0.510580443511732	0.0705612746389457	0.0421181302560666	0.534432527896992	0.140160067490788	0.398790678011779	0.348045705643607	0.44935575239491	0.086709011434795	0.0254579411751417
GPR50	0.359446424670208	0.415732941159516	0.738303708905689	0.346143544936313	0.639056797121188	0.533202691901447	0.585711293653954	0.519797323473184	0.493811870146459	0.589183690995717	0.579376782526994	0.707703421719955	0.68080214744749	0.698102947995559	0.795181563787212	0.701237392373845	0.602387568925567	0.644892102981809	0.502345816655156	0.198368064361013	0.713824081990049	0.494022641557809	0.3990099765389	0.428555423419585	0.577328865667158	0.441301728934194	0.66382704051469	0.34692687625642	0.583317525047116	0.707635757363851	0.627918714790503	0.580397839479417	0.510380333478211	0.67870198958283	0.477002037855947	0.475020130563672	0.829071020149871	0.901111511921345	0.516964157960914	0.67282286786853	0.230155869161484	0.657341463752258	0.548008942538097	0.273110524937994	0.721474198101575	0.482128001889804	0.62517079668292	0.488932001130919	0.0945414496979399
TFE3	0.0591916530703845	0.0523089590212977	0.338661770442625	0.0509274004135278	0.0453071465704827	0.358770098864155	0.0620500753008805	0.394262831264045	0.0618931626616134	0.404444411586969	0.330764378325198	0.340334067887873	0.0636160161934716	0.0482429674508983	0.0657918658100533	0.0495377454635052	0.0623911537940214	0.367032863647136	0.0622252787470379	0.0503245810828	0.28484192996496	0.327022057865696	0.0392246291651596	0.0482699180182674	0.0559437175943437	0.0485496877549129	0.391859369190997	0.053500766512103	0.436055108229533	0.0538942270653768	0.0431222772213722	0.0561989880278604	0.254833135301595	0.289528172599314	0.0508599187712928	0.0697124542211244	0.0500877136050163	0.0362605454925659	0.0434223603332675	0.0530786380179004	0.0589189694468328	0.0773495086387889	0.478457573565702	0.0541078728716021	0.339768265249624	0.312444482264264	0.0404752851444591	0.0542801574516718	0.0547212693950794
ZRSR2	0.840721449934681	0.730548051824734	0.317454848770539	0.739146524246355	0.488432000836861	0.760136525223161	0.690064569809143	0.801588228186616	0.520631277353598	0.72618075713223	0.442966703477912	0.460668657067559	0.297522553488537	0.446366988982188	0.671829107401279	0.86117829025927	0.387086584117848	0.416344812620195	0.349559480617054	0.418706092061938	0.545089786004152	0.721417032865209	0.703401727565336	0.543122122209996	0.776273263159775	0.578203011059031	0.461554057138849	0.709192487506954	0.77282508755677	0.263421265849582	0.495972766685995	0.516728985608226	0.637536645500989	0.585882185102101	0.656349209799944	0.728321400879874	0.902896662517191	0.0995781135782592	0.492968557426644	0.348295202137919	0.731484512124554	0.395841628792585	0.335032973403955	0.550028571384802	0.364052996824351	0.704651870633106	0.475440471929768	0.463041398641158	0.865525707345952
CDKL5	0.873002998938795	0.819855260733489	0.184467285675369	0.633566269056073	0.430630299325143	0.238055608098683	0.747836856885773	0.563528714066027	0.584343698589065	0.486004270906451	0.480688213439126	0.581004607601617	0.359297605504304	0.299603584324044	0.430225397909251	0.364374381477683	0.280525513626492	0.358081514044914	0.765831174331899	0.734195995270276	0.376318936370273	0.50522455526808	0.64141880112801	0.480129819827947	0.526597481830718	0.568999268656574	0.549018261147985	0.638033965529781	0.465660560072237	0.181158506029069	0.343813866203704	0.441210298982685	0.433826538437964	0.374569954910693	0.599226323532174	0.825744362822899	0.328645497596009	0.825456304551988	0.363695065723333	0.376962591818886	0.631502425759954	0.39398403897936	0.304416935785322	0.60459357728263	0.120226481414823	0.453631229376526	0.468967630524372	0.335729001621694	0.799993150601672
ZNF645	0.975477451256974	0.959801178389804	0.952201417665165	0.970821661978846	0.958835291555278	0.958188891195556	0.947879089591229	0.975450778509587	0.948613793075806	0.933755289456544	0.963533259217887	0.97214017060497	0.967974524416788	0.9737987401415	0.942787216830951	0.95343309677399	0.967123256845771	0.93231752855892	0.966330185745669	0.968548807830566	0.968949929534499	0.89851871645554	0.96055450474977	0.970060432676258	0.962040037053854	0.639618226206653	0.972851878997109	0.960512451617507	0.964754404478452	0.972444700319771	0.964124362417317	0.950382988025124	0.927285809884257	0.962440699390323	0.973741572168829	0.962692329924146	0.966292750219402	0.963875371326705	0.907888344073073	0.957811049659941	0.96546065164716	0.961350406751604	0.773519358169935	0.963999432222555	0.950732876627933	0.965215000205301	0.958451714735227	0.962997886316805	0.973108843869487
MAGT1	0.0381954076838127	0.0372372279934501	0.365233651737428	0.0468187544062051	0.0521122405778442	0.397504621169265	0.0591127379557169	0.329731788533437	0.0708346890283539	0.437422624280231	0.43811830833751	0.363217836411874	0.0573126694981016	0.0461808883966409	0.0542862820009524	0.0557179813717872	0.0586427321370364	0.390399648467472	0.0578947450320633	0.0495311698364863	0.390401666491154	0.382436500139652	0.0571581148583781	0.0587662792645911	0.0629977166790204	0.0378491255426254	0.475349240738538	0.0607554430382894	0.497148869378665	0.0447231256241179	0.0579530942321698	0.069415865998853	0.194112734881396	0.332262695270648	0.0334065712257284	0.0465259090212967	0.0351758603960394	0.0489224484744435	0.0358700120837851	0.0909626642440451	0.0524772264971388	0.0424777218809805	0.521838984962543	0.0465321659868141	0.372158335455452	0.365761975672886	0.0604126128537579	0.0433108025381394	0.0468797160542648
PJA1	0.0460338452155905	0.0903705729888745	0.376452275383202	0.0464741077927924	0.0437214414738582	0.404852126059336	0.103962789603444	0.374111754780389	0.0482011741239509	0.436099822892473	0.405190079497502	0.366010854832851	0.0805181006020955	0.0479498065010187	0.0411424121557654	0.0474842499661478	0.0356531498590838	0.357309090504825	0.043909093535539	0.045002379765279	0.299890009822327	0.348831052166367	0.0669547832042441	0.0295633807765773	0.0535195767269844	0.0523088695187256	0.4010848277017	0.033883274168292	0.460075502532514	0.0486917221511268	0.0610172686218555	0.0343375236408584	0.394369228990972	0.394205877420222	0.0498083795657311	0.0524125658262281	0.0498835644686176	0.0354495624991536	0.0395916639066602	0.0739397931141717	0.0568324770291881	0.0472205457076126	0.456778354845721	0.0584763413782937	0.348446694118398	0.362410070990005	0.0368989265993964	0.043748014279555	0.0464384822804424
LRCH2	0.170058837391013	0.253325004565104	0.39098279031139	0.345051511992742	0.0655170731730423	0.401252105423671	0.305188353704499	0.433017819918264	0.379585880261054	0.444513135203333	0.56997170581141	0.647211993493334	0.669418879744713	0.618639164479684	0.789597332401866	0.630062763383059	0.57128291534049	0.553261716302805	0.56887042604909	0.50786743654242	0.605579610400951	0.368166562140384	0.27323017153902	0.440499489221356	0.571397502295396	0.480372924551936	0.468192861389869	0.270966326728843	0.482924579573562	0.118387946752482	0.60085154616906	0.562461503855975	0.334217697685111	0.462968132406686	0.339962922293024	0.26582987032273	0.82265843806771	0.0465513407414082	0.459407372929311	0.646646374323829	0.120360527315263	0.5277584449064	0.460321316959023	0.28258616336411	0.469792883178604	0.387653254472946	0.508870312205912	0.0929666533883627	0.0313541880719467
USP27X	0.219268191188506	0.239626506189213	0.294354659918507	0.130881886231188	0.043741609819584	0.480285432885483	0.072499043104258	0.445344308090205	0.114618373764159	0.44851432015938	0.392866039195473	0.448558556927097	0.321535714563427	0.0728071177432205	0.398241745333089	0.079266490620901	0.169856188906709	0.451628338550278	0.34290138716224	0.0912191121318619	0.365596409992873	0.439656631539873	0.0988206253774627	0.0818403506816819	0.125837500001838	0.22174445156159	0.396915755003325	0.105184077360601	0.470175389640318	0.0948738395740982	0.160819012381629	0.0776224188880087	0.315264818713672	0.366762090320158	0.14236760110405	0.235912378671396	0.0910325921564383	0.0387017189315687	0.0709195447117702	0.0623302166276203	0.130158620518752	0.136455200912989	0.305063464201102	0.10712544165206	0.278817688000829	0.424489941177212	0.0777719624713002	0.0849989301419486	0.0521742279734839
HSFX2	0.576108373816913	0.535258528126307	0.344634369582634	0.589705117213258	0.482431852545615	0.533965302564765	0.511711616889454	0.549074660515145	0.520674396158517	0.534118460405454	0.461007675979715	0.629000203302145	0.436671813543927	0.453268112829849	0.55311973307069	0.590648249736242	0.481265435836876	0.430627690162747	0.513033093751821	0.456801035891944	0.478065786494078	0.511639547904316	0.567260947476156	0.532084051926364	0.489987860412737	0.496028070250708	0.436703380966381	0.559182888295421	0.569383574786621	0.509379817890218	0.557987399023048	0.489251628585605	0.491531516648479	0.457477222149755	0.49544380355276	0.510761227800601	0.613625056123662	0.384546611753242	0.464573195829703	0.419150277739467	0.541636149333898	0.590107471247999	0.37810470870876	0.545939793941892	0.450076628480786	0.428505324413781	0.458795057449908	0.435713629745174	0.719178646609608
SOX3	0.150764402943122	0.21582094968091	0.574927750174866	0.113252292483165	0.167797784199231	0.355253038015906	0.243395137273874	0.382103837611408	0.241328491671605	0.429345763194487	0.280314443761241	0.578484354845619	0.518372302282373	0.542239996401149	0.365355121405233	0.44813637389886	0.433301971831608	0.457037511896376	0.356559504713003	0.127722523083137	0.59536199294269	0.368495447509177	0.257230395722162	0.251305041281201	0.37652256521758	0.134681843554851	0.435749124945103	0.160325028921436	0.423469484612735	0.666636267455055	0.336034394738619	0.285511445819178	0.328143391746051	0.452173298231835	0.348695831577628	0.235203659150983	0.737955496841301	0.0592985992470726	0.371944625274644	0.612485911394128	0.121788336924996	0.187930882478607	0.426685346151853	0.125256069449445	0.392064530035936	0.405388238941425	0.395081338600274	0.106185049281458	0.118997842899302
USP9X	0.0384586669258125	0.0866847301875088	0.059085183688058	0.0345086892553891	0.109760088872866	0.0468779343807301	0.0493829776849487	0.0331729174815892	0.0568052067386076	0.0384797388947484	0.0420230169145584	0.0513101062557903	0.0346412554788966	0.0303068693324161	0.0751083077562187	0.0504235581525266	0.0347336844870584	0.0452524148143609	0.0286057488553336	0.045211574365006	0.0600598321908757	0.0357740769112901	0.0499192637753729	0.0274125039544185	0.0355428315528776	0.0357413272550844	0.0360029692082585	0.046511535453125	0.0563899220281411	0.0266290590701665	0.0498655154829856	0.0395748263324726	0.0293640196774379	0.101653512996335	0.0316689564690556	0.0383757213033913	0.0409284780292463	0.0321076409925847	0.0275488013626272	0.0426510129381642	0.0343570097584599	0.107687078986501	0.0506346972261254	0.0932876872637817	0.435424886067921	0.0374780032561963	0.0453078088831626	0.0265800967425679	0.044849674614775
TIMM17B	0.011377395345164	0.0158697765574034	0.426631441494713	0.0130933602671233	0.0169055339721179	0.494474750830715	0.0134646557234009	0.432576800472745	0.0130569075966684	0.502871813269568	0.491660319948567	0.418941620369468	0.0140832255268571	0.0103982043112575	0.022894161353172	0.0182910316467214	0.0129514937885651	0.462492723947283	0.0125100847908878	0.0213033465438182	0.340220994949404	0.415082947505502	0.0145387291087413	0.00961156233649327	0.01384963423303	0.0110653409862258	0.483066009689952	0.0220632083130121	0.433204321247316	0.0138023729766506	0.0172258064886339	0.0146330836976592	0.320145359384843	0.317554786385734	0.0137769394561892	0.0121189276367911	0.0136054836039856	0.0150662541300142	0.012312005251506	0.0118101313839878	0.0110424370830717	0.0167903434879345	0.532805920338998	0.0187422252960162	0.486871418544213	0.442755751262055	0.0178179428458937	0.0177319340654543	0.0132697129745465
GJB1	0.900162981969993	0.84461019513763	0.828359718960622	0.893278798254295	0.890222753980255	0.777349808272181	0.830547710094018	0.854462316920766	0.914423184492764	0.792152638154984	0.740509495871023	0.845560362154156	0.78354242507428	0.876372217474107	0.948377465374388	0.903579846084382	0.854650826919434	0.752247033845778	0.880098213280562	0.914218860648753	0.889888063482273	0.795620958736565	0.886929914304009	0.887536471806673	0.885393514036671	0.901971997576089	0.700908335145838	0.88348372616822	0.830244135651323	0.905767062220064	0.874084612998508	0.928296212679209	0.833795332584477	0.855591194042412	0.858109323998656	0.860048594656449	0.910398303017487	0.806993780351347	0.872389329941553	0.919120022115695	0.846072239309277	0.874861657004363	0.725069991925344	0.893294256872526	0.81742495153137	0.799300390089767	0.918649686425917	0.866760991553112	0.892559979263801
FAM122C	0.0758941956005329	0.0498159609781737	0.306199507277997	0.0769353266829638	0.0510828065707932	0.300963311132786	0.0691286595642663	0.307354949085074	0.0604122416789079	0.320007535358518	0.240077933085992	0.436021582461496	0.0674029522140955	0.0721495397138468	0.076401628828807	0.0911443244575457	0.062524028716532	0.37252369128641	0.0765825477060725	0.0658006299090569	0.285020248381325	0.335526051968489	0.0787494673103886	0.0721748505334895	0.0919463961083164	0.0669022946938889	0.316804636010172	0.0669028945089057	0.356897401011337	0.0439151781661686	0.0620613577243937	0.0632485508226371	0.201982905363454	0.415745070761486	0.0618123356438274	0.0703297348360498	0.091873133122428	0.0653236114290215	0.0654045067173589	0.0793887386178596	0.049985795148864	0.0787541382916031	0.201490443794787	0.0602622609524842	0.241209131605425	0.339844407987674	0.0950935578933328	0.0671072317241537	0.0606278082013411
GPM6B	0.0187149173942689	0.0200564460560245	0.0121539934186998	0.0186272699105975	0.0222934534476197	0.208909209389212	0.0183578760029911	0.0747519996882853	0.037405865206329	0.126836602034785	0.232277304026439	0.390743852958628	0.0454392241515566	0.0288899672314867	0.0274089387981493	0.0234758930297844	0.0187405932377453	0.46073340002062	0.0171334056644546	0.0221392793743186	0.075032929239551	0.143429764353149	0.020657986944525	0.0905873761938173	0.0245644521582021	0.0188702868958633	0.428864231863095	0.0216538528289632	0.0771148582145262	0.0473362050814049	0.526947711899724	0.0219004444245442	0.016649893978585	0.0269108405652617	0.018788114679785	0.0177348903830456	0.0204262972558821	0.0210102215258863	0.618637376110346	0.297650592130262	0.017006861544542	0.0195626452337862	0.628622180992267	0.0214099953184489	0.219418879777532	0.0223392711492826	0.0251894584706302	0.0187055377483868	0.0233981023350639
SPIN4	0.0546386959181999	0.0987404600050325	0.367716415329249	0.0422238920030462	0.048754429087411	0.378972335823503	0.0404937308110948	0.305512475838789	0.0356098442263037	0.356297584459769	0.40581054010993	0.310077627498682	0.0289532644411774	0.0582551626974667	0.092993392321415	0.0629709051467696	0.033662303995184	0.358385866356235	0.0275229347228875	0.0489216639257176	0.331801617071081	0.284103944992339	0.0361296757719166	0.0312695987715123	0.0532867184041218	0.0389607611051265	0.37958494321764	0.0661574625303998	0.383530336902622	0.030755440073254	0.0784043705479989	0.0576170903158368	0.20023035610394	0.176422810979457	0.0368401177883525	0.0319342039122744	0.054479127908076	0.037603172256056	0.0368508890311507	0.0668993428414042	0.0316650965872717	0.0516494985071414	0.396082693993969	0.0552953136771401	0.344357318282568	0.255301296043811	0.0604184205812538	0.037805070794816	0.0255415940441387
STAG2	0.0811888437698724	0.0357500246891496	0.59328945863089	0.0807708724243515	0.0414414197503434	0.538988762001379	0.046966882433866	0.648382829990267	0.0576108554478248	0.565756119200131	0.519838120331497	0.492051880770936	0.0468368433772707	0.0769611773296418	0.0617066652816718	0.0703210770758534	0.0984541160583778	0.580900346421377	0.0582495163724719	0.0680245221714878	0.436222851170501	0.530458250459288	0.0719910634202123	0.0551505017265776	0.0551931274115425	0.0663135149553555	0.618641800651437	0.0894281773028295	0.526847671689116	0.11835656140765	0.0980037294993957	0.0941006862139481	0.285029198454365	0.538025716101273	0.0621064919879601	0.0551869280761725	0.0746554755367998	0.0633036698978447	0.0735399295769377	0.0803559267354871	0.0656525545184201	0.0419387501580977	0.652389971945143	0.0473640711894676	0.657414704757296	0.47362916117884	0.0820210833180285	0.0984210413623963	0.0467003593929559
CTPS2	0.899800434288246	0.814815163273459	0.845058711523515	0.904849823654396	0.801328412107252	0.834585636421806	0.924726629311627	0.820913378089184	0.887163885523399	0.773551141628796	0.748288447814973	0.856823108341271	0.895869776305529	0.869501858428704	0.853575194610614	0.927396221353486	0.881169153288612	0.834739401045679	0.883536686017911	0.899662226030817	0.865065383345824	0.76225671918049	0.904439164867591	0.886764557279874	0.829280562960893	0.876707480003245	0.804861485151355	0.872451824908477	0.834802320649426	0.915756505837835	0.901581558782371	0.884199958901571	0.789446209149046	0.83448768362162	0.76298993613162	0.880657643579364	0.919990781784496	0.954891869425987	0.895313197165227	0.907955553690698	0.840390707179872	0.887571602842503	0.830428949126091	0.874710210356652	0.765734699553763	0.822988828902741	0.864791908681792	0.730466085971401	0.901933313149561
P2RY10	0.92473366981227	0.907424414621184	0.688683867330747	0.896386166971994	0.910551789432197	0.881428146575003	0.850925340727754	0.901120282712907	0.893279228736988	0.910979234192491	0.749367667780869	0.89998017202136	0.901104319785101	0.896262919052597	0.816219219976021	0.843243829727407	0.799417941960112	0.723806394256931	0.704225514923525	0.761257257151698	0.826371933790608	0.816103458070966	0.853089998129821	0.904680383771545	0.901381262480088	0.863850727013148	0.702746792456347	0.782532340560864	0.761652973554765	0.900985069998549	0.801145598429485	0.843757190482195	0.843238036814583	0.909825477107164	0.908744391805757	0.915084228278407	0.890685017019609	0.813171089969331	0.81198334602168	0.853437869842373	0.886122950954792	0.907317456648226	0.703559146550005	0.887686954726297	0.905746585102476	0.835073790799675	0.867411211116682	0.88700163058632	0.904725494425384
MAGEB1	0.929363868644879	0.889543232437764	0.816418630715039	0.930351063177177	0.916234709583573	0.769857860374565	0.911091521913513	0.804764923645173	0.928796844849777	0.802324806171056	0.724200340132219	0.840684379445329	0.854270816951358	0.913424338781629	0.914255486312681	0.940958189318624	0.907850237704851	0.823919539775435	0.944003560697774	0.907006720601354	0.868717651168537	0.819358663812621	0.93879913305314	0.957730130638115	0.856861664540006	0.763473002080565	0.820102760084357	0.900933851832549	0.842063209628797	0.926845422061961	0.916339200655071	0.925443169864893	0.777936729304976	0.841133485820624	0.922154189387767	0.913976601798877	0.923466300226311	0.873654793726041	0.914030540613116	0.940518608253909	0.909496395479275	0.889926573295735	0.836391021524053	0.922499746951758	0.890879306402878	0.856671189442113	0.835199731493966	0.911797773375066	0.871322313559188
PGRMC1	0.0168600961728374	0.0740730526643795	0.0595852696865902	0.0224026592032487	0.0456455603734681	0.203309764626	0.0249495530629812	0.170771566762601	0.025680529717604	0.220402857815246	0.0419924993387885	0.422185476932661	0.0187642080425257	0.0158001338768379	0.0318435829628728	0.0292851303969904	0.0196011939003731	0.0540338778160252	0.0202409078736366	0.0268742939267292	0.0538007413005149	0.107593655129643	0.0244354295583661	0.0215444421991834	0.021907033424296	0.0182377692727512	0.230376588874898	0.0306555480622058	0.142355264800785	0.0183919954610217	0.0312674508808405	0.0197873920077195	0.0315073453121461	0.186423432140471	0.0207647166819971	0.0186583475594741	0.0235331042893049	0.0264236735991896	0.023320813541756	0.0224226298362021	0.0240660592469652	0.0489513930804502	0.142889226278629	0.0543154942626047	0.156620303622625	0.0916236217329077	0.030552873974048	0.0204586088196831	0.0240495754229619
MBTPS2	0.862468742545537	0.871135796465294	0.788295668951401	0.798198598315927	0.831995652564746	0.864524051124249	0.843536118535759	0.845396712058392	0.798263718164368	0.793299171311782	0.822022101133847	0.853930177471424	0.865130462320663	0.847907570345905	0.827079748920102	0.866704839381598	0.8558549573908	0.788560035354281	0.842748113805822	0.810828888477221	0.885125687632989	0.737164992939659	0.848208748481137	0.845764862093574	0.846576194407073	0.886276947438911	0.723003017420057	0.809900168692924	0.838667560911069	0.885326542239788	0.85218623405914	0.822701127203381	0.810307590212699	0.834023515005258	0.824966518412643	0.85916375464823	0.876196728743258	0.877597127866653	0.839642856526308	0.840706316482861	0.799268873426251	0.852056661926413	0.847152161953661	0.84820461314889	0.860631186402638	0.794875234335732	0.81992635679165	0.85543888294173	0.880524100892182
DUSP9	0.348271953679094	0.266816514889372	0.362012690736623	0.306451132881965	0.224545692379749	0.395815259478934	0.224272370142822	0.44889014649845	0.291574215856989	0.419235420015592	0.317221530890549	0.41794854647872	0.17359896634892	0.278695400400999	0.235834624229584	0.248373082641377	0.52972251343217	0.435193872950728	0.550805988646068	0.601941634211383	0.315214491625509	0.412495105919938	0.330273626442387	0.378255485899855	0.265002029641708	0.245190978041223	0.447939841340612	0.445335187586375	0.415095708132367	0.128388178452466	0.502791577389507	0.482737055090738	0.295668759973415	0.495772884456874	0.317184566004945	0.293580388447236	0.814092652006032	0.0921415169544759	0.389629072394769	0.17698841453296	0.348032919653663	0.219130805735723	0.443256103664661	0.374540251895339	0.433783237351382	0.328071957693935	0.263467809268846	0.198759569941168	0.789140634974226
ANKRD58	0.0654540478708126	0.0324977390321013	0.552032523810295	0.062028776613181	0.0470154884520463	0.555233730213641	0.0473582534440441	0.689621393434295	0.0585111878658443	0.586293141311188	0.5361510733499	0.530558622368692	0.0438402257461677	0.0491401334444475	0.0462202943240806	0.0452696150648182	0.0394040768803521	0.560746861900048	0.0455662040609458	0.0417041530235442	0.465361526538422	0.579070567934863	0.050153764665985	0.0503358298600656	0.0511423661211536	0.0646281773193587	0.58758568420142	0.0713788904207066	0.675792114850136	0.0525126480615735	0.101123276460466	0.0452366613036838	0.41786497986525	0.545826661897492	0.0565607207852139	0.0520039274402391	0.04727560413261	0.0437114273957641	0.0426139146540225	0.0500654992336356	0.038452274064969	0.0681982142784862	0.623022730601544	0.0494998434689475	0.660812167158396	0.510951268923862	0.0628761450042073	0.0417011967165222	0.0437867535138637
SH3BGRL	0.0400192628671005	0.0309602523428176	0.0934286849106932	0.0367800012907825	0.0374550205730094	0.225440964109616	0.0489259637452604	0.239349584845426	0.0535707059959531	0.235527817498778	0.131019256195624	0.359361672193461	0.057420849121903	0.0285622027388224	0.065279553971005	0.052977986010811	0.0459793047408835	0.318142632444581	0.0475964934102227	0.0462732996966024	0.188895217464845	0.238716210296479	0.0554692762614959	0.0557557193367929	0.0741513268364727	0.0344075444352141	0.333527091922844	0.0476288014523088	0.266219657059748	0.0328513546864173	0.0670212570184341	0.0479810548242826	0.073451509126381	0.177004613373207	0.0279107872068895	0.0303081042573497	0.0426850794858091	0.0374851651903104	0.0239929916051173	0.112778611866587	0.0408614358389594	0.0386779412081176	0.392579683514536	0.0299322243133691	0.36231132546378	0.197641894716948	0.0605832343690327	0.0455364475504322	0.0316810161839263
RAB40A	0.917570878784402	0.911751398890797	0.642907537614174	0.921303982865752	0.926382668189338	0.830415428678828	0.942187252478495	0.842386471276295	0.931753688417907	0.852796290288501	0.745064006961545	0.860836452184696	0.810654080531608	0.946256425725151	0.873438886249003	0.900755306153253	0.905197961789191	0.856057766357911	0.915667412038783	0.903692715141219	0.879476406862818	0.839103832069935	0.940656789913865	0.870834654779872	0.801326560396958	0.663250947852539	0.788142806508719	0.837898981631728	0.858587995076689	0.934832405320876	0.863530481059874	0.920012651022101	0.809961735155242	0.830224057367725	0.897329980101522	0.913391797866553	0.930293628680385	0.810959878454095	0.897615212443938	0.939854156602543	0.901494377230994	0.933440218026504	0.667052999281674	0.916577142145769	0.767603148822346	0.909645112227194	0.886903297328719	0.880046651796463	0.919613261303423
IRAK1	0.0330278467034834	0.0271972010738644	0.423138893086581	0.0287136609906223	0.0281054049695377	0.408120068788524	0.0379479437958367	0.400854468480803	0.0336816137972959	0.418891941835699	0.46671194496058	0.436259526454195	0.0276193874631595	0.0340707046631199	0.0343820153330617	0.036216408120381	0.0261184458029348	0.464929734896061	0.0377561977322474	0.0343381639685807	0.390507432817297	0.36445986163483	0.0389263486445651	0.0335209390525248	0.0344347670398792	0.0352139694191462	0.467769835841014	0.0423344061527073	0.448294390401849	0.0499917783045174	0.0342654745586899	0.0322979485947906	0.305357284075028	0.459988025369636	0.030770849375076	0.029227576814732	0.0383784554374837	0.0305527970559148	0.0230663844526745	0.0399550961881853	0.0331438342797189	0.0308870261120913	0.496230222308018	0.0288594209451985	0.491326699783626	0.424995672059832	0.0322872788213157	0.0274700132439052	0.0310409402951311
KLF8	0.560074011424973	0.516290130353726	0.264393095752881	0.260913431265372	0.2288660618699	0.452574993308359	0.294685052668479	0.503047524132659	0.205521156400504	0.453070178817027	0.461716713793831	0.469937393838956	0.289914568888144	0.304514516308299	0.336219188006035	0.275667255911677	0.305242680243661	0.336253522752977	0.482846749146765	0.386358222725788	0.365312535641337	0.440687666433062	0.287804049480247	0.223127064375757	0.293768966910356	0.300080676050467	0.350575969371988	0.238255656119302	0.479635578626209	0.105454238254102	0.234101796847724	0.216701720952694	0.409056526368921	0.388973916601143	0.498098338368612	0.346780525155444	0.334828828319682	0.0422161933527207	0.243878976796639	0.0998332251592592	0.319871598426111	0.204287423408966	0.341722102278785	0.257928611673414	0.277499400421135	0.448063381096543	0.308992471133857	0.264753344973571	0.102862840639578
IL2RG	0.278276654406794	0.223345302592975	0.249335877997061	0.47953164782723	0.386025746281742	0.566549508792668	0.299708056128589	0.351706857947145	0.451793813792125	0.421464850138449	0.342228022858685	0.677831923864311	0.275844540389371	0.734329929986171	0.358678430127969	0.422784555885811	0.422260414119816	0.486429498836385	0.428343034948326	0.382597348854508	0.666807468553562	0.384786973370956	0.648221421202991	0.531040289171044	0.713075316641848	0.336053069711368	0.438970626664789	0.5146703315588	0.474203540584632	0.258476005733027	0.394000212859082	0.410276110645752	0.44622086880378	0.608225105566021	0.361095320499412	0.398967935227459	0.345460397333534	0.116210986300846	0.412393496622227	0.372190299069139	0.49533107627747	0.426535475355534	0.237322721074866	0.535326533333604	0.383724650256809	0.441598953053557	0.528396872229241	0.272006607637026	0.891650674017895
ZNF280C	0.0143451768627646	0.0261888810696528	0.620566561974332	0.0157340367633661	0.0307245730174511	0.576412636030026	0.0210418334409753	0.536959991727536	0.0151465161971528	0.611468666683954	0.593560122775482	0.638830384074389	0.0157677813602637	0.0157287710323976	0.0199503792772009	0.0199154419443645	0.017763613607871	0.615703665014697	0.0167996961828565	0.0228846149848758	0.48365013060542	0.54655032715166	0.022972118744253	0.0132903763556311	0.0179911187065442	0.0139556150684254	0.582901922848845	0.0221743285700573	0.525654328616567	0.014058494589019	0.0197073881487119	0.0167134860112407	0.23624385853088	0.649035359787647	0.0160128766767491	0.0166216530461794	0.0152566726506177	0.0223112020608573	0.0180390559848671	0.0247160536789665	0.0176357651272438	0.0316936287589685	0.641934622132725	0.0253308796241533	0.661914558634308	0.585048437965426	0.0234232119961799	0.0174114357871023	0.0188651073311847
VMA21	0.0255069912451578	0.0503591917067196	0.442068099566197	0.0193031237072938	0.0344216582869256	0.539019512715655	0.0208501668910811	0.505347633376349	0.0197715033560473	0.574523045972157	0.507181401384396	0.491805850276898	0.0214939903931983	0.0199143862605629	0.023056627995515	0.0334205427301239	0.0192459717031638	0.504619774464228	0.0204886236495068	0.0233070515394617	0.367189674872101	0.489602619336619	0.0200733130146542	0.0237719939969442	0.0194948875370125	0.0169939868831274	0.595227983989956	0.026233360017672	0.526875198428512	0.0133789666602565	0.0247029164540106	0.0184567775503589	0.42649534269779	0.51105491173494	0.0237862261767449	0.0175657044010645	0.0179273971806408	0.0238285966018127	0.0167122186714018	0.0211997859040885	0.0552376257565965	0.0514319563360501	0.602989534366591	0.0233994695215657	0.422585573047667	0.491742452251206	0.0269668441914879	0.0232296516282778	0.032121490821741
HCFC1	0.150054752964022	0.165439897917153	0.215383139257061	0.133723908463463	0.180170477313221	0.366411147334502	0.195302136121307	0.347671330450638	0.396044376184827	0.418803034854419	0.344357967953051	0.392995497079629	0.215873675681084	0.141974292004715	0.287154218266012	0.062550775956244	0.120643450573604	0.438559865097954	0.176468374152619	0.302452946650286	0.423300754139264	0.389224291889099	0.384778109708778	0.111723801458188	0.119300996129168	0.118112062030717	0.305348430186857	0.148758699345691	0.304668126512436	0.172792816946026	0.142236861326026	0.0913391044197386	0.168240447055566	0.343679666088184	0.0778859355491233	0.142412180687449	0.183253016421196	0.0910388694624267	0.120593392896976	0.164850161142696	0.130035407857635	0.164499311585934	0.330416278542643	0.17409061429896	0.25757714911627	0.293369639273439	0.17441402382873	0.145841793577676	0.0892834826512871
ENOX2	0.0580901875739586	0.0520407523495441	0.365021490365562	0.0497270829611787	0.0370911515395858	0.299656983818607	0.0513363869013307	0.279357865018932	0.0617534701881885	0.330278555086317	0.381976705862271	0.387986253412496	0.0442226853515435	0.0365615767478893	0.042268725989684	0.0465412066499162	0.0519847059797893	0.391105862694441	0.0539814540942657	0.0402826491363248	0.264481842610128	0.290922354455952	0.0607824796111875	0.0471198543786928	0.0816352574777368	0.0465796918897951	0.259544852037599	0.0367527154516691	0.368938636014562	0.0381178379949097	0.0482149832461027	0.0475622516818603	0.115048100555882	0.195411344231274	0.0612535724859358	0.0461267784813704	0.0475599806267281	0.0442625828565847	0.0468040133405066	0.0628189856144236	0.0613892134531795	0.0530088802840816	0.195257510520406	0.0322940046065863	0.215257495114603	0.311084721186586	0.0309925932141479	0.0445258185995584	0.0455305497758397
MAGEB10	0.922864548649277	0.879886204027918	0.864793476026089	0.912055721602402	0.883257796524589	0.927207268806938	0.87551918922492	0.912152384767362	0.895320426176691	0.926989615257986	0.877465550085046	0.914247492787222	0.897009339375367	0.911195442265382	0.866672711818316	0.908203598027068	0.795159457069317	0.923509417741046	0.897171638652959	0.872030570986491	0.905540419541468	0.917220401103765	0.874094770845215	0.883147289069046	0.848024353702941	0.916606427918103	0.920099720796816	0.837571758795265	0.91084017194704	0.939234429650662	0.889667980375861	0.817866114541318	0.905580182437986	0.931044895433433	0.914656118871466	0.89336566875789	0.906586307797811	0.820572711270232	0.904544327600753	0.788687999307002	0.854373226782656	0.877436232783078	0.873637563279513	0.885014450885825	0.934747742070901	0.896581734180861	0.79723211687948	0.844448245510809	0.802096550330577
BEX4	0.0244471328105099	0.0611241281991966	0.409737160465201	0.0287987421201619	0.0437048650299377	0.469780128923132	0.0741450447215221	0.434430506145844	0.0319672547617319	0.477921172861438	0.506929407791399	0.494711542637454	0.0582077077535148	0.240158182046272	0.132629885067652	0.0436577720721024	0.0399362190534547	0.415440107505937	0.0287664359547472	0.0247205543012963	0.273392765738147	0.405016968585313	0.0357438138786915	0.279243287163007	0.51329465949821	0.0238737777851229	0.439700235677721	0.0270024878587635	0.436257493762021	0.0475174007600032	0.0562088993096211	0.0245252000715822	0.29392038721649	0.451533440473035	0.0238813710598547	0.0324604638731833	0.0265118287073933	0.0281530411820367	0.0379533571094858	0.61438344641853	0.0401455068349159	0.0487027298288704	0.531953692917671	0.0451297670139219	0.533976452485081	0.415466634987548	0.0337993315971263	0.0325623589691211	0.029877016344483
SPIN2A	0.646448928911534	0.667888891226688	0.760300805797234	0.455705742759457	0.315726363888837	0.485707235556647	0.443631024581281	0.49840258456098	0.295694309964993	0.508813193501015	0.541617570465115	0.617366086642792	0.691802220672521	0.702036938051517	0.742977586837492	0.310143871042137	0.229663460898405	0.565836928052902	0.742125708152416	0.322768985398401	0.709854211547051	0.405773422059659	0.513567602638675	0.512535757797713	0.508381999460203	0.387010061538726	0.643106005658502	0.35435317454958	0.512940740623264	0.233545275994127	0.561811841719861	0.533206403691734	0.46473472522828	0.382722252818224	0.57002731453958	0.513344226377896	0.523839179708136	0.289089930555841	0.555292894334117	0.105941775458792	0.434222864190744	0.324190103928721	0.432917172650149	0.407075513850793	0.247092487592933	0.557365552383703	0.684830903610734	0.320211931660955	0.12657654243109
YY2	0.866053596049842	0.921701584060437	0.929129986943193	0.86302460324856	0.921951049500378	0.869279073330578	0.808980881903191	0.91279549628199	0.923010094900454	0.90482062139701	0.863101789310375	0.873526589773057	0.922355772001359	0.933177827904833	0.795194706226969	0.849192420750181	0.935449107539423	0.919747321935018	0.92859838663278	0.855356267345119	0.931627809822797	0.858476232492923	0.939173834543275	0.922052099759015	0.910919383862306	0.924914884286267	0.84804319964663	0.814251731426579	0.853401381557734	0.933222772295931	0.824494448583129	0.883765630817699	0.802935665435353	0.861524966547275	0.847572342478615	0.854576633670729	0.893584892697815	0.92537995094633	0.866849238129299	0.90187112548749	0.871766490247301	0.910088039124793	0.906900193635372	0.90624493966545	0.913074100847876	0.741858814853273	0.861497512414016	0.683066415653192	0.932692416781147
GLRA4	0.648011507578429	0.621202387637648	0.317071404333409	0.753274882237277	0.508940629266038	0.571714754927516	0.578749883034151	0.56374509690531	0.66932924213058	0.553758530631336	0.527543950082007	0.686532087413391	0.635094441879667	0.445915125591711	0.447172619298082	0.934527008459586	0.415793610832766	0.405380225792166	0.317036678827279	0.831635479947581	0.527763805996095	0.529192906315004	0.755342267771246	0.698401641195544	0.433661516353246	0.497551808947616	0.393632412475394	0.855225350835902	0.559369531688891	0.494974303042268	0.709074994236283	0.459277832366748	0.588267780352158	0.49961723601922	0.823588644356311	0.644361838721467	0.910463146154354	0.923509689113741	0.702684925363063	0.404000939326503	0.754950841545162	0.652535237640408	0.522212525790619	0.824601412855566	0.264777702931394	0.592285188945272	0.579335767057192	0.496944758176144	0.8342348685786
HTATSF1	0.039923529006439	0.0261480656927161	0.411754104622177	0.0370529462753684	0.0301527054341663	0.531498173112672	0.040055113106544	0.591525241786519	0.0423843497829463	0.493797131119159	0.434723907559403	0.390900892826568	0.0384137069805906	0.0273761661285149	0.0417917762530338	0.0472760768877688	0.0440448046018086	0.470452244183144	0.049387872941525	0.0291318832481532	0.400852379109418	0.427819773986017	0.0402826255341527	0.0380529596795565	0.0426777861857217	0.0398485111774865	0.456592670394268	0.0437850697244723	0.512996828023201	0.0424303035623777	0.0571689362229065	0.0312679706738072	0.357708136513434	0.472016719736314	0.0737601855538824	0.0336960581349692	0.0249250229073866	0.0328371086690027	0.0291320157731842	0.0320386699030318	0.0346924278393887	0.0326544746633189	0.517327861357511	0.0276609749181616	0.461440270788537	0.445972311915322	0.0444492290239413	0.0341699037089657	0.0325188171818478
CXorf27	0.91660703588244	0.906752770677353	0.868334974642186	0.932392988308582	0.911724601063693	0.707576028354892	0.921290782100999	0.734185419282666	0.93586472824444	0.790786078142672	0.80281907882667	0.795234259997224	0.899703605139277	0.921255040822829	0.932407961575078	0.896273396186945	0.896140465361542	0.823486829883453	0.927534726678212	0.918209522545986	0.839338827391509	0.65911185749919	0.887939099312096	0.925707586650202	0.9153236842514	0.919763446624526	0.838505408176869	0.915912196256044	0.815294577543654	0.926389238217533	0.92760786664448	0.928253802649078	0.746710301812175	0.788135187095252	0.883826843669139	0.884001959561456	0.900790042657671	0.919817646760372	0.920523755514923	0.90814244344004	0.924166763321546	0.910451053908807	0.821862395199084	0.83746722706286	0.799091344504125	0.742924440516962	0.932043398752178	0.879186452232928	0.919458880049989
SMC1A	0.0752311177456081	0.177681495094625	0.0328445594982013	0.0617916598837129	0.143067178729717	0.0859936652992739	0.0668916970829096	0.0458466199211084	0.0481735347032363	0.102386477093328	0.34105088049396	0.0470542956354803	0.034543225943075	0.0519644397420378	0.0743235129772544	0.0602901646551682	0.0257419884249715	0.0566985882902366	0.037632826900533	0.0499386940079903	0.0595352056855142	0.0545054343530838	0.0753968860932817	0.0288471369988823	0.0329458283007713	0.0344813608687065	0.134068301781065	0.0294408303705626	0.0499723792397826	0.0270731636938489	0.0198412515585443	0.0369109450952046	0.0574267871248048	0.149971667192132	0.0675499892923045	0.0683231718925963	0.0554475991402227	0.0422566632927762	0.0449853835191757	0.0352164072136892	0.0572725003565752	0.150843557460695	0.0763438966476555	0.194328535277329	0.0326942988279212	0.0372123087632628	0.0880531552733	0.0312915702400275	0.0369480166825736
TMSB15B	0.804820517176703	0.377091653923172	0.467792559199154	0.389921977610352	0.200978039522994	0.678703049297287	0.373051423413501	0.644765837008292	0.739577259312714	0.75333679213588	0.806069820611333	0.882449602060961	0.828990291414442	0.327054351252573	0.176659500877377	0.756422879933888	0.777215681757638	0.814037169117679	0.201841321841441	0.233947952476662	0.582047525413399	0.70372285530081	0.307763610353866	0.347038346133296	0.746435516978718	0.389728518552931	0.453943035240631	0.494407048695105	0.685933140068247	0.228004645938574	0.383610794956531	0.762607172593537	0.316526254702206	0.741757280081501	0.780326060086191	0.24290710770802	0.859428870832982	0.138173278718685	0.454969419516236	0.81494800619896	0.470312875620886	0.391303016378148	0.579167884411723	0.542302993916221	0.594602071473629	0.64220048271724	0.710053919330252	0.212058379375539	0.894653518958447
DDX3X	0.0159229907051641	0.0211514901738638	0.014273979714018	0.0172343436980198	0.0216514215852143	0.0205215417050057	0.0188850306278325	0.0149665138845167	0.0199389949570005	0.0157833495394347	0.313270503214552	0.0178826180098535	0.0192398334803917	0.0146637883312843	0.0272550787692816	0.0219578302511483	0.0190386399227001	0.0421675934729957	0.0190342515415725	0.0185818392627894	0.0579753150881506	0.0202368822768115	0.022467335515526	0.0126312977921504	0.0178954193644932	0.0107636522639318	0.0816278232959221	0.0230986115960781	0.0178921167961202	0.0218387258129283	0.0215196333104527	0.0178060753292004	0.0145530813495752	0.0243874813383418	0.0157705629308286	0.0178949309910088	0.0196144476951844	0.0189569359085508	0.0155313833818507	0.0137542105682331	0.0181996141761534	0.0229495232883713	0.0161381874426705	0.0250506774535833	0.145719345097186	0.0220662234588624	0.0202247958363644	0.0204210882247317	0.019519954463544
CXorf39	0.0476126065494251	0.0648815631373818	0.356011833126806	0.0666726374680211	0.0741083635860275	0.309340041009919	0.0768543482768912	0.27481206366519	0.0708960880325058	0.324687511539738	0.304868080521404	0.344858438694221	0.0867279198200347	0.049200875054169	0.068651533439924	0.0895396444472881	0.0713514667591262	0.346085749672353	0.0647172950971483	0.0540740639992633	0.263004111190509	0.274875125918582	0.0628066596710019	0.0721281389553231	0.084323753979952	0.0568999036709857	0.378530662324761	0.069336448855929	0.33031872425248	0.0618656832442095	0.0676103050360889	0.077465438270328	0.211162713571972	0.404586667684811	0.0720803038295032	0.0733103204387596	0.0785247370996019	0.0480796773334585	0.0495777653810687	0.0744889692825674	0.0624727796784184	0.0677182897095318	0.426294109469935	0.0609731341179457	0.401697910941072	0.270623940264204	0.0365488353561459	0.0637600804146936	0.0575778840262901
GDI1	0.0382576399079421	0.0299969906686973	0.455416781808105	0.0399385226882144	0.0296947178102479	0.580636262055019	0.0370407148199016	0.499568966186537	0.0444411183206623	0.555937600291889	0.503797465413348	0.448325323333236	0.0455009523589571	0.033995663793691	0.0476275167460199	0.0485977290205656	0.0352757019893812	0.520110924523733	0.0439105893955547	0.040257794669196	0.410888234784634	0.475494187935634	0.0509102542811179	0.0364561584809965	0.0398299984464827	0.0289613328966189	0.545931410194233	0.0411010424390353	0.56819320606457	0.0324136264002691	0.0766629059329606	0.0307627499313948	0.419925802701232	0.470719616161623	0.0339045431284927	0.0326960593313288	0.0448459208997051	0.0319880325683245	0.0190488518025848	0.0443716418520422	0.0362486059967215	0.0284983252715468	0.563730907993825	0.0308632489598581	0.46750641148739	0.500502377590013	0.051819903721673	0.0363424392390184	0.0442266564897785
SMS	0.0311369354560689	0.0224731998340952	0.194774244633098	0.0354310223160462	0.0297097401108022	0.481924087912221	0.028227317143305	0.399213944848921	0.0489111764775992	0.503111592854738	0.330021778151479	0.340985331852455	0.026621297009213	0.0262769738580503	0.0400343708644395	0.0424182879001546	0.0272196587642494	0.403096993805664	0.0261307365691272	0.0380733513650714	0.330903623731518	0.40702442330743	0.0416641209591048	0.0216679190709166	0.0396038432723092	0.0293417059457607	0.441184498430961	0.0337001296129401	0.467853808521175	0.0329876016549173	0.0372368225022371	0.0518795719092967	0.335337634095076	0.373860317313094	0.0347083586015394	0.0278537715851222	0.0321371543685202	0.0320401217609447	0.0267288247660516	0.0378154078682394	0.0257142361165751	0.0341070405755519	0.473493477794501	0.0268405664621277	0.353142452532218	0.360248154977988	0.0367360946553727	0.0241153605912933	0.0342836123791448
GLA	0.029724958340043	0.0297573333965649	0.417864362108256	0.028941335812039	0.0352719725703874	0.440439966979674	0.0324326008597352	0.446565436905874	0.0301746744177774	0.463227191688863	0.445641535234041	0.365657430352848	0.0327954365195426	0.0251311394868024	0.0243185775649983	0.0269510020853347	0.0255774733432843	0.44246588795288	0.0299142246625963	0.0377808664628998	0.337243108103933	0.426612635255036	0.0386450648631773	0.0288729102416228	0.0253248437171657	0.0319728475713543	0.458468063057244	0.0330748215059902	0.493023179958391	0.02270166333479	0.0395299321370081	0.0219089572549163	0.322007253422419	0.428508790056174	0.0455412149916619	0.0268480669758423	0.0270751295779343	0.029942883932647	0.0296624030502506	0.0233425397698408	0.0293510237175381	0.028009943429086	0.507728522888239	0.0346567905945171	0.434043704881731	0.384228261910087	0.0303296181903728	0.0235198728878258	0.0283096662474847
TSPAN6	0.74289062565024	0.641831919125657	0.253265642693145	0.444804082360379	0.240715809840392	0.484522241736248	0.399288011272638	0.567055723668487	0.344323048268103	0.538285332757444	0.359366112928265	0.501915368091447	0.220087053809887	0.246713109316849	0.266980548633011	0.328216720808264	0.251490205180476	0.502527421445642	0.272727854885586	0.409077446144315	0.359081575898141	0.585548762455002	0.432403997599311	0.277891769268387	0.235910047892542	0.348686558231429	0.402162771761221	0.426365632239811	0.631464631527882	0.206424477578936	0.348646678072984	0.332169842875376	0.457739881162813	0.489201106565359	0.406478644614553	0.553442913701383	0.188204459290145	0.842730640460448	0.334378664413511	0.125014505991795	0.573929725270781	0.318199040387179	0.489380472604249	0.372920195418523	0.496832016387128	0.594170355129436	0.503296875479372	0.435348046991448	0.908125122014947
RAB9B	0.896018100825308	0.879494502440699	0.323804432338476	0.778157260613237	0.487278516865292	0.590433408572258	0.831211203298233	0.633496051721702	0.806104001438544	0.589476778187071	0.623807862840568	0.742567448703116	0.827758713338698	0.438599837338737	0.909772329746664	0.882238215248137	0.874066299801671	0.658971281344282	0.540258815654103	0.823024555875385	0.763910358293964	0.513922234565875	0.789305290281001	0.824513836169133	0.828566446023499	0.599240426157806	0.536843655412049	0.82826885933566	0.662190710834314	0.883086174963962	0.845232930655406	0.827067656493294	0.582103429669401	0.54859092995857	0.847239921051691	0.78855579024847	0.892328385953068	0.157083302143895	0.844222756544448	0.655610774266432	0.800957732454371	0.853095197653784	0.506991952044703	0.828025482981126	0.502359765399338	0.639365621182087	0.838411136007479	0.804297784826757	0.24464618484285
LANCL3	0.365383387746598	0.0371695839068592	0.236679138181382	0.0336154416826546	0.0298949575754476	0.357745798807006	0.0399834550886054	0.279628391922053	0.0357773466027362	0.389665356504714	0.27563749436995	0.382746757931472	0.0306746372964719	0.0299121937882289	0.0320851482134571	0.0319504940006235	0.031079217499972	0.369076529840396	0.0315130376118432	0.0309247785376005	0.191970047101164	0.328229257165768	0.0350995838813501	0.0300472625262229	0.0330897002785544	0.0269694467382922	0.39270777470584	0.028217542678548	0.251970662622362	0.0227340386282746	0.0286679900129505	0.03116311176273	0.19296531871078	0.134829125310298	0.0339746300640551	0.0324538904419189	0.0320572118757818	0.0423007005448141	0.0374630538423409	0.395516153599156	0.0316927294518242	0.0280539527229934	0.465274281987323	0.0385589462743157	0.413308437671126	0.313162840230958	0.0397744753791586	0.0313366432560227	0.0468387908035411
TLR7	0.402230987692124	0.411120068122008	0.560300669037832	0.774267796682641	0.415163006892296	0.73890439684631	0.811132221350379	0.5152643667098	0.616202898156102	0.570111237486678	0.377895080483309	0.831699937019904	0.863461838947086	0.893285330913236	0.880694375441851	0.921195238385986	0.863307614528466	0.375352574275516	0.839421876125081	0.840187821364918	0.892341742722792	0.625287467585033	0.850120105261412	0.815004726740559	0.425099811530692	0.730137962543107	0.434812780106756	0.747039953410561	0.666996579748162	0.196820315419518	0.632267164683905	0.722205820623706	0.651637255082789	0.760945227602268	0.722708802855992	0.612352631959257	0.923916882820138	0.0688798317541403	0.412659605272252	0.812238081083595	0.701417858989968	0.896910087357197	0.566019598500373	0.790972954269832	0.796566097755674	0.723906879108668	0.808585299068936	0.492921363179924	0.637249037957886
LOC347376	0.719048438962092	0.707888330957655	0.465153207285681	0.708702296077421	0.368315036423602	0.461530578409298	0.58753764171147	0.480323793973401	0.660462031806044	0.529201362944132	0.320007201368632	0.694810138395096	0.287607253933599	0.370418878290558	0.540896831469481	0.406425402267772	0.633640689400628	0.450752975496546	0.81507844729202	0.467580373784619	0.436381040140259	0.390091653350604	0.627660357404153	0.665241695998159	0.508914008350911	0.499812703328298	0.529640505640675	0.655186461438601	0.61253023972728	0.16970957378328	0.401429132415423	0.561636648895569	0.43170567352875	0.566948086421788	0.638503851157511	0.771639821076783	0.643710802819399	0.616488026077925	0.508337644861643	0.458497229923421	0.731888224716763	0.499549760808276	0.375756660831685	0.609862368208906	0.476171820822016	0.465953319177204	0.691748312435031	0.441166648445928	0.764280005073652
CXorf42	0.0952651723879478	0.0959169666537731	0.492900995325923	0.0635235155466428	0.0653904707556503	0.559813059956817	0.0503986878235571	0.659070260367651	0.050537409791296	0.664706933066355	0.53457457172838	0.529928341686484	0.135663463967141	0.0759640416368549	0.0769136867092235	0.0662577071976316	0.0643256361084661	0.537698912671391	0.0538406423631982	0.0792059921159864	0.508989131563543	0.615010467364639	0.0816102322025111	0.0474508488451174	0.0541816267481284	0.0819991036856848	0.540984261074648	0.0702464289726028	0.52953821418429	0.0580003539524394	0.10720883408909	0.0585100847164447	0.442587611131514	0.597908290333064	0.0433714069352849	0.0538916974171171	0.0640227532436312	0.0525256294579437	0.0451113764774814	0.0840657686551124	0.0367557619275857	0.0581560271116189	0.658442054492709	0.0597204433323022	0.531367176125941	0.504024575819489	0.101588313106854	0.0493120776733715	0.0434482488823212
ASB9	0.787629759002279	0.826160817859367	0.321719215600554	0.788828751509311	0.650726970523714	0.608917536012032	0.591554339635673	0.735627072925519	0.67390751589223	0.577094615571188	0.527587928673401	0.380038187386188	0.345886171622477	0.531080680924116	0.478979450420424	0.35819925859131	0.565986980976684	0.61328507820424	0.350837877806777	0.353824042947068	0.721956858471015	0.749023043635114	0.611625156887528	0.621896450831376	0.491201717771495	0.604159174717369	0.616660259926612	0.580842518010104	0.651057351069713	0.43341113885889	0.456539152777192	0.539022956784124	0.683434675572923	0.624412600946977	0.604873905430736	0.691365455199074	0.515539803518102	0.305856174713686	0.597721954183255	0.431942605229474	0.611206558886792	0.518099057147125	0.298341280458364	0.597446501383931	0.514048118794952	0.60195835885526	0.403820698103361	0.493725769661302	0.262783894836337
XKRX	0.035065928912458	0.12790572590991	0.456968719208918	0.0411753165164482	0.12697776370016	0.411508457316307	0.0591179609977343	0.247736652544765	0.0569619504248375	0.479194067637156	0.538294156095662	0.436979320114163	0.0342833943961978	0.0363649123929592	0.0553018640747383	0.0584842371072649	0.0473848363031552	0.554730535698831	0.0462573904709706	0.0536361575132797	0.283470540714832	0.343696710147656	0.0539713401536886	0.0331604864525816	0.0401540318200672	0.0322985434004748	0.574301263316491	0.0398076089536344	0.267880480160047	0.0243532619606045	0.0521065328696852	0.0424114743863728	0.0597499450339589	0.585589462904317	0.0416423553280596	0.0652439595782186	0.0525655369023725	0.0478617225559013	0.0320058077063794	0.0394301601408587	0.0339325930166277	0.12860769797851	0.383778813763115	0.0761433167183602	0.505834330413103	0.312729138211409	0.0393569966671835	0.0355825113941655	0.0512514836638406
NDUFB11	0.0223397296636256	0.0282274086297462	0.251197606986931	0.041602148513036	0.0334049000055601	0.393503129105266	0.0247383289984994	0.336807154172235	0.0264402158086898	0.398728927790308	0.331787942244979	0.280286454424396	0.0284766717401696	0.0232417637748169	0.0770497777596044	0.0611772393964802	0.030375294365046	0.378019657164881	0.0184766438042402	0.0570377416849571	0.158945512362946	0.248087268231865	0.0279715704585909	0.0169140049714952	0.0355760213281419	0.0277101639699618	0.344690980199472	0.0482961577241046	0.390626510544606	0.0239481749815748	0.0535184690576276	0.0350496837257832	0.127583306940557	0.172097393561383	0.0290870970406483	0.0221985149227201	0.0305430911987599	0.0268805259422438	0.025143455204677	0.045914490987688	0.0205632150115734	0.03198270110523	0.459058491931505	0.039274559289267	0.358771454132765	0.260248282650534	0.0465666566746164	0.0262467162223163	0.0297916267022493
SLITRK4	0.325732775908228	0.378896343330163	0.522180251194129	0.409280284944544	0.742882481361416	0.619435859907316	0.326289818689151	0.671187353039842	0.573312935599047	0.710751104808826	0.563169319862469	0.854650917966341	0.695655460457217	0.834960522668168	0.676333045176917	0.611378014428424	0.674378092435828	0.752582992832012	0.510471978363315	0.701471304527628	0.790734512908442	0.586955907748504	0.242142413478415	0.31647033853971	0.769774072116594	0.552624915122964	0.770749011020732	0.583442807911733	0.59787441687664	0.475967159808178	0.634298054215895	0.282085847068336	0.500259326909164	0.806794684410416	0.435333122884979	0.477112567555494	0.368241295690935	0.196011857034971	0.684046162281835	0.717260074420046	0.205921768924967	0.722890379806755	0.702043505386609	0.218282374242779	0.495978811484163	0.456564127984979	0.650455159672423	0.204230730169724	0.508994417533053
KLHL34	0.545681505956156	0.502176039067451	0.697210058268482	0.442395109237964	0.655799418954551	0.534975289005854	0.536029632618291	0.564730369674429	0.583366767836006	0.645082459097879	0.521294209275586	0.639021223467094	0.679199786424885	0.609081876611379	0.816052279868171	0.594997650012617	0.601055388658379	0.672911325691657	0.772489420809952	0.633814524533412	0.730304719086666	0.530053759923516	0.577201062003761	0.651654253207541	0.583855478166075	0.599854039745718	0.674732124605495	0.446686441920272	0.668644676331867	0.723367097854127	0.735951056495034	0.559463268416065	0.413444140696074	0.615651310846113	0.502499651438476	0.409168965013581	0.724774420809423	0.89852820952871	0.387136570133757	0.686516569936337	0.39277662727702	0.654846506367199	0.719632190920903	0.504597200143637	0.715226386580115	0.560388487135539	0.660651205352523	0.460581105022369	0.849895956766938
CCDC22	0.814823376623645	0.795315798581035	0.809752069447906	0.823686595023743	0.814732617885015	0.878684429263783	0.778433339306352	0.837593766799921	0.864472245935187	0.919480922824059	0.813900596880312	0.890045120264108	0.756271360777586	0.834408558511484	0.713598532714442	0.773978750731296	0.628823016108874	0.880626176930763	0.746982412001215	0.641176129313436	0.862679880416562	0.867825930603846	0.760097194047235	0.769846923114738	0.778730258639655	0.835829629795604	0.895299291040707	0.671860598268428	0.78155245492961	0.857238178868555	0.678926110754969	0.725458486723546	0.883293818627418	0.864511102206577	0.819253136854418	0.841594031840382	0.813899338019587	0.778541249955856	0.796891881461915	0.577943181529289	0.6899064109337	0.842882265021376	0.800829521218048	0.842390715673423	0.741582038062456	0.768233776592178	0.638569089888396	0.764874799084457	0.743353094391614
FUNDC1	0.0255207424836075	0.0358356941466603	0.0163465213102991	0.0272570197200802	0.0349047848062427	0.0212083794122514	0.0356654185986838	0.0200384543120967	0.0287864230047867	0.0232984323910924	0.0202190569652101	0.0197428773817382	0.0269839097472196	0.0236329860237549	0.0505565111625589	0.0386791318831077	0.0358182651544349	0.0183645427086343	0.0277379022898306	0.0314698973168134	0.0309957125036288	0.0219830333136401	0.0260477728294104	0.0239541675190215	0.0368929535813359	0.0286989247956956	0.0224729986014749	0.0419213920091734	0.0244263002247649	0.0241976658726023	0.034174708182574	0.0337602198064411	0.0200550158074479	0.0291457195830346	0.0234440879210941	0.028906559337374	0.0237834077842384	0.0368500934514233	0.0241709645596233	0.0348983359185231	0.0231033360303165	0.0337678379356589	0.0192974784551406	0.0353069668526657	0.0218671629501147	0.0315696898112425	0.0424358750921695	0.0319401172489999	0.0431035922581339
FAM120C	0.0484227960295647	0.0376995338784534	0.424431075422613	0.0356832500004808	0.0481689152297045	0.463821833700703	0.0534723130770518	0.462162307274724	0.0456447863812997	0.500371889712503	0.424518542684243	0.392810156217674	0.0623393557108642	0.0457070290425989	0.0498088727713806	0.0409558681629016	0.0500948708945042	0.452294079825783	0.0804483181646519	0.0459465689943369	0.379443415903246	0.438099720857207	0.0474032478743084	0.0406259957893983	0.0534728068684205	0.0346026118480742	0.438279681293866	0.053712476260975	0.509517420874261	0.0444760091019064	0.0472120900925167	0.0568819394406558	0.375087562599631	0.374543624045242	0.0350136718699476	0.0521564414069038	0.0660890141167661	0.0329039259120736	0.0525698173737756	0.0539296011492908	0.053280542969591	0.0498700789371656	0.5071189962677	0.0363322184614813	0.401878660634858	0.38010310771817	0.0377880552634826	0.0381634536925666	0.0466431937107958
TCEAL4	0.0207352487302453	0.0202548085607636	0.341853827867374	0.018866160702524	0.021267031233336	0.206373827931361	0.0238277026504318	0.158945792522975	0.0268123603318337	0.23681495432097	0.159683962535971	0.37068902896648	0.0401356869042104	0.01699149436163	0.0241143435873174	0.0245428995474444	0.0219672499573263	0.336304483118333	0.030622917855175	0.0274771146321405	0.0955760955955568	0.155863901566045	0.0200461211117889	0.0138504920098209	0.0175688062420162	0.0151196606962254	0.421132211894147	0.03581873000332	0.165928700653959	0.0176590554410713	0.0225611110878968	0.0190379203312232	0.0831666232117936	0.166024369052331	0.0146859832090305	0.0202451553423877	0.0204098993677164	0.019107301414387	0.0177047261782506	0.0146282950241187	0.0209656181923433	0.0257199890153978	0.446966012288493	0.0232004040888234	0.343897746356239	0.251607435687653	0.0242651735006699	0.0265572120460912	0.0269540426249151
BEND2	0.786217448081455	0.872857377831638	0.918524339869037	0.778280911067472	0.881032939673883	0.924136468906413	0.809211386296609	0.831455890079484	0.848222634099588	0.936728616124909	0.826382239440804	0.900111675222446	0.827737099220532	0.800744320039771	0.73277102468165	0.736878780608507	0.723591171932675	0.917310407714157	0.856434427849836	0.812980677351279	0.875438635628883	0.910562681320887	0.833496570570032	0.810657103173997	0.706559031822269	0.716525839158815	0.925361102967805	0.698675141486964	0.850131431237134	0.744698083904411	0.810086015514357	0.684274591406316	0.895642501375384	0.917702368036829	0.80113632862239	0.821979228591216	0.818467431926678	0.727115535832887	0.844549671828482	0.564207669135293	0.844925766506195	0.843204191100591	0.939780850381688	0.859513343555	0.845518288077708	0.853558996104754	0.771687679361188	0.771811151594961	0.823573684429659
CXorf59	0.847113033609456	0.828221125174192	0.806368789940084	0.869088727345592	0.846083956057127	0.85899197210424	0.741573943991692	0.822460092542209	0.848584830974464	0.794941192548293	0.711778625505898	0.884557685948807	0.671064956552589	0.870810434966666	0.839052086503604	0.837358572022693	0.736252308720082	0.765705339974843	0.865814573568459	0.81777008578032	0.875130126049686	0.768278772416415	0.86529472282913	0.879850840053343	0.74000720339306	0.779180937917956	0.749732049781385	0.800319168576996	0.860727628811533	0.836202221396956	0.830377103292817	0.758879266315656	0.766932200199016	0.863268131563086	0.866540569985011	0.862470113652069	0.882907281156237	0.791836374174302	0.866083734950953	0.791827282849167	0.790626400644389	0.876520240619396	0.783078996523788	0.838399549700416	0.857868476524251	0.774676405055011	0.812053976091415	0.739792531486202	0.75680232607591
MIR890	0.735920910747548	0.774279644049553	0.440168533616312	0.784317744461243	0.899004251179459	0.656201230746802	0.609742185354761	0.659366449075233	0.722722997310866	0.69527090643654	0.55180206493892	0.776354201632203	0.713108968388681	0.876472149489128	0.602091168089209	0.703329543982546	0.400493006595856	0.652668280669172	0.291758760325785	0.526107844832707	0.80216721981119	0.665479963560759	0.695960476783137	0.853160409816646	0.557375634496155	0.536851544508637	0.727310785881866	0.818249472010946	0.729206294462845	0.830536348964983	0.88470823710574	0.775614482695439	0.681855607142982	0.460593921241604	0.794507061696202	0.682191330916804	0.888570596790916	0.184817232140447	0.732409460466544	0.856420603357044	0.790562873078777	0.645859225112903	0.43580601702889	0.772989082530684	0.483164488529866	0.770245420681337	0.889928230155905	0.626934606015181	0.854294088015969
RAB40AL	0.596984648406055	0.581524923823146	0.68406952339169	0.338446705135241	0.593767757303914	0.850296853475649	0.7548422057366	0.570496140400049	0.721311106732714	0.861208041223501	0.382393694203282	0.661084545224354	0.780456637562156	0.463794763254779	0.367518378727071	0.304918770015581	0.372554968948451	0.866949125248807	0.7178575783919	0.355174206044591	0.605311673925789	0.787384466413789	0.639223181145363	0.803853037749083	0.470957038592057	0.484674903965873	0.841866062223272	0.392645231436696	0.479721407738537	0.580254631198881	0.277245501748351	0.435740916040398	0.568611614543495	0.748301053744589	0.510456808823498	0.71630965861861	0.40008943332932	0.465641109117383	0.514658091322118	0.19618010726428	0.67451868098479	0.63749253241852	0.684710923597341	0.592056683564102	0.738018543864605	0.777855105711213	0.35368218439374	0.574104095612606	0.587637972407088
MSL3	0.0399845537567852	0.0495964070180473	0.254432453212955	0.0337663565889562	0.0650711492566698	0.431509770939123	0.062218849949912	0.413894427020579	0.0595349589042939	0.419440459520209	0.495037254575028	0.209112720578352	0.0484607288161835	0.042011769403327	0.0662194315703033	0.0480075252549288	0.0355291449736762	0.41326868155953	0.0403840081710203	0.0400904737375053	0.437007348082142	0.392030979709694	0.0510088578341973	0.0390717571860231	0.0810592294914984	0.0335468565907695	0.416380696825831	0.0580598766252946	0.465539231348929	0.0249083906284133	0.0510162076307961	0.0480717611546224	0.314790898168525	0.320390978641942	0.0368663113769203	0.0500015128331269	0.0308531755481163	0.0477165131875376	0.0267490233093678	0.0723754347139065	0.0465267690913218	0.0405148949127923	0.538557883180479	0.0403786808950732	0.47282045132661	0.373500470552513	0.0431689147118072	0.0335625860907913	0.0436808319585584
FOXR2	0.930939369124672	0.90707078549801	0.840341207662402	0.921357240673931	0.877756162877791	0.944375623643959	0.892905044418314	0.925801701921428	0.907226374077224	0.961822990962939	0.8974546909981	0.932540768199507	0.887699103004846	0.914365152377502	0.898146301712646	0.916174724424941	0.895458583775497	0.813451840676395	0.902518233872928	0.90960631824905	0.93452940587412	0.912053695953624	0.915664470979046	0.914631671926554	0.80158920865374	0.907878585288791	0.949983466863838	0.90259641895346	0.936228361830546	0.927258943084822	0.826840810063004	0.913163794664297	0.92417601584249	0.931543472882888	0.915717459685287	0.921946058299571	0.920335829319218	0.889896120733763	0.914392987007732	0.838403686542583	0.875750443998614	0.925329396608721	0.95375195850105	0.909249069121123	0.759561789772439	0.889829953761157	0.901651551667463	0.747933965258024	0.889309413680961
NKAP	0.0199658434231613	0.0276671441116451	0.422371850974215	0.0247837059592543	0.0240622154062589	0.4499747546915	0.0246270895496794	0.442148401965292	0.0295115210980084	0.482012755296379	0.401596647737766	0.395230471442994	0.0453822430917001	0.0227061730434701	0.0204853616159964	0.0263863555731415	0.0229682891035013	0.419187785433072	0.0345077764251105	0.0218272477482943	0.379734713263527	0.425863557306415	0.038072379037911	0.0231853817916621	0.0338085208111644	0.0291395851408053	0.490154695891211	0.0216122841503109	0.477469602973255	0.0234868304401294	0.024923000690417	0.0221208648942526	0.263909582122355	0.446302918333481	0.028146722830889	0.0298254843650279	0.025433084564541	0.0200474923607541	0.0180428028526872	0.0328553417622902	0.0254433484269754	0.0269009354194967	0.478870206465563	0.0253263402605062	0.433279717638961	0.37361044189534	0.0241906491088882	0.0223484529259347	0.026863242460414
ABCB7	0.0673631976322725	0.0551822648161615	0.35302221549343	0.111410647153206	0.0661984257819356	0.440751221015606	0.0574907188448861	0.410835664745574	0.0511235159732673	0.429480134783027	0.421453322064345	0.373257983994169	0.0409900975016779	0.0843552953136535	0.0764071689823033	0.078762660862708	0.0609250760436169	0.40331687236515	0.0447294155247079	0.0859504547906683	0.295046368132908	0.372144081079639	0.0714973141485574	0.0574668379856736	0.0719163778086264	0.0659716377123427	0.434388213848806	0.0845207014829255	0.438781407828596	0.0397529231148736	0.0939112123876165	0.109100889542843	0.195116431794159	0.347702815666704	0.0463858858109047	0.0367227164999682	0.0540264898679389	0.0819615642422981	0.0552974758252379	0.0893362511281483	0.0459276652568633	0.0470830037477043	0.217230516079054	0.0526863812361995	0.367286834298963	0.321732215101658	0.107697686903071	0.0460193772288273	0.0523563950506234
PRICKLE3	0.0695780426229487	0.0430798481784323	0.591932870014946	0.0526177959732216	0.0560961416035516	0.523515500398284	0.0522485722548173	0.535512176850965	0.079229252392879	0.521671823109363	0.508960442677812	0.571461310269709	0.0435760006416726	0.0678904022258032	0.06778443611518	0.0512745613342778	0.0640273255775768	0.534019477181179	0.0518579320084095	0.0481858926395638	0.442847522200204	0.495868245898944	0.0632138302577836	0.0556501766691892	0.0553041522496264	0.060445195832495	0.547075988458216	0.0608410211349332	0.562058265359863	0.0684971133064995	0.0717534718716975	0.0554843103600497	0.292009268885907	0.474263933936593	0.0603896103905726	0.0835988849701813	0.0558715996261198	0.0465884572888351	0.0501227737338171	0.062035473678378	0.0458683394482734	0.0592392418721779	0.618347924085137	0.0355566462124657	0.592197050213691	0.506961447890161	0.0810476077518477	0.0438335443595841	0.0615614546451361
FHL1	0.016886699742452	0.0243951498817963	0.693589295761488	0.016481267875657	0.0287685894962023	0.722728096599466	0.170999052105968	0.628982095994275	0.0240527100982832	0.725227563957291	0.670603174675698	0.638667835795085	0.0164539833510049	0.0200215478296279	0.0227975278278793	0.0210252258257615	0.0162250143108872	0.662683010844374	0.0186982918814907	0.0270357420504039	0.604337795734287	0.64936837831848	0.0231054315916441	0.0136245087205677	0.0174630302085959	0.0157732864350262	0.691843924897476	0.0175462013239675	0.633611045143919	0.0164390063465105	0.0248226053465027	0.0196579323138376	0.459607320573533	0.715958460144804	0.0191049717808378	0.0198995045974174	0.0176351336947739	0.0221714796961896	0.0179130357495279	0.0132843483487905	0.0150266753187808	0.0272092616979621	0.716541143097556	0.0239083123137673	0.65864535619574	0.642747272370745	0.0273164247534896	0.0182866850603399	0.0267675232644329
LOC554203	0.0360745568286159	0.0335901584554354	0.0332791553114512	0.0334692291758087	0.0352604576818833	0.0635559530368489	0.0415861686595718	0.0314352480532744	0.0730330552971357	0.0549783642449611	0.0304471036626472	0.0465898619388506	0.0359038350087152	0.03258014923183	0.0339455957289544	0.0257395018521839	0.0280418925007905	0.0645826256321813	0.0441565489456462	0.0573124207605869	0.0337097608971189	0.052559433802071	0.0333726560731539	0.0259087746798351	0.0370834718299292	0.0475370752966914	0.0534267325483913	0.0350605100312272	0.0699182127181774	0.0424255774663839	0.0460058440823354	0.0291330219186486	0.0386004109052972	0.0492964367513754	0.0317586172569331	0.0501553186138846	0.0536581228385521	0.0380197069930298	0.0362891737763057	0.036021931393945	0.0330024980151165	0.0362696550540167	0.0542757866707286	0.0347909219352133	0.0683863019634841	0.0451323736180381	0.0294705893469982	0.0282742029617805	0.0345873513406819
MID1	0.249138262565889	0.286354372583093	0.201201609474309	0.289960357932841	0.133154694688172	0.246146644112189	0.27079752439921	0.258381463748715	0.30315480963751	0.303922017884146	0.241781376220863	0.253369332251631	0.146915233158533	0.1831635400497	0.390801866135045	0.174734541370407	0.205719805008226	0.230104658743805	0.795109978806861	0.175725253134717	0.26820727410888	0.315990220525492	0.186901663864759	0.34645124310192	0.372872566234362	0.304996986084984	0.265940953139654	0.259342755876463	0.338450211541472	0.124255211005219	0.247378809798925	0.15339251590506	0.206484642222821	0.220200041850823	0.301771259800336	0.328282486873652	0.220126218564723	0.912810049352825	0.291536499085544	0.117211554442543	0.375035484897515	0.187712223368391	0.139113172493535	0.375172684369958	0.175453293546567	0.303751165532094	0.212360703851585	0.200004661726218	0.836213849008547
XK	0.848230334584577	0.78466521714207	0.591253504431905	0.761905026671878	0.844297043291178	0.74214631106478	0.878082656434957	0.649188262410423	0.781291710678661	0.649309375829585	0.499648714748988	0.85381892045898	0.861123618902828	0.844615238099457	0.789133327510981	0.820169759144503	0.861471500652453	0.640214713090907	0.84305122440703	0.796649899838533	0.796353960956472	0.571191560541613	0.841904797705379	0.77393399582187	0.779999004126623	0.725243391151095	0.683442393430896	0.755883445619473	0.577803782088484	0.82956830121047	0.787042811620746	0.787204800438438	0.776023174736589	0.808946328390881	0.838223844325555	0.811254642663654	0.882766920352581	0.835753851604149	0.841455950557354	0.797562260027905	0.734649567802098	0.852121238068558	0.562051454108616	0.800587635145132	0.561158944810775	0.757914090182998	0.748388968896014	0.725496330171409	0.826121936397473
UBQLN2	0.0919037458846636	0.0933676843573744	0.287819322583338	0.0937992777376362	0.0833243252047088	0.454074232403709	0.0665286069644339	0.38290986697171	0.0638256843379584	0.49872633691545	0.418885749741589	0.416506151886673	0.0527652559856049	0.0769688774372225	0.123298813873141	0.106933711677849	0.0795976250193226	0.441292237090889	0.0505067347520972	0.0837176759136365	0.225673280728388	0.44660372164976	0.0624842959708642	0.0536185966976179	0.142896691489814	0.0768655500804655	0.495543911973456	0.0857878265896386	0.380621648447086	0.0535332544262734	0.0916422611579675	0.109547706933782	0.130958491012032	0.294784956044308	0.0687427635599337	0.0491485720126831	0.075014559306332	0.0608134849394001	0.0720724412972661	0.126625564096579	0.0452326781123397	0.092450943417228	0.352144068578644	0.0677150475393519	0.391340234812274	0.359488614976132	0.227171538596305	0.0669998158402553	0.0566383690142539
ODZ1	0.949770324112137	0.936114250157496	0.930772431803183	0.947890746554242	0.930581432574208	0.913478236606752	0.847798355704515	0.922510491028766	0.923090045111648	0.829288962501207	0.736322336955147	0.936031052259225	0.904571385274363	0.734964246113112	0.92684400026749	0.94289310158557	0.869947236277141	0.758184225836697	0.934140139393353	0.867230615955318	0.951447452090837	0.923182055686302	0.863017201904797	0.931189634900504	0.932253151591096	0.799894383432876	0.737029726212917	0.929509071685058	0.940064952744201	0.901016879261578	0.944753275561202	0.93242939188307	0.929017145784615	0.934446054836807	0.949744659068787	0.939423242439599	0.943406902212317	0.90887490670826	0.904238088090976	0.910898632570216	0.902274326300292	0.934949571264231	0.672947400420704	0.921665893878035	0.930605737704868	0.909990884509489	0.912603381493201	0.901047456185893	0.905498652125701
SLITRK2	0.533396915286272	0.515933963773351	0.49614756085563	0.743690332044303	0.798462937413475	0.545905367385347	0.70096788241064	0.50252253215912	0.690993621903304	0.54406913099616	0.486894811532947	0.608937052672206	0.799370008314523	0.89034095669257	0.441062526174301	0.839467297385468	0.331822899403708	0.696313180364325	0.251203852963236	0.422909960183769	0.784286715862378	0.54920971139213	0.801414385195355	0.765261083808428	0.822678902797724	0.438716102432801	0.541280933860087	0.643809680946583	0.703993858245161	0.841020187486796	0.496544193721891	0.862192057571716	0.505364638680156	0.423165357018548	0.730088726276635	0.699834586906881	0.863572936686779	0.909891297219473	0.528602425321475	0.882690318740488	0.641971759471308	0.49299860358953	0.44926339884159	0.795356775525997	0.266868171456703	0.595657444402009	0.851319308563547	0.693733009258698	0.135294897970568
PLXNA3	0.936029720982988	0.941474083928402	0.937252951101559	0.93650223463106	0.939353028608465	0.928132694322021	0.950324741518907	0.93682312889859	0.930389228767688	0.946055212313062	0.874381958059818	0.940858109610094	0.954454874212174	0.944457830368615	0.946276105749242	0.948238976956442	0.951036675060875	0.947407768710246	0.937389487681311	0.920678823320282	0.923853942746464	0.919601451698034	0.943509104430398	0.965359892790073	0.921166419552551	0.855420020365513	0.922044589007687	0.945344532681341	0.929342759848344	0.954172607483349	0.940035280508791	0.955997337777499	0.929724388694406	0.912819266708404	0.937431666078783	0.961342289749972	0.953042554572925	0.950506992348799	0.939945517714953	0.957153457307662	0.949117270083461	0.929338981183125	0.90673995191165	0.931789994667609	0.946442825426156	0.923647089938675	0.952957813158705	0.868329782957285	0.937617351029374
CFP	0.118905469028268	0.159897840810072	0.84056446612009	0.650050591411085	0.665234798897963	0.829193250592457	0.511401733631547	0.801001761861744	0.428340524022371	0.716710451747132	0.900868632222949	0.875255343969138	0.228026131304536	0.757806811416968	0.803826273644745	0.596010559383437	0.853755751458439	0.829677963926347	0.891753728747332	0.333182481212234	0.908181151864917	0.703024465817976	0.66761395871493	0.830239178041493	0.847846425650209	0.720580661829421	0.758749519075317	0.594990625821221	0.818958469474661	0.941785922668605	0.832866730207069	0.766110187663881	0.633119917201832	0.533780534508594	0.58787997683844	0.41946872378756	0.885202393236926	0.942253773393622	0.476580881904005	0.841208372082085	0.643974152305121	0.654548211025269	0.677365601339046	0.565529897084047	0.907835991341931	0.597673677906395	0.747481186701805	0.276693035592714	0.948527591449894
BEX2	0.0452290605088159	0.0703811024823381	0.514619283330242	0.0487649714562871	0.0468989159482921	0.577533740184697	0.0398005206999039	0.513423022243542	0.033322514478459	0.575939746573751	0.501508482235752	0.509234197538496	0.0434537316978689	0.639580840623545	0.0538475876166017	0.0413590152308728	0.0471386323120088	0.50602635055514	0.037554857472942	0.0513424586861081	0.428528349822898	0.55105439068382	0.0548341361953476	0.0287004854770513	0.512883279972081	0.0439992303657161	0.59125798515391	0.0442962990754919	0.52901246076082	0.0423666334387814	0.133097631406324	0.0287449043500252	0.243303457164966	0.532603229514011	0.0373451856974107	0.343936335941538	0.0501918379428631	0.0501216314254068	0.0378769994932801	0.0576999521454734	0.0334933875621531	0.0457056684926671	0.473506850439377	0.039834798799052	0.533323549840825	0.510679190107944	0.559985340124669	0.0386926715756469	0.0529974984836846
ARAF	0.94532607751938	0.940566252517026	0.859554419929293	0.892790149054359	0.761978723023373	0.865892346945135	0.946951019527638	0.937166754877966	0.890688396472749	0.882574583951487	0.881642735182541	0.915612088719332	0.927787528903509	0.944891881272573	0.918790624913503	0.944513679798039	0.90179806401858	0.896182274240138	0.90342971252608	0.875034350277321	0.913966114214869	0.875595236331904	0.882714411192734	0.925780481621746	0.870404173919418	0.828916520829189	0.797954294784645	0.912429695737732	0.920296020810529	0.9278804100993	0.977517399677713	0.949315849326007	0.893042213367088	0.734886026546443	0.919490951207961	0.898665361127281	0.850303208886454	0.965707229611167	0.863469990713794	0.952170986029709	0.920517487037711	0.703871610215412	0.812353737139001	0.896221272805314	0.870639320634513	0.909710811255266	0.944641090122926	0.825218401091908	0.61175416214727
AMOT	0.829942734978245	0.766786828331803	0.614476328780073	0.936647525449706	0.918927257766312	0.686375499193245	0.627643118493715	0.560250085406376	0.933844992328461	0.585433562282123	0.477167980848138	0.823027787810651	0.808787912007072	0.939610106028847	0.949943748732098	0.934872875354196	0.926833693852973	0.570293168122291	0.927200409956898	0.924420908149222	0.851416270926447	0.601338169257699	0.916298752025932	0.934503539071098	0.876246086817387	0.68533453147819	0.615469950197531	0.927376646577811	0.670784404512003	0.944202959698639	0.872285338919551	0.928521472082391	0.651180398411095	0.60315772090311	0.916637322765343	0.913248206453851	0.932711295080539	0.928908077092745	0.944102930584859	0.922448156207951	0.889005725839465	0.927355891811653	0.331847838057631	0.824395566394587	0.54986006547628	0.59816814549126	0.91531152305224	0.913887587588924	0.455287818131101
RBM10	0.919122155763386	0.886840544080475	0.832444492611544	0.872057934941832	0.88070175936716	0.894740515429516	0.832274780469006	0.92482582072362	0.868998815546858	0.913572447607231	0.858411899559469	0.908999211504895	0.862135312972715	0.868159150454675	0.746486780833743	0.819642634911778	0.82546584505476	0.924903019536633	0.882602215237413	0.825839661611355	0.909495393600805	0.901907933776235	0.868912766822813	0.816927746055968	0.722005507607979	0.861987466496837	0.932649931519172	0.829303012216117	0.851214899193355	0.776937520834324	0.810877395091784	0.774233140707868	0.92387667756921	0.916968673324875	0.881749817417337	0.845331484800399	0.88006510364375	0.292493524152884	0.781648006803342	0.711694489231128	0.810882778007893	0.876523439717379	0.936478580414315	0.873212578157996	0.893914975982354	0.856014932883835	0.775427884042841	0.73728368870667	0.838738954616604
DIAPH2	0.0862272550089473	0.0894700178713827	0.0815111059024433	0.073891940482293	0.0677767244215638	0.215543450756384	0.0899915177424861	0.178050419406213	0.0750640571484759	0.270236591227416	0.150780899012146	0.0850882997535819	0.0648073196247034	0.0548124044139974	0.0561062396052975	0.0925456263883689	0.0503298061438288	0.100791433608672	0.0530442251034083	0.0542384457215326	0.104514107215638	0.250837753511539	0.0680749657045977	0.0584510945236866	0.0833159380133904	0.0700759235140905	0.163465446045947	0.0646727647736721	0.176067095074581	0.039360118126357	0.0699809066529638	0.0626173079427088	0.145458469344768	0.139880271387382	0.0508892164022468	0.0556375544938332	0.0339585644918337	0.0783006850417907	0.0522080975976252	0.0756105056177385	0.0625099273387356	0.0658472178986294	0.0742694399753928	0.0644087153654692	0.0898600144731532	0.169961470878682	0.0748449643078772	0.0509908528134353	0.0526462953894722
KLHL15	0.016927662500124	0.0230385504912568	0.472227239566878	0.0169604811349788	0.0218198036434218	0.476350273901674	0.0215215069094515	0.394000497672459	0.0204493435696983	0.431563297799391	0.487083137396377	0.465809466629899	0.0176073471578455	0.0185764510586722	0.0187532433061535	0.0199517369644582	0.0202369104240156	0.455503358075	0.0166962089936394	0.0202476289702663	0.250281805497245	0.337068037741215	0.0251310015641132	0.0148461275909857	0.0198873418627667	0.014922357440933	0.481322524669836	0.016082839879134	0.36575175740298	0.0171406052398969	0.0188334171239035	0.0211560606874086	0.253569637434955	0.300431333498104	0.0182645941527286	0.020820271397932	0.0196849705255708	0.0163670657385238	0.0153632492621568	0.0197867318578058	0.0200185549083885	0.0199647444013384	0.553447614341075	0.0217943589796599	0.319153289972874	0.332051909084212	0.0214901673031997	0.0166803565573735	0.018527210998611
REPS2	0.903258737716266	0.891731881814941	0.918654005739035	0.879520106576422	0.858702269268281	0.909554971960272	0.838929862641675	0.925965844864538	0.864337272869565	0.928302909160719	0.834494304323328	0.906821906554981	0.851350173578701	0.88734764443713	0.797115845431204	0.867710291440552	0.85233756922785	0.907214863505309	0.87734153927551	0.841263701970612	0.904712104794181	0.903353286304784	0.834001713930824	0.858702662697295	0.762171456835041	0.868028674635137	0.925831873607719	0.814443379687564	0.883024982660863	0.897646790865982	0.812035833522898	0.803347130687407	0.929287857891151	0.90703631196351	0.887482557417848	0.884189622488314	0.8902008172166	0.836651255409125	0.894973939710663	0.780351909522308	0.757335646542834	0.894428612838244	0.937507132062184	0.876427987665328	0.881032163937048	0.85703390103015	0.824476435166583	0.867451913292306	0.882285918419883
CXorf1	0.799435568338128	0.660038827429155	0.192163155054198	0.734190382587872	0.441367688782083	0.601291806707974	0.58416165800491	0.489108348179323	0.623263735492561	0.441789500519754	0.223927085045156	0.73927265472351	0.282126831528453	0.866698288171437	0.674541621935195	0.829017565990278	0.696212405971231	0.303647985005678	0.217714037371111	0.474050177114411	0.757041731984359	0.460049026465113	0.708773985557583	0.696639908005347	0.511879772481812	0.540120141780807	0.32371045375651	0.641347858279036	0.556409812633075	0.808686263722047	0.475680008594864	0.439549161466389	0.63939637533836	0.566629569145374	0.839488713229834	0.614199100683449	0.881137908194633	0.268680639151485	0.450465243370901	0.486453357916958	0.7254210045148	0.431849017526902	0.151566394640497	0.777942576621259	0.202767261277479	0.542608102299678	0.82493505381794	0.537740323516666	0.30734826261969
TMEM31	0.811760839526008	0.798890874401741	0.342015560307829	0.793484046824015	0.783505985323624	0.574246313748401	0.632799143502728	0.541907667493482	0.916247064165529	0.600096478442037	0.529477831299271	0.831892150488533	0.572878137779219	0.920924292799447	0.863145723999737	0.893941697560699	0.337444189431367	0.528126130229215	0.8055641641092	0.843423589015654	0.86195621578993	0.512952156392844	0.881330087630773	0.805966993113529	0.805253885987583	0.604380449576366	0.448011657425351	0.888234080436268	0.656520159612984	0.82504256265488	0.568586634431676	0.901982291514452	0.605292400807489	0.619914140134769	0.902037078918114	0.686748073117892	0.934983790445845	0.916224141198446	0.889388711620065	0.888303152127431	0.795758686034025	0.871476501995918	0.353641027878006	0.87312418849253	0.437083919052802	0.563317902509929	0.850400638348597	0.756864747689416	0.914451665486086
KDM5C	0.0758242548399389	0.18348373309597	0.0708186570371836	0.0764243240598471	0.164004848627072	0.0801166792767934	0.0694998098720463	0.0638533525624564	0.0953744356115058	0.0652010955987259	0.072835261835604	0.0983943535199965	0.0596451214751908	0.105338504234453	0.128398182031201	0.129899490326002	0.0594150247694285	0.0891410224690575	0.0797592869908018	0.115283428738793	0.107273140511852	0.0962606141606259	0.116798881012236	0.0639258984899582	0.0880754069288358	0.0896295386140333	0.0826952336749791	0.101030689897119	0.11750792367266	0.0756097276022269	0.112656532297261	0.0988964128241726	0.0821415846273328	0.171572013817706	0.0881946275986853	0.0741899699225661	0.128606457968525	0.0819153967799812	0.0602738255150321	0.0926433292815119	0.0733704067029571	0.172595292138637	0.0904400880525221	0.143871872887568	0.0993585327666027	0.0766001762048179	0.136406117380123	0.0662055355992776	0.0941772151526268
SSX5	0.663480573734322	0.561057872528233	0.23038828916345	0.565724080129854	0.242509275581781	0.549096835722502	0.318667448398171	0.554375355911763	0.23616341203097	0.404689931637795	0.212446612170919	0.553892360479968	0.200801630951925	0.353376284831632	0.344620694709947	0.401421370601089	0.230713274825125	0.341054780270481	0.589655597038629	0.454015402477724	0.399977082822674	0.428783216046876	0.278399404355165	0.531476765696841	0.640957771144955	0.401052639625977	0.441191022066962	0.542421234789585	0.486497628346489	0.833777949027864	0.440463058641468	0.378845646175888	0.56171883880491	0.418416141083746	0.402213968121253	0.531970341120066	0.564455601777775	0.718269501967607	0.353082905634335	0.753653693390749	0.557691959673509	0.586093422498782	0.252815544590897	0.48854345866181	0.192569992515245	0.475087068775094	0.403366181440546	0.47226543984214	0.668812270336143
HAUS7	0.839144006371274	0.835944458628974	0.777487400249924	0.777085154897085	0.721601254583165	0.73944300954531	0.722216204729432	0.75266969023933	0.747674564181769	0.722159920522948	0.511235961016665	0.684965584320319	0.806198971878626	0.75473789898628	0.838827287896839	0.800245983075761	0.765388582575411	0.53234124253319	0.859038584405341	0.750358366321788	0.7501116902322	0.671023022671572	0.663183057389951	0.790513615887173	0.831700938747556	0.803783283226148	0.553570681604082	0.639184022700719	0.770893254108128	0.79366039587891	0.752279122276123	0.776274993925585	0.724561087812072	0.79180904291976	0.690115429495161	0.762790004038086	0.896690334788279	0.905720290518625	0.804197979773697	0.840086522615844	0.697346304114077	0.72526096738921	0.816513432332643	0.696202798025237	0.751931470328065	0.651997524136732	0.760011396601535	0.645426911425518	0.872486089712324
GDPD2	0.16922814660111	0.127941534500816	0.217046284237595	0.0921871920235227	0.0575972594743343	0.333263962122621	0.133886536637912	0.291125422662768	0.0898204564311168	0.278036717329451	0.294522927517664	0.203208693823798	0.0932037661191702	0.0694737564433188	0.0831717511305909	0.064216588737858	0.0920013331483137	0.36910007817699	0.111318519541594	0.0551572959045222	0.302423671532222	0.294304041589414	0.0917052457977342	0.0728637976529164	0.0794235019637786	0.119947856538002	0.269775192067365	0.0766751369345198	0.367042825852004	0.0670728279420266	0.0592354959437753	0.0635979875564903	0.188221729828408	0.225454206284658	0.0792407941803331	0.119342413257809	0.0584723853481073	0.133876215856727	0.0743751561053995	0.0760232664224728	0.113191864587384	0.0698072593641488	0.178447214006481	0.116338179818382	0.210880526230625	0.232552592445039	0.0638066603875416	0.0745378474024888	0.0483179308831722
FOXP3	0.780455543997981	0.786015613014431	0.280431828105411	0.845236921081974	0.86188648427702	0.599481588998411	0.491318305895756	0.609732561269514	0.708048265462736	0.581941082491247	0.428141114231366	0.734950130052895	0.802526832259382	0.866615420134043	0.892725821549915	0.853588551411114	0.760342766478411	0.377903722231129	0.642312897251813	0.56418501494852	0.746766551865418	0.528207066633117	0.795806720768993	0.729111143116475	0.638301567944954	0.569594580697777	0.530621193958322	0.678374538082062	0.636105042676863	0.867040551306614	0.578006572070289	0.824400435088805	0.647208513482315	0.800201223332225	0.770700099198182	0.749894370362287	0.895292382248192	0.223814126351161	0.57242064024898	0.932742905553247	0.723044435007806	0.854233764724639	0.286263874552381	0.834713837291811	0.316516604139836	0.602848180972269	0.851298956291522	0.61209457436112	0.600660870211463
SSX1	0.883343983215308	0.817783527029373	0.797749326520084	0.867009180016739	0.883326205006072	0.91911811551874	0.861195563761771	0.902310249487993	0.893626365064488	0.859736721561959	0.779250721550096	0.913343180940156	0.820621632807008	0.869244384777071	0.859830904507922	0.90188656720359	0.817623886388208	0.920274584194673	0.867827595875486	0.850723334752741	0.927748012693431	0.837344710204025	0.880712900074629	0.819178057366077	0.621705777609112	0.673784376515438	0.865535558870721	0.832081310941866	0.833810877068619	0.819714281549228	0.835920248238497	0.872490840097157	0.890087064822769	0.838305576359357	0.866248964793588	0.881912542001621	0.885542684799988	0.38937938454297	0.859116505653842	0.795240137075497	0.796747503382969	0.809356153741963	0.670542247294494	0.82652845979574	0.828097425714429	0.849785303094199	0.852817463869404	0.828444681018521	0.859227852339703
NDP	0.920974162178445	0.908401474154499	0.925267361150787	0.903226485752901	0.87474881368599	0.907673529496582	0.905653245869385	0.880827780950653	0.911281122895139	0.930600784029843	0.880165290173189	0.912682397384385	0.889491946256183	0.918844885178893	0.874379386255502	0.904323128900783	0.883184980338888	0.910130731740479	0.899032843393021	0.887321455462426	0.912086635872921	0.913761626524456	0.891985063272271	0.895115029964259	0.858028217354996	0.951839748986955	0.926422895250686	0.886762412249595	0.931521488187584	0.93318347820206	0.881887191706604	0.897633902624238	0.900521898061113	0.908229984919308	0.922482133288367	0.894480978983368	0.908893535553881	0.888353509413763	0.901551104075447	0.810283602109231	0.853980409637413	0.90159150442268	0.911515264357923	0.896968953284893	0.916164947332225	0.875191266367057	0.893820143126715	0.88266867767117	0.86612461795207
DCAF12L1	0.482787364707467	0.51188687234588	0.728105584121643	0.198608739182486	0.543531351943579	0.522140740838591	0.494593572573542	0.591676810725467	0.399128937462056	0.614671450554047	0.676458417467116	0.709266474726796	0.624865937686754	0.595532797881021	0.779211010755666	0.417985185352633	0.720473362989558	0.643627014178263	0.651626102033075	0.37205354974413	0.708010158422115	0.451559927970419	0.324598207284849	0.39712149752603	0.455609744925955	0.431086955832089	0.734333142127393	0.328597881055821	0.502214751851956	0.692510408384459	0.467549544173781	0.336783786817448	0.427043708507353	0.631477403081489	0.422843616154216	0.513992530591166	0.751818691769906	0.929442780200139	0.234317069733823	0.461473939653307	0.203603027980391	0.476538212401812	0.733796867650209	0.123569111671795	0.781859952057525	0.505248026972227	0.449186908539439	0.438635108023603	0.221353762972564
G6PD	0.882685929705666	0.876135625635354	0.771568281816281	0.82242296265489	0.780679623213049	0.810215800309455	0.789547173174567	0.809838846251084	0.763794535061671	0.828757471731278	0.744991389887568	0.688338654134993	0.822244548611216	0.86716540215308	0.871788623405596	0.891616518196552	0.797975383450067	0.831357726399991	0.87359685824039	0.747178450008901	0.861208415892831	0.779125885536889	0.770362988915594	0.908887660335276	0.843490913251545	0.83819938732952	0.658885084930266	0.797286879318676	0.823892119386116	0.808980718947067	0.886952351886262	0.826666642536498	0.795283830771686	0.861684464719177	0.81773497329442	0.827676293942475	0.835456069012146	0.89601320789833	0.826721018070511	0.871604151964247	0.8288909821186	0.862309924269903	0.636877509185645	0.834546084609249	0.832274633679882	0.720739374980459	0.855449148902412	0.780203291657911	0.780378142605742
RBBP7	0.110610962065197	0.0549276336466435	0.446746862838843	0.079607859913495	0.0419953989826698	0.442795661986691	0.0689055949447136	0.613382930577668	0.0686350139205423	0.417012656485108	0.592279442299457	0.420959818663002	0.0529594413353251	0.0821794445529185	0.0757275779093911	0.0690739358190972	0.0664750439530004	0.454003424587299	0.0701253082705413	0.0451537280253707	0.371500877309008	0.453775108417674	0.0690858127285662	0.068711932501344	0.144460699412419	0.0767993280501197	0.423097118198223	0.0675462105950169	0.532992801357606	0.0934878943934257	0.107409855791229	0.0760711861205408	0.200068319960305	0.328671842227107	0.0763938600632836	0.0779965908745256	0.0865227627392622	0.0586836555521326	0.0671221981246039	0.0950648075656826	0.0697461893741	0.0484717011542335	0.574386015268805	0.0454256197222892	0.327108742006798	0.354875803079767	0.0677804037364047	0.0599148010857064	0.0714206898959167
ARX	0.422935379637261	0.376528431372496	0.632011046525124	0.285746026369473	0.643310238313649	0.336385856381694	0.5100614598392	0.284224016954602	0.516707036623936	0.368833332764436	0.387332772342623	0.554331674616256	0.650219393969538	0.617771438596434	0.614031341255642	0.540509392333739	0.631682320856983	0.515425552020129	0.695257334625197	0.605605316747833	0.551610407554354	0.328157826004745	0.492841208075353	0.430069732522839	0.519308766762495	0.418748231889894	0.478021902224448	0.363918375820937	0.35433205384861	0.754593871942254	0.592047629697694	0.532405081471513	0.436896868113479	0.329466485370935	0.514571501897046	0.36246858838835	0.734128576475224	0.166613865259146	0.328818261841345	0.255505350233876	0.288426470767755	0.579732678034595	0.599713692308094	0.302189946505741	0.53305388638131	0.369950069539885	0.656104293649588	0.471320607534461	0.353976860885755
MIR320D2	0.902224242664104	0.86351192722835	0.756918662766354	0.875244149536173	0.888069096116322	0.917476037680825	0.790743448803344	0.898781848496272	0.840342848246549	0.915992294204341	0.639004303075845	0.881774019881825	0.842954019800012	0.878917134532189	0.703407663611627	0.884530637288653	0.823168981620242	0.646217573319451	0.379244113472173	0.796418350432952	0.871772517262267	0.912166708682277	0.836503771217913	0.846776985085369	0.671673504731017	0.836241777205318	0.805852883954673	0.865912616184607	0.883778581027794	0.87946099890556	0.699780533586677	0.854613888112103	0.879012941024631	0.688583208417803	0.898185842336431	0.886236432748762	0.914600853714106	0.263250659140236	0.683539474922503	0.737378437872731	0.829816564178901	0.894023589124349	0.572139335993649	0.827840957561442	0.814680094062757	0.851818817601652	0.771047870463375	0.811417909738197	0.334816288126328
DGKK	0.198979946864445	0.226102880747103	0.289724260510555	0.0796946612048246	0.57067037626799	0.277851445817633	0.415614619557415	0.258246468744514	0.243226112709743	0.322907377941891	0.277800478355874	0.505411729918762	0.492033540962499	0.151929448528135	0.1176381561846	0.465774054139157	0.484993400201726	0.461072568566308	0.182921005495648	0.104484114990475	0.546159648658982	0.348104398633406	0.339961668459052	0.255090305325142	0.271470736101887	0.366265389128815	0.472229422784134	0.213154642340925	0.296468245038107	0.607678198893184	0.38370776322979	0.0729590121989789	0.194921997088389	0.51798365397774	0.307675177282476	0.17667658963651	0.078216394017911	0.112688620793883	0.0698354017208857	0.430042544490876	0.0957479291132819	0.350568970753404	0.432264536132474	0.0779256256303304	0.34456202582462	0.324789244270125	0.454823738650041	0.0812389367665285	0.0682403260312553
KCNE1L	0.471706744492683	0.565674470068692	0.672003468452661	0.295201333578019	0.68884551998642	0.618513071205145	0.580856067219746	0.64143273859847	0.529842747723151	0.665752568585096	0.510363592406166	0.755453343968998	0.705969165481608	0.706611088305954	0.747840770481298	0.151215665401417	0.63666735228132	0.718253397226573	0.757320745628052	0.638245976148276	0.735987150325377	0.560764993113723	0.0688155168733229	0.521362800538812	0.670880414756672	0.613493774005848	0.678510688776072	0.377005848950312	0.583713235030686	0.758619808863787	0.621581975916912	0.113498147429947	0.551040563449406	0.593616223692596	0.53056595528268	0.52246993887518	0.732232915174585	0.400574620207156	0.173158218023449	0.710043678439888	0.304485173819277	0.660413826214937	0.705711277916603	0.18545441972475	0.633785132812199	0.61225013547563	0.67115537867152	0.266994507081243	0.041659231271261
CXorf21	0.20046464177045	0.374276201315856	0.71751147103115	0.571459671925587	0.797487696763682	0.663540123366133	0.546962405220893	0.337383195945378	0.678092789530618	0.560815467424297	0.635067715634755	0.753786109026294	0.838484878432655	0.775438332091731	0.697215790878317	0.543738177184203	0.675395564623755	0.719843649724508	0.891206183289864	0.663470176177344	0.737709755666275	0.470151548360067	0.591291485616587	0.657854563752433	0.524007425050977	0.559885293202512	0.618587085432224	0.60682000424723	0.62515050861397	0.794887333856607	0.606226881013869	0.678366771840829	0.561022822697135	0.651692413399261	0.608965363706748	0.452885441576164	0.771703243092418	0.111949103968961	0.439161639161098	0.739025352443665	0.56182803226448	0.776315649287345	0.656331965787679	0.692588206964299	0.74915882091432	0.55582533711315	0.541146860162564	0.356284909641241	0.295147422884118
ATG4A	0.0385170663719779	0.126226693211078	0.264870937930699	0.0217161505363232	0.0432311094611005	0.365253434420911	0.0134207204064032	0.320302289455252	0.0328125032312643	0.343996770442495	0.353512026515298	0.349100393295091	0.0257551765720841	0.0654938411873743	0.0200998114057164	0.0147119065377143	0.0356444780341472	0.394999522026931	0.0271149180565157	0.0258779560054339	0.226440805881907	0.315414937496032	0.0993960426085537	0.0150682750370846	0.0260146866594748	0.0199303964520216	0.381769915215506	0.0151066262012985	0.334639727073029	0.0231883223243511	0.0197661002891835	0.0279921906058316	0.130681585823562	0.376265851618134	0.0119690250384199	0.0453215016996436	0.0189158351716238	0.0175546104554874	0.0164138378741198	0.288715727586462	0.0840271727743074	0.024370301311447	0.29220014883409	0.13549726384668	0.415663407965938	0.392154944764708	0.0155805236969915	0.0166649851746445	0.0179630606877451
PIN4	0.0216026877981426	0.0279350334396682	0.198391345421863	0.0253861314024667	0.0265229746473055	0.130694302416471	0.0242893327778387	0.105544725638907	0.0224679476151531	0.103309084201113	0.1741439622023	0.422139165050489	0.0236818260892452	0.0216399340485076	0.0250358301196371	0.0245943257355189	0.0297636854628094	0.317547478286646	0.0217374145046895	0.0297092901160813	0.0882652298378167	0.149825512626549	0.0282503200758644	0.0222644102135617	0.023161821143576	0.021530436923396	0.366796734771142	0.0296655875939094	0.0747931898906915	0.0225513823737442	0.0313298186399011	0.0237281992555703	0.0239499687924848	0.151797081027721	0.0235422861519114	0.0266653452965363	0.0214196675056417	0.0280148957159162	0.021515100604918	0.0306891070762334	0.0220276663899229	0.0279249262601458	0.326297462687601	0.0281784631724428	0.031988633854155	0.145499757818174	0.0272410699320428	0.028391249106327	0.0210405711418337
ASB11	0.864838372267905	0.862202872442244	0.893095795021522	0.828074571557695	0.847014106432941	0.895505978649995	0.810078619343514	0.881182649144582	0.86326900563909	0.910903808324739	0.82762365141259	0.896860642830874	0.842628903162987	0.834253265573162	0.659064543591794	0.745667699498767	0.791597905655671	0.912400974699343	0.858143625987312	0.81335423966927	0.882581997997251	0.912602691967518	0.860907589060424	0.872768789639233	0.700267416442577	0.83438165064112	0.914247708304096	0.746249410968227	0.814067435744782	0.825088225348903	0.751085354267697	0.718885245686211	0.880119466693242	0.889727404767594	0.826801012683932	0.903987970007904	0.836462962450895	0.773223011366591	0.843815377809047	0.719568831493334	0.813581238517732	0.823237831659982	0.922271480754342	0.850321814058229	0.913071715807301	0.850239322026849	0.763482306742965	0.769976966460707	0.841603616279934
BMP15	0.552883350472186	0.487649833990838	0.475380845325113	0.564437781656388	0.31187896876085	0.473177858174818	0.409398771462979	0.427578745575236	0.501361169543497	0.473257728586059	0.386082313524066	0.603688491620683	0.242164494611839	0.321212380670073	0.761626831079846	0.687707618352415	0.616649276596852	0.311668115375843	0.603247491850308	0.56233950160937	0.491872369138788	0.400896270412519	0.536029329861715	0.619758364526282	0.587703587621237	0.417332795523003	0.42767850182159	0.677995088652347	0.525857979587481	0.524501939861509	0.462389021023057	0.650238454736761	0.466735885333564	0.532904411147418	0.634775893856695	0.517873775739108	0.604383229529984	0.227128958487636	0.434665076862694	0.500554138602599	0.585590305743924	0.568235147954675	0.451083084612704	0.561217908980614	0.282030929299172	0.456999925427176	0.720726939928524	0.535491336098609	0.266978594390918
UBA1	0.552392071010714	0.436466327923941	0.5009711614007	0.450671789220794	0.246648641783353	0.541755539769336	0.352934396855458	0.662384681817633	0.430641821495676	0.637587733477615	0.54321374550148	0.494436234797711	0.322173150909899	0.415488559845282	0.594165751795997	0.360326430905349	0.275749794926932	0.465464136609768	0.479396989072597	0.262912190725312	0.621769829814058	0.583263500386063	0.467464754348695	0.449377215454824	0.428149878155758	0.410624338823119	0.555923857214012	0.383371571031153	0.641755048246533	0.176757067501952	0.321303421410819	0.345536554073741	0.521698030131062	0.448221539156177	0.52433229155194	0.503187718893022	0.652628696525819	0.765972251490362	0.382857364339186	0.255630873973455	0.424944246625892	0.35326982663013	0.566172893772621	0.42392773439738	0.45633203728846	0.542079187131302	0.36542352949465	0.363544104489774	0.265845851640047
ZNF275	0.0690637733009377	0.0445007217530431	0.512353169351164	0.0724361439809238	0.0558105112835817	0.459093248673803	0.0621967008971151	0.483161808403184	0.0699117413256553	0.515225479482669	0.433365887027435	0.437429246853805	0.053771268873129	0.0624485356227964	0.0814767709475333	0.0977935355724858	0.0616284701236858	0.424425397729001	0.0641882854762996	0.0959783966700865	0.315075355265375	0.445305602314295	0.0978359247014359	0.0699943880772129	0.0654116630432527	0.0539275484528687	0.492959856823321	0.0869358634919732	0.415549576410303	0.0624701966763479	0.135411729861041	0.0744036142241511	0.261752197940571	0.459404271598778	0.0567528721507113	0.0614732402319469	0.0856122860388513	0.0837866927125608	0.0458846457341203	0.0875109485672967	0.0699704433661883	0.0488003133318733	0.582788547934305	0.0448869438994076	0.43561182954874	0.346390433782947	0.104561665683047	0.0575006485985828	0.0552934330472003
MCF2	0.0573262020759371	0.237688447951201	0.421512925305186	0.0359148346071533	0.213805917095632	0.415514786115841	0.0761452417264403	0.501845967806372	0.0376519741455846	0.524396743468933	0.480206453368525	0.438252458379537	0.109743960099742	0.0463184416747116	0.0326130451673525	0.0399375697902131	0.485879603167206	0.463826369856967	0.115545312331114	0.0385901604844675	0.650921158431085	0.417116701921681	0.0724104734310162	0.156319666508039	0.552501184138692	0.0532779027537525	0.520270332403189	0.058351585673502	0.515022935387377	0.0552062984504804	0.167936281857964	0.0241779167564971	0.301398244435599	0.462036541116025	0.363744874391941	0.0441982966288152	0.045326722620434	0.0338584439523335	0.233884833757662	0.57445944155037	0.0401504425237881	0.032139268348268	0.54380051281793	0.0410479837559048	0.576042716248445	0.388164254499168	0.571599924598789	0.0457192469504925	0.0278287515511588
FGF16	0.947005937031844	0.922981637345707	0.703847554923984	0.927008255694112	0.93149115676601	0.894546014189051	0.930415770560011	0.924444209565028	0.917550471921618	0.927951649480862	0.909022376462489	0.923277330369803	0.935120997024136	0.944091582738832	0.940046173200011	0.925984802821379	0.922790768470273	0.89935684756214	0.939339742182645	0.921250339444802	0.944058752248979	0.884961304698854	0.926950257918402	0.933406184037989	0.924373152777277	0.884067515608658	0.814158428932834	0.93738944685203	0.922245994770853	0.949137811953225	0.927678569949601	0.924006061761183	0.887989066623404	0.920715759192959	0.940612320286897	0.945021267738504	0.938360035474911	0.0925153126468964	0.935879747078475	0.912242717956457	0.913261812918774	0.927518694545025	0.879368579362679	0.928727173483456	0.932339597664062	0.925186584174924	0.889470655885019	0.880501666755127	0.90564915092397
RPS6KA6	0.0470000539305539	0.0336129388937059	0.0883059916243448	0.0277265500102202	0.0419372893728709	0.248046177784161	0.0467246134797476	0.202489091905886	0.0421106697797931	0.271502044277092	0.22146599059534	0.282399198546396	0.0430541735341562	0.0325032521681009	0.0408506439808992	0.0423941893454198	0.0354404180703894	0.441085921601313	0.044242320260156	0.0423992014723184	0.142849558592277	0.236461418487891	0.049675160980258	0.0359629069907176	0.0746069374239003	0.0373303145526467	0.305395950403767	0.0392447597986012	0.265982806321899	0.0242578439365063	0.0394263906480271	0.0366502709992446	0.102219251282913	0.244246506644208	0.0343375102157184	0.0570838184586144	0.281613127587663	0.042112500739369	0.0315104128101566	0.0857811100208988	0.0330784815333756	0.0323227107513244	0.262566712281335	0.0328513823460731	0.106764597387155	0.175464711682256	0.0667472980266012	0.054405454608053	0.0363176633455599
CXorf65	0.157990038993931	0.256724207266353	0.334247170877298	0.381431528702355	0.466075158292137	0.453125026939516	0.337281377973566	0.318331092912282	0.452327474016334	0.350841111329	0.342660470893896	0.613854623953756	0.619100794529854	0.605007108669978	0.556123982400428	0.591238784351907	0.518623291791747	0.501718769143101	0.3887533649784	0.492054812444752	0.612920320774036	0.345977655454392	0.294040758853501	0.420209053131577	0.503076816357907	0.255703801752648	0.370321525217716	0.370460366818241	0.387309517247065	0.506701899338317	0.55716000111957	0.453514896571173	0.38230932722897	0.375452186269573	0.353978967486469	0.370463867298118	0.638424577298005	0.106057483629981	0.259852507872059	0.348122921796767	0.294778983805847	0.389256937743636	0.417441655926533	0.417942441450521	0.260881393055599	0.371904308082434	0.484629787055729	0.194720307112397	0.239414158062989
RS1	0.917470198642716	0.907514916526295	0.932362937199637	0.896298264455471	0.898922144948412	0.923990236292192	0.876918148757579	0.938343020888918	0.876999956960197	0.943556759423791	0.867560406051675	0.912273702680752	0.877311851668983	0.916448401412658	0.847992017073334	0.890627754123431	0.871468675961317	0.938225121422701	0.900347490836127	0.885770104118234	0.916243720150839	0.922346276510412	0.855019005286275	0.872371538539352	0.855891065281004	0.913203645042336	0.933724449535604	0.853917669679973	0.894147157748747	0.905787474567649	0.845248747381286	0.81848678308695	0.924612770755529	0.90642918514979	0.906904812332072	0.900102034650462	0.883575682840296	0.835521584697464	0.906715337876222	0.745052482638376	0.848823352954039	0.891781451064331	0.9176538973856	0.886753279227336	0.92581784049452	0.894112409179315	0.869421456986963	0.888539731719647	0.865215336853209
SLC38A5	0.10161445959426	0.0754681427318994	0.168995670849231	0.319453974000359	0.642242079097055	0.338282153434365	0.322591242617971	0.292536268882136	0.214574513358945	0.295580367348297	0.128465521403933	0.468733778222509	0.0712156849000909	0.115191159728835	0.217723458639029	0.183212282302134	0.116224431346857	0.229467699092607	0.600572030995463	0.344319899292147	0.690124777474969	0.364677164017524	0.595312372354002	0.12563448552383	0.310211262789944	0.375501905151698	0.452215568403073	0.354877380099387	0.435607249832679	0.753612961142326	0.577037733283959	0.490089778850249	0.152765465557304	0.197869362701408	0.36719573358279	0.230770521618868	0.697716250709649	0.751007637546577	0.133361587967374	0.147844174528804	0.201535724599152	0.175122206196456	0.375114539684113	0.28865994321231	0.0873907879102611	0.264009536056528	0.161914288756636	0.0883290985671821	0.710482913102543
SSX3	0.744648178772095	0.591344850497682	0.464010833216239	0.730748875861125	0.643966809597431	0.654303820138162	0.574802307681068	0.652722219768575	0.613647310752494	0.618936083604804	0.447060381309119	0.658464190224735	0.643672004453799	0.868500766786806	0.796941728667375	0.836353302427289	0.764330310670437	0.523020255195018	0.710703551160011	0.562099797781507	0.72241432565316	0.569857109197294	0.70532754055984	0.63743916890653	0.667357294748904	0.534703309564364	0.533451091926243	0.765417357011103	0.664783199597958	0.818892146979828	0.544655040061925	0.757083780939325	0.561268702905092	0.570415155573309	0.776109948148605	0.707732883722342	0.89648186190923	0.415089587794739	0.60415827694114	0.891017314928318	0.746399294768422	0.654105046366256	0.51024867786778	0.58266175154611	0.584143154933184	0.694057888049113	0.577008222193605	0.755010863889578	0.600128936582289
SLC9A6	0.0771543450370531	0.0765016577411532	0.303424023848245	0.0870605842601257	0.0955822881324375	0.314521745808684	0.0723561919321236	0.298173751320359	0.0772946464923688	0.275959672518517	0.233416221999022	0.392904827723219	0.212061135962168	0.0682266175587524	0.0794510765615796	0.104225815812787	0.0633582069322261	0.290029988326969	0.310563664202094	0.0543181611487566	0.145389573015702	0.328898491325329	0.0884084443740966	0.104871478165184	0.0821035720701194	0.0688832526046137	0.383648508198851	0.07194736951181	0.282994719845419	0.0472427058505136	0.0749064131157096	0.0464784093429851	0.129880800484335	0.27477336001888	0.0708420227501394	0.0628963657288693	0.046129117620046	0.081785507792808	0.0523150968203709	0.0672234114679121	0.402575961486335	0.0769297487379351	0.226782052170051	0.073209795516732	0.444328502086183	0.3016270288537	0.0630615078490436	0.0575351668235944	0.0607841983724459
KAL1	0.0168970225672572	0.030809215571731	0.404699453174051	0.0155159995127792	0.0272962673426212	0.0391350915213962	0.023171566448699	0.0223243789343712	0.0188765364190486	0.0568837895473532	0.0138182303128873	0.0247630859651331	0.0196416265184076	0.020425245072586	0.0253231841532189	0.0231936171557306	0.0214318061909781	0.353213807271674	0.0324149728841713	0.0268403798002843	0.0428683027561194	0.021727974938489	0.0206345492019774	0.018124121956902	0.0172955707281685	0.0139934654147927	0.408738937337227	0.0294418041009954	0.0966127106516039	0.0389643446509821	0.436290614940718	0.0178240060065082	0.0136588502046661	0.0200345226630533	0.016758070373444	0.248329066361668	0.0176556068879949	0.0218140800351179	0.014725115481607	0.0911871041542845	0.0173026987272552	0.0205537235136924	0.555974410068251	0.0283952756681012	0.176896999688068	0.0172298406503887	0.2876460480237	0.020932217442507	0.0222680929659667
LOC139201	0.0264108036843702	0.0596353633989713	0.474936787138965	0.0313493552738838	0.0843606562181545	0.513791188299469	0.0645163446731355	0.51288148971828	0.0418519237375597	0.54273850933508	0.481231158017102	0.455518291653255	0.0414847405295711	0.0286192698475263	0.0382732164487565	0.0346264249443902	0.0363067209887747	0.531467364645409	0.044774926139294	0.0556976228242538	0.386830660433481	0.498061783162689	0.039327952623489	0.038126255439993	0.0369040325870335	0.0276797816016459	0.554541211370179	0.0394304686709353	0.40165788393246	0.0355912546037793	0.0526388526497151	0.0311744625165802	0.252610309048969	0.477401039901595	0.0326321688740291	0.0349787091835505	0.0281596129791194	0.0522952251403923	0.0283478107709217	0.0605119003334474	0.037724698691324	0.061735031268187	0.555575089020523	0.0615842006759818	0.590183993690417	0.470365041325871	0.278103065175398	0.0500443059716475	0.0562157002102497
CHM	0.819310770998112	0.800596266219747	0.85311249144652	0.841070482044705	0.694092693938508	0.884583162239352	0.731311055347345	0.865505827844509	0.73714855934359	0.89996440778811	0.637050386801255	0.834757669349482	0.672491522633615	0.712301482118346	0.689203706745579	0.7654100159548	0.75066631683512	0.864912021152418	0.665430783873913	0.736466870565386	0.774940558339717	0.881619480405145	0.768389306610331	0.735262709872846	0.67490768115202	0.765441386653526	0.898836942445325	0.60177963254014	0.776921513832008	0.773279868587077	0.730982141531714	0.712486005379986	0.874495639547064	0.873709509737039	0.847825477577659	0.812499680454627	0.755495890577023	0.658345823752639	0.770000935270984	0.550771399984022	0.703873465177114	0.802635371430572	0.9063811546934	0.772401300716974	0.848587034908707	0.729986165398952	0.681286464908507	0.640452208018461	0.736207971679497
FAM48B2	0.737543632644182	0.636968746379428	0.481535314939488	0.802593177393023	0.713056986710288	0.555641969333239	0.707823387421554	0.507223469008501	0.700825008859215	0.610503815979292	0.509124351052853	0.684907776848208	0.672579079769833	0.75014289700897	0.751070408186005	0.839020698927935	0.435081838931054	0.346467787048383	0.81567769936135	0.46822454069662	0.752583531105145	0.534062529005842	0.674124309377846	0.861667746640473	0.849196598280987	0.760760643604336	0.515848319569036	0.757515148789657	0.599303844918767	0.776279587757333	0.591942636422058	0.773061898306061	0.579933612839086	0.564319452858141	0.765320343353627	0.763651149249383	0.747155017653765	0.750681988108179	0.784624540701604	0.591416077626143	0.774370692887071	0.698940609903593	0.432942117594622	0.641917656875919	0.430833444333216	0.58554823173074	0.771149515594851	0.491646883311433	0.728035706975862
SLC25A43	0.748907025285747	0.675842885726803	0.60728315411208	0.666155107570244	0.364895521262713	0.738321788491521	0.398196863873387	0.628234499745984	0.723549888811996	0.672354062490361	0.605950180051007	0.794904847382011	0.598280414603188	0.754519534042194	0.799723974301677	0.493295439711972	0.732683324434878	0.40794048606378	0.83810914928252	0.817659637388376	0.794021722335714	0.681062145513425	0.719175454883787	0.689521977643001	0.834696332772985	0.552499724617221	0.695636780744643	0.767239277994202	0.746684030954878	0.332962916989324	0.395091662986867	0.47762834140556	0.703598428243379	0.559743743914211	0.456605574458799	0.723908972367202	0.865919407964573	0.871674600230915	0.463589250616742	0.534128367087631	0.789658621293481	0.610369882502751	0.561230338169639	0.764110381795037	0.543624978343153	0.661255391394988	0.770560666697476	0.296324404911767	0.84063551994103
TREX2	0.913133955379707	0.849884505012702	0.813725084445471	0.851938016428087	0.822997269937515	0.835267603611762	0.870417376312057	0.847276293419528	0.787016567237274	0.825951710331016	0.770698999178801	0.863613756536706	0.851428725263508	0.918970416523264	0.789912237549566	0.924639721665936	0.862441010659223	0.850354189447558	0.871746859668762	0.773697472468543	0.89225987967699	0.869671415378118	0.874537329586227	0.883978306907172	0.873230444494422	0.920200538283604	0.727804136625075	0.839457212309567	0.890746203629675	0.875876425920512	0.884995336933476	0.531142271359772	0.811539923775842	0.867881277212301	0.849881365227699	0.885699674065846	0.888175552260357	0.906298443847722	0.853213821739322	0.85239971344431	0.868820599884171	0.72834908078441	0.861381566451742	0.820215327112457	0.785757851739391	0.691360745400534	0.837162080723977	0.604515515149565	0.895152278441524
NUDT11	0.492077963254601	0.457656356218288	0.329844738063643	0.385703004051636	0.329402572469654	0.479185647781213	0.388374654586917	0.491681664098364	0.492900227350308	0.435237075526845	0.354732263709845	0.458140267571843	0.323302940830324	0.341241673257976	0.553098527346647	0.430595098411755	0.422142539857326	0.564838105303914	0.279166774602478	0.556297634267008	0.416470425907712	0.460065677267764	0.355301252030377	0.418376261884852	0.45528918746463	0.393600050280481	0.388158406630603	0.459392519512414	0.523212736278543	0.435142410624689	0.584897772706176	0.382778201672942	0.441845111640989	0.350735287987663	0.414678734806045	0.410952416184414	0.51895194714516	0.300111072237624	0.522459935592056	0.356164470220046	0.38990202453051	0.354183119086501	0.288566384796297	0.336282497084602	0.335786089846694	0.461451838789856	0.577695421604039	0.373211853580832	0.321089290940949
ZMYM3	0.0355118965046209	0.0442625967835817	0.464546008726706	0.0429714678219025	0.05330862469838	0.339333064109389	0.0392991750854926	0.304050307020563	0.056252571672521	0.310087716165373	0.394250765412455	0.480153622606257	0.0420169128985888	0.0331879650455082	0.0617073001459229	0.0469040577967477	0.0438822390107089	0.471700001046321	0.042160517382661	0.0425124035876404	0.272498768270831	0.258037357618007	0.0569059067250243	0.034238905050683	0.0474709335111732	0.0299675428615847	0.511473304636895	0.0461740649582249	0.33700445669596	0.0382594487183525	0.063037071282735	0.0451394452622844	0.0655232151810768	0.477124013452033	0.036246445160032	0.042414088104061	0.0441915657349131	0.0449394191311064	0.0344828541557991	0.0555446860525803	0.0484621718722392	0.0353687485708408	0.553568422365945	0.0417199390706148	0.342720048384079	0.275469025618677	0.0490608554240569	0.0407444775291544	0.0379120368821286
MAP7D2	0.152320535046978	0.221701829489063	0.46961155995497	0.124428505609033	0.376206117246079	0.326983129562343	0.240257799719541	0.250245509103435	0.0213309559557603	0.345170193862229	0.392064342786505	0.366269723114755	0.419641614278426	0.397354217924101	0.247956263650293	0.223433757295632	0.306723621339654	0.421098674697273	0.254823626055666	0.0236519516668253	0.425164421619838	0.335446879762301	0.17059907344008	0.0827606337743335	0.21436614499151	0.295409207347249	0.439756269061044	0.0278357517185784	0.338600328480005	0.351141490965063	0.270806496159911	0.0243108208412871	0.274846057139258	0.220909288845011	0.0370769398658628	0.144654020033325	0.40336924834267	0.018603526054888	0.207620538806459	0.316010432586917	0.110768686215336	0.0370375025382223	0.553025565133299	0.148258771201914	0.377189256830747	0.341828231728991	0.296706207134546	0.241815800538822	0.0138835401290708
GAB3	0.0333394145204506	0.0369214546879392	0.226761201240717	0.0357903502339454	0.0435074844055746	0.211356607424225	0.0439029999991197	0.289569220212104	0.0432251334647707	0.28166302944703	0.251625165545101	0.278038967681375	0.0603071021791532	0.0717693053645996	0.0668104766937675	0.0988577547529871	0.098541502302224	0.186118222259847	0.0324476510081673	0.0680706683447469	0.235979991993814	0.10164813153012	0.0925160002358399	0.0638470488775981	0.118207914372143	0.0232731144813707	0.394561305547945	0.0532105789285232	0.142127622175127	0.0438478207469417	0.0902242642828752	0.0379661276434968	0.0552350252598085	0.214113438095654	0.0281593220856407	0.0315067555172719	0.0701233591157798	0.069413003882639	0.0544627390542843	0.103044228472301	0.0849758522947301	0.0535251894951273	0.17341043134144	0.0651763260052997	0.14607543534244	0.134832341893365	0.0742407986608038	0.0287107193913305	0.0608193408797242
GSPT2	0.424434361875212	0.396404768781417	0.459136253463406	0.41774777550622	0.251891370672482	0.566431990744387	0.173482874245527	0.619428642678594	0.568593042359407	0.636159234329359	0.503187846283683	0.483952300605593	0.293389723264276	0.17944759727256	0.684736137293573	0.277160974256428	0.25887999641159	0.498758890352673	0.400961105749812	0.218132224083335	0.454731482973119	0.574084761860967	0.394011057740263	0.383037520076555	0.493359845754732	0.430872922911318	0.384607323082151	0.447956514287288	0.596941835824988	0.207084561415097	0.384606789276528	0.321861275821472	0.349093831415893	0.265133685172051	0.26163838749252	0.4180396175228	0.352305320670351	0.921837965297933	0.325522305407338	0.185979091308984	0.609355504087906	0.271326297873508	0.454440003616759	0.576342917715077	0.718150476468015	0.484663250529046	0.635545331274476	0.201170835391483	0.237286216816339
CSTF2	0.0303670195785575	0.0310769077862779	0.343413109111572	0.0408892798453693	0.0325322902356913	0.423465031231619	0.041605597739788	0.29167617911807	0.0387189720829848	0.414794809897409	0.274491229602443	0.372929317550679	0.0325458570057926	0.0319526050503155	0.0352993951521508	0.0494845953085259	0.0313351076542125	0.397349423283166	0.035379718944395	0.0407370114509535	0.257904431299191	0.29103050447143	0.0522672182594262	0.0319244798687413	0.0424672030599503	0.0289166620617512	0.363337981936746	0.0367137066295023	0.406968078934378	0.0345393393320241	0.0438061791991847	0.0302270649530778	0.274702879285847	0.382030068781492	0.0308384378952972	0.0374012420808633	0.0376179147371989	0.0270824283389447	0.0261182298408876	0.0457153372684946	0.0316237817279608	0.0278308257184742	0.453503180687902	0.0302174235962324	0.403807250399625	0.299391374121123	0.0418844197782962	0.034724229673544	0.0336948730265854
C1GALT1C1	0.0239687168631112	0.078452267359364	0.448246986555554	0.0370747310843545	0.0832195772824716	0.514766143190539	0.0486885608009649	0.419812946359839	0.0439811783920636	0.493328970593359	0.40968974731946	0.493991066970597	0.0361628679376388	0.0306972138019321	0.0333407507552633	0.0576106705495744	0.0333112359797151	0.423888487281758	0.0453810772083252	0.0400161889786274	0.322256093830852	0.445618251166847	0.0609036256863147	0.0461882620804559	0.0427060220727092	0.0309098441324447	0.544862428625598	0.0302783455304663	0.39574818349353	0.0251965920004176	0.0329112489772682	0.0284711388709028	0.262495407029603	0.444471931467456	0.0456678280407268	0.0469475782687654	0.0360682641955571	0.0399842229665827	0.0382417477765189	0.0464625894989426	0.0424163868107531	0.0766709900001506	0.512381866442182	0.0852905991635134	0.32639808351891	0.461486802624028	0.0354105770281543	0.031690282770283	0.0464647327138158
TCEAL5	0.288316913716216	0.209138520398759	0.241558595537063	0.226592084449271	0.159303682824763	0.396014697381206	0.27862837889928	0.406959969780904	0.47678740147329	0.421070457894699	0.409853705574813	0.70415931242402	0.739692078531155	0.358831203564651	0.296845590784771	0.131596698160341	0.630749207355668	0.463527898876526	0.456214643953928	0.602488769104236	0.353484213772089	0.388046227749089	0.202049843107572	0.352016558833019	0.173870528559875	0.21060094551177	0.299772458939	0.162813923790655	0.361780564322991	0.297698062857227	0.207566766664738	0.197234271693231	0.489984407980654	0.51948404777063	0.229954904768691	0.274374781728844	0.649003450425817	0.198083345408306	0.233556396255129	0.25872883913974	0.23638004078979	0.162495662900413	0.460272058910473	0.151174935763316	0.258863099246011	0.400764780822801	0.640670576401853	0.301040389138975	0.18505723705423
SRPK3	0.502832305108451	0.363985811416694	0.258940510978946	0.437360766728514	0.289918369647853	0.500966124705838	0.353418238139619	0.500223614486066	0.365082966179482	0.521778886225085	0.434969451347069	0.293437620017678	0.241549346702716	0.253251944854482	0.277273134034878	0.360933790969967	0.313387928911956	0.474700665935944	0.201703771530142	0.273106218560651	0.402866728959375	0.437350686778133	0.329639463958863	0.431348011228379	0.367677972594602	0.357529787743575	0.425766820147328	0.40914456943398	0.555590960877958	0.197640427312518	0.392251996285395	0.335198542758615	0.398526047691297	0.334395742426271	0.357961012528335	0.335845739585094	0.159116009113331	0.743692967470531	0.416972069930504	0.356012682192948	0.450035453449405	0.320027998509549	0.295698367113822	0.429674762866265	0.325763502753415	0.406236539770159	0.276525831999553	0.348784589983219	0.691682948019335
ELK1	0.0218524819168198	0.0199457397611156	0.461113480138431	0.0258997002975794	0.0207638577514562	0.497548509553918	0.0241512897930067	0.467366467628389	0.0302737423370635	0.495175844931306	0.475138617649453	0.472466866983585	0.0233654740056214	0.020810377646212	0.0343451315418597	0.030135639681145	0.0212805200877907	0.458024526043045	0.0257018297698741	0.0250955096833948	0.354242844538755	0.417160931256897	0.0244567785823116	0.0209790567473992	0.0209928475157402	0.021497418131195	0.466065459344039	0.0305375077159353	0.371447150023997	0.025331876573604	0.0274704150776921	0.0252483271220085	0.299684535296148	0.319393249674813	0.0240947526915919	0.0212420294596959	0.0254816802475875	0.0232812140620436	0.0204830044964503	0.0224138711785391	0.019928971537704	0.0186501611718148	0.497699459965603	0.0218224173368986	0.508627138656417	0.435120122391249	0.0274626674711449	0.0258564564774805	0.0202612997047448
PRPS1	0.100210818600782	0.0863296196267961	0.37132274841304	0.0836212923874622	0.0748373764721392	0.430827010491388	0.0637742641204923	0.384177966093985	0.0467597716584032	0.412587570207966	0.356039680109247	0.386612264038263	0.0531551236759203	0.0934437236835347	0.0406294377363805	0.0453497546759337	0.0471643779544409	0.388223359326996	0.0667776896203503	0.0563543907001111	0.314277873837247	0.38506763124681	0.0360688386481271	0.0346262587423366	0.0692071207418843	0.0375426518982037	0.441391690910032	0.0333122855547178	0.426171961840772	0.0353275695782623	0.0362262829808492	0.030603052181742	0.282083313559333	0.449770790637639	0.0581444295832961	0.0609253486735642	0.0400816288217251	0.0386592740206613	0.0489576637594994	0.0878836477283273	0.0732811545336023	0.0852676693611708	0.464367764258111	0.0791451753162635	0.416842454422491	0.34740570763275	0.0359916927900133	0.04384702897441	0.0636626509881153
GLOD5	0.855045332386205	0.797730326994488	0.679858331694673	0.908478773600608	0.87518667968028	0.782069020981853	0.882291146047037	0.749071996913563	0.882076199547269	0.81331531545966	0.695115412319492	0.858406452303481	0.903448680548909	0.916217274922762	0.932751560213388	0.953520211209306	0.881434869223924	0.646380432566352	0.946317750454849	0.886304260133234	0.805330971806375	0.720712656485012	0.900993575114981	0.908082355929332	0.913585853079257	0.902651016222788	0.805058942959335	0.910344996755628	0.862751097123181	0.906719995008025	0.936140554639403	0.906804004474803	0.777145042304853	0.793549484291986	0.882041812080025	0.900557716499715	0.942917864041142	0.928535327571434	0.924801156013021	0.951768611224026	0.855058118856272	0.894810643967805	0.562268019090056	0.868359400987435	0.521214851144977	0.805788597003557	0.913222737707071	0.899717565971805	0.916117862740169
RBMX2	0.0324507211148795	0.0261159962263216	0.232012098617019	0.0349852154962131	0.0291972797463453	0.467334605371269	0.0275869032815332	0.473466728017366	0.0261792899081435	0.441756573248565	0.253636418029173	0.382676395130272	0.0214552741687625	0.030920266632238	0.0378472783056108	0.0463705339701732	0.0289903705539787	0.24642291425568	0.0259849248803574	0.0391453999862849	0.243950158806722	0.333267900449699	0.0352500578650622	0.0330429383469757	0.0330970718182599	0.0324569158224377	0.366100449930437	0.0428364365402507	0.490337669631655	0.0597971636322595	0.0429218025623042	0.0311856171869851	0.366776742461883	0.44101824028657	0.0294426974125736	0.0244557892347753	0.0304743728459393	0.0341804250291632	0.0347830681576292	0.0308620401341654	0.024768992326244	0.0250483989954839	0.436803556193375	0.0293209571434978	0.309601617699221	0.312333658537755	0.0448684558515085	0.0319675876279043	0.024753622517004
FAM3A	0.911336753128875	0.893133320977895	0.679761368562766	0.895729086944509	0.903424246271471	0.837293054528882	0.920386059114973	0.865891683161486	0.899384314211656	0.824582486700595	0.828217325908434	0.893091602909548	0.927713047791037	0.918019000994055	0.925443098279959	0.927315001214892	0.931939052614415	0.734895720263555	0.925053448407442	0.934343744630905	0.886820569926652	0.786620803973855	0.934790996552529	0.894796289192139	0.911684172918143	0.927232757365021	0.826912669430109	0.89590515962773	0.877720422512004	0.925386157194844	0.916224886393242	0.885509478253735	0.796507717189402	0.850170637080436	0.887206710858571	0.888805649346397	0.946328357628349	0.890320122399404	0.851851199343147	0.934430171783756	0.887825276598366	0.916102427136441	0.830609670369179	0.87847844967956	0.886837931931569	0.838399808954072	0.930834160112482	0.821037510216668	0.908657234624533
LAGE3	0.0173422696029465	0.0180497933876999	0.550685345810898	0.0193015417067108	0.0188446428046102	0.588725439055096	0.0157783607497032	0.582257609453418	0.0174047017867344	0.575874784891097	0.57932102037803	0.549022650407654	0.0160373224836933	0.0185885499430587	0.0160490939625963	0.0125121494936072	0.0164428966783361	0.563430360775097	0.021078945110855	0.0144036630214328	0.532202188934746	0.577182020927863	0.0175324462672777	0.0134917443184853	0.0171163184223865	0.0145149133350176	0.565445139316535	0.0151031946715119	0.541252879528319	0.0184067430826873	0.0166151902239377	0.014274618286757	0.531225945588561	0.545728391841009	0.0380708815439292	0.0172600589891554	0.0142587739308037	0.0161924702561749	0.0163556068105036	0.013545042579076	0.0142403261502299	0.021078415227014	0.576433403303587	0.0166331350964924	0.594302732405824	0.556515341636326	0.0193354417628632	0.0227810158248387	0.0156684585759155
SPANXN4	0.805812817128993	0.728703006945373	0.745801833150617	0.80659681103004	0.799426707091997	0.848003843332057	0.74995993356634	0.757368086849988	0.788405736959256	0.780507691897468	0.584714590235281	0.747580021293253	0.838780137261839	0.816640225065391	0.782112655459506	0.850325630873742	0.771603986018426	0.741035139176812	0.385512751026836	0.515110061678635	0.851478869903187	0.781044385028086	0.871194055807013	0.897065363324783	0.728808365348268	0.575567875658944	0.778752569167242	0.749367378808321	0.681756925380444	0.808187345308321	0.706278735851343	0.838970092147405	0.753134421570963	0.788222961689477	0.810802853065487	0.831151195585414	0.84366453293693	0.862465180094021	0.836501205996427	0.796137975672557	0.833556940326679	0.757209502332702	0.615866090648383	0.741055625677766	0.721372406732429	0.781226751905799	0.795817644601953	0.806412788952224	0.875998010721264
CXorf57	0.0262526744909092	0.0364915859020399	0.483774368112074	0.03658768473498	0.0517701867230822	0.441154197699289	0.0262076788178745	0.407404892568957	0.0243967521944967	0.506700691141393	0.540247022737181	0.565411888322238	0.0237520882456832	0.0423811494161539	0.0470035849557241	0.0556929856199894	0.0267829404070474	0.368426739843571	0.0221031756353305	0.0520435481407528	0.217639863605038	0.340173726615292	0.0295003958509862	0.0189504778994144	0.0284510076146403	0.0302839312512592	0.510997211822996	0.0418657564449859	0.471429397430971	0.0228578279804931	0.050027299613985	0.0243490759624633	0.0543472982186185	0.447191727391692	0.02961659499784	0.0234729114493796	0.024549035088288	0.0343121513684781	0.0387312366214859	0.03702085561748	0.020312834771287	0.0500622655873322	0.638531583790892	0.043514967312729	0.536230689087913	0.323870250426851	0.0502627264006282	0.0247220303235555	0.0376125819247197
MAGEB6	0.926911972772207	0.893331175160463	0.877446729938265	0.901784485223376	0.902578403277445	0.904816010653941	0.821318233820737	0.912978707876057	0.937734773418552	0.922234358417038	0.878039958944005	0.928162411048863	0.922681713774984	0.913011856536421	0.593191027784225	0.905673829107645	0.898831470410294	0.925564682030734	0.721219787730535	0.80560105710663	0.795298418114957	0.91508947682825	0.871048952615773	0.947441872029699	0.830398406619709	0.787192971407286	0.911185656683197	0.881353513045041	0.885227355081653	0.92439061869639	0.867880563971211	0.887821646416836	0.914793569091612	0.913842305109578	0.932800133897011	0.932835500485531	0.917420332152214	0.183624084930657	0.794178902133184	0.864408321381659	0.933617944434733	0.821550906131663	0.727784750347144	0.901852214038422	0.943728676869812	0.912506183620454	0.882862934408858	0.924744570757435	0.868933657425038
PIR	0.0618121142078894	0.0506264061002596	0.333128679831596	0.0336573972025016	0.0401863304778959	0.26043312015265	0.0448114901732033	0.208207538215793	0.0395761568443621	0.258680262741386	0.215574465348257	0.119413370071887	0.0365769591468573	0.0389133493017674	0.0319861001818495	0.0462343120654904	0.0360539027592063	0.361220320151575	0.0518023724176874	0.0361561826118674	0.231306308044425	0.245473415166022	0.0301265025596799	0.0352756452750974	0.0353738198934795	0.0563257757582837	0.332166950687502	0.0280598894651817	0.230972750896326	0.0292431537304897	0.0297352983674196	0.0337102071370883	0.102386691758137	0.176905734921629	0.0449300382047494	0.054706246409765	0.0404186034115716	0.0219248178694369	0.0379238685938537	0.0330665994942576	0.0536844425917076	0.0569515798623938	0.0848196892873609	0.0473757956102984	0.248548375563184	0.212987212532379	0.0379828037678287	0.0338162422532891	0.0393623046031106
GPC3	0.570531008012009	0.526065270089144	0.809935271207138	0.595137878705879	0.764956266285172	0.71035304078877	0.662320186726141	0.493245813909209	0.680308267635357	0.631073385995396	0.723668678522101	0.776755492388008	0.719803861786907	0.7846373433276	0.897154480279486	0.838266863409112	0.759190318698321	0.716120705615419	0.878883496665306	0.757864289667365	0.686328449186247	0.520853451988121	0.569662289213443	0.732756080524568	0.817497704266009	0.685572258826238	0.7398067630466	0.518157071277365	0.686349595755853	0.818965292950669	0.724338955302771	0.701234414427773	0.511716364202687	0.720657681305642	0.556679092089392	0.496725939921892	0.833690573532143	0.912209863290584	0.639299495670774	0.821082217107357	0.499544397541972	0.809191325045444	0.854621066860669	0.655621998155944	0.777196397746692	0.6631815991711	0.736429382756687	0.582980745574348	0.92944280929436
WDR44	0.0935629205187484	0.0937754141343777	0.124089117441823	0.0911012737681216	0.0938943616107371	0.389875326805456	0.0922516603668681	0.43837974928539	0.117659777974717	0.438977667176309	0.390389114952341	0.184598943003459	0.107995650666091	0.0949524365832158	0.119847187824357	0.0953682731731506	0.133149332703571	0.498057364245649	0.0772436632963725	0.111889079668903	0.324430393118764	0.45685367539684	0.12082337997916	0.0861072389792195	0.170420947018917	0.0899127256402679	0.362976371716624	0.156341392630214	0.489697946756668	0.0707175700253783	0.226803136768015	0.083359358696662	0.318400423233676	0.543732051707149	0.0754987413563483	0.0677208208884554	0.0714687565490844	0.0965441426978804	0.0525583849161198	0.131207430408662	0.121309534325831	0.0689116861961245	0.236710496055846	0.0952313316107135	0.135738950132196	0.368154054678802	0.116326873948919	0.0771582139344792	0.0616884928589589
CDR1	0.931434005907557	0.924085731096751	0.73012203643961	0.939640648112408	0.925409885238442	0.947780010307878	0.932969907228373	0.939159400420547	0.887286571871629	0.939271568059525	0.845669877696062	0.930468044191071	0.927861945873203	0.936320144914339	0.916339710132903	0.917814712641297	0.903570671301252	0.909961447529849	0.71065470137353	0.593752390797724	0.933825977387073	0.935187033126089	0.932657628980875	0.926526108888029	0.926334896380176	0.793900424177684	0.940095825310574	0.916549385238637	0.944398289919227	0.922563138681461	0.781465503859365	0.925815463793613	0.925098745199239	0.944603163963134	0.934150718769048	0.944587573995437	0.933991844617708	0.894267149999278	0.930851342742309	0.887004172807461	0.929309811556315	0.92716879369924	0.904605643616075	0.91549749954717	0.930751169773707	0.923025805301372	0.904078243193711	0.882237950459869	0.911534880129813
[truncated: 15,549 more rows]
[truncated: 135 more columns]
