# Supplementary material for: Pain - related methylation driver genes affect the prognosis of pancreatic cancer patients by altering immune function and perineural infiltration
Source: Front Genet. 2025 Oct 8;16:1600883. doi: 10.3389/fgene.2025.1600883 (PMC12540144; doi:10.3389/fgene.2025.1600883)
Supplement: Supplementary file 7 [file DataSheet2.zip › METnormal.txt]

	TCGA-HV-A5A3-11	TCGA-H6-A45N-11	TCGA-H6-8124-11	TCGA-FZ-5919-11	TCGA-FZ-5924-11	TCGA-FZ-5923-11	TCGA-FZ-5920-11	TCGA-YB-A89D-11	TCGA-FZ-5922-11	TCGA-FZ-5926-11
PCDH11Y	0.0252125549679933	0.04089216505195	0.0469738603933186	0.0354283615317177	0.0400349688317882	0.0217240786152938	0.0250467504257039	0.122470364758203	0.0371153572113314	0.031241281918915
TGIF2LY	0.868172581043777	0.901887513930359	0.849891793794271	0.710731090909431	0.708408497963457	0.726633408132864	0.722207312596239	0.878950635964392	0.806332540356082	0.697547686200387
EFNB1	0.808963585078114	0.518207009248978	0.611982460118712	0.735728517382805	0.789802550723216	0.798014028961028	0.88300459117345	0.642354137676081	0.82143033417937	0.773286242692162
IL1RAPL2	0.0284562683785167	0.283676696045761	0.304321546879583	0.227304440125932	0.0457725155444973	0.0337345171381653	0.0277561861498836	0.0456444810066769	0.0411438312626599	0.221458362172797
RPS4X	0.858213205643076	0.49318784623855	0.615737859292772	0.624226995334769	0.811296179200901	0.81968314689367	0.914115167385788	0.74720556922257	0.892509248839162	0.633349800754996
EBP	0.0153199020003017	0.488341783060296	0.525142648496497	0.326146374885736	0.0161755603548943	0.0151716465580625	0.0154125486600223	0.0202529911122515	0.0158752186711308	0.418385135744392
UBL4A	0.0122368134425128	0.521449452008778	0.540022844906374	0.442677550068633	0.0141979489339404	0.00997276511040897	0.0107332079641438	0.0107790715037607	0.0144506604946597	0.477003128301247
WDR13	0.941896261684776	0.953779950622287	0.973994579734225	0.951068535455918	0.902686766462208	0.812817492510803	0.898640121135494	0.937001842951445	0.899986304636443	0.944184014636025
MTM1	0.0436861176266278	0.436546491701799	0.532820200095862	0.438716318601934	0.0855082077060651	0.0791012816074956	0.153241058207613	0.0299459232529633	0.0320418913232833	0.434488377902307
BCOR	0.0425073239495356	0.227212895126121	0.0751896061982795	0.0310667059694626	0.0270997694565334	0.0309764487263893	0.0301273808170541	0.0422527966297366	0.0281943414784278	0.0266663390178569
GABRE	0.910741630618606	0.863345677771111	0.879921708695513	0.880262684705384	0.910115183761286	0.901421038630552	0.89311656472161	0.895586224775787	0.91506367608945	0.883750200516679
ZCCHC12	0.0331371198890631	0.533192610867002	0.536084128015846	0.437684835014777	0.0268033017406806	0.0251916955248596	0.0304315862584261	0.0428912579361072	0.0307546211008568	0.400257388632945
FTHL17	0.993202528748723	0.990442092099362	0.983868397156927	0.989858875731845	0.992557030899975	0.991783895002647	0.994895050805156	0.988565047335116	0.993411548853728	0.984126610462666
RBM3	0.927462040240367	0.936743181717254	0.923673812002936	0.856936006730612	0.945565798248861	0.939675058919173	0.946275979503629	0.954737562328504	0.952563985804088	0.915667867222162
PORCN	0.0133887536808782	0.478843973624721	0.501204962313373	0.439818198008804	0.0124015953427737	0.0096035703763575	0.0099358861387749	0.0173105947087125	0.011141168926568	0.429417023129573
RPL36A	0.026384688273909	0.40968725112264	0.41795538511327	0.391058578673932	0.0232478697396976	0.0264254347793567	0.0256655813943298	0.0330624897138353	0.0216399291238357	0.449755471669155
DCAF12L2	0.915011827518014	0.92205796613374	0.891769152281018	0.844099395331384	0.91640887681389	0.870854677942459	0.900651675820016	0.929610917909726	0.926747461088176	0.856545362416409
PPP1R3F	0.966986647597206	0.862568059150372	0.801823417476059	0.758160470560912	0.95802325588048	0.964180634572657	0.932040641427074	0.963715874432228	0.966065343134905	0.748151955362252
SRD5A1P1	0.701653805862847	0.680511083198527	0.709831253068103	0.74150521446503	0.802963400900341	0.724840500713593	0.824965916636253	0.660946504806054	0.798238282534251	0.753703636401573
NR0B1	0.0934519184957332	0.431992461379175	0.351674695556904	0.262093007147355	0.104816198184474	0.0544954822503038	0.110906737318681	0.337514071025902	0.0712441405182286	0.232527155840671
ARMCX1	0.668544158271161	0.619642166055934	0.542628035874614	0.559771430004156	0.545766191713308	0.525167993911215	0.518914540622007	0.633831563415709	0.602872553770091	0.474432973623839
GNL3L	0.0803562227080529	0.596225684278582	0.620181791199377	0.603820262951184	0.0649558047698161	0.0619435823703037	0.099802119128805	0.0557261382474614	0.0508103478725226	0.555632606681567
NAA10	0.0213226898662731	0.556941255866279	0.511216989225572	0.25796098433215	0.0170798626835814	0.0167795397986301	0.0151803968637722	0.037339439752557	0.018577616259703	0.116246519054307
MAP3K15	0.265189232966651	0.318592323101418	0.379159003873183	0.280700451696474	0.181350919843735	0.300619810519653	0.585979497794282	0.409684378333209	0.216502588750994	0.230073711397229
PCDH11X	0.030706103924061	0.102881467414189	0.0350061136162555	0.0325111220793434	0.0262053379027554	0.0186208502804232	0.0162000728048545	0.128836872230049	0.0225388389437689	0.0236513294162633
WAS	0.647894279271913	0.633993302091977	0.717735224542531	0.740324623512625	0.743664978503089	0.828438256401417	0.914208204422318	0.746809222845409	0.822661742122268	0.652439355296101
HS6ST2	0.862621680155607	0.482902979072568	0.603440709659795	0.662461481885426	0.836148306392027	0.919321020739894	0.932550795260016	0.812217089405461	0.892425025418528	0.706616247028206
RPL10	0.0680474825700793	0.24774836288168	0.339968235027953	0.296762590824826	0.0408619954327789	0.0356897094491263	0.026841730520424	0.0525393288998874	0.0352135475459579	0.268296280797306
NHSL2	0.0480921830046159	0.308645127412123	0.371087853703399	0.252919664128945	0.0403537789340467	0.0438067071651285	0.0433724656197088	0.0424149697123149	0.0416237872086659	0.27279853888433
DOCK11	0.0147313792672105	0.601113669363796	0.566139811396082	0.552364736613929	0.0133254551089312	0.00893697702863469	0.0100119176831399	0.0136212737379645	0.00974711406344156	0.518641578164271
TAZ	0.0515492629313985	0.50264260229385	0.538079159223287	0.445682804588722	0.0642945209158797	0.0559858550540905	0.0570046902111834	0.0868521358672556	0.0572878109877406	0.52027852176414
PDK3	0.0181225257733602	0.570306693578159	0.564838899206074	0.505088380498843	0.0156835003248177	0.0119688893293367	0.012605296526614	0.021537582696333	0.0135962098026341	0.504219819952171
LONRF3	0.0297901181069631	0.521490313415715	0.510487566598339	0.481987709672053	0.0477432740550979	0.03180182885871	0.0555285585774437	0.0284747617893069	0.038429649347087	0.451295088953123
LOC401588	0.0424729073416076	0.378941036293448	0.479070224555687	0.426606138877272	0.0382463312508618	0.0394865672106917	0.0297974718287961	0.0494364827314991	0.0383384320530502	0.472360175972058
ZNF673	0.256129842976934	0.473524690543498	0.509369173645204	0.491249910607913	0.235827568606613	0.27019207865989	0.250068768820339	0.201247437960895	0.223082645898133	0.438499394036913
MAGIX	0.0225378689043486	0.612307968040952	0.605257512162769	0.551491908043625	0.026017761539786	0.0204853309424076	0.024416078919013	0.0219737816376453	0.022332197965046	0.638390399847789
GRPR	0.862220670317465	0.803122877969197	0.640704707791655	0.648189476014796	0.859388056769771	0.832774722496562	0.889365303590983	0.847562945062573	0.908127755497426	0.743360143361049
MAGEB16	0.756717942026004	0.910323461644781	0.95035897623019	0.907863712416492	0.834067726819543	0.836512522407047	0.851648240871717	0.820173804860119	0.911287167610576	0.866827043461468
MAOB	0.0496682387879051	0.253971732543116	0.250127800559841	0.146808461745277	0.051195911066989	0.0454871847552368	0.0587347072136071	0.0967929485824399	0.063096197314835	0.133917526879194
ARMCX3	0.864400071888633	0.756233972450095	0.712287235330393	0.667529395028731	0.820742847353133	0.813000078818415	0.885260509613463	0.842980569232617	0.861354073835336	0.707239896642016
SSX6	0.836164204149953	0.670805882529328	0.660246791585006	0.492566480586359	0.730809010441109	0.744398400736574	0.718281978433626	0.813534365529616	0.892281231184066	0.422753852389398
BTK	0.832446893490188	0.673397675215007	0.660827215544723	0.708131196173165	0.756738618943805	0.735738910228087	0.882800394880652	0.817742143370776	0.88941658176635	0.704982606249629
HSD17B10	0.0332309067132844	0.279984050354481	0.321022542857304	0.293531922343559	0.0285881406367395	0.0212428140922439	0.0262643646563066	0.0494932582915868	0.0299042304561185	0.243647350177858
PCYT1B	0.109310943607489	0.503343304188474	0.493485742469719	0.421015797692214	0.130861315882808	0.0614215338055118	0.0829711498482632	0.0207001542483895	0.0572572273775391	0.414603530851281
LAMP2	0.0346655470218223	0.479842740636606	0.443420138550424	0.478411882895282	0.0321530806651082	0.04106753186634	0.0389818970588103	0.0503172926533112	0.0323944996528211	0.438772014670821
SLC6A8	0.0167130715262864	0.454325291356552	0.407781577063163	0.410219971537535	0.0139899570676648	0.0107812559219032	0.0159178130661137	0.04382467160735	0.0128367980495598	0.371427847737188
UPRT	0.189317652794269	0.486344382923531	0.380742407918418	0.261879938030746	0.10357544452364	0.0605301127816135	0.121714361023913	0.214802151681479	0.0869112539837257	0.243622054115303
UBE2A	0.0147547880076129	0.539349472717425	0.563562667463721	0.383311347306533	0.0104786656370943	0.0126199146618241	0.0124889384902053	0.0143442148567654	0.0199573402646811	0.321789257833109
APEX2	0.0311888085262949	0.465927489614183	0.458571785175775	0.329304839832659	0.0204678556881859	0.0222806486352219	0.0565897523613482	0.0354096032919156	0.0260446392809659	0.37432689626209
MED12	0.312948120226335	0.46681708024579	0.396854427773544	0.334525706647301	0.253790905286894	0.138884550744971	0.155340798860963	0.306252078293972	0.334519255523843	0.200863010445263
LOC158572	0.711001580639456	0.619745984403744	0.587610824192696	0.304452644789794	0.547753400239722	0.314982291817283	0.375834505943652	0.707746037974067	0.598027775390269	0.250091256415247
PGK1	0.0308655944922179	0.379647245928923	0.446559966202933	0.377831661698322	0.0278415366448765	0.022152516662728	0.0271565943736057	0.0368314833972236	0.0257203523552796	0.36211824277137
MAGEA12	0.879617266138825	0.881177882501004	0.79562511975229	0.813604312106976	0.775715718367776	0.744856733901331	0.739592670493301	0.757334562711305	0.838939796218056	0.756243049559596
KIAA1210	0.744221699182778	0.58702553334651	0.612961721817078	0.577684322685773	0.657140723289977	0.718880285383733	0.745356932789767	0.573779008355399	0.790973488397562	0.510739505016352
UPF3B	0.0735968210705062	0.431675430332234	0.456266891970009	0.319421981672551	0.0472254859750351	0.0466722342848212	0.0650358614499541	0.0638608729429167	0.0514434579299852	0.234497234641081
SRPX	0.898221635206556	0.800259887473055	0.74897221343503	0.698325240918488	0.883595529549617	0.897481584092005	0.932574056515929	0.870309061226985	0.865791956413519	0.687736765968448
H2BFWT	0.943770140484136	0.872488277215832	0.86083844344569	0.885159984205004	0.936853843964237	0.943804348388898	0.934528845690283	0.924646012619314	0.948448999892965	0.872047730090104
CHST7	0.63063388385221	0.480884287978251	0.765740657917826	0.79664255997652	0.678777278732938	0.859087320152833	0.876054507084137	0.690644242279139	0.591493949459121	0.838801599396287
MAGEH1	0.0329081340997222	0.423998606099295	0.478284126735848	0.479712225031139	0.0649159648181501	0.0706653483407537	0.0688511038782332	0.0542974992357996	0.0908140070634251	0.454353872523053
MUM1L1	0.921238552633012	0.90292372063482	0.821298592802293	0.744517785625591	0.913034467265986	0.926095330456183	0.941004524155666	0.920341180700604	0.923051304995313	0.756065812694968
TAF9B	0.0196495223471094	0.521025176094195	0.591619838086202	0.36480590047835	0.0188591574409153	0.0145713800865486	0.0143143965099206	0.0294685574703346	0.0133761829013603	0.397488340091278
MGC16121	0.805764592950538	0.601702073574091	0.535013306504475	0.528613690860532	0.771230898439515	0.890556243395976	0.918144732694395	0.857509823770082	0.81831763959089	0.483135157154423
STARD8	0.0288184611144093	0.506621676192981	0.535485622407427	0.447643693576966	0.0436280019688912	0.0116046743445604	0.00928859969754727	0.106011473831152	0.0203328459200413	0.490672892263969
HTR2C	0.176051581479306	0.299689593623255	0.206527590599738	0.162337310533948	0.188028692293289	0.0694560690375287	0.129704322550941	0.191039306766707	0.100816629989362	0.130501295269995
ARHGEF6	0.375638636511609	0.470158957482807	0.474815032470531	0.572152217817554	0.551043426490751	0.616840011759378	0.611138427477744	0.315163286526448	0.600501275711993	0.601871393081662
LOC100132831	0.731117685032738	0.676032357606252	0.667491553140386	0.560153892981874	0.579977617121433	0.601399969223853	0.710782246064964	0.680889289890344	0.763246173133213	0.525828907688368
PRRG1	0.689392090701831	0.721419528228764	0.559596464555588	0.493480267278406	0.551224545856952	0.640796318794235	0.475104891654596	0.606875899548117	0.711168192731546	0.506770609580159
AIFM1	0.070799907096608	0.104129775513214	0.190304076726664	0.122137332547512	0.0382423762211319	0.0394292363645363	0.0502938726238182	0.060706409060199	0.0391811124896406	0.0683958777897387
MPP1	0.0541457113510459	0.359619591823027	0.398195073147218	0.365955458118279	0.0545282663316841	0.0353006712199946	0.0415504018692062	0.0539570703533972	0.0464600811947075	0.307067701583082
PDZD11	0.0500042943704976	0.414964586054188	0.4856955162471	0.475442277618459	0.0478129869624818	0.0509289266598733	0.049813454011717	0.0666119000819163	0.0544339009482251	0.474874321830579
GPKOW	0.0486350650180474	0.384326731282281	0.466997265883191	0.418834861503659	0.0483028410767169	0.0611847495670666	0.0434567589092817	0.0763022018316036	0.0538345408964529	0.338113703203538
CA5B	0.298926608731186	0.431395134679277	0.441214531525474	0.339032172524129	0.23167120774722	0.304105220590169	0.249284423334997	0.342990747703487	0.275005313147126	0.385890094616605
CXorf48	0.766097336170321	0.764487950751832	0.701971265818983	0.584932502018551	0.709719545606553	0.716408798102448	0.807418643548692	0.868046219530147	0.895327350056728	0.610010274741793
SCML1	0.0355227830879748	0.396960023004342	0.394366708054331	0.351004474154811	0.0252866975184801	0.0249725982670298	0.0327998746574411	0.0533397054191131	0.0362802635860051	0.400951147027151
TBL1X	0.873303897779711	0.722957050232807	0.625796070942581	0.593623072179607	0.912907465072344	0.927895002768427	0.927607634685611	0.893814464362193	0.916808915680867	0.649484713521924
ZIC3	0.0747329778881259	0.468611399000719	0.477863653257099	0.415636597938602	0.106829270899853	0.0124900915359754	0.00960482687162669	0.313054485651792	0.0311871678682145	0.399651357973899
TMSB4X	0.0179283036061998	0.358510518814779	0.409139326651303	0.268402873764125	0.0141629314851328	0.0134938339287982	0.0173099984497015	0.0264678145141861	0.0146516316636475	0.2187316237544
ARHGEF9	0.830367258019462	0.93055819896049	0.931471821959989	0.889047773226177	0.890832418957795	0.843955421263943	0.915474087268159	0.901636668381532	0.926979345916872	0.921015169610858
TAF7L	0.820299487905416	0.835235680743046	0.821044183597096	0.749212616791428	0.743635212910644	0.785862977132569	0.783429643991726	0.892054856765435	0.897187566282082	0.648290839824481
SPIN2B	0.0654819571948933	0.39582207274421	0.377225065215471	0.41173601197689	0.0402456959367926	0.0463081234158586	0.048888824266561	0.0613455841084145	0.0496126119681362	0.340399266536016
PIGA	0.0564063580031914	0.465066204848991	0.472031611013642	0.394003678207944	0.0479233772241401	0.0508456402778503	0.0609147727879808	0.0638031931080161	0.0563255819316258	0.401358006253187
GPR119	0.931774659225798	0.847301688182091	0.851817827368108	0.820842185064423	0.932764551464922	0.938010779989469	0.931486762928221	0.87831095041551	0.817491909256157	0.915584614911484
PIM2	0.074901762068079	0.449701119441931	0.46510870134307	0.388363705317107	0.0476861173646822	0.0411757070135755	0.0647248301997115	0.0648527415417786	0.0476945427325729	0.467665281662537
MAP3K7IP3	0.0255432889799715	0.19867744757387	0.190214939600763	0.145967195818751	0.0238791377011281	0.0250042681333504	0.021893157770242	0.0351985053308468	0.0259489792539799	0.179429048020942
CLCN5	0.0179066301976055	0.476187826984639	0.380467787719196	0.378631944420435	0.0206879777515033	0.0206062903699939	0.0194976879244872	0.0249126490766364	0.0228534921219371	0.329630593095394
LOC100133957	0.0193045963072592	0.582951105809138	0.543452322357242	0.546084723367176	0.0174559095913961	0.0181476166112886	0.0164172654260503	0.0193360464899765	0.0158468949550257	0.549352610287488
ARL13A	0.859341572363145	0.90335378719787	0.921717575809118	0.87304926991611	0.836343028771909	0.838127954424331	0.839092067806582	0.906533138895316	0.864369613948446	0.835342206005662
TKTL1	0.937204850864703	0.934953109344751	0.93878059718431	0.918424296272671	0.939141339705881	0.944780292458777	0.944879443063702	0.932060901802334	0.946127417278429	0.851692699044367
AMMECR1	0.0571763042882116	0.347035161691758	0.342954577828744	0.288247046985685	0.0488781376852064	0.0340982838761713	0.0268490736203662	0.108774714938851	0.0379959906911643	0.251317870923657
PAGE2B	0.710995198533895	0.706248942543461	0.594956328884531	0.616907452119192	0.67370894163902	0.79721754596125	0.748035844641989	0.787484101301648	0.735237801970185	0.627886072670196
ARMCX2	0.600735652829977	0.59830563212995	0.718109359875835	0.890343941652902	0.814591221369681	0.830662942397837	0.88475740066958	0.539939826647336	0.825581273838083	0.834517555987724
CD40LG	0.748874247696726	0.876105128781329	0.724836332585832	0.623151501738762	0.675910737599768	0.673633158416899	0.676933410479677	0.883894871165983	0.825275972022503	0.443062259308127
MAGEA8	0.838300382651936	0.714396997107454	0.679911013149168	0.531421500484754	0.688827628800517	0.649152608362576	0.667930267953044	0.821419733977319	0.865277279102038	0.364857375903511
IQSEC2	0.852586424971177	0.658668224015707	0.652473933417228	0.649281235097352	0.71612137306544	0.819267759186969	0.887151260948442	0.714813591426258	0.755960307230458	0.645663185032707
ELF4	0.524798336480127	0.531135312179022	0.653698136870967	0.767981245940835	0.571640276339375	0.829380530669934	0.886235596521304	0.258450267830402	0.454049742087389	0.845007973152508
SYAP1	0.0737587234112989	0.0681135209208273	0.0751480305384014	0.0665331003900629	0.0689227294991386	0.0813071080237129	0.0679097049256328	0.0735983240952575	0.0563374859437931	0.0465911024506279
SLC7A3	0.928805885888927	0.695293598920456	0.781255666129044	0.72115467064425	0.868658619543464	0.892880455981354	0.911080779402714	0.761694300397129	0.929041418422959	0.791799764308476
PLXNB3	0.824419213269332	0.777995106225816	0.776467929614104	0.758132823253633	0.700181791927346	0.737949650838541	0.85880906830634	0.743842759574258	0.703534650835644	0.72721835523063
RIBC1	0.0340949410753011	0.0638567410670246	0.138331035167125	0.0554415588830867	0.0397773282897585	0.0276900329934287	0.0322208651058744	0.0417674380733856	0.0340591210636497	0.0432385054825257
FAM58A	0.0261691950002934	0.325787432305893	0.337035997332261	0.262209013462504	0.0210841078591682	0.0221450759907521	0.0170454465123019	0.0409415633751516	0.0254790542982027	0.22048938856002
EIF1AX	0.0142738856420557	0.0143772202354361	0.0148860716948081	0.0119511266470197	0.0115007982788308	0.0115392559112094	0.0108539482030111	0.0195688475172792	0.012110772504709	0.0102323844810659
TGIF2LX	0.951840644041703	0.926884684894315	0.897347813112133	0.727326784265669	0.897267562618414	0.857117469771533	0.883489097595777	0.953825217977445	0.963749367709712	0.754645957411739
UTP14A	0.884817033176013	0.789811123000003	0.762238575739484	0.642163290499064	0.902669846927599	0.908302539826687	0.897060683780734	0.874726270011274	0.920056163861456	0.669894429818634
TCEAL6	0.0451020422347034	0.449017378204079	0.542833409525493	0.570377911837646	0.0885573437016077	0.067980591250415	0.06124589648989	0.140620143016846	0.0309551174121651	0.533195860256929
MORF4L2	0.0539107301403768	0.265359187174242	0.26707861699272	0.2059132878933	0.0280683976660148	0.030493993624101	0.0291734938256303	0.0584946412108914	0.035645899122341	0.123094619280476
MAP7D3	0.0624997990401792	0.134928990252406	0.141763335061488	0.0523816062922066	0.0491956638720648	0.0563309967267099	0.0515995717056668	0.0861171241967869	0.0543562577395957	0.0692124896073801
FAM9C	0.839290745449089	0.526174090591958	0.59286202133712	0.546090618713291	0.812189182664409	0.829363946811699	0.885560399831073	0.806758344105978	0.873016350601329	0.537293282263381
TAF1	0.721015913175004	0.880219282998907	0.926268303744843	0.899755664525416	0.822634660451003	0.830733306115843	0.760525242164998	0.827445819982976	0.915908266158911	0.877074726214315
SHROOM2	0.781158904963828	0.657686447912599	0.64104408351987	0.603487940613378	0.869021682486117	0.937615296185754	0.893706733559552	0.830212218460189	0.839005812681193	0.606783117395868
RLIM	0.0149656357644344	0.544730905391817	0.59182083974115	0.505168213765576	0.0167568068363102	0.0158293747028281	0.0126075500130207	0.0185646283006413	0.0133033763818845	0.455750819225629
TSC22D3	0.214181608759406	0.354993531918452	0.352261531460632	0.253806706356407	0.144768203934518	0.0781033499278442	0.084237884084879	0.441440008233476	0.172506077840569	0.169228872020033
SYN1	0.416595955245743	0.742476710099889	0.584261573394299	0.504018028682119	0.398115656297861	0.346037815594397	0.442065638235546	0.389459405570572	0.443856195133689	0.537068730326446
PAK3	0.0886287205029394	0.424318394365646	0.438117092467324	0.394140879948817	0.0521096207742946	0.0144151986831625	0.0117531657854702	0.10512312736563	0.0676793644074885	0.306553527427537
FGF13	0.14082597537775	0.580805770668412	0.541199934356918	0.577234229765034	0.260021622523951	0.252961917923758	0.194238034041051	0.188945453808954	0.199674532130247	0.590166422768832
KLHL13	0.648289437487916	0.635119654738782	0.455410676859379	0.394550890941857	0.573462527308102	0.711295825105641	0.691632381025207	0.723107951253335	0.519197120899855	0.398656398762467
NGFRAP1	0.0246811602571089	0.294617531504525	0.275876470232505	0.152933745583573	0.0243663710917571	0.0183714570370682	0.025698413460557	0.0292546038717698	0.0231900716389461	0.0537626680205011
SPANXN2	0.693333080697121	0.447817812539964	0.475066498297146	0.539644814526587	0.63644040307387	0.714434629977062	0.671793095805288	0.748662980674134	0.611154137381795	0.439993103625836
TTC3L	0.924596386560464	0.88258440332227	0.84233989796778	0.82372214645209	0.940275683505742	0.925898746843227	0.926609441783396	0.920321384426595	0.924683968125406	0.812665857656762
DLG3	0.90425435842971	0.935693911356489	0.916635926706822	0.860718248887565	0.913292281431612	0.879777176709825	0.86407116980855	0.932640194005432	0.914611558682515	0.889563548342934
XPNPEP2	0.652089936948617	0.506377717184243	0.537388237198523	0.512475656187714	0.642377350475542	0.76352871778457	0.882423759457189	0.352858733592783	0.751753674676504	0.493870291514474
CAPN6	0.675942467309477	0.212717723650547	0.413042420320212	0.421885439132401	0.59119157610531	0.680000333562645	0.692580937711173	0.731309341911237	0.648897096980278	0.424265433618742
ATP7A	0.0677550726290621	0.401873508153555	0.408875719708367	0.397508748449669	0.0507008724447999	0.0332575334446383	0.0497917148316252	0.0995667705130101	0.046437459393452	0.318816942037812
RPS6KA3	0.803953147751389	0.760274758435194	0.723560018924333	0.755216005325206	0.859591134025037	0.800041113956759	0.883716881229238	0.672147693013895	0.868806823706133	0.693906975663553
RENBP	0.947776178825236	0.929468280048367	0.918044924409682	0.928277863528715	0.947394775528403	0.957500725464442	0.943113679797003	0.929737156588936	0.959905027620443	0.940484172030945
ARSD	0.0376846683565345	0.0799564961272893	0.0705314835169686	0.0512793319958542	0.0374733958671388	0.0287684070602965	0.0315437283569697	0.058500020153678	0.038161461263462	0.0462038084921229
ESX1	0.149693676428087	0.388931070317753	0.268255784219931	0.215630759280467	0.107354735728547	0.0937966570672881	0.0999979569415205	0.0926047173935265	0.0583634484906252	0.0878487443583346
SCML2	0.0211422191044016	0.0559934047724914	0.119420255991083	0.0315051354232151	0.0171682907893243	0.0227949713304135	0.0163568755446302	0.0226802786072701	0.0221227497401271	0.0389002898663199
LOC100131434	0.0171571645793563	0.582462891642926	0.576159165905455	0.48314751586226	0.0150754117174152	0.0123574240071297	0.0120545725254223	0.0161756799917204	0.0118240589139142	0.506552989712468
SH2D1A	0.855997899729513	0.706792272963287	0.781391157549974	0.777912108690814	0.888079318998466	0.937172392256519	0.925426045713734	0.860797137846536	0.932723906549689	0.834544328807205
FAM127B	0.494318387216105	0.6108787091684	0.538493007064251	0.46662114484639	0.412572021878994	0.308316573219361	0.479683238637456	0.566822710105471	0.280294633264549	0.384268628623451
ZNF81	0.0454821153340707	0.391665061111532	0.353175530439568	0.31959787906573	0.0329280717043214	0.0378810991614463	0.0283485696116853	0.0409875083938971	0.0363103988691677	0.270055445969676
DACH2	0.110265437799172	0.388054202207215	0.407555615343959	0.36611480708483	0.153516087863515	0.0525293296393595	0.0508320513285156	0.345454531639039	0.114102443450614	0.297420208974574
PPEF1	0.919467905567689	0.903747402195303	0.870706031875968	0.89384099493034	0.915342862015585	0.929463259505528	0.896263056565083	0.91126776645097	0.951821387884375	0.90503371988287
FAM127C	0.0471835985968937	0.21692416252282	0.197820649853452	0.175262108720252	0.0523896858952324	0.0269646204313521	0.0318715013318027	0.0764185018859245	0.044235174830706	0.105561237772301
VCX3A	0.829142059432508	0.701629656427788	0.813991904773252	0.698849520674662	0.808606806132809	0.804208732577895	0.908145336364385	0.873631167383764	0.868709234419841	0.68066392910604
GATA1	0.832384678287889	0.852974232077889	0.815310739614638	0.742798460906716	0.825131723419227	0.834373737397075	0.849034387247875	0.858106404059905	0.891793412331834	0.747261027966771
IRS4	0.0663060206384251	0.239450381455318	0.335910072924025	0.236034057626937	0.045326765600833	0.0486964423056114	0.0453114275413423	0.0717573558905498	0.0412104548013925	0.216830955200813
RAB39B	0.0430207697388028	0.328096302250153	0.315873200245598	0.341025325368263	0.0294823451892595	0.0297453753536961	0.0486619811541947	0.06531474951766	0.0304175080817723	0.233313846368627
TBX22	0.0282430169139186	0.535284365423976	0.457062376368182	0.390052792152383	0.0519956595647252	0.0109782148514104	0.0122366695812648	0.339266203290162	0.0191346743813223	0.352064447766138
PNCK	0.902232369717574	0.852404800197568	0.832865219966806	0.842054940310158	0.861039261507022	0.88897410148529	0.910269108741293	0.92146178100901	0.888556559400379	0.797399998415991
MED14	0.0130288268404339	0.0431002661688745	0.0289558828199922	0.0109977659971143	0.0142288578876854	0.0139501904746867	0.0110020463752684	0.0148366625959866	0.0143310578250085	0.0136546835588096
NCRNA00087	0.0270454706448914	0.380756130745556	0.494277062965654	0.40714036825653	0.0251695579175541	0.0118898632450309	0.0101271671506166	0.0416722313752751	0.0166303762888331	0.402276370700937
ZXDA	0.879955678992164	0.789191927508769	0.690024841001034	0.645965963895276	0.906217830833394	0.889845858189374	0.941221572277555	0.883710453134233	0.897432787970082	0.712934746351923
SYP	0.0335523584373766	0.339353030280432	0.412121065127447	0.288834009644235	0.0386072954224541	0.0380235850598068	0.0334481223818898	0.0520196823372535	0.0373428273611281	0.280018790355804
MIR502	0.886383863423061	0.75975342989256	0.738086608617128	0.649716279055209	0.886708685475234	0.914001023425718	0.919644235445845	0.927324355320761	0.95412478525452	0.645658349922269
VGLL1	0.87573768420767	0.448963663556843	0.610215315838779	0.546912667728049	0.811496491090949	0.755010845023557	0.866333197644892	0.861644163288887	0.913918194810011	0.531683458761058
PCDH19	0.0832262641838608	0.380721513531936	0.360915007687255	0.280199273827369	0.0640526391149099	0.0493362566542983	0.0522778441903173	0.297679434140846	0.0681030547994319	0.316945505383223
FAM9B	0.915839455714595	0.92401285358608	0.8880682223151	0.807336120245633	0.901410583340036	0.895429931804316	0.923170343529642	0.922338693589316	0.938593446551979	0.854093972105647
ATXN3L	0.921501817395519	0.936546980898419	0.957589441011132	0.946038725551479	0.928128590757935	0.931765295116504	0.900655875681585	0.937714572161449	0.935010003018109	0.90874514112539
MAGED1	0.0720433587475408	0.362090514081596	0.35648864926875	0.296325397957363	0.0356229527173566	0.0295325261908753	0.0261986959194736	0.0516388145560245	0.0318576079562613	0.302182696875837
FAM9A	0.71296753573381	0.699196084833996	0.700170232494722	0.569986066415782	0.68002519924476	0.693592613550238	0.677751217549311	0.780029740706109	0.840232174308395	0.565296999268455
YIPF6	0.0586263127824622	0.385287725109811	0.496935206037887	0.424339064186028	0.0508490833308985	0.0387862017050991	0.0463520128937243	0.0751285046152133	0.0514935400046947	0.363847511900719
PHEX	0.953150147268355	0.937975724703069	0.950406588991488	0.894017566160579	0.954161258374691	0.950948467686459	0.943730269370316	0.946294618404131	0.962984355814386	0.936948422408121
NDUFA1	0.0498920139057995	0.395084953077834	0.418903087214515	0.3707434498672	0.0341498922510286	0.0359833628177798	0.0539402396946959	0.0837944442206012	0.0512141117390133	0.415391183658345
PABPC5	0.152540547631155	0.2555284702277	0.226751813043992	0.244708833707677	0.062344986649835	0.0684776545052242	0.0538248553016966	0.339666210195944	0.0719364953100904	0.107106190990245
GUCY2F	0.859111602585331	0.670671058457147	0.756845946202969	0.738055756548245	0.821974019032112	0.851880336088768	0.879801295114753	0.890214351732066	0.924283364860375	0.666879957827291
VBP1	0.0266974824773363	0.39185304265729	0.406143838485611	0.428947588629087	0.0356514339262012	0.0240603108148387	0.0382363745861675	0.049018462315299	0.028162896543091	0.38537850417183
CHRDL1	0.0768334626506587	0.109563822998269	0.106629703937046	0.072287497353009	0.0533077592087047	0.0420652269266603	0.041572941485227	0.045854519311752	0.046539782086233	0.0375558865974108
BCAP31	0.0248411381009066	0.364416479595817	0.259809994552571	0.185134701956049	0.0255624659192809	0.0222300715218544	0.023414717605732	0.0291436640465455	0.0283881066478803	0.107874094477044
RPL39	0.0157084717833194	0.432966511511621	0.449826779319886	0.360391977101425	0.0142713095327888	0.0139382892022215	0.00905916719885354	0.0190337329148639	0.0104991382424866	0.334988748586894
BCORL1	0.0347291826469351	0.484690404164664	0.53567689965222	0.426857137534105	0.0326020965947289	0.034452190162974	0.0289088048138395	0.0485895580106184	0.0345444027991374	0.430480029685297
TFDP3	0.760418516271898	0.648340593736775	0.654454134283187	0.585433592254063	0.73216627824086	0.694979117707676	0.814118486781557	0.829625840454734	0.815570549805146	0.601593124662191
CXorf58	0.0281134628786132	0.224039111897803	0.24799527857518	0.179072245560666	0.0311199794137767	0.0270108951576236	0.020460560643071	0.037293530861298	0.0266510532244481	0.223095491951389
ZNF630	0.727160301667003	0.816440147735373	0.833112525445997	0.540781519623996	0.535734091395277	0.463576752616267	0.574278746429427	0.795814335811763	0.78807197963265	0.612924273852114
UXT	0.0480439682882501	0.147129340927721	0.23096381422407	0.0820216871695342	0.0254989018713894	0.036015045836268	0.0395753690425841	0.0388644082630969	0.0270816741034214	0.0538134744703598
ATP6AP1	0.0308330396276273	0.575104364119702	0.602481619496632	0.519132041750759	0.0168735767297638	0.0162961624155821	0.0102113899983891	0.0149856378143989	0.0152682831342601	0.532239964409987
NUDT10	0.0716926866038763	0.343411244218449	0.355754579660518	0.341112089229984	0.0464709993346096	0.0726573993778474	0.0549222787916234	0.0794209271693803	0.0725136178500246	0.422407554005137
PRKX	0.0878805440799459	0.0988495836963613	0.170557007498877	0.345453961841502	0.282678278955115	0.546029648270525	0.573704105467138	0.0552272517753489	0.160736716316504	0.353991996645011
DMD	0.0341117601841408	0.361349702791186	0.301032152564813	0.216031718010799	0.0325872239272314	0.0308331033717438	0.0232784838365448	0.0440967286530877	0.0366290541241053	0.259087699955337
HUWE1	0.0385138236134204	0.372436136588508	0.390204584976075	0.274511627804319	0.0256769229540739	0.0331860769367771	0.0301506019496017	0.0622625867522489	0.0459775611259764	0.309879440594235
BEX1	0.0567840414592477	0.364473679789057	0.357978726419993	0.442158933276191	0.0494118227269199	0.0710766335642441	0.0709999190421349	0.138732031174903	0.0476349970411447	0.374834692334297
PNPLA4	0.0493369459277091	0.0445668980066177	0.0518387514478889	0.0285056488757445	0.0324655210486618	0.032072186910803	0.0276195534618339	0.0539537078828964	0.0304545247233448	0.0341479704453588
ZCCHC16	0.639032677052566	0.372736920999145	0.482947634460318	0.441762453388364	0.588187102811267	0.622601169894947	0.647766135136155	0.52357388786871	0.782024775987889	0.420884003141244
FAM46D	0.304561611869312	0.494823498212499	0.351435287690041	0.303475286635563	0.145341633553807	0.124090974585311	0.242709727075296	0.0878793084015729	0.292249737977255	0.222210203092359
OTUD5	0.0340656526195021	0.441835201548152	0.579829482691782	0.436871721161744	0.0115488801389647	0.0125378038970492	0.0108567077904936	0.0150740318999418	0.0120514862734409	0.457236555399284
SEPT6	0.701913043109161	0.715629876035198	0.721572922619948	0.648375245436502	0.756627739151416	0.871471694108325	0.914795376357914	0.660828434192378	0.734371881351986	0.62841295838549
TBC1D25	0.0236189122305784	0.501139097036695	0.503520897180457	0.385295941319915	0.0196557913793812	0.0203400750349929	0.0199450180624604	0.0230797405940665	0.0188826053200785	0.42398303933859
MAGED2	0.0827741132008683	0.43294535649821	0.494159716687372	0.412801163444559	0.107910716203045	0.0900900392246131	0.111888182692395	0.101371578791958	0.0774396605017852	0.373104303625052
KCND1	0.854896004464402	0.905896608155128	0.842023171220333	0.787562643106397	0.906390498889287	0.905322581643769	0.889234667076568	0.893712154036573	0.911070620514079	0.815674512762823
CA5BP	0.928654824652957	0.952405507590677	0.958822164474741	0.959362501461734	0.929039526604072	0.928017946430535	0.903488818493737	0.936586404576969	0.948430768377581	0.948661357920056
WWC3	0.811952002850065	0.741525306889439	0.614704335871516	0.558765732366291	0.723506810183947	0.705225270899019	0.889789804148154	0.770012094098716	0.670533626694707	0.52393128121755
MIR424	0.58167813415359	0.689810466478707	0.533851652482282	0.56633723460459	0.680037544631061	0.850326220090477	0.798823941344996	0.729588184376438	0.678143130323704	0.579888817522841
CXorf26	0.0194513414706682	0.26344809545758	0.346242929701556	0.314992802191399	0.020304809576038	0.0336989601374669	0.022693093234993	0.0332198084785685	0.0209875249202815	0.327104193733163
PCSK1N	0.0183536886332397	0.454626963868112	0.383580371451331	0.33687906406853	0.0239000736296784	0.0129550869194528	0.0128150308508093	0.0254324540314799	0.0136843998937865	0.215829692856024
PRPS2	0.0275830538009235	0.177165129395176	0.184613188414846	0.153536384870918	0.02661299299136	0.0250384626144458	0.026383804858414	0.0472245456291365	0.0316694848511153	0.145428675311313
CCDC160	0.0223964450476307	0.649049095859153	0.590216215965852	0.455713207081826	0.0310259390051848	0.0118259170486227	0.0128851375485687	0.0225450675131236	0.0180512751346485	0.445999823212993
MAGEC3	0.820449251000706	0.617094377506165	0.733521139378887	0.619806392834614	0.692339754092815	0.80895006400911	0.863801708527702	0.828130325009711	0.848145136556785	0.614152808153654
LHFPL1	0.860935685698279	0.562747909619375	0.578038867869855	0.601846363551956	0.848277725323685	0.850168192469297	0.79899233281354	0.840769457231168	0.884138649536712	0.570580460480677
MIR888	0.873361302829195	0.67798594241043	0.682960014878534	0.661609897978263	0.876861330939057	0.887513538330989	0.874731561306617	0.901841845978273	0.819615687377556	0.618933427008288
MST4	0.0549522615673174	0.376354714489954	0.321352828538147	0.282267321214214	0.0508885415954912	0.047407940016049	0.0745635801169271	0.0629955066755828	0.059011418909116	0.345947618362343
TLR8	0.921724200625504	0.849797058011563	0.753132582276311	0.730909416979972	0.858106673633966	0.868606284434232	0.868232955997313	0.9172078705811	0.925658626534744	0.698362447894211
MECP2	0.845030477175278	0.733082332893771	0.676120620477911	0.622721037497508	0.801012058302284	0.828188989584565	0.835983285458293	0.912261878806297	0.762306742773306	0.677231094690435
FLJ30058	0.56137552303615	0.501818045326325	0.455376952112075	0.543790250775842	0.61317953814061	0.755646376504034	0.795526379027642	0.686048837130027	0.559825174534524	0.616157618698555
KDM6A	0.0192429343150129	0.0181826266337632	0.0183636185327089	0.0141453759629884	0.015961549641199	0.0164991410698013	0.0168874050066143	0.0275686223114073	0.0193564369613195	0.0138046890070336
TMLHE	0.0553936111941118	0.454700062084495	0.439959921051223	0.320639143020902	0.0598976936524989	0.0669963386415661	0.0739644834272265	0.0724142616643028	0.066948188138293	0.221893011318296
RBMXL3	0.87127012900957	0.94018388449816	0.952920385799591	0.951713858422372	0.915174463311872	0.91438458588689	0.795183502255475	0.887124830883858	0.937057644614601	0.938858718721446
TMSB15A	0.0889140561160064	0.455185826165096	0.463604280352739	0.406743066718483	0.0583493135778209	0.0491764373571637	0.0589039526130067	0.0941465334442785	0.0538768468221221	0.360526025533854
FAM133A	0.0700628802859729	0.110881962517636	0.131005070234184	0.148085225314132	0.0604370408590148	0.0626195179805053	0.0582787747103847	0.121941492960852	0.0606237276074373	0.123420713559961
HPRT1	0.0301929733274128	0.42411682132063	0.5260940370412	0.44717800376209	0.0214462574163084	0.021154082300419	0.0192026028843627	0.0224867370144758	0.0211806242285368	0.423660374668169
MAGEB18	0.829840350717685	0.744516292835254	0.71497091580116	0.675744577086845	0.796620317435215	0.831586913401859	0.840600529764311	0.799654275458028	0.879449571313809	0.678832725736545
ZNF41	0.0612567689294171	0.437750306564565	0.453628619724558	0.403906037276148	0.092610887145537	0.0356414084805216	0.0495522812020882	0.0828208393335008	0.0742519660758604	0.436830697085471
CNKSR2	0.845519232550278	0.907494570137847	0.946926068827979	0.903689172254587	0.913444968567007	0.884277430261356	0.897895578982833	0.888064001493942	0.929393042732239	0.907807006676752
TSPYL2	0.0593860415062329	0.134030675422388	0.143289386202105	0.112776062551966	0.0375209506182482	0.0422573719368651	0.0511943275622047	0.0469143078030694	0.0390016255736581	0.11446127088419
FAM155B	0.869093564920984	0.601974355836487	0.574193241767368	0.612948605567649	0.860325342500097	0.939405413912874	0.927673076322966	0.806057889074281	0.89220535216334	0.746635194629321
CXorf38	0.0327450753567835	0.217913323279522	0.222308688885992	0.136656325658144	0.0306548881693187	0.0169720054949136	0.0307944410313246	0.0337948063989746	0.0307472164356686	0.111664422259152
PHKA2	0.0580877920924901	0.294982760808979	0.304817268369823	0.245929206735559	0.0433165392861033	0.0472783847014345	0.0373314634640802	0.0580281040890991	0.0395080870589661	0.206641539347082
PNMA3	0.896693477159076	0.766588165429433	0.817207627170797	0.7019255857053	0.8363631632972	0.87191036827292	0.890401442820479	0.868426573533744	0.84308604857581	0.733508946111494
MXRA5	0.0872150811107501	0.0399848702150628	0.0470283797712318	0.0526856105652507	0.04409864221239	0.0399091781450694	0.0406192347347667	0.123904806292021	0.0379426150656068	0.0312573774684228
POU3F4	0.0948169639631921	0.252288198535279	0.288781580800421	0.240024421337636	0.137154977738561	0.0898963609179756	0.104218018885303	0.18539768395088	0.109385124379846	0.224869196089603
FMR1NB	0.987317716219723	0.987676529629548	0.986743740809238	0.991363611408969	0.988385488525282	0.988094628305513	0.991181880819188	0.97382592735713	0.989338301117574	0.988938290708286
PRDX4	0.0624989512728085	0.452501934902186	0.353174522333809	0.367288131069735	0.0393652610231492	0.0446042522151126	0.0454719084295423	0.0554941554830828	0.0532638167158322	0.439131743494474
IKBKG	0.0185988021557521	0.624390162167811	0.650956593297589	0.542285016816431	0.0137977892460693	0.0125593569176652	0.0120832839783324	0.0184524285720032	0.0131495935910139	0.599192896400884
CYSLTR1	0.4505921443343	0.396753359517436	0.392632974226909	0.353219955985116	0.383270544682097	0.470577634026564	0.504825887352605	0.261226808112036	0.480667428873063	0.28719276433616
COL4A5	0.0425374446614359	0.194195509442551	0.161482100098216	0.135287747411538	0.0854251029447724	0.044174358061044	0.0465187976184595	0.128428436587727	0.0888767378420563	0.0930969733141669
COX7B	0.0763913559364543	0.445825986620165	0.449096835198085	0.365191097493833	0.0680210280565657	0.0627455567460617	0.0622682538527332	0.085146484509803	0.0769535255779423	0.245694098135508
SERPINA7	0.785845729815972	0.641955819057236	0.791669096449987	0.757303489241645	0.846862546380801	0.851662226412904	0.69141695332924	0.855738519930348	0.883610830924353	0.766497859614158
CASK	0.0172178196157059	0.251691672436173	0.274940214241971	0.0983563883549382	0.0152259586997475	0.0159929841443867	0.0182812849160589	0.0220266827461082	0.0172910690891925	0.0896186285676251
VENTXP1	0.94812172748777	0.679744929674584	0.70741364139133	0.805392950209561	0.947187484959927	0.971185048070151	0.986042872285301	0.882581291593821	0.96240536217853	0.778154930845939
GAGE2E	0.987023924597678	0.981215623368295	0.95961597796978	0.970890813225495	0.983320977332898	0.987280119245243	0.984424125514228	0.980971864139701	0.989353986335264	0.978189367442152
APLN	0.249215435115644	0.507453777389907	0.557830126131859	0.39889923143282	0.266399071795059	0.285469178410068	0.329679571748834	0.364725277976537	0.334776594899905	0.44132938037451
MID1IP1	0.0390945490744848	0.508022498966715	0.527619159341607	0.447709464089102	0.0473173613795553	0.0464684225414361	0.0576024878124177	0.0456159439451077	0.0516483579763786	0.461745046078486
CXorf22	0.0482493069796062	0.143862134673593	0.155527719315271	0.0910422438588887	0.0254753156786986	0.026518751002954	0.0213089800956466	0.0791433868371753	0.0388475301888426	0.052967599470614
USP51	0.0494831690167607	0.448365109571146	0.344531495432431	0.362730421209281	0.0297389173741071	0.0401409170418368	0.0215537640744484	0.0392630823415026	0.0295502676217235	0.282706226800839
NLGN3	0.215703737774709	0.460596342224179	0.390409635803611	0.333235681070259	0.171119997985536	0.0807865398552621	0.0623865915371906	0.349673080455556	0.127174604173235	0.227126281485273
SMPX	0.877688580775619	0.880958832216972	0.862468917589631	0.864571972473603	0.904071833029151	0.927417789195893	0.920081716330578	0.870914448509534	0.888744606454696	0.884670231407083
BMX	0.70499010415421	0.61243174190497	0.594678921792586	0.444473955898946	0.554561371942016	0.543842078742261	0.720812901790767	0.786297136144238	0.616014898791657	0.361995825291257
GPRASP2	0.373335201954339	0.524184028205233	0.517128535535803	0.595854175246353	0.41433346741743	0.479748621600507	0.598512206961536	0.484502783901164	0.275605861596866	0.584088230503948
MIR1468	0.905656965251419	0.918679019876081	0.875103083995158	0.88696093308072	0.946529743573685	0.944103249060189	0.936419918345557	0.908473048083976	0.923393175583138	0.919122199425086
WNK3	0.0210823126956042	0.418812056106631	0.387856985805682	0.274870946218062	0.0231123076833137	0.0188841529211224	0.0184881179104759	0.107048301469206	0.0202481777259318	0.199025800547693
LOC100303728	0.071324355981117	0.351920759158219	0.392691023564652	0.348514428087886	0.0462176690029257	0.0470783960847604	0.0505360360487636	0.0643524327310563	0.0652518972436094	0.374732339730624
FAM123B	0.0255154402112573	0.422443858511219	0.452804369290823	0.413460364751622	0.0247788744281592	0.0269548391021099	0.0211702428399466	0.0140735361102212	0.0203152479483158	0.36862030905254
FOXO4	0.163707663566591	0.11359775408445	0.252651372862821	0.293067894022973	0.264876380179027	0.312299109280788	0.442255748673087	0.263904265010307	0.432092530491232	0.306287092434498
PDHA1	0.854239519993761	0.888162662554111	0.834302500976766	0.663512966756177	0.830229664134473	0.68574916240975	0.67211353221309	0.895522931277627	0.892782321177461	0.634769810206044
ARSF	0.380318120435842	0.551818246982361	0.370526590219784	0.295951569681109	0.294756088302672	0.165710131458279	0.237773817981003	0.561216302048656	0.426006206869801	0.159945062633346
LDOC1	0.0509292390768798	0.422642021667409	0.508566106625496	0.443730763705517	0.0564969451013073	0.0418198811188015	0.0397524713465408	0.129520705838675	0.0421955811996617	0.428236605499167
F8A1	0.395060455788855	0.285782878232455	0.358838672088054	0.391597225927188	0.345006171477857	0.477788253895488	0.576973227955559	0.296601812916029	0.322634197480918	0.371089663558264
UBE2DNL	0.82604465312256	0.458056097559386	0.427952872395527	0.37528407246102	0.470401323144361	0.512046845617804	0.509348371994929	0.591643024694509	0.794282116591333	0.364714554509054
PHF6	0.0594351851398157	0.300111302657665	0.310203576843284	0.321985913967805	0.0435544470288616	0.0522474305926522	0.0414457789763951	0.0640795632344115	0.0465475126133853	0.221612952198673
XIAP	0.0662097861599275	0.300528092476508	0.364109065182096	0.205832211300178	0.0446266910050829	0.0483230099759295	0.0867241966786946	0.0823424927686222	0.0401755986982911	0.109860403165547
RGN	0.404802499644749	0.568365038534918	0.491344563803585	0.391098815737221	0.225079017115806	0.048348419291487	0.0495343207790988	0.416088147000039	0.228965553911003	0.372857775313669
TRMT2B	0.0148342414649741	0.286453663272295	0.420404479993637	0.343599264990881	0.0250964702340443	0.0153527893022084	0.0231576010340567	0.0378712945767628	0.0211933186494362	0.299296630785478
FAM104B	0.030818477925104	0.266268537899473	0.274970202723087	0.121524878445404	0.0181301969084017	0.0241510261446864	0.0303521250952772	0.0265054253255994	0.0213060770910842	0.0607210282516879
KIAA2022	0.0747292485434958	0.337072444822721	0.379681069228214	0.358036974465447	0.0639098809273963	0.0549805621042668	0.0627511611978912	0.0988970903311612	0.0695710369103631	0.311227610921223
NLGN4X	0.760807242802662	0.898267835274958	0.898469232561938	0.769483122337412	0.830426940335946	0.848951221193403	0.797511659551058	0.866279511049453	0.9036790417617	0.778972246436673
RBMX	0.0805103834298588	0.354308689462339	0.39164483129149	0.368204694075551	0.0552523734706778	0.0858504904676059	0.0725524036507116	0.0840908439302055	0.0827042146835347	0.386474635761869
LAS1L	0.0389350788688454	0.210271237304521	0.157655684954828	0.152559356771294	0.0397741334186301	0.0278143958221586	0.0316302180355653	0.0472451052197193	0.0301910964669776	0.164108591581716
AFF2	0.592736649684123	0.593556259817305	0.47216455448981	0.311816458761672	0.485892440631791	0.428250758240291	0.270450015549862	0.620420069011756	0.494214693054555	0.246390855822132
BCYRN1	0.749456421283668	0.508245470066073	0.568778447778127	0.603733424000536	0.7518883042341	0.697191187851935	0.843389434338503	0.619338080744806	0.836531644966451	0.545566162052754
GPR101	0.144666775708213	0.421891923146464	0.442843227787801	0.42010767511211	0.167816134978953	0.060716799359761	0.0475507195192994	0.346739415842557	0.0771739247442623	0.352462316633734
SYTL4	0.171887188085601	0.279140933114174	0.275098091447266	0.267358714325051	0.188886530548541	0.263085592399829	0.286280677703794	0.154300764785255	0.231695621240771	0.224381005698971
SSX8	0.838333488064071	0.803762016731961	0.688769830996703	0.802718281924999	0.85909944416272	0.901990580694198	0.877865829687943	0.840282045351947	0.861068093373753	0.813785000593289
HMGB3	0.0499996014548187	0.490556982958095	0.570005014894124	0.472439958365433	0.0280217959137204	0.0329559641495336	0.0202988191072489	0.0773335855877101	0.0320542928352156	0.496478131292018
ZNF182	0.858111468863712	0.684385452740665	0.62688165505266	0.608905526477733	0.855221426364673	0.870956928214561	0.861361764577072	0.915951360942499	0.862033890459285	0.598635777274721
BHLHB9	0.0891759066785458	0.270098859888023	0.353819707038684	0.291128760049086	0.0886366628647865	0.0542895543899558	0.0888656883784075	0.139846523386921	0.0790201457684898	0.206455548283824
APOOL	0.0456500566900973	0.283193331733982	0.293567780956942	0.267471605106222	0.0476717242792629	0.0304829408888134	0.033279599111659	0.0779510314175469	0.0667747734307733	0.281026008456297
RNF113A	0.0179264384182714	0.429932246057007	0.486801897631609	0.420936728813627	0.017616302062552	0.0144064918511655	0.00983650187597521	0.0157705973051432	0.0113147800074398	0.381941670322516
RPGR	0.00904469361688255	0.43756466023407	0.484886941583821	0.433542406510376	0.0108077369932751	0.00626503115634535	0.00665841844326804	0.0150400891444633	0.00781656346422136	0.387749515249337
OPHN1	0.0747004082390503	0.580052509612866	0.57599578336008	0.578311452220202	0.0707626670883721	0.0713708841792845	0.035741773230682	0.0792157785241235	0.0776635415982799	0.605495588857224
ERCC6L	0.0399181185386278	0.202581502599776	0.167279244616452	0.164489804166137	0.0726999505085171	0.0590071839760841	0.0827690775792153	0.0461212790417218	0.0660384994440516	0.247766931854809
RAB41	0.8501014341457	0.882916205547841	0.728196762996978	0.781606620598129	0.896958048872565	0.943623886646462	0.955783897364455	0.849360349696636	0.905545046458588	0.73202814909697
MIR651	0.951927485945417	0.917931706246762	0.896310934519055	0.947039471323243	0.963391579354523	0.963488063972255	0.950880890569265	0.943522004521953	0.955694469563303	0.949057586756007
IGSF1	0.0434833039763983	0.394094713033125	0.369200558114805	0.308058188389915	0.0305353936361694	0.0345255456940096	0.02858855169971	0.0815646638998856	0.0333490949788968	0.268141611982648
HDX	0.865915271917823	0.865906970612383	0.790492298244502	0.721696372925864	0.882410933072692	0.826372933462534	0.912052873500183	0.874572589891184	0.882765951105888	0.675038161230831
FLNA	0.966885999582654	0.921849962459852	0.912860075340167	0.891110176143648	0.983723329163308	0.985340184624067	0.98960128709288	0.966870413692334	0.97417882753848	0.85501177460854
NSDHL	0.052693018480152	0.530987676168861	0.529367896178208	0.460414775093673	0.0556168706618879	0.0505793385963313	0.0435907693201773	0.0411313377231907	0.0490698374521511	0.501679128006389
LUZP4	0.888806447441329	0.924029431178759	0.941045395886404	0.93642048531644	0.874775111235375	0.88331583112012	0.902865249197555	0.930862518924926	0.923094561317468	0.911978377415572
PFKFB1	0.674203218294525	0.414483203980215	0.514756984290519	0.481956155054315	0.600077985366632	0.686861443819077	0.695587268345404	0.620035520598881	0.755758343703676	0.54171235328707
TIMM8A	0.0152863244967591	0.356853923524187	0.339985704792714	0.327249102259408	0.0148074269569933	0.0132036681751585	0.011937055856872	0.0192638715865185	0.0137359250426143	0.194700970587282
FAM47B	0.691292845678773	0.60170619112643	0.60693109594429	0.634956980871208	0.660484221862455	0.678695558327595	0.77236605548766	0.641825423529899	0.678054555432043	0.622482939711184
MAGEB2	0.976577230545076	0.969592840980392	0.945740566290909	0.971392881563432	0.976830695445063	0.977046295189039	0.976158072620801	0.969775326532257	0.974674223453986	0.95811292929792
IL13RA1	0.0496864541707124	0.493658747468937	0.494323722486502	0.454944079679909	0.0359372666739801	0.0368179161932146	0.0329481858180043	0.0581735735467757	0.0366965306891743	0.406409081972595
AR	0.049824679359652	0.430897411439553	0.44761630266117	0.445257055340814	0.042048651249738	0.0356463620008757	0.0364919995013239	0.189546333069073	0.0392288313856574	0.459402557756691
WDR45	0.026259483150998	0.37508928633429	0.454535353717327	0.32795563927836	0.0374777838550092	0.0408993295010082	0.030992339116259	0.0473287687500291	0.0399830903655089	0.39645082507561
FAM127A	0.0361610197125853	0.30280453609561	0.331634501669174	0.262551951007177	0.0368775304703402	0.026565324595632	0.0295176536905149	0.0567480008491589	0.0300604972054253	0.26311758238811
SLC25A14	0.0408430921143569	0.388383571055966	0.426753600773553	0.254842420814525	0.0302478736945768	0.024406769735713	0.0418424706271032	0.0575148150418866	0.0295375607384259	0.231889031866708
DKC1	0.792057884864864	0.899085699710955	0.912018853023166	0.873750666420212	0.823280500099256	0.763256822823151	0.788419606173218	0.846319570750771	0.872584388617736	0.860391395961188
ZFX	0.61014922889609	0.884324148808522	0.742189719192163	0.664601869613492	0.501577502956799	0.236273327597294	0.361057846822339	0.745581975163075	0.747802397044435	0.719720604432414
ARMCX4	0.84454304702185	0.909130209627241	0.879015402979609	0.89193002994991	0.863875274325718	0.869633186661746	0.890357847016064	0.874676496585128	0.873031753399339	0.886600755523003
RAB33A	0.019272261587875	0.48990570526308	0.555328263706192	0.493044060090072	0.0165655585626152	0.010678656372482	0.0138311247417814	0.021700899793652	0.0133449620863811	0.525220371072576
DRP2	0.930365986428114	0.906965305489919	0.864380256728434	0.878337851923444	0.930436768018457	0.942135901286993	0.934248737845304	0.904724215341195	0.932067168062388	0.922351317252737
PAGE5	0.741969933054388	0.644904371737557	0.595719620342022	0.846461926211026	0.881579471850016	0.911714793384133	0.922781234678016	0.744152409729747	0.902847618527286	0.778354782387042
DCAF8L1	0.945965441686422	0.676624471800521	0.646839326478994	0.639518329448756	0.900215076705543	0.954780606445259	0.922854279796033	0.883990090140231	0.937020623979744	0.69855704705531
CDX4	0.435686112105503	0.634292569644616	0.602504182423696	0.492703590263526	0.395504644600854	0.392698809011789	0.397570298763805	0.513322831979795	0.400111845963648	0.465797645090549
IL1RAPL1	0.806910801701582	0.9143834097635	0.904357037349503	0.854699722570433	0.807756481857508	0.833968875342169	0.808082736749831	0.876937161478567	0.891537418609694	0.691252940725234
ZMAT1	0.0209057375017587	0.176677632690667	0.320012901819264	0.177791576846566	0.0182765543394608	0.0176169350136082	0.015995418899375	0.050030331325736	0.0171297774510289	0.163703476725411
SH3KBP1	0.698432408190539	0.876359935292086	0.920644230773463	0.897373983468167	0.834327485167625	0.776434312379536	0.81641854001523	0.846373175552882	0.871552425813643	0.888968764287108
SLC25A5	0.025982147889199	0.256891530164223	0.301790141408556	0.217413916013237	0.0225036799115464	0.0213477753797641	0.0201913787110238	0.0431749160572037	0.0250377809049991	0.228312756446071
DCX	0.903317907166335	0.750498809892769	0.658764636354537	0.76959221515737	0.923607682235613	0.901789521215297	0.909687971019828	0.871988010663481	0.923885882441673	0.645787140742658
OTUD6A	0.856113899491686	0.539756906014241	0.519538727456642	0.519250105502395	0.680977058661462	0.703735561678292	0.717258587957768	0.769030904999864	0.897729727959064	0.490518105572656
ZXDB	0.151834046188767	0.470675012560101	0.46984698883567	0.42538066536606	0.208073472751882	0.0561869753366681	0.0351321736886229	0.141128297687554	0.0470903385477681	0.362362463567836
PRAF2	0.0235280375107459	0.456780365163607	0.550994322845477	0.416405953302502	0.0208785411226923	0.0177647844167527	0.0223076539658606	0.0199575154109651	0.0169265043146281	0.35544286982569
HEPH	0.891778986528067	0.935316565456809	0.916695427732517	0.837384174501302	0.906509295152183	0.903380376599698	0.915653896491142	0.92795656390574	0.927246867282524	0.841349367968451
GRIA3	0.0322579044622302	0.316204322714509	0.373353294566084	0.251126973916207	0.0368604108148706	0.0466994081152615	0.047622634979418	0.25529049440203	0.0428770044202996	0.220460617110239
GPR50	0.170322652157654	0.57361007527051	0.485215688729751	0.415387189253265	0.133191496675544	0.099915033256448	0.082024679768427	0.499863026925245	0.17609027410548	0.389702658979276
TFE3	0.0549664477243792	0.313456727748324	0.391464493387888	0.325240380881635	0.0541361114613941	0.0398266341157562	0.0389923950882998	0.078700592310078	0.0394782596646238	0.310609385630572
ZRSR2	0.79630431138978	0.869929623998139	0.737154618851576	0.580561546811028	0.656722697298549	0.53521142179351	0.533242382510096	0.703922116770779	0.706524233578821	0.582986713229594
CDKL5	0.618132211440615	0.648327761132268	0.396687817770385	0.393734561287415	0.583978053117229	0.418628843407005	0.489363338401189	0.770215794175235	0.566379779117985	0.328712560982565
ZNF645	0.963152469398236	0.955292744480954	0.952411042740102	0.930818444507085	0.969756002511687	0.968901961905387	0.971091860737377	0.957871396736574	0.973340925605808	0.89377234268933
MAGT1	0.0513421503293183	0.378248971960393	0.409540996607904	0.28715429206227	0.0426671771061343	0.0569036023509951	0.0478900073833944	0.0557479178088128	0.042139575256676	0.290408574787386
PJA1	0.0490684268902347	0.339061054203519	0.419759395708235	0.361782540903907	0.0655416352501919	0.0430306313715331	0.0513367386699601	0.0557353645187557	0.0606394523190858	0.344275963347874
LRCH2	0.162098905215733	0.4471184929964	0.41495844911051	0.36354640708753	0.18597960681318	0.317374874723813	0.276247037952303	0.305416015751778	0.172669878038046	0.411851515140277
USP27X	0.14563013336143	0.393400235764432	0.422437808037954	0.269180451501985	0.111765983057108	0.0446411293772195	0.0536382690187541	0.147197628926042	0.125399307543654	0.196349002634244
HSFX2	0.527006312920621	0.496245515817289	0.538190069153868	0.445612800914427	0.576408036404202	0.546220239554996	0.546190268405859	0.532860749233761	0.561013238274519	0.422244134143864
SOX3	0.078127729298363	0.390795496190697	0.375171538554404	0.358389629755483	0.141344184351271	0.113506523660095	0.122587947718752	0.118836316667295	0.107154677762123	0.322184903525674
USP9X	0.0370944716156359	0.0285889180137254	0.0485912514473784	0.0218550345645406	0.0199158933549281	0.0300127545504142	0.0259251486134689	0.0507608835506787	0.0332270621984761	0.0301404369309603
TIMM17B	0.0116164099720306	0.430445566162767	0.512291123786991	0.439533033326682	0.011898647046975	0.0104885799470315	0.00971823297704006	0.0113027038657657	0.00946130915091806	0.466535321922233
GJB1	0.889402959428849	0.870560004153918	0.793967126287727	0.757909786241062	0.906840295444337	0.898897383572197	0.918032622950561	0.908163784159617	0.929520628984276	0.744474144281018
FAM122C	0.0623899244937061	0.380342321337273	0.351336184008202	0.276000604502978	0.0590516021802195	0.0555953184138694	0.0449759657903814	0.0844949693362242	0.0511667520600296	0.189890931352179
GPM6B	0.0150828609599399	0.0952864980798849	0.0825455520907151	0.018935177872749	0.0137928135945404	0.0117004193146427	0.0118256813031299	0.0209186966668343	0.0140431200989172	0.0209770762528065
SPIN4	0.0467310797967476	0.342605839660623	0.319694271284775	0.2913001668311	0.0259737522949067	0.0203332964956846	0.0193931975412519	0.0468971336253834	0.0267738576924249	0.182407482470943
STAG2	0.0357669334572895	0.558020100934413	0.538329803789725	0.450421537749704	0.0523084322186741	0.0489920814540689	0.0588731345322997	0.0600158059017608	0.0571889111288966	0.437274007110992
CTPS2	0.913902744454992	0.827641026701107	0.764258683719232	0.72379228998962	0.80889004318645	0.802667021875253	0.886406864724321	0.853072324343917	0.909759227579877	0.674154738594862
P2RY10	0.904265567092452	0.899321541775528	0.796469676514648	0.715891052852932	0.876584680365722	0.879135539348212	0.865521128501489	0.897193710378301	0.940420458699583	0.635148229923743
MAGEB1	0.94805980495455	0.81430763851631	0.773241301509686	0.787263801093052	0.934152424082648	0.927122938714917	0.936797040072017	0.948937108769529	0.956047604766193	0.779790985535978
PGRMC1	0.0226886247575046	0.296924043817217	0.216200035780386	0.029117343599504	0.0181802148356154	0.020144643653521	0.0175984157795501	0.0205304302719962	0.016693425016629	0.0198754193735723
MBTPS2	0.819390978080009	0.863902752947346	0.724172394971762	0.862705885649617	0.845175902991956	0.914712764094533	0.930895898595218	0.764608032640292	0.811162359166505	0.923436291718138
DUSP9	0.337099120248777	0.425882994345533	0.419063375637963	0.345827204115115	0.269625735270532	0.429637282203806	0.560939715069132	0.250342972958814	0.31320272950718	0.394095297507694
ANKRD58	0.0425150644931719	0.570939863320571	0.591974197784871	0.607894198247688	0.0512190007645035	0.0446008843338443	0.0430994492224087	0.0513438552656466	0.0434010327544556	0.600619521507199
SH3BGRL	0.0444156135303655	0.220966532053588	0.212815371817965	0.196766750647176	0.0526102913396724	0.0558920433994066	0.0579544006719709	0.0347469578927717	0.0504466611316823	0.193944606038777
RAB40A	0.931697756143725	0.844751499814242	0.822157482756378	0.696658445956105	0.900356373140943	0.915989919674567	0.937161756091909	0.929696838211112	0.927006110360618	0.712120466404543
IRAK1	0.0277898928387872	0.417484182392194	0.404117130867821	0.341011807292213	0.0340817609607257	0.0232983292377929	0.0261256856127919	0.0365267663915735	0.0261572061936317	0.371965233769934
KLF8	0.314677031871162	0.549775550720389	0.479991605722409	0.355833513947866	0.21567270223344	0.114932157170639	0.107320970127778	0.364335918369168	0.204244756106996	0.29892979816388
IL2RG	0.464538949390227	0.278756502121959	0.397945745917195	0.432536858556035	0.527526369133329	0.638749061664222	0.720056120707047	0.49418270041854	0.668320908190369	0.426998604626894
ZNF280C	0.018056285422522	0.63823993781847	0.526417897846189	0.426854591063724	0.0139126158921156	0.0143575502462837	0.0109744017170232	0.0154240333646805	0.011473422286393	0.406524341992556
VMA21	0.0527187271498257	0.453946332332104	0.587921537203539	0.461876454395345	0.0187369133787283	0.0154877352554433	0.0212587453658044	0.0192442415996474	0.0152532852389467	0.469783901568386
HCFC1	0.0853481984150927	0.253010235297271	0.32889065144327	0.317628231686055	0.134624118864811	0.153168825414865	0.249349850627331	0.0677438786193802	0.0648410230204521	0.371947361673978
ENOX2	0.0484821399363732	0.26901083978519	0.278000890416027	0.277404896984786	0.0504152845053681	0.0489126380225593	0.0384235726246187	0.0571522432542604	0.0353529279786928	0.251638465597454
MAGEB10	0.826938219464442	0.911636798287789	0.927242035661129	0.899181498664279	0.887087628914956	0.850785200108191	0.87583340716709	0.891043799303109	0.920405532043169	0.822172590103682
BEX4	0.0279042647554115	0.448518376426169	0.443351427960986	0.26812173320845	0.0179418212936079	0.0198078594159379	0.0215357988836008	0.0345120584047488	0.0205582487453876	0.247502121613086
SPIN2A	0.424182548030746	0.57559246136786	0.503607642756685	0.36971710396707	0.345404893288058	0.331775760613887	0.22625467757307	0.439819444557422	0.456091275187568	0.334535080408924
YY2	0.887900412259204	0.795171282233878	0.811322381512002	0.879153565457451	0.911855890163674	0.956153580511717	0.954674720442789	0.908608088949107	0.901647095026847	0.933025616538305
GLRA4	0.782940029601775	0.516038873609633	0.558904366384008	0.573819362797043	0.751866862559415	0.775678662909867	0.7537988738161	0.7161968258621	0.825694075067987	0.44734794197015
HTATSF1	0.0444033049130403	0.473853110884754	0.449625608189532	0.446441939885921	0.057889675742662	0.0413653374400386	0.0348310469157387	0.0426946230945652	0.0439021649219279	0.441033225681958
CXorf27	0.886642550366065	0.828802068584022	0.767619884813254	0.831592894967651	0.909940682311687	0.948420854572193	0.940650862933665	0.888733920761566	0.947017298263797	0.864898207765401
SMC1A	0.0434112817564715	0.0807374687215264	0.124078569162876	0.049438682035475	0.035879001951252	0.0318212252975987	0.0236528825838427	0.0520876821922245	0.0202067399605426	0.0160406051643499
TMSB15B	0.598996055847193	0.664069676839642	0.718829603296047	0.66972135503555	0.715848485622802	0.675724866703966	0.587205477243768	0.755548992201561	0.613874450559048	0.583781090517826
DDX3X	0.0136382254899214	0.0213375744535636	0.0250379908584359	0.0168542798499366	0.0156549178279762	0.014930015003651	0.0106146236380874	0.0142901599429952	0.0184522401907492	0.013291775654867
CXorf39	0.0760711991463012	0.311388085824672	0.288819566203812	0.248227920166616	0.0560778331300434	0.0617071242906156	0.052040903481484	0.0835822134258854	0.0456782839272881	0.228772685048308
GDI1	0.0479377019789916	0.519113797360071	0.568039544563366	0.516846207289939	0.0381407425896274	0.0329217656409049	0.0367789848906106	0.0456108230516454	0.033902256174023	0.619624280052523
SMS	0.034473701251538	0.366197909622985	0.477924902818293	0.382957000708578	0.0265705545354622	0.0296597451033784	0.0246446881022769	0.0396622823423251	0.0231515354135778	0.446796028272582
GLA	0.0362742993407856	0.430070465475966	0.489138314257005	0.415093940675197	0.0231240240039313	0.020384107319604	0.0200483872030254	0.0418290809042811	0.0193365355859874	0.443401272269698
TSPAN6	0.483909442073496	0.753645860677313	0.50314253897203	0.407545678961074	0.368665982334958	0.099543394237621	0.149880127787788	0.480335341342846	0.531444716998866	0.387794724050675
RAB9B	0.888413543599573	0.595903484172234	0.642523618994005	0.508454321717403	0.762183497090034	0.789940994059007	0.872883515114726	0.737982684628044	0.712585090801944	0.490639350766574
LANCL3	0.0249792221933781	0.323601901477389	0.323355413887181	0.228527118118911	0.0276658374667315	0.0220716798992722	0.0250015116542436	0.0353954715063084	0.0251030238994169	0.225613859283462
TLR7	0.674927375190016	0.537626729630334	0.60450486688315	0.442479033657993	0.602203110946743	0.693375372942577	0.788724769061367	0.690133796044013	0.814983065670988	0.4368060997076
LOC347376	0.778046396059502	0.447523800446857	0.506090068219435	0.454114296246535	0.611358044565954	0.644674245873658	0.785318397302712	0.609692463075487	0.722272821713454	0.410607389910525
CXorf42	0.054456731095377	0.553561762566848	0.568076449094502	0.56104650089219	0.0590859278605671	0.0470130860735751	0.0497171988309389	0.0713873548817872	0.0610239087163679	0.557408258309695
ASB9	0.660147449007287	0.712172888897515	0.716248702840062	0.455669378092458	0.676563134987299	0.463625095034802	0.541904705342923	0.716494895184051	0.758663590496211	0.494688077770444
XKRX	0.0414462869617357	0.39699810166683	0.404668357459414	0.222257013601968	0.0406556938995864	0.0299916273377402	0.0223202170732863	0.0323108644777606	0.0288005625925513	0.0662352992553606
NDUFB11	0.0246314782195695	0.165676902033598	0.386437679215711	0.371162694169132	0.0166610013000425	0.0194398303662444	0.0172583472243166	0.0243282606066342	0.0174127650608762	0.292172754794981
SLITRK4	0.293565746199901	0.598494068096541	0.518032304051772	0.682459997255927	0.257992265239442	0.407803547044071	0.396145579182693	0.228667744673476	0.233240138449068	0.600716769600167
KLHL34	0.543134224436576	0.588568170981543	0.521945231881819	0.539272183086295	0.462295249789269	0.506809801855954	0.590896107541906	0.540655626004824	0.479142505349583	0.588098631333754
CCDC22	0.616203514318612	0.862764185156144	0.915585072188625	0.905770489549239	0.792149925908897	0.812973265380642	0.709781717154255	0.832689494264834	0.82754959621813	0.845291894562313
FUNDC1	0.0267253182497208	0.0221049276211425	0.0228538827907769	0.0153553730212534	0.025723241924576	0.025507155407061	0.026348428859286	0.0235671766838394	0.0220200712808134	0.018557233813416
FAM120C	0.0562877387226455	0.40622132398713	0.495204066834471	0.431174628645124	0.0650411980656817	0.0390499991773357	0.0399891513101392	0.0530805528019002	0.0392196433704968	0.455636473246097
TCEAL4	0.0169588837848369	0.208470339904967	0.175072187006429	0.0814985992471553	0.0181791838895357	0.0149582923976484	0.0135818314683541	0.018857876187199	0.0169078339568637	0.0665437639625488
BEND2	0.846341971052754	0.922183630551613	0.944642932812515	0.905899438994116	0.778013192163837	0.816992440005595	0.780369250850071	0.887736324225772	0.879406558450881	0.851747117419458
CXorf59	0.821004092829868	0.819634081993057	0.811416925840623	0.861913123211695	0.877344394233079	0.878545898625697	0.878637333640263	0.857373811024799	0.912442206411677	0.807187301358001
MIR890	0.832775476695767	0.721722496103471	0.67103549036593	0.586345385599014	0.790050071256846	0.776400354738301	0.835773186798888	0.852874358220057	0.82727604204049	0.579406123751416
RAB40AL	0.453626104072708	0.581433131700731	0.852993224952768	0.846462184366123	0.822682529004576	0.749385823225409	0.734252674791214	0.569785711288369	0.813292196725454	0.863817808414815
MSL3	0.0379004344291947	0.404901633854275	0.456939089004598	0.428696039127249	0.0474184571453426	0.0357373745701241	0.0339347305015715	0.0436978030285933	0.0265350454586098	0.456847589964556
FOXR2	0.885241132152749	0.937190938979433	0.95629724059933	0.936716127719602	0.880291251516283	0.921791023411256	0.884895037996479	0.929061820620743	0.927892614032476	0.923105026994791
NKAP	0.0231330590829985	0.434477255738955	0.462668100234895	0.412781611241654	0.0198574938703469	0.0208935082192563	0.0203709678269179	0.0377574973693158	0.0220523783929639	0.441303607211708
ABCB7	0.0578922289840878	0.388566890901908	0.432257840491931	0.255086023020553	0.0346428210465023	0.0445462075397767	0.0329647837653658	0.0688409212377867	0.0334396913193998	0.306412979934082
PRICKLE3	0.0433477847227937	0.538262532914218	0.485250042167133	0.420166380126646	0.0407638337633374	0.0279710052114921	0.0352203628035654	0.0576299436346464	0.0586398828261759	0.410053879486635
FHL1	0.0165597877892814	0.7071336981874	0.668087485382658	0.628800476407007	0.0189064088766491	0.0119481838932166	0.0101554829299469	0.0168306497294439	0.0122227779479854	0.653371672270112
LOC554203	0.0396486690728425	0.0352685956820742	0.0526659564495877	0.0421246735417612	0.029084204260362	0.0350794294708138	0.0298349188777895	0.0409289347867205	0.0232898453207328	0.0365853195203667
MID1	0.382837124873071	0.276429973694497	0.26056518835393	0.363130753979583	0.442811226281802	0.60377327996424	0.581076168087571	0.359465052711975	0.397941825886635	0.343931477455333
XK	0.749660431008706	0.605495001597327	0.615522670125114	0.591681882856796	0.709389170646623	0.837027940659277	0.831221668218341	0.787353552023552	0.747322539522955	0.623142711409635
UBQLN2	0.0962993798797019	0.446219757115855	0.415651196547068	0.431674022602559	0.0436546416109493	0.0454024253633329	0.0574755158942007	0.0875773340714489	0.0442286514967294	0.368195726362217
ODZ1	0.924721504549172	0.944594663357633	0.932441524698023	0.867868564086015	0.889087125352929	0.920567107434893	0.937195188214255	0.918606474412189	0.938439231264229	0.793366484534066
SLITRK2	0.747958317468407	0.504442244745624	0.489395439340023	0.594362030649856	0.669768410940681	0.863213207987137	0.886632471051628	0.699065636610154	0.821943162470129	0.500827112555267
PLXNA3	0.954106084646316	0.928228227345784	0.933717920951335	0.941901365440567	0.958175722073445	0.966062274246146	0.964432131818743	0.951428070021192	0.942707912277223	0.943598681670887
CFP	0.52468346809634	0.443354929679868	0.670011564018813	0.862808176524834	0.667714687809962	0.926644202278108	0.923162542028176	0.314094564088039	0.715933833981316	0.936383205439651
BEX2	0.0326696874937989	0.533757105117567	0.554124679373938	0.432243850485179	0.0273607788649959	0.0371897229666892	0.0328854719945865	0.0382291437498541	0.0286306782668109	0.318177274006051
ARAF	0.920043396015702	0.908308872869125	0.885515015660311	0.825960340293579	0.915016410063977	0.882438882409292	0.95253910790705	0.914749382855933	0.914518346886457	0.843217933794145
AMOT	0.9184651908272	0.588229906496345	0.604591588283035	0.599321291034434	0.926312988512002	0.924501831718318	0.931461331903006	0.91661816460398	0.92845343497455	0.581173157801831
RBM10	0.815399784711765	0.906465760829098	0.91187074669091	0.867214289495202	0.805047279555068	0.836041809428515	0.860327547621334	0.87800623885722	0.854149808569637	0.803424033364319
DIAPH2	0.0668157087298356	0.237135968842122	0.215723734661131	0.269140184873383	0.0500377998770541	0.0514643606289238	0.0476045315903569	0.0525850250642989	0.0432119941415793	0.147585740683612
KLHL15	0.0173034301983354	0.480376571501316	0.398162300121339	0.362101613690585	0.0140219121581404	0.0110296293412128	0.0147169321547273	0.0222382947209485	0.014010909134651	0.309885315817418
REPS2	0.885800017645554	0.920793527236346	0.917700562619613	0.881000163523608	0.866406174583516	0.83330641050832	0.835597627843986	0.656092449227995	0.907372651622258	0.844926659494288
CXorf1	0.781190001788392	0.530719201546682	0.539056189457647	0.43222760300298	0.700291345729801	0.664800355605941	0.648855992183022	0.785065719003656	0.856338646769231	0.273188170278389
TMEM31	0.86972685250928	0.569317484506043	0.564254757263601	0.65129069209634	0.87603804002254	0.866523415516673	0.893464090606372	0.848197770680878	0.912112236948051	0.699679870207467
KDM5C	0.0990121631017207	0.07853342626729	0.0900816609585201	0.073359191599437	0.0507916203895639	0.0545513868582708	0.047745794262702	0.121341565699201	0.0783767774573405	0.0786729920382058
SSX5	0.553984301353875	0.538927708356456	0.438811724262066	0.309585963984397	0.472755198980809	0.459802761048871	0.537770507543526	0.403870514657752	0.619345272979963	0.309283887894177
HAUS7	0.764741948402392	0.778364363520635	0.669129797954179	0.632608860118363	0.80379622738792	0.872329125507873	0.852893672834434	0.729988588627635	0.763777717670574	0.699387739155011
GDPD2	0.0936287983875069	0.266830540587573	0.298185470249416	0.212737209571637	0.0989837217774128	0.0819442886970981	0.0924095920310926	0.102443996112578	0.0852503646308854	0.173329905688129
FOXP3	0.796955529222356	0.565116462032827	0.606044166676954	0.486450561898671	0.686805647893916	0.716706388151847	0.730713191514049	0.793964018023625	0.755575301472721	0.461753854896633
SSX1	0.891058492387227	0.878203212859416	0.852206055656675	0.849299492628215	0.777399228909322	0.862237520821909	0.501712206825343	0.883482769394024	0.878924182684873	0.756731218664204
NDP	0.874043438147909	0.922807285208223	0.928009866360467	0.88142942559357	0.909659869911635	0.905312159241665	0.908143359202434	0.905793989994516	0.921502804473446	0.930859079605501
DCAF12L1	0.16177922302922	0.547704318207444	0.471300479882278	0.382537317214026	0.208092200337086	0.140623557598081	0.0417401589552767	0.233247868952365	0.39448590755952	0.264918052945021
G6PD	0.92853811230464	0.813817343331335	0.845578414000657	0.769266214827926	0.885817057721146	0.90204022965823	0.944552579607206	0.818982941715256	0.845493142633167	0.769779683793615
RBBP7	0.0549680334417714	0.462783991055424	0.434905989046747	0.426054077046659	0.0606923725005067	0.0534927973437696	0.0700876539508128	0.0771416383642222	0.0584702856272798	0.407647312811934
ARX	0.311470957891452	0.284611453582712	0.289167780378711	0.269948930993307	0.290943812742546	0.250437793382374	0.282283861180271	0.529183191733969	0.263701143222455	0.21820750688417
MIR320D2	0.759867073822477	0.896044336410374	0.850201176847177	0.774766787850406	0.862573196010993	0.836448574549351	0.785437251892783	0.887740132811648	0.914380190196567	0.696391609912836
DGKK	0.0781424837868476	0.346604323010402	0.315093219753711	0.237891683448182	0.0898744282351985	0.0548253197278487	0.0500985964822643	0.220022504223491	0.132841874720579	0.199533352926119
KCNE1L	0.275528162937606	0.635733752311758	0.603266887012516	0.545067785483007	0.195041758257127	0.043490159813735	0.0742521944924373	0.319807372203468	0.0987608711716735	0.556782904452873
CXorf21	0.452891055577609	0.476631559368839	0.482341201320447	0.460746001479942	0.563139807800269	0.762197469861317	0.859148191567202	0.402063355686919	0.384000017730608	0.553753348727655
ATG4A	0.0226689019573343	0.311776517649901	0.319749124059792	0.261953618811234	0.0136332614506877	0.0176945698369084	0.0789364503101779	0.0133896957630143	0.0168687901006413	0.282380100048549
PIN4	0.0212918038129548	0.171896148569128	0.176380416489719	0.0501082275226153	0.0191141489902478	0.0172256729075409	0.0197565914374409	0.0296965764165682	0.0174683170473995	0.0183344009391427
ASB11	0.84963929778626	0.905646436419525	0.919305262029663	0.912258612165167	0.856729461901106	0.822332360710326	0.831194518556352	0.833554402801799	0.887577304988481	0.904398397949224
BMP15	0.600459860076574	0.409171856861563	0.478995167138575	0.575149160107175	0.592512743109155	0.690474149230891	0.807115061072717	0.693988427497738	0.719832533371106	0.597740020543549
UBA1	0.483880748384052	0.565006794413165	0.605964519267916	0.654173836684753	0.489292808169763	0.511903181301164	0.643279469563184	0.450146408247895	0.47622037230752	0.594045484737605
ZNF275	0.0759698551975696	0.469179979063148	0.453049608702449	0.43905690336988	0.0520942133971707	0.0539625037548369	0.0645078232064448	0.0624452035308779	0.0551398368447647	0.443601631349843
MCF2	0.0544155071750681	0.464160118821385	0.437528386155464	0.454442647997291	0.0429483078679469	0.0320461165965802	0.0281323576245612	0.0693953001915166	0.0441823617654204	0.438375496753168
FGF16	0.936133394817439	0.926555439433101	0.895047506620699	0.846844231167329	0.938317639448062	0.939586382565263	0.946506248738774	0.94590672130529	0.949600865436724	0.838708232534961
RPS6KA6	0.0416001105606905	0.251807890727307	0.27947775497429	0.108774491543328	0.0258939797169127	0.0297318584573902	0.0254306427766521	0.0997105867953314	0.0327240868589241	0.168662972309113
CXorf65	0.304392884269446	0.339423897220416	0.354632387693827	0.333280234786447	0.318907843849146	0.412395117938127	0.54230651654574	0.369020194301382	0.356549087767802	0.313601780187658
RS1	0.85817660522973	0.92765105629518	0.939085590873862	0.940092942510532	0.911139729448755	0.874595823236397	0.882995504185876	0.91672094966783	0.911676976943848	0.92684653587489
SLC38A5	0.139382260011727	0.212471010943803	0.331460206179083	0.215282293950645	0.187688535875875	0.160149008999715	0.155045920459662	0.0962865005539614	0.371983654510784	0.217680947445698
SSX3	0.691652813725185	0.657673685604659	0.592762159827357	0.427164111277279	0.600669007117922	0.599420140609696	0.753457862783648	0.817618146600337	0.795092239145467	0.433570346099036
SLC9A6	0.0750862793157421	0.282730168734627	0.347408007442978	0.218221649499994	0.0886475470159824	0.0952061831668739	0.0982838034492228	0.0742389424837362	0.0682399009346863	0.228828558960592
KAL1	0.0139256898417033	0.0220583114218162	0.0176498835006797	0.0115572754526625	0.0173641584068622	0.0117067324096277	0.0122448521714167	0.0268584991179138	0.0121542197142855	0.0112140639262811
LOC139201	0.0555602666367914	0.514196551109379	0.561674217345384	0.509154989944596	0.0416382412941022	0.0405264772268396	0.0392932029483144	0.0307562980730842	0.0267009500826651	0.489919728850061
CHM	0.736239527172793	0.875378802328259	0.910500031347186	0.827171303131463	0.792145010101864	0.648887911415246	0.627417921905443	0.711979342702287	0.823920764618132	0.799896919644075
FAM48B2	0.781771550539039	0.569227094760228	0.559042982295013	0.610992923294311	0.874879780398193	0.848010940462832	0.889785287106053	0.580647341174445	0.776657633432343	0.675501308943917
SLC25A43	0.705160269748368	0.721582047374165	0.690849248980812	0.631385435215374	0.605860059411031	0.781169496940661	0.836936609523193	0.745453173841339	0.791824029747254	0.622357292468645
TREX2	0.853866661448777	0.872574060624571	0.822030084557939	0.852567544275517	0.814466176911217	0.88081570749804	0.914285458852459	0.881006828137807	0.866269319808458	0.828615102850055
NUDT11	0.431174983261079	0.407729617791238	0.419202727951793	0.390603366983568	0.427881405401852	0.390008042635976	0.340299307765388	0.499585733820986	0.528856477070645	0.434844287462464
ZMYM3	0.0548121608338089	0.339624221453868	0.308348153879733	0.227903256382554	0.0410375491907089	0.0332736363909467	0.0490613844644272	0.0436300013472748	0.037405918356562	0.134200071354961
MAP7D2	0.0665793814791667	0.285795771540009	0.354599776794957	0.259574498756996	0.0614707339680165	0.105019769567098	0.168250842920421	0.0486794453063808	0.028908605031584	0.27771629825044
GAB3	0.0475644313274396	0.117841428315392	0.183625009581353	0.0415806583272077	0.0512945865296893	0.0756235106851005	0.0500006727539973	0.0503722022143608	0.0572297475197712	0.0615933671462658
GSPT2	0.592293920922745	0.591051407637656	0.54392745744778	0.592072833140567	0.617323411940986	0.561362987911631	0.708849128770647	0.391790591454969	0.537503091152145	0.54582728803195
CSTF2	0.0328975191783134	0.283424246366901	0.371370304265144	0.260177752199567	0.0277727240080867	0.0219188088953397	0.0247215024602184	0.0426904085804803	0.0318498944730484	0.227094050090737
C1GALT1C1	0.033400027266898	0.439940294240642	0.470083929067678	0.373174729493074	0.0465030638701512	0.0454471145311694	0.0426601409071391	0.0550775004777057	0.0374813930528774	0.416461506624836
TCEAL5	0.244288554903992	0.365588773660131	0.405539934385151	0.26178960717974	0.225902492368202	0.15782944054072	0.318324267046306	0.207836431582035	0.21914170236988	0.246139749104839
SRPK3	0.597459040255602	0.499598616304063	0.527208893042031	0.468241674412956	0.464409220246586	0.500072740773537	0.551691592114521	0.41301488969714	0.528346896782387	0.478926210182143
ELK1	0.0207631683128511	0.415870228973319	0.438277836840844	0.349864136611857	0.0207597344460906	0.0184019695006417	0.018351214383218	0.0256408635408125	0.0211331566412101	0.329392859317426
PRPS1	0.0554889762330038	0.357854625627168	0.395106264408675	0.400607869027104	0.0586984634988051	0.033081421637361	0.0313502178169558	0.0465117539966368	0.0554765636067187	0.345691493090953
GLOD5	0.897386207987338	0.732520715810053	0.744986292042942	0.682744727672544	0.915712666342937	0.937553912448639	0.949615599579831	0.851613940126258	0.919561489698071	0.810102753507649
RBMX2	0.0330797462462586	0.31709228409449	0.436904746191051	0.21914165482806	0.0271280736987095	0.0222301479623026	0.0189552414114208	0.075152292670314	0.0287259299840292	0.258074073930737
FAM3A	0.873431913092154	0.769036058361364	0.82685124871083	0.735357298768391	0.907401298906985	0.916063482625162	0.914587521804718	0.88826409458326	0.850345531629154	0.756237526412918
LAGE3	0.03260603389136	0.556543875899192	0.59001800427176	0.56891870180455	0.048677993096725	0.0103233874480885	0.017148934460124	0.0174214354727453	0.0143149993824548	0.569515935867199
SPANXN4	0.843381912893002	0.851193163177337	0.778489278418618	0.782909528486333	0.842420081527456	0.825556683326141	0.916987746139945	0.86194701780189	0.815610841171021	0.719845166527475
CXorf57	0.0381124888537948	0.372417185697267	0.379787592472863	0.342903359672675	0.0161650487445576	0.0193531371979422	0.0157008016879892	0.0285900890734778	0.0169388712331232	0.256129913255283
MAGEB6	0.916273934099462	0.929349121474313	0.92145053567528	0.935467249857161	0.937432663564833	0.936343667651986	0.949637810781317	0.889850597298447	0.927249365434791	0.951943743243624
PIR	0.0312473963095712	0.196279215258433	0.18981115902325	0.18462356163502	0.0422297921182255	0.0256752515895105	0.0311151183730122	0.0358825200132988	0.0390147706434558	0.165678134325338
GPC3	0.648985990990847	0.631668956447052	0.514982376275308	0.601859514519018	0.649748931633233	0.775173194386103	0.777816978989156	0.533133193774236	0.474912884848022	0.737940746660174
WDR44	0.0927866657034947	0.603135781519296	0.474712545333381	0.4176200947436	0.071483313797615	0.0700713047688405	0.0733833494367547	0.129132375867942	0.070573899950129	0.386312888307952
CDR1	0.932590675532353	0.944836773964378	0.951245263955035	0.944732079839746	0.940679234786366	0.938499353053365	0.933579254361314	0.924778896303478	0.931064169313578	0.932049926237775
SSX7	0.884809064904579	0.847575523254367	0.811019075467693	0.74724486786309	0.823146786393519	0.832678485086592	0.895022052420952	0.914067252870594	0.904048160306812	0.746940459941201
CSAG1	0.779510301176365	0.791958786048646	0.76131988173643	0.733300329164799	0.798553479824975	0.846708498911064	0.825153252123356	0.864347389869968	0.863298999086767	0.797004434197938
MAGEC1	0.817432079731312	0.729252934686303	0.700509557629385	0.662916569375318	0.781376164437443	0.878388466828135	0.878582726529281	0.879791256045605	0.869147422367192	0.638099011827614
MIR450A1	0.921349112891042	0.70338588433831	0.707725880997505	0.786511695015301	0.912465669559578	0.941349607771575	0.960320300407898	0.92937940805906	0.933933805745565	0.796305771526659
SHROOM4	0.813623596521234	0.694036725381663	0.565459840308456	0.675883822065076	0.831502964542777	0.900507030469219	0.923252167564418	0.685574895423848	0.755830629408163	0.650473647877314
TMSL3	0.0482108529750593	0.244089083793551	0.302697518256158	0.223125894586743	0.0607142458138437	0.0348410370872502	0.0303000818532047	0.0571436759850104	0.0400644031486163	0.215173897252887
MBNL3	0.902686935950156	0.918911495117892	0.896417009926983	0.836535273227825	0.932074514172688	0.892689177097382	0.901450686882384	0.895613394433101	0.899712198982194	0.831242422767535
FAM122B	0.833020263046504	0.868869961932405	0.91581297950404	0.8711206736323	0.799167887465211	0.75166542016188	0.753083661433044	0.835651889808553	0.879083544911133	0.780586536169988
USP11	0.65670613981971	0.699186734990046	0.687973418725735	0.773674974763704	0.640263294009693	0.680947509130699	0.76560337142358	0.65917826982026	0.690829087097526	0.810079589709483
CLDN2	0.160039546636029	0.0919991848880413	0.249916319465552	0.190366232835386	0.12195256101023	0.120993455590032	0.122943869593619	0.216345419604092	0.253018750273752	0.18096047408526
PLP2	0.0181813291496846	0.429311760052451	0.36996764461411	0.241233878250897	0.0182702456093065	0.0181911065501348	0.0159709467344346	0.0173102000919369	0.0216855887404979	0.195388962889145
AWAT1	0.948730260823697	0.804421626668214	0.833183054307389	0.840641578901384	0.941487890641162	0.955515909977048	0.954391932521681	0.933984197067753	0.951532670163677	0.858675952415345
MIR507	0.561166701040773	0.345607172547795	0.392601028448866	0.205329218921931	0.467535470774081	0.347840133937308	0.417247676394631	0.635791867618169	0.639228626981673	0.196322877147264
XIST	0.902930315624611	0.914037344188709	0.928165673371972	0.848680552409828	0.898962570799966	0.905446177489075	0.910740527600103	0.865506806934043	0.945861856579633	0.818814765806105
DDX26B	0.0450937453389395	0.292942952541207	0.303055366922083	0.296977972837573	0.0320491076350875	0.0382714982027768	0.0293450693768203	0.0506583313938047	0.0314840251360869	0.235721912928087
ZBTB33	0.0422248785437644	0.378609916915744	0.467067807792386	0.392529710872695	0.0550766750549039	0.0477720550849226	0.0385822543155285	0.0666029867841245	0.0499204362983838	0.381687427457675
EDA	0.087028679286522	0.491908705504244	0.509647129833282	0.452261074934799	0.1142327520084	0.0577670105685777	0.110596789193371	0.0962687030138676	0.0935052410757217	0.436566774660453
OTC	0.76962102586659	0.828674340929747	0.619771400326312	0.383712208751691	0.512769362677292	0.160049627692398	0.176939545578264	0.818736438894474	0.770902115660199	0.2351795575911
H2BFM	0.924209947237497	0.96747667707512	0.95589362219185	0.965484514049375	0.950637022364338	0.94680166081471	0.954324587217185	0.947086795704335	0.957020983693543	0.958581771884223
FIGF	0.914613127743229	0.865578831898536	0.848560591519	0.778132710277724	0.862752881348183	0.843208458696414	0.890542623277509	0.957104183534553	0.935913560558665	0.713448643724927
ZNF75D	0.943536008036807	0.940297861560153	0.908970131530625	0.931964429742139	0.968866431374198	0.94447237054665	0.947766204889149	0.950987010255327	0.957014532697783	0.943420730501461
ABCD1	0.0887142053874728	0.612698898742626	0.620454788156383	0.600873212647085	0.1197236845159	0.0335585840374836	0.0391549524919407	0.0934898669438874	0.306164324683707	0.584783170193047
SLC6A14	0.351316185203086	0.381516239979977	0.417016874501722	0.302308210201081	0.375361078629502	0.159952327921021	0.250012821233873	0.479443719436421	0.553189187060364	0.264016146863215
SPANXN5	0.920777955841602	0.856333212523908	0.81126827532608	0.851169447197273	0.91166516487687	0.926619391315046	0.939760514215686	0.907339799259592	0.923436240344449	0.870801383020202
ZC3H12B	0.847426504033632	0.741543616733102	0.701033746940925	0.600636369018381	0.834444927706598	0.831697128762689	0.837945957492352	0.890790662848857	0.823857632231669	0.541638822696438
SRPX2	0.167451719951565	0.304148714133258	0.1620643481102	0.280633754871207	0.300173823997802	0.424570530143176	0.641196432064464	0.0830229282378442	0.390794321196913	0.322169312242078
GPC4	0.413446819429595	0.486210449845176	0.518893123652366	0.296546099501173	0.371725015111391	0.252882119876902	0.19967030099615	0.813274257185111	0.653053355546275	0.195824802855692
VSIG4	0.818579548503361	0.912572507762993	0.67616268410732	0.846478472084251	0.801960213896669	0.853873419331502	0.864220524499858	0.785308497670025	0.872234238063905	0.89976221298927
SMEK3P	0.916848644446604	0.885991148236102	0.846967706417214	0.720436162728383	0.866469603491348	0.907758517084681	0.941483135541312	0.917257191607291	0.920352069682986	0.76411540955885
PLAC1	0.871184355596081	0.820394289003122	0.867980361596857	0.827022942512085	0.89363714407793	0.862479178079361	0.906398815402918	0.907294866137794	0.913802604710246	0.840416272479542
ARHGAP4	0.668609057887776	0.517767275419751	0.630925163000749	0.694998985486477	0.617874056251408	0.784157814574159	0.819943623999578	0.315435496357967	0.697175146964651	0.777340153763106
MTMR8	0.914655979852946	0.832321132281224	0.807598741397876	0.747839532405766	0.906702639093285	0.921925415719074	0.901597340291487	0.923364762610943	0.916863083737797	0.651239747961336
ASFMR1	0.023770502970695	0.422171325414747	0.571027635048686	0.468282620348163	0.018486369964579	0.0169081185840316	0.0159721666473888	0.0259074253947503	0.0147387193657372	0.556912185082865
ACOT9	0.890554286494798	0.881016363508137	0.86551192534756	0.892557872994214	0.887688783979639	0.892183004132241	0.887446282179862	0.899153049485564	0.911912230955811	0.86174971812609
TMEM35	0.897749578865702	0.886268057705922	0.832735688174821	0.766757150583401	0.885540017691249	0.889123913906098	0.918986625813959	0.904167582042384	0.913267080373703	0.702078641455022
ARHGAP6	0.0971343012678882	0.330342282583658	0.360424055831213	0.34574157905292	0.100053312580664	0.0970428379813102	0.0934740582089564	0.150630056161351	0.0820340843575028	0.303396425551875
LOC100272228	0.0310844691451495	0.399357503539811	0.46881143144696	0.366535961207062	0.0370766094793431	0.0282117631579731	0.0232872770268041	0.0500641491065747	0.0238934199608728	0.383764807008265
MMGT1	0.904485586252574	0.921446346242069	0.882344346617593	0.870401777227964	0.909362677017051	0.917589527706965	0.927168241104231	0.895011846026045	0.926540850010296	0.852280503313775
SLC10A3	0.694216207856122	0.706182013268459	0.647902764896332	0.43213630860068	0.60298781676544	0.41513886371346	0.642829571607199	0.783730880374129	0.833231526162831	0.39228483618157
TEX28	0.889328594152901	0.844128818641826	0.819629682187555	0.817535075636389	0.866345084287345	0.939703474448245	0.91654385712436	0.889112738216908	0.896329319087517	0.78366864507193
PLP1	0.857930591524078	0.764452827379361	0.705022916552264	0.631665743007991	0.710643504693455	0.819456810963549	0.858511115604061	0.749522215906651	0.861171640666352	0.55717362138494
HDHD1A	0.0108179110955937	0.00907612132087686	0.0127899350459979	0.0073701323212551	0.00988890233007502	0.0118145500772649	0.00830349510702439	0.0170522071785655	0.0117836393983182	0.0083576417570044
SLC16A2	0.0832743936614425	0.235637139668751	0.331205631939488	0.282513014587278	0.0528642971922029	0.0448732933167145	0.0426132448475472	0.0620406827753904	0.0613358518427865	0.150890376625519
LOC286467	0.460125462172133	0.390611905121139	0.376787208691322	0.233070062869931	0.307645923954893	0.322749434965091	0.328505456670244	0.439925612342065	0.538480729727754	0.255914809885257
GLUD2	0.286146829052062	0.57933746675156	0.571929188830922	0.53289367416595	0.202762324974352	0.0380708335366156	0.0341364814111553	0.205824117353612	0.155696466332505	0.514976675572032
TMEM185A	0.0567436284291852	0.368089634466402	0.417405886864821	0.353359280210723	0.0504121078132516	0.0422718896782384	0.0546593862854377	0.068121686083835	0.0425863680330239	0.315655746594453
BRWD3	0.020095850329727	0.235907056430112	0.249296835715037	0.296563318626086	0.036128691761746	0.023660569244154	0.0271594919727457	0.0222554034295259	0.0252073034185165	0.145091549615687
BGN	0.431406589540869	0.663854657547334	0.566822538530542	0.474244922480356	0.391714802731804	0.229867268647411	0.440763854053549	0.587303584189419	0.34713666556336	0.511614595641064
CLIC2	0.940129444551371	0.888721404957625	0.794836926985464	0.821562848762017	0.882971262166084	0.885830346674562	0.934793992874607	0.939666460992091	0.845003611931323	0.822758403316925
GK	0.117350099591207	0.394388926475566	0.391348706176084	0.341404271939027	0.115665001116573	0.101948344875344	0.0909049412543471	0.124418507302766	0.117616577596657	0.36568298297443
ARR3	0.909983896840032	0.765307689940688	0.699332602380299	0.63237110104484	0.889065532762082	0.930809230297207	0.922751341894682	0.913747510528619	0.929736712365943	0.671537364125102
TSPAN7	0.0277709702684129	0.394520844956497	0.490241016647051	0.401389849918146	0.0263991814828225	0.0270660728198245	0.0158823929064483	0.0420418716055228	0.0257045619945575	0.407280385113418
CCDC120	0.837025216102457	0.608826209478423	0.632211962564331	0.499698079681077	0.694976384524329	0.709427463787099	0.759387655893037	0.871426772551696	0.806371501895362	0.44783973507019
EFHC2	0.915448069259039	0.931416519418704	0.935129514762711	0.843297830642329	0.933470703601414	0.93791089281193	0.956172717270988	0.88725631396705	0.856874399680544	0.873059679551566
POLA1	0.0525296298504469	0.235713666111459	0.266868629361134	0.161984150141529	0.0435831061769344	0.0362733076621236	0.048201644284596	0.0400051300987931	0.028829725166889	0.200976533015208
AVPR2	0.737828905721789	0.616599112901785	0.602217356478632	0.51072468073621	0.584841894828128	0.573944161310286	0.695182719086723	0.677706435681614	0.73653914509017	0.480328897911679
MAOA	0.06954029299673	0.535288981880907	0.470187792691147	0.402740028559409	0.0636246295641927	0.0584709713885012	0.0644255307686521	0.08282580622529	0.051088776503866	0.421218249275787
GPR173	0.940587213427929	0.866702045185545	0.863331475099321	0.914969455406009	0.932883250053598	0.916893911283524	0.929740518641097	0.88228844224519	0.951742214277653	0.905828926812298
TCEAL1	0.069109279044345	0.188270667331936	0.223591775223551	0.226846258918532	0.0475132619252193	0.0483089665007309	0.06710563454241	0.0728089766286945	0.0466610436793766	0.0857579371336084
ERAS	0.513410099856139	0.574657189205322	0.646093659367658	0.608905580407612	0.445241210534815	0.533228009661475	0.537173219242765	0.569207890744828	0.562858679899229	0.586923401504689
XAGE5	0.748878877932918	0.72845630053095	0.579143426310958	0.575225182266965	0.739575265735895	0.669081487723446	0.804864386061546	0.799087353230456	0.812111404581627	0.495175559755383
PAGE1	0.898898784976116	0.879586815980035	0.907591513363874	0.632957103299512	0.87144241033421	0.886901384714601	0.830984603298063	0.948010761939804	0.927543853311622	0.608551772269274
EMD	0.0214510408632322	0.540007865118136	0.652210220457529	0.551357237677902	0.0177776966769192	0.0188482821727537	0.0170952463133925	0.0223165008453004	0.0187342641582172	0.61571252806211
LOC644538	0.0721624737552762	0.435856683658662	0.373192388628045	0.389835287126611	0.0522508597926409	0.0592104356972824	0.0810408792895461	0.0720468644190073	0.0496522165605384	0.323474434139053
FAM45B	0.829087821208636	0.85927097085447	0.866434669638199	0.881143738180163	0.824210126470801	0.812846279500076	0.816848510139121	0.813138419635504	0.859985628467206	0.871949408455743
GYG2	0.0467753738213263	0.0964956325297107	0.0521523339843748	0.0295182159242371	0.0365431612210951	0.0271899225265534	0.0242807456672141	0.0488193633724033	0.0312462335420385	0.0212564084291669
NKRF	0.0264371840892584	0.334528562097694	0.434051023377946	0.289749429153657	0.0225640524890638	0.0171381517484485	0.0178352548859301	0.0360708134155135	0.0162796920705028	0.267729126626725
XAGE3	0.837882927046109	0.715263587702192	0.817316365766068	0.624400392708933	0.676604837463658	0.65337188215075	0.661088272818898	0.749966801593596	0.703121582832629	0.568452842133672
MTCP1	0.0347647824569457	0.40603578138309	0.407391456180552	0.381345642304592	0.0289093632940721	0.0391228154675718	0.0356443277441771	0.0425942610468713	0.0379549653268773	0.342304762748694
CXorf67	0.945160593725804	0.782310930561922	0.783272698356399	0.813938846868012	0.92178802392575	0.933379564243839	0.940935567860288	0.943968433710606	0.923278855742289	0.666887204041652
MIR188	0.898421819293588	0.575178516756845	0.637317080972358	0.616056774811213	0.877290136850139	0.92696553916286	0.952770249929098	0.918857866117569	0.895119215319029	0.632914902546982
PAGE4	0.688971384028635	0.381748036228554	0.523053235858018	0.385679906202987	0.623527824350649	0.616774848573402	0.76844532296317	0.603858144488588	0.767431104255597	0.360025355934763
L1CAM	0.761157348826078	0.708034343140631	0.744434715659023	0.657842188047849	0.668107824147866	0.724606578667503	0.821506950817281	0.848070831731732	0.904292901850793	0.580201460424288
INGX	0.0810067446876787	0.156769212688693	0.270767681546369	0.308510206658367	0.151742185340668	0.236630702252877	0.309614912668366	0.0359094133519671	0.105281858639331	0.336971490302885
TSR2	0.0461949246796324	0.243826158485588	0.246736448448303	0.176105980733748	0.05064048216156	0.0445937502723516	0.0582918392532965	0.0542981199311544	0.0387922270066534	0.182541709009211
SUV39H1	0.0333903739122443	0.432508796682266	0.577714177399007	0.434642628685991	0.0261663785317129	0.0190216805438737	0.0166383471077064	0.0234936264197011	0.026740911404773	0.39973511357874
SNX12	0.0222216239453008	0.286760913986755	0.277083511586775	0.222544206950391	0.019816353262792	0.0186580877104218	0.0202529545213087	0.039426892942756	0.0237116931742201	0.195651524384442
P2RY4	0.883318632004809	0.754068164822243	0.732186927531043	0.638073211612637	0.790049140382835	0.73265168822715	0.865279155729869	0.875414752421	0.83779665743439	0.525543290667311
MAGEC2	0.696776813798857	0.581460283319526	0.55530918352123	0.452713752315023	0.640011198681535	0.645562173130351	0.717531168515214	0.844638042302737	0.879017021945124	0.452816067235117
OPN1LW	0.960234795399661	0.868171085692221	0.830937404250884	0.875473197389963	0.955318757834894	0.972549445978239	0.963652486942035	0.873553107445545	0.965281029087227	0.871868073914041
DMRTC1B	0.83358105844305	0.742786032153056	0.721563924430452	0.645340929302047	0.813324170400039	0.757920069521958	0.882934589623827	0.849622868865774	0.904351053706759	0.613922416138983
SPIN3	0.0907488694805303	0.587619469685373	0.548511670196663	0.558289699188324	0.0710066317979374	0.0572660439522666	0.0695184808212263	0.0809068938986688	0.0510889599888443	0.516658207615425
ZCCHC5	0.690119725834791	0.739987441764464	0.591821258242374	0.655668126475801	0.679895745669765	0.801975220998945	0.838873528190799	0.652012582950624	0.741255647045516	0.689107047055687
TMEM47	0.049556007949432	0.461653376477015	0.46108687800346	0.463393443844853	0.0632765230350902	0.0405955954672976	0.0538712252258378	0.0468124946386885	0.0637192343563435	0.473170857516348
MAGEA3	0.814331312640774	0.793651870155642	0.758090136706279	0.756518403446497	0.772925234044926	0.81359169324692	0.853668861080134	0.799504521839356	0.824127274259811	0.751571207977896
TRPC5	0.914155994780206	0.930643913832797	0.893813199257866	0.887388384155968	0.89150627403893	0.87014750439316	0.875942488668924	0.93532362694433	0.911193031591717	0.802030775031215
GAGE12J	0.851167794076188	0.800832426821776	0.810373292560962	0.701707970139528	0.750866853841954	0.798169156019849	0.868113934478349	0.862823050132269	0.898691132319669	0.655652629509425
GRIPAP1	0.895039983720091	0.932607582053001	0.94136327573222	0.932216355304351	0.907860980252299	0.864701716015268	0.899809007463781	0.868542670704962	0.926146802999656	0.93078903325674
GPR112	0.902547836019926	0.878686621900538	0.847640256839061	0.889431825057049	0.934826404478899	0.941646468219349	0.943139259426562	0.915855732325323	0.955074061371978	0.869739033556072
NONO	0.337199277733987	0.505988444975425	0.501986196718729	0.391797300930377	0.271438779777514	0.257754943910512	0.314955783401938	0.306488680211522	0.329117397388895	0.363923682995647
SLC9A7	0.0175799443474344	0.508338024089045	0.498926644133047	0.500981312246093	0.022592672526805	0.0105263124576673	0.0114242395833747	0.0168129609884327	0.0115664180931385	0.460936890360506
HNRNPH2	0.0316594629708906	0.223570432984115	0.250849972515016	0.173140242600454	0.024752952003475	0.0257699957344477	0.0240487038889873	0.033211459756059	0.0297617612046056	0.192695154047991
SSR4	0.907448836061312	0.849735954159258	0.809149472714252	0.846205622810907	0.932972017928184	0.871090841035715	0.913395545649723	0.930701962893283	0.890999493302744	0.836924591408171
TCEAL7	0.89127817380185	0.925852950715121	0.926602181104131	0.937002747099359	0.918035140745519	0.919522512030248	0.905995368221154	0.927592285335376	0.938568134663804	0.936319563094297
TRAPPC2	0.0165109693603015	0.0232710571748544	0.0406697894159463	0.0125113139395079	0.0264198594446541	0.0147652107338882	0.0148110144866119	0.0298211327842384	0.0149690393069006	0.0106884893354058
LOC729609	0.0395588197882241	0.376552652389315	0.409960510229409	0.367063034637846	0.022508976409107	0.0197449215377385	0.0235971359514732	0.0309253243301091	0.0213255777363807	0.288840853216207
ZCCHC13	0.859774736329701	0.556865972864213	0.557449239375449	0.517436362145965	0.784954157631817	0.833107486675536	0.897300838878223	0.90909704146899	0.873624657077338	0.522273950072871
GPRASP1	0.0135767798538311	0.480413779127106	0.507131995920696	0.407436587196573	0.0156891268302034	0.0138605506467987	0.0234023520333305	0.431422723238825	0.012275731117209	0.35867858138855
FATE1	0.682495315869206	0.509376885387977	0.529288136717409	0.41516793015148	0.533127675397673	0.57133992980236	0.629063444724526	0.780748551690693	0.694873148971255	0.386326677536978
TBC1D8B	0.0551593041550939	0.404417169194745	0.424426054899853	0.36220414749172	0.0549698442689248	0.0385641641456946	0.0409781522537999	0.0714115220145009	0.0394285927609631	0.335307415298565
DNASE1L1	0.509711569681566	0.490643566442024	0.528984426786867	0.503738119379683	0.509505004009499	0.709067918788173	0.764414464666219	0.358017322860136	0.508308163224001	0.458514547693573
ATP1B4	0.919913958768469	0.821622505341476	0.788734400948153	0.717864406244281	0.89866853444084	0.89056374828862	0.93743926144613	0.938893448592975	0.934126617208982	0.74078301679814
DUSP21	0.949313683630729	0.941913602389267	0.835525886098895	0.957307222249401	0.931154608052773	0.959711437882932	0.919012286739	0.891363321477681	0.927259535928483	0.9536229027702
OGT	0.0339440372802316	0.205227838506824	0.262768182671708	0.170671297358877	0.0430731379238036	0.030103919034122	0.0273170198818053	0.0393514350554006	0.0414634407927191	0.154981215769902
NCRNA00086	0.97674299935927	0.980746990498882	0.978648266845153	0.964926734699669	0.980659050836941	0.976798811427196	0.980368152070595	0.972030391543365	0.978658756403761	0.974707548496686
MIR505	0.285313582354078	0.365103795401363	0.418391117283455	0.358429731521401	0.265522009792922	0.383316553825546	0.528878641405136	0.334704381239747	0.252267484769151	0.250799675935548
LOC100132163	0.629751313885175	0.69315950415311	0.644663771968946	0.520712585679177	0.563062084183492	0.425072054826452	0.428981540311899	0.717733318008977	0.669294089117056	0.466556103731498
PHF8	0.859398058364858	0.594118569529379	0.554790766731865	0.559696890019842	0.842846590319021	0.847330976732969	0.910586757656112	0.852673937212632	0.845217009966165	0.580375931139227
FAM48B1	0.943848843459783	0.944774590163739	0.925678727982491	0.95359441991844	0.944939928894977	0.945538020530187	0.934620309828836	0.935944773064729	0.948408813689	0.934561201965944
MAGEE2	0.0646462846735811	0.202598866485028	0.461415004487109	0.34244113685192	0.09952488349966	0.0281950505610287	0.0507147678227587	0.161353494393758	0.167407052870208	0.276880611994053
MAGEA2	0.799853286966207	0.730022894063791	0.691424073763721	0.599048379706392	0.706528658904951	0.733164851029052	0.752295889002568	0.792859583096813	0.821152128004342	0.634250300619227
PQBP1	0.0717159239465946	0.499931267343727	0.504252473036594	0.485479833358359	0.0462665626353089	0.0467077127839358	0.049583836179937	0.0702929424781162	0.0717034033773387	0.498123938630175
PNMA5	0.645133691587855	0.721289728778065	0.586047142543634	0.431881459385677	0.429818786179616	0.421156001340729	0.520652305088012	0.767960086181061	0.637768111224848	0.351826119462302
IDH3G	0.0392181139361629	0.415977495201976	0.463230986658014	0.398899436660394	0.0362156583860634	0.0307085345875275	0.0240737146322445	0.0371727813828311	0.0311451675568512	0.411595590941766
BRS3	0.809718273607303	0.905107357423779	0.906977903966945	0.817159341283854	0.852303205507248	0.817673562840752	0.772553425712584	0.907712016880449	0.896786451899035	0.754719419441665
TMEM164	0.0474933576057347	0.392010064178578	0.331992202982864	0.2459677584472	0.0443908868600965	0.0349895804284818	0.0273454948705665	0.0480459591016003	0.0393089754394666	0.279998204778331
MAGEA10	0.908547654815424	0.796216451216823	0.757890039569026	0.797475119088217	0.901636731206194	0.910826171264154	0.931000729070638	0.944956741264594	0.952113643739491	0.763100258690279
MAGEA1	0.966188954117143	0.97687565894602	0.97794454880103	0.972326097765066	0.964810097439203	0.968989795133571	0.977352122307472	0.965377441513247	0.971074170994123	0.963679991386718
ACE2	0.0698770673577554	0.118117797033671	0.0585225244952518	0.0362384357248082	0.077014727937718	0.0550553882355632	0.0688100501808469	0.0647375012963479	0.054818454859764	0.050691344457089
COL4A6	0.0325156655016225	0.537132771826385	0.458998076761352	0.410582550605043	0.041854829920106	0.0210649856350694	0.0208778563773031	0.207368783298942	0.030857477207624	0.213364545559298
MTCP1NB	0.85223945440915	0.889767596663665	0.715647196752079	0.736249056822079	0.839525609672901	0.842223694077306	0.888028950373858	0.789242377563141	0.843721386668321	0.683441906682245
DGAT2L6	0.939854742717135	0.858254652976438	0.7804891197436	0.73397126783998	0.890302250657583	0.903344889187616	0.89614170912597	0.936361483383039	0.9099420491038	0.752318022359409
NYX	0.624206328733904	0.475455274440904	0.494044631762766	0.365161005800324	0.528517699065696	0.455182748826928	0.440965406267826	0.567674020157884	0.782336078561642	0.312409121668547
OPN1MW	0.839805542559943	0.782038530080145	0.71054393381757	0.581075984702344	0.622503018508862	0.591428210956486	0.655766553751441	0.906714554689536	0.693671509694231	0.647224318985686
MAGEB4	0.89863269725031	0.758843771180978	0.738585991490134	0.731859966107175	0.868683188064922	0.866579532323786	0.813062632317196	0.908093448837808	0.912610629265816	0.725120570469622
RRAGB	0.0499831592741883	0.343123227519468	0.356214069550948	0.250796769735506	0.0458953646755199	0.0312001277655127	0.0449469693381166	0.0474993354386496	0.0252335323799574	0.254700233104911
NUP62CL	0.0524399149163272	0.342284478971283	0.36363055637602	0.353167624609339	0.0439809397395038	0.0394793359501208	0.0521674978784736	0.0467795204364082	0.0478290557000821	0.344830246180418
CTAG2	0.929592588274068	0.954077769395573	0.877576783249044	0.771884153812378	0.877303739129757	0.867246050783496	0.951742581988915	0.952788065274177	0.967525088255433	0.776689992867098
VSIG1	0.53070863827307	0.570620375539005	0.568038042228739	0.491212708274813	0.461116461863385	0.378804768536898	0.332017326208762	0.609697409329279	0.579465557564713	0.518804259101074
F8	0.822816483434985	0.504062686051854	0.571606843722817	0.459048377424331	0.654701588552716	0.482606726106977	0.550706181149238	0.756541256073178	0.725654393983461	0.460359367149346
ACSL4	0.0756034076412295	0.552134028118801	0.477331497691074	0.455140519598246	0.061005479074804	0.0560831183731008	0.0513128840823921	0.0544451834449004	0.0607340060486106	0.408220671254387
MIR98	0.909594023984268	0.893949497956378	0.833207103204121	0.816149863087014	0.904070783399795	0.880955968758685	0.871599730875068	0.86430647330928	0.87104382930268	0.847392629735524
ALG13	0.0329249710997116	0.148621065676324	0.219077573293643	0.242993405052143	0.0257146324278444	0.0238568086497069	0.0274152794475121	0.0301260683854872	0.0215910227124263	0.140086357454989
DDX53	0.939725399113422	0.904456303703964	0.819730554604905	0.77214154480683	0.945259554908981	0.955900492973654	0.950425207626149	0.939705813964634	0.92944464646513	0.804826531811734
CT47A1	0.872396569829573	0.865981015651605	0.900029848817933	0.886274527145379	0.864618523363159	0.87458800111745	0.871249786578684	0.896366083072939	0.908900961339412	0.882852192596379
RHOXF2	0.906388582927779	0.855696529923246	0.868808031995393	0.867729799640719	0.8853597115893	0.906077159874416	0.902783316312669	0.918116492748184	0.916852281653969	0.824383288966446
ARMCX6	0.034309941702523	0.266287996495425	0.268829936759306	0.190552370504081	0.0222497451088005	0.0326975989536835	0.0327201114177217	0.0428280673433809	0.0274817412228861	0.183377359563763
TIMP1	0.675401742696001	0.670623797087061	0.636322013811278	0.519642093339284	0.571456460881558	0.545057903802676	0.64755741789644	0.583919361032405	0.6952621758553	0.448274403032904
PHKA1	0.037530252462342	0.429495259286511	0.490812547801056	0.457798770054643	0.03674578754618	0.0312896085431527	0.0408908710695953	0.0490323920273044	0.0285717370194568	0.458147822717962
TRO	0.935363281817763	0.903008048397332	0.908854758312554	0.82447811592665	0.874807120119505	0.927690201640228	0.935004039437341	0.937563147088045	0.95018960171271	0.870467367487645
MIR220A	0.9450081827947	0.907599821328559	0.889340917365124	0.864936900890787	0.925052477713796	0.947948719834768	0.940294262527566	0.944511945754846	0.951864798472775	0.887805751867502
RGAG1	0.788995304085517	0.592232834245114	0.604221549456291	0.557753943515393	0.798412730053836	0.818472776883669	0.887617208973885	0.794530936217253	0.886707311575972	0.551527115324945
ATP2B3	0.911400645801381	0.856045658133198	0.860371669571212	0.762711155072295	0.913001485524824	0.944209699532909	0.950473028220946	0.934487408367846	0.951778315546381	0.824474980461213
ITM2A	0.898726075646101	0.929422393394152	0.937451539406609	0.866279766874513	0.894866267273836	0.880782380410118	0.863589096296109	0.914673932645011	0.928762048330198	0.873450497456284
SPANXC	0.929750757037301	0.857359536634535	0.813006340907056	0.79226098246392	0.862509958874511	0.914330225391871	0.937481276923791	0.868516364316625	0.924134872777034	0.735292364188963
MAGEA5	0.818236930095955	0.77394336646093	0.688418934421732	0.485907794889181	0.548059762735517	0.669734984704212	0.665864635617828	0.831408306910483	0.79897778832771	0.480775206617022
ZC4H2	0.0522777698817016	0.252688875973608	0.265477350166343	0.257448638387507	0.0559868358784364	0.0487686983851513	0.0529710638192958	0.0758517306914508	0.0354398851729026	0.194504093204221
CXorf64	0.792919005513151	0.747689030329035	0.649017213412715	0.476471053348669	0.761251895074921	0.733573624595186	0.780718913329042	0.826653038297327	0.811066927088214	0.41646207121679
PTCHD1	0.0228121271549752	0.267757811192814	0.354500801773422	0.275818621349081	0.0236571952375464	0.0157805576118985	0.018123001902863	0.0890610175618497	0.018139801671747	0.277349942268239
MIR223	0.505085882711745	0.47467033432722	0.436315562432889	0.438325788030875	0.628563187252877	0.718249994666146	0.720735549772531	0.609402697470122	0.644916489923574	0.506522277250712
MIR501	0.881064670371196	0.761086859709469	0.619466102486707	0.78600820889762	0.915242840290595	0.910310915321091	0.940489799722152	0.850257982202685	0.936402668496286	0.816330697659852
INE2	0.908270538555583	0.938073674373133	0.91779992031366	0.88958263780447	0.898082854252097	0.897442770202172	0.918619764118914	0.915530922814388	0.931926432253883	0.860233175938367
MIR892B	0.897974920127488	0.930584600102251	0.934897805153156	0.922660356234241	0.903017101424879	0.90389195118339	0.918863808268336	0.901579748936759	0.925470854809876	0.926981337119693
SCARNA9L	0.639209057409627	0.855518506920835	0.920250484682883	0.849057437493053	0.637753026003705	0.617116288649713	0.672440517750176	0.862435174080712	0.861997682101743	0.796531387690197
HDAC6	0.136940135350401	0.315732611009117	0.461762910397782	0.184724954106747	0.0637715639605856	0.0807710126658367	0.0984864607310834	0.0849168459565179	0.0535893576702129	0.183584553273635
DCAF8L2	0.932072479558679	0.929852049574573	0.854009705671045	0.832001386120315	0.919188939745336	0.919726684529454	0.930030435927189	0.943041096040333	0.956449999697447	0.860014375413883
VCX2	0.95100683439399	0.948383936381359	0.897078394862954	0.872863479341601	0.937161065525582	0.951530065456007	0.920755404752203	0.929387098754265	0.950278648972244	0.861112604525432
MAGEB3	0.646214012233597	0.513941279245026	0.498955474945928	0.402203075419938	0.38018536634061	0.427223039342999	0.475962368292297	0.512505050209536	0.610850466277801	0.354051684711462
MOSPD2	0.0255316391374373	0.266473587798009	0.372469813206962	0.213949499272151	0.019863740425007	0.0157565592473117	0.0192141137135526	0.0260275347634759	0.0190401305814549	0.305114159806929
ACTRT1	0.832648579922946	0.689051175478428	0.6280935263681	0.484687740343828	0.814251542264331	0.765690081246433	0.775454758647345	0.820687036840268	0.904377904470882	0.501409120923694
MIR20B	0.927529721495223	0.925427132786491	0.770910147114488	0.812277325230264	0.912652564012232	0.934324352298269	0.951752829328986	0.928425269764586	0.925535568601322	0.860625832913746
MIR2114	0.927667390569328	0.780213868311536	0.772725855354962	0.764028207978164	0.949199786953723	0.948507204681273	0.941971122245093	0.922517400870457	0.937457441999024	0.8049968971344
FAM50A	0.0173117066205322	0.501338821508806	0.511287663898479	0.342567462394583	0.0148266727745024	0.0148586978657375	0.0125810511123122	0.0186778746262788	0.0144127074310004	0.353138041039503
MAGEA4	0.789641161364157	0.825054498823347	0.76229519016777	0.619538521617349	0.749031603785858	0.807809272697762	0.80204728678915	0.76380777066293	0.91257287751761	0.46823279617452
ACRC	0.612061820963378	0.149529053818652	0.41567979892664	0.501150394357022	0.619239716388113	0.82783452263573	0.885354032660455	0.595995202435702	0.552591513468242	0.541701855714498
SNORA35	0.896680968818627	0.74096686219415	0.660457940760159	0.633792375463151	0.824924683905923	0.835308998376102	0.80247459171816	0.907385458318921	0.930340966500884	0.619900874226388
USP26	0.780332795625689	0.442137424857892	0.587257167738703	0.315963000651468	0.629625021594618	0.721042985381048	0.695475760362781	0.691150515612748	0.81683360349742	0.435348090945386
MIR892A	0.806978831421395	0.552655163024991	0.543018490777448	0.490377845330035	0.77596136356261	0.788147841716071	0.84958956078437	0.782786147809023	0.884793525523796	0.482372565287895
PSMD10	0.0385031905249514	0.266358977014912	0.385556887279475	0.230992570870059	0.0246295106142989	0.0271565604931556	0.0238797914641646	0.0399232437465368	0.0222369342151996	0.250166565782883
ASB12	0.773978428218434	0.527736767958472	0.556547480301463	0.523452514847932	0.724747950568063	0.811717371156095	0.807055590020894	0.752081342713032	0.817949327861625	0.536653482115673
ARSH	0.938659562142813	0.921511101022827	0.89601400354378	0.870439574466847	0.940352166662963	0.942715686830851	0.955029925855049	0.89361942662241	0.945641993520168	0.855782163374154
MIR105-2	0.922625364744206	0.924314048920291	0.914004600890449	0.866248380601646	0.910065189577832	0.910399856619578	0.915311646804743	0.930319966061647	0.947492848681153	0.889748995706802
RP1-177G6.2	0.67329799969428	0.779922848229901	0.509796084956892	0.443721354760516	0.66577937779545	0.431345123054099	0.402968183839621	0.86849600614462	0.806481833079257	0.339254230088539
KIF4A	0.0468929125954521	0.424993014153688	0.396741292714171	0.329186818563721	0.0461218957088293	0.0345190820067106	0.0634842861700654	0.0448758880283039	0.0504223143540735	0.422689057928843
NOX1	0.852592555941158	0.836671234153468	0.742057724501855	0.681848703658233	0.776251393619884	0.818604733337692	0.855196308761042	0.887441430641467	0.924292682167857	0.656560509911639
TEX13A	0.706339291803584	0.508734584187018	0.559085757683523	0.400388955883244	0.541342862834264	0.554528684353399	0.547548979922587	0.596005608883858	0.846038426890128	0.345235173221511
CT47A8	0.795683394166343	0.689668216442572	0.589052402294609	0.521981116152147	0.651802673603417	0.756137167519445	0.706289978839112	0.749931732740371	0.765609219362289	0.514398663909315
SSX4B	0.854406323105632	0.869018571400804	0.917343809351901	0.767956459866986	0.699123002073129	0.698084660863807	0.770158154640794	0.869745139400692	0.963940715627485	0.578648720166278
CENPI	0.921436082951675	0.903410310398902	0.90667258754591	0.872991357395582	0.907501227289227	0.940377758424805	0.932835328121752	0.940468327647999	0.91958348401579	0.931417196541067
NXF2B	0.912152887858413	0.919608124643121	0.909036942173561	0.870924093592474	0.910363177012035	0.921618518678382	0.939501430687506	0.871833577827962	0.905301536026355	0.898846629694498
MAGEA6	0.921517177599593	0.860874721048415	0.866618268610381	0.897318245367174	0.914368015980872	0.946783773390796	0.953668869748533	0.915533173054855	0.947601555531861	0.920980291959059
RHOXF2B	0.621829093787575	0.881890511130805	0.752006024128142	0.746351452330141	0.908721599989389	0.91511930814658	0.925560561655017	0.915954538316536	0.91923506147628	0.783233185821895
CYBB	0.779118812087021	0.742133342100375	0.80412215857016	0.757941488519775	0.806163086185247	0.798064625295684	0.807843909581725	0.645535967656032	0.859712941628162	0.635564404128841
NXF4	0.868032113406803	0.915212901915742	0.874634600288916	0.869755001482503	0.883978286683007	0.849521745367609	0.883112894793709	0.893951915201916	0.903929457322601	0.86324961982031
APOO	0.131928902101971	0.326091224161776	0.33033619843272	0.292972818994348	0.0951383401550396	0.0695656582896708	0.0751453168903541	0.106355016986556	0.0887555332442238	0.236132955613384
PGAM4	0.722305845445218	0.897211684993855	0.944986402642655	0.933414346118672	0.876210548358073	0.853280828259581	0.877346753544998	0.841592082185799	0.922068029872638	0.908477080917244
SNORA69	0.860346551273786	0.75306217958188	0.746417822988998	0.866000934861998	0.909970367915906	0.944181898243631	0.940903193301693	0.801161790545854	0.882595202798898	0.929910621182955
NAP1L6	0.901865586445729	0.797349600139721	0.839297418278428	0.812571303458243	0.879102043832542	0.831708705060158	0.879199664043287	0.946161626804292	0.868643989379286	0.819316160365423
SNORA11	0.913720358139384	0.737807599105782	0.745038038312863	0.710024473693277	0.933632821412722	0.944887888294817	0.911950562814128	0.938973943439345	0.947454764949018	0.800500999243949
SPANXA2	0.899767631069996	0.825529530497099	0.869395415049626	0.667867695595823	0.881671949840274	0.887259923678413	0.890504275547855	0.864846429758735	0.934327211186857	0.660170824609629
MIR106A	0.0942659004922671	0.460325684933859	0.336659299640764	0.337207375764579	0.102376857099492	0.057463411390873	0.0725507066758322	0.127110365621169	0.0874757188383817	0.186543201512226
MIR503	0.887326885057041	0.822258052439723	0.627549511526865	0.681053530145984	0.911045130497414	0.949199890894948	0.946448377852494	0.891101952275314	0.907993774644676	0.657104939512107
GAGE2D	0.963012520765229	0.973598517777611	0.970048732180873	0.906053405695745	0.938506658513097	0.868568779873725	0.931747720598132	0.964161169789999	0.942774699822688	0.901278864885155
MIR374A	0.858108978267365	0.868068219501876	0.715959370451219	0.859185370911449	0.898738838464416	0.931431882868805	0.913822412816918	0.77857647970924	0.916352509849004	0.82277750444089
MIR450B	0.872036237722223	0.916706809594108	0.94442426236879	0.935558840616753	0.918706888162194	0.882484789727032	0.868791108027266	0.876427675845828	0.925036653765734	0.927994268601221
XAGE1B	0.7591446613746	0.721682055813257	0.632282706144539	0.459010869670962	0.653957803313838	0.537006422848056	0.664442774264834	0.740331976724382	0.814962221065543	0.454870822677345
MIR384	0.653759581251549	0.294981662648561	0.355659957344299	0.215306731910081	0.434634777933627	0.33420743526455	0.346320956832131	0.676239730594695	0.728361276325005	0.235236011262445
MIR509-3	0.84788636685151	0.717530083535571	0.606267294138535	0.45931455652635	0.654148170297958	0.718958685634357	0.810409465987377	0.831523808141944	0.881666348679446	0.377200495432159
MIR506	0.885347314759837	0.876359240456077	0.891674492126258	0.861867898962729	0.897818679403376	0.907317979916947	0.878734742477909	0.850706381370095	0.910995360093705	0.840654685945861
NPHP4	0.898022085092107	0.913477292500557	0.878502845233295	0.913089641785591	0.900962885045243	0.884994447333657	0.912851128938341	0.888834096930047	0.9101224066486	0.905262528316014
MAEL	0.758942974568872	0.814043831557081	0.661225318872616	0.822844078787137	0.719223184377178	0.716146023087083	0.757541238432048	0.837908859235509	0.8270063982151	0.783967399007254
PROX1	0.900214676046105	0.887820044234161	0.91956157824695	0.903321262300295	0.915791392894011	0.911759236583057	0.925723347152072	0.874535442590017	0.903160511395162	0.891911197772278
ELOVL1	0.882301426405825	0.872523751409404	0.885394931872186	0.881882262836192	0.878938665126215	0.850649289246528	0.912343762259041	0.914298033892895	0.866602930921939	0.862524590760412
NR5A2	0.0165034542348387	0.0668805693242477	0.0247200025533173	0.0096083225657078	0.0189473755457078	0.0102940755062234	0.0151953448409105	0.0183154106036467	0.0132011914104492	0.0103099749542105
TAS1R3	0.799809044887738	0.841923634012186	0.808177331293972	0.731581937836425	0.743775429833728	0.77723301680064	0.783237848475258	0.772840823006952	0.791665624399332	0.732594980589632
S100A5	0.885974568111897	0.830832771901969	0.828486572023876	0.907417680194737	0.89926542028044	0.896669706638489	0.943523640005083	0.805501811753896	0.89279237529312	0.852313133188114
C1orf114	0.0241864477595229	0.0316122577367871	0.0222802530556366	0.020179410572145	0.0212226105835038	0.0228554509922155	0.0283563482334038	0.0253581898134062	0.0175425768657223	0.0271010905983793
C1orf65	0.928330780925005	0.910638388384041	0.92044882494246	0.934784191239885	0.913393809799108	0.942167509983339	0.932079631725191	0.923486904003276	0.935264897133936	0.937922318376204
DAB1	0.0900651270361314	0.156645606129089	0.137020852512881	0.0826789212640138	0.110349521745353	0.0831030342137058	0.0650667768788624	0.133043539841782	0.0870406896437295	0.0867890955252473
RFX5	0.00676213602627265	0.00753920439438783	0.00963918997205572	0.00618718466894	0.00674878566051199	0.00721728024664184	0.0078946765376576	0.00919832690797887	0.00670668555516075	0.00933287981258354
TNNT2	0.0837670376057122	0.20458254883995	0.198903668465978	0.208206942161697	0.0731725617195449	0.0839638766983558	0.114865761636889	0.167206098739103	0.141414336024322	0.145078153859511
CASZ1	0.515739615916	0.503520837758573	0.587950230203682	0.488529601170215	0.463516357691916	0.492884101205559	0.617120901406757	0.458908707176943	0.418260677434204	0.469821439826997
CSMD2	0.166462026426018	0.109215626193653	0.158979432873354	0.151335563303726	0.143602075151142	0.137040970157014	0.198729598248819	0.324286437195088	0.146814807415186	0.196333849617449
TDRD10	0.795507018903493	0.80342861343082	0.885570258546886	0.823103035581202	0.823383254255711	0.816388855093704	0.825616651225609	0.855948391785018	0.883344659954663	0.786513250348727
NHLH1	0.541003425457573	0.562816271193015	0.55859093658363	0.417523884191167	0.47416075188978	0.393252482382184	0.535301068614124	0.523955836895993	0.529274147500243	0.40248844456951
NUP210L	0.889251086569288	0.890709333094069	0.801616108059303	0.721639696339811	0.805210996838451	0.464778383604222	0.721109263602741	0.829079426357665	0.828454635708154	0.534213706697884
ZNF362	0.981753782765219	0.984493945430192	0.981093231985412	0.98811492167254	0.988094030833569	0.989637842482653	0.990556414881649	0.981685658819075	0.989106170784829	0.989533046193925
PTPRF	0.556937900572398	0.830222730085347	0.528844628964246	0.317738681401434	0.383007226009138	0.309535706925702	0.402307276003816	0.698515687125273	0.48185432517119	0.252531207023068
DSTYK	0.0145786343074731	0.0174264659724182	0.0203000329118919	0.0160619223612359	0.0143751100585603	0.0138030832450307	0.0149664958256687	0.0185736044146571	0.0143688743238317	0.0157910367834768
FAM163A	0.101622334525814	0.141437441697451	0.154300038159072	0.109335503832483	0.127839169195667	0.0982818810676728	0.0844967472999691	0.138372109931685	0.129576297048484	0.115523393039954
NTRK1	0.318306481195935	0.219192424405501	0.380282500407518	0.433885742518537	0.280216018676347	0.43046431355672	0.502705220136529	0.402703394439516	0.33886371984923	0.452380361495907
FAIM3	0.114954593667569	0.397140156655136	0.183838683913912	0.0186301923089284	0.034354782461462	0.0186974867264451	0.0162940523355637	0.0826778313186435	0.0296910230957739	0.0175607758904295
DMRTB1	0.9427107227857	0.945748070469726	0.914515628858086	0.941465955204083	0.949137805180033	0.946955331021121	0.950168906051185	0.913934740329086	0.940105591050417	0.914012013325506
NRD1	0.0213706867199648	0.0226242372351556	0.0323812824610155	0.0182000960675412	0.0150105816470655	0.0179853219625635	0.0139682463324122	0.0277263481649272	0.0157012924811235	0.0168872923164132
MMACHC	0.841594337218658	0.904559899998113	0.761444863836264	0.725558709091411	0.781119892407702	0.717244213220927	0.866975335124741	0.80415663739547	0.805984984031083	0.783087124970694
KIAA1324	0.0692065697458121	0.058733539097327	0.064567433390337	0.0565284637630771	0.0624524440228753	0.0498026980375167	0.0483268756675309	0.0744925312350963	0.0566491161523069	0.0430366753182205
HECTD3	0.243348753651466	0.305500493339879	0.249393558894924	0.16937245118333	0.140552266929502	0.0965933386057971	0.132948148983345	0.19176712379232	0.133349804369162	0.123220179423929
BARHL2	0.151085023936582	0.194715217103611	0.173484585888111	0.157071421150263	0.161481524938724	0.191907118482343	0.167285117511533	0.219316741097233	0.156083590707902	0.114070751685445
LCE5A	0.570344029666248	0.49177241259763	0.569700083503908	0.691006154809543	0.53342740391307	0.666904807653871	0.691712762126192	0.632925702045522	0.66316107411732	0.663094869442992
S100A13	0.440075511601595	0.507614213198024	0.446602555322696	0.253999058462869	0.307313325121685	0.180893370366313	0.223721806796149	0.342271503822592	0.359648565230039	0.149567001264391
JMJD4	0.0351079984071259	0.0332897108035829	0.038084928275581	0.0542203974911019	0.0383829281639994	0.0278894139589916	0.0180747706975987	0.0489385267541634	0.0308217215667351	0.0251606530055988
ST6GALNAC3	0.825700659441571	0.811360775413412	0.902015358718217	0.877442447619198	0.848403768694262	0.869978510539985	0.783163069473201	0.845534451555942	0.869865559877616	0.82681634115792
EPHA10	0.0603820048774256	0.063938562497019	0.090809059751326	0.0806971849380588	0.0576728908185491	0.0649311873188171	0.0618169285115254	0.0985528798217604	0.0681794991711059	0.0600288108460082
CACHD1	0.951549439708716	0.944113880382797	0.927488651494735	0.957600097615001	0.934518707031701	0.973840653447011	0.967439510902443	0.930257909665636	0.841403733212858	0.945142901596675
KIAA1751	0.473123242965833	0.503331083304125	0.417402735229198	0.495195338613555	0.407461565169759	0.470026323401895	0.48675957077683	0.562210220313165	0.553614137390642	0.433247558997544
ESPN	0.883049662276874	0.895283944026397	0.815568213741471	0.937244846236311	0.968781759987719	0.858279146283849	0.90983482915075	0.773552829472667	0.913332351011214	0.973007572453486
DPH2	0.852044079193006	0.879563993256353	0.824984115269762	0.836510526834515	0.831620798981373	0.822183680079198	0.896568224041386	0.836345868772914	0.811780603405139	0.859571407991531
SLFNL1	0.888903618709963	0.844353791343356	0.876639564224726	0.883847919156051	0.884098696654596	0.89924805798943	0.898084712585569	0.873770251660698	0.898219735384273	0.893292478935711
RHOC	0.571379844319147	0.696055439484686	0.612671109854328	0.358099632177334	0.419052676880194	0.263728323024482	0.243114203036943	0.627307395075675	0.515605140127364	0.243776425561684
RER1	0.964528751010256	0.968206167544827	0.981359772080946	0.974168608247686	0.976160407217708	0.968071592442659	0.967419126190489	0.96162718988411	0.977219052752296	0.978648393275287
GRRP1	0.291529539223152	0.362011540808383	0.317467760230247	0.272368134268179	0.203053140951993	0.218856535508627	0.248967870002835	0.314821497729211	0.211341733113284	0.227841548275201
S100A3	0.657766681339358	0.521115173647322	0.595388526142084	0.618084663879475	0.550569784797819	0.618224631815131	0.690544531169766	0.586249183110618	0.487014650394061	0.581403439914574
TTC13	0.223677037185428	0.128793373018399	0.311903157617614	0.345414648928741	0.218429883477132	0.349875701765723	0.401547030948756	0.264667333120697	0.227422145194044	0.25738526598561
SLC9A11	0.818713326149056	0.88827940462661	0.912871089832985	0.860446135116037	0.831486257240773	0.841468389037144	0.843276359761262	0.855668561160714	0.902477878110738	0.791060949243554
PER3	0.933548507706417	0.909835190821048	0.855694700248332	0.897305603049616	0.863884055000261	0.909984687485499	0.904646519062484	0.911134756131854	0.782556048066152	0.918262510209122
SPATA1	0.0458262882802905	0.0439476204619845	0.0508322967684908	0.0371273266034757	0.0416498973901599	0.0417608028370569	0.039520076684682	0.0643918170816985	0.0353183514605107	0.0345275713347941
GNPAT	0.0362397868188184	0.0417463289056003	0.0298971684581835	0.0323088465409965	0.0283059560588005	0.032319656580577	0.0275846883307081	0.0485867644336455	0.0347074568161829	0.0403166821240393
HTR1D	0.719914883415282	0.712785513979447	0.746098973139058	0.613570164974784	0.613536169463714	0.640570411308377	0.641988521989693	0.651271597893222	0.716892286984848	0.624091527492887
NBL1	0.0271163719830932	0.0207054639558143	0.0286755784163601	0.017476960676617	0.0171544539296161	0.0177123053193428	0.0161760025495165	0.031557477072963	0.0180306235655947	0.0173801551317652
NUDT17	0.420792113676237	0.371338239533092	0.476928483295701	0.506975547753633	0.4399636738454	0.520708337958623	0.601731866844465	0.417983123135234	0.461342638620129	0.486065341451493
PADI3	0.353951083786858	0.123976843255616	0.269886174895302	0.418156499867958	0.247718826896883	0.445745189109282	0.545213317299042	0.282655702750063	0.379313064326942	0.454431350297774
HPCA	0.765282670178832	0.801172362571696	0.797216137438357	0.732780761885412	0.742757356746873	0.706958690796335	0.829494351008433	0.844616479557435	0.878341110270359	0.681179817061881
KCNJ9	0.594948667571369	0.588361166952934	0.619596444410255	0.457700679927739	0.518867258439191	0.463886619259843	0.469619665843716	0.620658879801478	0.670831883792394	0.424209724097068
VHLL	0.82387744663247	0.799309054657753	0.811601552012587	0.805990637385563	0.798432913720737	0.863770922593702	0.857526080200489	0.799135873670432	0.861551349545119	0.818320334994933
CD2	0.754810967363696	0.704608711956358	0.798800355333336	0.927799201591093	0.776939753814449	0.92474645138135	0.924608581469275	0.739583938699966	0.876151813440219	0.93626496488972
ITPKB	0.827457737551867	0.26176394832628	0.697077465567423	0.92767738464434	0.833312400452054	0.895703225985759	0.931312673761794	0.724981384407711	0.778244936045858	0.929351337434688
RNF207	0.450690553121138	0.267224535981978	0.484022121040344	0.495474071114749	0.488888690641921	0.450735215449631	0.48730706684029	0.464517397566136	0.469405623534966	0.509658670910926
PRKAB2	0.909271746477708	0.897659821702508	0.93757609334223	0.905624008025062	0.920357482813968	0.862079456796242	0.915310824492464	0.895499361462933	0.932188807825602	0.915170385177098
RBM8A	0.0541816073408526	0.06384983428534	0.0364823590333851	0.0390898861217858	0.0359887946645679	0.0352750673179723	0.0321270501701449	0.0635232055253628	0.0300619186986427	0.0360240112023786
MFAP2	0.960694764472043	0.967403843114376	0.930582983413691	0.978503542330136	0.967661355561659	0.96958570065343	0.982722345761908	0.916690008180534	0.957371285458064	0.97066845330236
PRPF38B	0.0147446986584216	0.0169794911444597	0.0166954057196654	0.012447645118258	0.0128261217556481	0.0107249902346619	0.0107505870559649	0.0199561764629197	0.0154236291838839	0.0121745181169816
LRRC47	0.939905866147248	0.941024075858063	0.951360913515227	0.952279496167418	0.925259726260445	0.942860858859619	0.949068389843533	0.931990099060424	0.9421102324713	0.951216695164003
SNX7	0.0209188811924551	0.0228271976373521	0.0222030488893032	0.0167775373777082	0.0180270058475923	0.0160539060911127	0.015058124385397	0.022441885944114	0.0181322350975419	0.0162133555742333
HEYL	0.477053811544597	0.550797421186769	0.51892076875462	0.28772735383132	0.356127115293689	0.23865563874545	0.27012715808987	0.429102175456704	0.414180295330259	0.219860908923296
FDPS	0.0118908554629829	0.0112308551726441	0.0163671842487089	0.00993894395362744	0.0101432626256764	0.0105987728311052	0.0110993554798051	0.0163891016684668	0.0102817633098439	0.00968775486956135
CNIH3	0.045916931383531	0.0311623810967644	0.0410600491945125	0.0415824545894089	0.0379602286138124	0.0310209238459447	0.0367601255319857	0.0612485511346201	0.0290207138317985	0.0240933827363502
ACTA1	0.224820500863861	0.258122332011516	0.299949774446394	0.203261670701407	0.221278132730793	0.199115161266217	0.197738288332909	0.427424273438414	0.225526050940027	0.20800166811913
MIR1977	0.168865948989491	0.233496522361031	0.383320611504327	0.241766873966181	0.230762726602864	0.233231807839466	0.189070352184073	0.289758486629144	0.212284839958273	0.202506474341943
RUNX3	0.0665354724941814	0.049873591098299	0.0796110317799594	0.162669423999474	0.0617338669515574	0.105424511395187	0.103791354147554	0.139746318201046	0.0950661593576046	0.131708358130828
PUM1	0.013335015645806	0.0175531351497617	0.0146301471153441	0.011202155406934	0.0119393739960146	0.0122865450556488	0.0103074714674222	0.0219944059975945	0.0144850373934866	0.0103372675265693
ARF1	0.0139470348492566	0.0161616647250553	0.0177318003903695	0.0110686427969115	0.011270602600602	0.0127671922871132	0.0108324822228759	0.016148126134464	0.0119871686380425	0.012882158349424
HPCAL4	0.824815690475967	0.309186284246809	0.660783309409285	0.86753093480282	0.772839400209558	0.921436227587108	0.929206187630393	0.539777184670018	0.642884549807341	0.919356652559104
KIF26B	0.991275800278631	0.985123223809883	0.972975757832436	0.958955756804436	0.963427418486274	0.98274640270132	0.971889385843653	0.978452175145412	0.988615770386342	0.950872056737662
LOC100132111	0.323943490858361	0.185697366330776	0.417245132820476	0.630270286094214	0.363468355624776	0.622174869844435	0.71844235851455	0.267380659157737	0.374314300183326	0.614189945808866
C1orf54	0.896454427223593	0.872592562150354	0.92602857776498	0.91182860880025	0.886614942617742	0.898984753355438	0.86772039535046	0.909174986954834	0.91235072069615	0.862778523680797
C1orf63	0.0136878013222593	0.0158523468703707	0.0150859465353637	0.00921364564140355	0.00837728836137032	0.00976124205414966	0.00811969194050188	0.0166124419734082	0.0100423065115054	0.00840857184928508
NOTCH2NL	0.909347038738534	0.917869211831093	0.904484092757538	0.930249448596493	0.914252175305703	0.924045451393423	0.938306597234699	0.878393074130838	0.905852015169921	0.919404761807035
FASLG	0.829862031469	0.758949547845387	0.772723254071225	0.894516970684975	0.797887488276273	0.89793121275395	0.876888833469095	0.808097493808104	0.845060278496514	0.88322511533777
SMCP	0.598558407641594	0.385862974618738	0.622631549267001	0.681583711255627	0.583126076481245	0.720454405414313	0.807673218170267	0.45676757754016	0.638481048123904	0.671638304249778
CABC1	0.914631834270763	0.892823277224352	0.918804643000281	0.907998939936065	0.90632465646943	0.911260940600486	0.923143015205203	0.912923437152941	0.909916477699241	0.908451284196425
TRAPPC3	0.822502811401025	0.774057234307469	0.738539031040109	0.902117471578944	0.821079402507478	0.88238592880165	0.926296690004837	0.634728673477922	0.738064212808743	0.926741473581831
NME7	0.0152819776167426	0.0157957994474107	0.0155679213724783	0.0133461368574736	0.0126787924732313	0.0123894777300038	0.0107698985142631	0.0211432555908131	0.0144972808065708	0.0133319314163201
RPS27	0.0288857685997615	0.0333205006492421	0.0201548816966098	0.0237231434034921	0.0206349149455154	0.0234119616980929	0.0242227310359801	0.0329366458697343	0.038963694955304	0.0254439124637521
MYCL1	0.0529368220420758	0.0452919368814226	0.113602746470565	0.0302946939661337	0.0179026995472351	0.0295975404034527	0.0147924053919453	0.0237260406283938	0.0265996637488518	0.0211012056189217
MXRA8	0.245839624198893	0.2820480160575	0.2939696299261	0.233542155646636	0.254554721786314	0.177066177518722	0.232733544792097	0.425118378324714	0.337204038709214	0.19048476194374
ARHGEF11	0.934218229907118	0.687889417554162	0.874522616350677	0.944033296120752	0.93026566237502	0.960355629520208	0.959149535301329	0.924638264340872	0.93407363623414	0.958023146405962
KTI12	0.82321719340353	0.72035839152325	0.819795451169392	0.785961146999802	0.833334589965075	0.757329399251463	0.801724841264057	0.804074956078997	0.856296377136353	0.743144826820637
PTPN22	0.478515141119675	0.240679577129594	0.392981019110102	0.794302572498122	0.631527905680828	0.859792304078455	0.922864512092043	0.300463643912984	0.591351471834449	0.879391813272748
C1orf74	0.0196080441785284	0.0195380708693884	0.0234073863135727	0.01625960409844	0.018236970126455	0.0161187479644422	0.0164028400363787	0.0268538366739076	0.0213770204068128	0.0187839730516966
PARK7	0.0101941058405369	0.0150187811557278	0.0117267892925205	0.0112035532778223	0.0102170982197127	0.0299374435942197	0.00803336751142681	0.0171484813777327	0.00978422360668036	0.0116984686336019
METTL13	0.969140855957819	0.966911265668438	0.975778715720032	0.976302921858017	0.972178506997554	0.969916857707429	0.974686835906954	0.967883411396251	0.979364396258748	0.970951998256228
BTBD19	0.49148165958566	0.56317338696624	0.501174978288202	0.484674172073489	0.423985027259402	0.381375770857347	0.472805188679268	0.402679309606714	0.430588822435271	0.441470503853131
KCNAB2	0.665861260551566	0.819090200047532	0.594491027082779	0.485413467571282	0.590937182958551	0.550648243282082	0.648273182796099	0.654004198924432	0.589383881224282	0.493657279538012
ARHGAP30	0.506353360177928	0.199981616739086	0.520101453405381	0.718381500555356	0.596106809619426	0.824872398264374	0.838001841383063	0.472029758514592	0.608813906052977	0.828046260729528
LYST	0.855081974636164	0.870201518416497	0.884818012777485	0.88813823913888	0.831901467772828	0.835497781496438	0.866701315585389	0.882627392239034	0.840096976637043	0.842233092086302
PPP1R12B	0.0173883457481846	0.0149665133888405	0.0162093485675631	0.0119491794648445	0.0119756130614285	0.0128452127272134	0.0100567772288591	0.0127426684363174	0.0135713973210346	0.0129022401531397
C1orf57	0.824347572319916	0.827962389563969	0.849941758556642	0.850126039603814	0.835204887338723	0.843367010642954	0.855701593615036	0.800165992039129	0.831571504938931	0.850546939706815
PDE4B	0.0155325522419198	0.0389755909346369	0.035681728162241	0.0134450428216129	0.0227610715702811	0.0132657357387326	0.0107896805026545	0.23848956984208	0.0170986487256787	0.0419657654257089
TMED5	0.926637633055515	0.899442768404835	0.913676350343446	0.868696662904095	0.858280071992967	0.850112503194694	0.898933606101093	0.903986166633883	0.855070101539976	0.861318990600581
EXOC8	0.0458538984299217	0.0444558010398661	0.0644195432909083	0.0482518435627898	0.0623464862324135	0.0263036836239083	0.0471162112588616	0.123738496827146	0.0497276131664768	0.0467836607550921
WARS2	0.964859138097098	0.959503059688472	0.971616346170422	0.960596631135235	0.966257586216649	0.960870292620032	0.95987328781267	0.96588048008874	0.973207194028121	0.967761570190131
CSDE1	0.0188980051159614	0.0240628012654484	0.0166487556052881	0.0151339831328583	0.0178741414619965	0.0128760170116228	0.0156451409425372	0.0216828099643951	0.0142964723017196	0.0143382114866773
DUSP27	0.729688568740234	0.796875301571831	0.713469377128927	0.683490334986548	0.732382688648116	0.832010351678152	0.82904376058843	0.766268767297278	0.818908649076146	0.722154066931066
ACOT7	0.876526855482779	0.869100689804542	0.880247287733994	0.884503145317934	0.860754200849631	0.89507747083726	0.889448222564701	0.861909281487059	0.900602599600471	0.913001086751588
C1orf220	0.0222931884398094	0.0258325590389021	0.0186907232673014	0.0217253750178	0.0197679688577948	0.0137918730152973	0.013554082070844	0.0366684666084053	0.0162451480311935	0.020036395042993
VPS13D	0.903951141124898	0.905914681228853	0.887226541811574	0.893942876519716	0.917234251482497	0.893471941379303	0.93704569612312	0.869615963663693	0.907619018805012	0.927861318796049
RYR2	0.951970075502347	0.963821001468226	0.923373773079965	0.960192344234216	0.948477455021674	0.955230435423632	0.940275637854438	0.961446135010994	0.956812081661402	0.951507299042777
SLC16A1	0.0549139524327421	0.117086377446761	0.152507356005781	0.253741181469394	0.150929763121603	0.25256755886188	0.251576390463135	0.0602516902536872	0.166394704441381	0.247470711053287
KLHDC9	0.739771316154502	0.939025523050353	0.744426890922783	0.430743746209636	0.58171531989668	0.440302540128927	0.50575320641898	0.839520531397023	0.759715466104158	0.339101683954971
HOOK1	0.842718418290149	0.910379679507113	0.932592033270622	0.929460609938422	0.925142201316026	0.930087838580801	0.922797024519734	0.879209914220898	0.945797765434137	0.899306422140899
LOC441869	0.622520188140305	0.712434316843099	0.674455907996789	0.631938323901906	0.545649554900064	0.481250061237157	0.740771050145163	0.486697691378648	0.485213438892202	0.67157343763355
C1orf228	0.0140331700187819	0.0121440578529637	0.0165722721808351	0.00866217277495574	0.00955921649023188	0.0111228985799274	0.00902501690988231	0.0139605995179218	0.00789119382757441	0.00873297358429875
CENPF	0.66484842704131	0.597034859716806	0.621036917216239	0.601638424059668	0.613710017019288	0.578905508752601	0.593063851684942	0.688050556071636	0.602947996542781	0.604289466182777
YY1AP1	0.013663036713226	0.0215446523218666	0.0157804650911314	0.0137118960118925	0.0148798014398735	0.011200416145254	0.0140691119484882	0.0208594300488887	0.0179578297186357	0.0140179130733458
KDM1A	0.0329204604695372	0.0258065663674729	0.0335652170468296	0.0284382377107487	0.0262335658947176	0.026547719463327	0.0232331520880408	0.0402595952700628	0.0242278752247629	0.0290408236393538
SLC30A7	0.0330237843436764	0.0612241374641257	0.048522202625522	0.0422535927818687	0.0296847185195625	0.0292625560689625	0.030209383056191	0.0288118753066354	0.0346482989048435	0.0246617800881226
LRRC8C	0.0933415967961553	0.0638213188242074	0.0868073960150398	0.0565766296547708	0.137976458506285	0.0846075702141665	0.167378298423746	0.135319812191774	0.190904499192651	0.0881660444160267
FGR	0.401508568388068	0.391044964137173	0.487036837766464	0.438937380416489	0.33633228109976	0.440879632688766	0.518714821465486	0.401766566355061	0.410346785385843	0.421873780067068
ST7L	0.0768244445610617	0.0667664416264801	0.0639612947350107	0.0876543360329253	0.0813030905388569	0.0710883232785492	0.0629889243163046	0.0926293636100542	0.0651658933962503	0.060259068076755
PAX7	0.0281301443604035	0.0287608923077784	0.0311291565424827	0.0213945710908964	0.0241223184828043	0.0295673105053696	0.0237515569612538	0.125404497471977	0.0207335136990458	0.0217612077251517
LRIG2	0.927620862915157	0.915410680476139	0.956483951130639	0.955834234116111	0.940891204060926	0.956340452970026	0.915840789411196	0.922975942161828	0.952381283028765	0.939313807848782
NHLH2	0.163203142532559	0.171754138361968	0.154767712530802	0.204317761672618	0.189655002081841	0.174627594842656	0.204481438616349	0.362099251442014	0.141208704826179	0.255481272390052
FAM159A	0.336208796101741	0.172444796690123	0.346273351611782	0.424819631596097	0.327979235326612	0.395574450516135	0.428264651129372	0.391073815380047	0.39526562453262	0.419215339485013
PRG4	0.767501267620099	0.808392678829074	0.565186440212054	0.604716124493001	0.580289053961524	0.546201352060897	0.643906753584308	0.532062810472595	0.56408151949261	0.528899245134012
VANGL2	0.90959030851973	0.92876539032384	0.906000608667307	0.91207161995314	0.914561206378799	0.902697502827147	0.914561153896324	0.925407701800954	0.897710144762877	0.93356827922698
OLFM3	0.0398548172385599	0.037366207638324	0.0436964741717153	0.0198425900291611	0.0266276208627708	0.0181814111350115	0.0219773068138907	0.0255251191774596	0.0219327033741569	0.0150941965813628
EBNA1BP2	0.889870626860902	0.840019870943594	0.830298820953031	0.905239475039043	0.908824732633296	0.910812849360189	0.951075122677915	0.84901938870575	0.872859410430834	0.886938074762959
GPATCH3	0.877318709664105	0.856359767105819	0.828216841884145	0.875580694407823	0.900349940156092	0.886534893475437	0.909277649451167	0.853976342058493	0.864519511194417	0.885498966600839
OPN3	0.0327719368252806	0.0324234062135473	0.0458456927763901	0.0370386609041076	0.0232484337974817	0.0289997357150236	0.035567712285824	0.05046964779854	0.0380535812305327	0.0269420483083294
PLEKHA6	0.788448134845628	0.846238408563414	0.725071730999425	0.794102921083251	0.768348403799271	0.807858934386892	0.888013170857852	0.739303625552429	0.757073048279322	0.826130849982776
CACNA1S	0.932811885676251	0.925779607010532	0.932069459284889	0.940626119348519	0.923825219348715	0.919555173315375	0.940631817446458	0.94189433151487	0.935847181301005	0.93185779745016
COL9A2	0.121663824885411	0.110313468616323	0.116831870180199	0.123557772337308	0.133580035474605	0.104228292825204	0.113218236837692	0.147297786581379	0.0981503934686431	0.115207872338508
CCDC17	0.869660030801491	0.84228774136654	0.865588694390443	0.884686473118757	0.859809750560054	0.858984699893461	0.896791356115773	0.893665010494158	0.888773256783511	0.885112181984603
MEGF6	0.707668301929219	0.775510388066433	0.697164399500307	0.527356583228687	0.615510321685082	0.506695028247889	0.53128471675023	0.794781868307189	0.704874318168581	0.48701593716115
OR2M2	0.853674903044466	0.928430162156624	0.735635978677124	0.555374699352014	0.566243409162171	0.732623379576544	0.68685899631672	0.898381432896921	0.826244920484553	0.649982214340947
SLC22A15	0.0401924571349294	0.0398373570075262	0.0554529058099388	0.0455818775726614	0.0481746596988206	0.0351589482845013	0.0328415170325208	0.0459395527559624	0.0381939203057906	0.0358204268707038
PGBD5	0.85269876269709	0.6496333817427	0.787690196213201	0.926583027680219	0.830129419373515	0.944713031686673	0.913186975110714	0.854502528539496	0.873409276151463	0.899697950286015
CYMP	0.783975331754525	0.62111328275429	0.763852294019958	0.860743757178759	0.747919163875559	0.803277019631548	0.882286340934866	0.762493888642542	0.834959756574458	0.840346631270075
MIB2	0.676866658079129	0.405196008519456	0.694845722592691	0.820193956147696	0.7319267738799	0.9180528343826	0.915701383903835	0.698334651368493	0.691426938777538	0.934933930266807
WNT3A	0.0397857290131504	0.0316127668458515	0.0623479354560496	0.0476195797667222	0.0310115455072122	0.0391034907184875	0.0276714084020381	0.0682051658569785	0.0406239222020954	0.054579845803574
SDCCAG8	0.988875931225441	0.988456198557026	0.988474938847027	0.99140627097335	0.990913362187239	0.990201736088965	0.992821751170773	0.983475256000917	0.992047344006472	0.994049874380736
CCDC163P	0.0315299309293375	0.0353947599981932	0.04430602492274	0.0291796136053691	0.0340148675913411	0.0265475389897633	0.036425855250937	0.0478757459825192	0.0339973145743095	0.0334879020627129
GREM2	0.788563418941391	0.498745073533346	0.637936732793719	0.712722152124264	0.80896676758673	0.71107028827638	0.666739578429724	0.780990273346794	0.692362210263686	0.612692517270841
FNBP1L	0.0565338595208168	0.0635041651109572	0.0381239662033254	0.0356243716300026	0.0411448267992655	0.0322505335390476	0.0408849730067705	0.0584960812611351	0.0396103023076321	0.0428560289099172
MARCKSL1	0.175967976457561	0.0365388644861931	0.238698912897394	0.307155008572768	0.154715300332223	0.285362270650266	0.449314976851843	0.0486230477471434	0.0767357271543302	0.408762485854372
PDE4DIP	0.00969919394488109	0.0138837372980617	0.0129617912997647	0.0103043272283103	0.00956775064114733	0.00984862338028474	0.00905089457708087	0.0154835868488957	0.00932248662599101	0.00849481734076098
DHX9	0.0500343451439802	0.0824509983176708	0.057354223120016	0.0565261680195387	0.0776149133744824	0.0577874631416549	0.0837281449784864	0.0919373462394026	0.102683144859103	0.10360116769182
TNFRSF18	0.265144980453397	0.158221077316545	0.280772983227947	0.216920959217299	0.223732901273987	0.23183489921631	0.253851518432854	0.341782895945229	0.277117199115815	0.202641371750195
PUSL1	0.0175348075184658	0.0169241256490443	0.0207990883549639	0.0129593153557079	0.0148672482429422	0.0150936502001681	0.0136662864422522	0.0219700393997202	0.0130299420292169	0.0153945555018707
SLC2A7	0.840925821430127	0.715296325720113	0.799124604034634	0.855574055846139	0.79432415747198	0.843475087026487	0.881298802226675	0.804384872007094	0.829481000161932	0.820317033206338
SLC45A1	0.927828190656004	0.932273458099194	0.928411853976288	0.898973762378134	0.940102650780639	0.9009386821804	0.951147395362172	0.969733030773805	0.973748221657896	0.90916408643695
TNFRSF25	0.440747182841149	0.291034603914227	0.503280435778308	0.573735373572627	0.510017787263661	0.624471084087949	0.698147199181863	0.469890414753258	0.580988217090546	0.625602129185589
MEF2D	0.0347227571103619	0.0400470660137705	0.0243984638270379	0.0211169892773465	0.0221900972748834	0.0234805546674722	0.0254399932400851	0.0343599626274011	0.0233143610851582	0.0288510424773904
SGIP1	0.129264197749162	0.0986954322862955	0.156575099786443	0.0990560395207823	0.0898588851741494	0.112811843099797	0.131232055071227	0.200298110118591	0.0862853516645861	0.1462900758826
ARHGEF2	0.988758991234297	0.990821370325653	0.988267946292416	0.990944863819796	0.991258030787394	0.990026581641892	0.992498836863349	0.984520915513071	0.992158219982535	0.991675693144014
TMEM125	0.946663489816399	0.943096593252476	0.956033483262435	0.9681043796516	0.960417755430768	0.960378181406891	0.925003983552393	0.942398558716239	0.964062816980291	0.9637529611725
C1orf55	0.0295047795907212	0.030084780715583	0.027254630757096	0.0196167036221468	0.0216709881616256	0.0188553434446229	0.0212096861264589	0.0251474043463336	0.0189524167307541	0.0228450688923097
BRP44	0.013535633905264	0.0161816734832448	0.0147868729013051	0.00978866082402556	0.0111860622378748	0.00922955136682726	0.00958158730359045	0.0207153127989922	0.0119465338621235	0.00947022632777959
SLC44A3	0.846546477040097	0.893059659671391	0.871220976558065	0.887027596879183	0.897444249654174	0.876503763214472	0.846971096735181	0.901126731357083	0.912095112487641	0.863324250659664
PPP1R15B	0.0378520609461425	0.0607706759592995	0.0379477603504541	0.0666675619945314	0.068086312009779	0.046663280565425	0.0806577439854817	0.0504034867065741	0.0798941816437174	0.0859954878799463
C1orf122	0.773154918962694	0.710891955220642	0.72100841424573	0.68082768920604	0.665907998496263	0.683645322314678	0.750050612924825	0.773521794020054	0.690179312293196	0.684110249320956
NID1	0.0201380210285059	0.0735341822451507	0.0385369509636513	0.0125856995628523	0.0162963333048531	0.0109132708896256	0.0306482747874185	0.252811077812835	0.0127051412526968	0.0448979687105056
PLEKHO1	0.0293603779775544	0.0278688802152535	0.0302511304359905	0.0284958063337089	0.02160222210734	0.020942131482069	0.0279719975296277	0.0569217143810214	0.0267716202898074	0.0272586322099468
KCNH1	0.174484172728128	0.1936598223338	0.172808676616426	0.0928205419081513	0.185655028352131	0.0665323187114239	0.132853929484289	0.331598009570474	0.152435234267722	0.0794069135573349
LOC148709	0.0257929356954414	0.0227030094381176	0.0240893742468059	0.0168514869762216	0.0165351549955625	0.0167173970985069	0.0210615416385052	0.0403718423243061	0.0153648198157387	0.0185155197890979
SLC41A1	0.0121474719688859	0.0147276146952533	0.0144663011635401	0.0115819227566388	0.0103088902774003	0.00960361542661085	0.00990029053400308	0.0172343369718168	0.00973260699626326	0.00970989021639456
LOC645166	0.478193618553141	0.469406244907427	0.484836172309319	0.400434623188497	0.428111925931306	0.419128236358388	0.461450176083454	0.462998240728503	0.519703660472088	0.429205302000381
RPTN	0.767614033023195	0.717774762122776	0.692548176554558	0.814461710863017	0.781525873148667	0.808221842795718	0.883180291584559	0.690181064755553	0.80198316242343	0.815720336181231
CLCNKB	0.689013504312867	0.648680876975204	0.591355989589898	0.836870296431239	0.822298200062166	0.795847084013541	0.857319271742473	0.671284226664771	0.82832844800845	0.839919055810866
HMCN1	0.0293560411820295	0.040627132302568	0.0425684643717052	0.0403716748670813	0.0489373850283461	0.0390023208746478	0.0331921595997385	0.0481476616086824	0.049377349744814	0.0416059320184384
CCDC19	0.491893615085387	0.69589931343828	0.508730633178208	0.171312821227643	0.302563864973584	0.093021269527071	0.0816083288728592	0.478728397563322	0.357988268501505	0.0866163188010163
KIAA0040	0.0326820067917036	0.052461697389886	0.0252230903559746	0.0337217403042012	0.026010661795232	0.0228520108303291	0.0272638595553069	0.0635268474268208	0.0400732481044129	0.0250556494288097
RNF11	0.0847230540661746	0.0818841423528681	0.0479916648853065	0.0585042046822149	0.0671964573747294	0.0768076323973864	0.0815721323560399	0.0889741863373684	0.0542922152341632	0.10866442833278
MPZ	0.857392503829676	0.923855180208056	0.905355766336565	0.902633943307589	0.905124159248483	0.848516364254221	0.918500013385763	0.79582665601704	0.886841192465785	0.871320834706461
KIAA1026	0.649324253161554	0.822846844583534	0.518388261829241	0.639924203831822	0.551791459476307	0.71312684647655	0.806804770700059	0.385073016477152	0.695909952926675	0.477187487534107
CLIC4	0.0113478082983757	0.0157340479448741	0.0181884135691422	0.00964248229817216	0.0089146358531767	0.0123922698513552	0.00842377930700472	0.0130181538110455	0.00870684857639169	0.00917569058998196
SLC2A1	0.196763735608855	0.200803743360637	0.194478871211122	0.0934239992927507	0.0876837719123845	0.0817740856872233	0.121787502963114	0.0922761595074631	0.220408922528885	0.0643978239009823
SARS	0.959910236326365	0.910481421679908	0.935931517212938	0.961730277045976	0.927035390452653	0.950798497830606	0.933181732737052	0.933977144106253	0.925031517799614	0.934863086083353
CD46	0.0202912901318069	0.0233801986289061	0.0252372166835707	0.0140347964602801	0.0164442439973183	0.0132641038743615	0.011829253591995	0.0194643563217539	0.0113270035672331	0.0105000984037781
CA14	0.171546810474161	0.170965333411698	0.250677299827539	0.255395069574786	0.189495328844582	0.201978876039409	0.295216594991826	0.306578797692416	0.334994231064774	0.268178778821743
TESK2	0.0141124029138975	0.0154354650900275	0.0169670534003831	0.0127036120758477	0.0114024606457414	0.0146058634796018	0.0133410791705244	0.0265090424981779	0.0159783713401188	0.014543792789017
TMEM81	0.924912802106781	0.913461651063703	0.948470053010476	0.928709558476765	0.946584798114753	0.922918578350462	0.923439894185258	0.943108134181111	0.940917571256388	0.926000213320862
ETNK2	0.758495360464882	0.688481230089072	0.701958876207013	0.72165845914418	0.700845142982392	0.766851026263751	0.823664015439032	0.668068411840766	0.65066344462649	0.760313833364207
KLHL21	0.718512865710236	0.814907585646361	0.791235286235892	0.688327485125297	0.617215229653829	0.509791227343383	0.734630215895561	0.819155897902282	0.80519575825461	0.608915907125996
PAQR6	0.586799257664795	0.846858968538465	0.607503916424659	0.337825460670309	0.510690995229907	0.292200406878724	0.284919790717867	0.60276593000437	0.589884744771795	0.229325877500103
C1orf35	0.012245431471254	0.0126308764109959	0.0146431961512491	0.00972329485694331	0.00945404993903043	0.00985332524125055	0.0225038292639955	0.00946476266250854	0.00944834979650506	0.0110640124937003
LOC388588	0.571063257863203	0.390708882224272	0.561474409526801	0.799961313431944	0.633144327037661	0.781637327293714	0.827569918024638	0.497175876395883	0.53745622565586	0.829685504124749
LMNA	0.0638340748523647	0.0928685783174348	0.0810807427172192	0.0815217565812541	0.0958201630060365	0.0714720566027469	0.0720654079891437	0.0842778522360127	0.0913040655594517	0.0870640264171325
ZNF670	0.0191269307744722	0.0229413828264806	0.0192446097639973	0.0168113169054574	0.0158712977188872	0.0151867456798256	0.01553529017411	0.0227653116074302	0.0150956546814234	0.0160742287842173
C1QA	0.366794159216218	0.380087767704585	0.427093006461779	0.319007988702914	0.385152684792169	0.267831320944595	0.276138549406636	0.390238625071504	0.460632933517282	0.300573609327637
TRIM17	0.887923913242708	0.916383940202736	0.8717181832355	0.808154779864809	0.832175599261499	0.845717313635805	0.89453942507367	0.878590595261732	0.936413086011714	0.744074287718362
GPA33	0.873157132939206	0.850269639037558	0.862715398811932	0.849454063263093	0.829809609650124	0.844025086690562	0.907550521709492	0.912579368226135	0.933725981546029	0.813967885621299
GNAI3	0.835433418115116	0.843588573946385	0.858534345859967	0.780425374587152	0.860228526931711	0.858345634164841	0.856764478243262	0.817606374961752	0.822215820374952	0.778633796342702
MIR181B1	0.879849003949826	0.916092743847298	0.918390083928866	0.934207037183049	0.914581617993797	0.924277673899829	0.926217010133309	0.873571283255285	0.945182974189325	0.926952268705049
FAM41C	0.725936474810976	0.679476475746166	0.667286825921941	0.714300691388208	0.704200905284296	0.72929706786649	0.722663127444836	0.666641793035865	0.726768818424322	0.65326179275417
MAP3K6	0.0260884435638715	0.0321290025064249	0.0644453665834649	0.0489554153310299	0.0374316056271088	0.0394873763517189	0.0488704889647003	0.0499545267684577	0.0794066259199606	0.0517173183754438
SSBP3	0.592045006848383	0.409722446666044	0.593446691661525	0.65759258932928	0.566082019681671	0.757070548454806	0.77885378054118	0.567203143388769	0.437085816093309	0.767390607220601
C1orf151	0.0405253801532068	0.0399885997548488	0.0328740729585403	0.0292794460150809	0.0305777373297311	0.023928366492871	0.0439962498954742	0.0370198948068973	0.0333866308706897	0.0287420957015387
PEF1	0.866135957420785	0.786710986686781	0.834110703506983	0.841802315935195	0.816034361521009	0.87654189318971	0.93420222105918	0.851541661270986	0.819231033381799	0.8359332969722
HIST3H2BB	0.0127642417960514	0.0110369548152618	0.0151076455122839	0.0118574665120556	0.0146247049228317	0.0151519342325163	0.0141813209681856	0.0111797816600018	0.0131331562012912	0.014112079498903
PYHIN1	0.885575843299835	0.819834926364384	0.77355212150392	0.867325282494156	0.879561147190885	0.850673920920504	0.876221754278187	0.911325490072326	0.86419659200269	0.889175739718661
OR2B11	0.797774721950591	0.904069936059438	0.728867884700348	0.683970048576152	0.724594994601187	0.786360688563224	0.757374716100689	0.787240644323858	0.759530829175586	0.609748795496034
NOC2L	0.85039660753439	0.881926480843126	0.805551660149168	0.819856918601159	0.804283086241734	0.842352691638169	0.881886495101626	0.764188907264611	0.764016758133897	0.863123967047828
SLC2A5	0.703454900751322	0.672960052588108	0.75039242221389	0.657565049461584	0.651191491443722	0.572010620392264	0.693356597479349	0.721090954223712	0.840537664403088	0.582390347354241
FLJ42875	0.617746019957781	0.588656837162322	0.573464425725078	0.504618065077851	0.507880847906688	0.532699175461181	0.728762179735569	0.56193293372067	0.664601499025663	0.503542246554655
PIGV	0.0331878008881633	0.0307615447349941	0.0481117224346281	0.0176159407791782	0.0133845890375467	0.0147885816475453	0.0133715178580954	0.0332267972575777	0.0186552341213436	0.0155604580054177
DLGAP3	0.0120812410239137	0.0300067746510823	0.0725787644197452	0.0832053625682803	0.0833308377752719	0.220225150176448	0.0819498398334649	0.020466605558569	0.175177174105455	0.318322324528207
AK2	0.0351959968188577	0.0342314560546266	0.0343502035880471	0.020198611009069	0.023384760950205	0.0199176647197372	0.0222214252425532	0.0254307454174763	0.0210291303981989	0.0221488718616088
LHX9	0.304916268935778	0.331283621797749	0.344683295955363	0.190299368104979	0.210733004704195	0.166903535828238	0.106767803351079	0.225583092578601	0.34145679131444	0.177077503461894
THRAP3	0.00812884891867266	0.00983590200118461	0.0129490790081842	0.0104650148319443	0.00949015476116816	0.00929069221366932	0.0085407432587955	0.0119265530077217	0.0101866450622998	0.0101924001216496
TROVE2	0.0211314941206853	0.0166795552206757	0.0296854309249254	0.0127878651700933	0.0204460647986206	0.0147866264217266	0.013008455833284	0.0209437966451291	0.0176922224791081	0.0186849329651456
CR1L	0.0462590584067789	0.0392681354184386	0.0447224024452887	0.0291719977563479	0.0476988559038382	0.0398531894982145	0.0326224803593207	0.0499815723336888	0.0435621804023784	0.0317762576386917
IGSF3	0.927957842766528	0.906280784197924	0.929414865563227	0.909467739960132	0.878953787962226	0.916243340311339	0.931828747535636	0.921500172592844	0.916205553654869	0.855931854961283
PPAP2B	0.850228779000646	0.883730957441053	0.921130759214398	0.916411527337798	0.893635669808621	0.903278015099971	0.891674125705225	0.883697854165098	0.923137078865482	0.885792178449847
TMCC2	0.0102136708332042	0.0100540823732775	0.0135918173513779	0.0105679630270724	0.00819892155488081	0.00938869696737817	0.0081382521596761	0.0117917291884995	0.00927885884358219	0.00977120197395285
MOV10	0.886751845748996	0.853628040233429	0.850125945557322	0.905218868491576	0.901369867682462	0.904698509472723	0.939613889608143	0.838177608405837	0.852265334560534	0.89969216318483
TTC24	0.89522818441698	0.930721043315264	0.941087532428264	0.869991312796961	0.8337639739575	0.866688473910285	0.887305505827275	0.915618077039049	0.952657335228854	0.810489823480331
OR6K2	0.904544463687745	0.918147843137672	0.885690850015885	0.80411745502401	0.87759692004105	0.870840065594917	0.882074888390169	0.895991713005588	0.911408351732685	0.841617117087511
PEX10	0.799097728268655	0.759751134605432	0.807856423748313	0.785144903548977	0.789781342782085	0.785998348988027	0.832563499539147	0.80475866374421	0.775760070155027	0.75469018588663
TMEM183A	0.0339346026366355	0.0266028502538419	0.0335635090555623	0.0281647536605659	0.0248702880303175	0.0256105160447587	0.026860204649632	0.0426722627790551	0.0299367638500979	0.0270677861002395
ARHGEF16	0.815429944903465	0.693162110427631	0.827118909844052	0.877337392743972	0.833416605194577	0.871481122728732	0.894444560389073	0.77800285177234	0.821131715796053	0.87446737786835
CRYZ	0.0279224736794319	0.0343029350568328	0.150384975414376	0.0547525489089888	0.0431271638593532	0.0984755180575809	0.0219255729158997	0.0618265863095659	0.386371895488816	0.141820563076578
LRRC41	0.0539880332955352	0.0428003444824995	0.0359266609707682	0.0379704086343922	0.0390308710689821	0.0369063845229481	0.061548824171246	0.053817176705634	0.0405903905991796	0.0513504715166906
CLSTN1	0.241706520971215	0.435969024219957	0.341934598457078	0.0660512592547988	0.244273116273272	0.0827958285833073	0.122823577283649	0.283360672990167	0.25559546965927	0.090380147881297
PHLDA3	0.917229389384119	0.896120826921946	0.925976084637581	0.923016982244517	0.906319283832641	0.920341213401396	0.885330175628525	0.9122737391909	0.883576073431509	0.885814901012352
PRDM2	0.0146146435233594	0.0748764076291408	0.0174754139533055	0.0177218932461578	0.0140061298976446	0.0249007878136534	0.0200799355027402	0.0170135171552452	0.0271438502929909	0.0315377312794142
MKNK1	0.0620318022365775	0.0677760973013466	0.070973132478253	0.0684856113188904	0.0748677079183949	0.0649680037729967	0.0616525770874365	0.0895882678142686	0.0746721073104006	0.0657900733026198
C1QC	0.548086349338343	0.436244157141854	0.583987287572525	0.710921015103095	0.587093991834398	0.757959519272105	0.81544340376465	0.469072634978938	0.743053137422558	0.672826856298491
SLC6A9	0.0322172549207796	0.0323539552765569	0.0462102377857712	0.0330915018213441	0.0342941700454106	0.0272512512017273	0.0252033294554601	0.0555058679963939	0.0376121726974749	0.0324106462266496
LHX8	0.225720908209045	0.314801859872255	0.287570929816019	0.256242977934571	0.256038415459261	0.210770579849381	0.27000521271109	0.391570581946782	0.206716146531255	0.285331951012231
SAMD11	0.890243772470163	0.873295901150479	0.879913039849469	0.849210144790975	0.770262291083119	0.840646078980998	0.931654080569818	0.874648215916475	0.918839044739172	0.811751380113856
FAM5C	0.937006884903256	0.931802979537489	0.914833613411252	0.920988498297023	0.951871990228911	0.944211866479773	0.962532503245956	0.935863435285967	0.947052864533333	0.906726041175459
EFNA3	0.0573166155217606	0.0537838487499828	0.0713954270859301	0.0488196744888639	0.0582287927861876	0.0475571147868238	0.0631021789979236	0.10072178163089	0.0529247822161286	0.0403658025508606
SHC1	0.88423225948987	0.845667139634774	0.833365869644296	0.857614825519172	0.85250933183459	0.870870670676635	0.910592529950529	0.846419768762282	0.812133392901448	0.911649583357352
CNKSR1	0.350210428120817	0.359773538200784	0.379743793693538	0.193045878754517	0.227733189040691	0.154017562914382	0.219085244340918	0.341465463840218	0.238465594957661	0.147984882787672
HIVEP3	0.90978562083814	0.881526876534226	0.898053504672876	0.922296305593549	0.90159846770156	0.927786302308047	0.891220758443696	0.867199358238265	0.901732855925079	0.902041264435178
GNG12	0.871490278470098	0.928206425424146	0.815698252381445	0.872808456708974	0.876106424683419	0.882449646588461	0.873779593633186	0.724134478721477	0.922870059760804	0.860351275699473
KIF2C	0.0354643690617664	0.0325381334014406	0.0343980666800768	0.02639102448366	0.0261675523140847	0.0216153041671904	0.0353907697683901	0.0258573123943235	0.0225676672837854	0.0224762180590753
SLAMF1	0.535113949444869	0.206002555595077	0.506327672215408	0.740485180862394	0.61175791379066	0.89181431723873	0.859476874246558	0.434279285823935	0.560436297084975	0.863894275339654
TFAP2E	0.821391245907393	0.839778393034702	0.876936891073211	0.774330445236091	0.809926704358711	0.762766725306435	0.809943244668108	0.906176902744238	0.87431554930863	0.757355852443855
SPSB1	0.857020639994458	0.939630008453398	0.806155659608785	0.965721812485398	0.931075599395266	0.957906485014745	0.969456883261857	0.734240110155481	0.898235865395179	0.9733863884425
ZFYVE9	0.062271993514173	0.0333931269395471	0.0526968310249976	0.0400727854511566	0.0355284954586186	0.0372578627526773	0.0347693635632318	0.0665206255437672	0.0332478404246972	0.037176587270645
RC3H1	0.912620207042982	0.893607464150663	0.932460803850488	0.91957784407448	0.932308940963389	0.923305161430337	0.935684916170733	0.914169708844965	0.908782159362429	0.923255576550964
CHRNB2	0.980964517777794	0.978748514114145	0.982252060729235	0.98129584213979	0.978527705608431	0.980029576362069	0.980234332549225	0.978231805202123	0.979353422302652	0.977250657828753
DMRTA2	0.0457426559605469	0.149663271140733	0.0677937636500401	0.0423513423571717	0.0565683994811831	0.0373793529571401	0.0408545950814197	0.253944834020612	0.0317787299103342	0.0763424421261736
ILDR2	0.913079045666045	0.856743728449349	0.856202809691282	0.907871083571384	0.877561816754952	0.892950190759205	0.922040602741561	0.841698584573664	0.927110910053642	0.891059141400206
SPRR2E	0.848983670066988	0.837421160716403	0.760067158937836	0.8683463359319	0.830450118736061	0.87041306518135	0.914451244511904	0.86020486363901	0.819591841175618	0.90356097073341
MIR429	0.837809979735211	0.821581639414607	0.801432464454001	0.729589411040767	0.789620052411892	0.824293638881901	0.872327973986649	0.810810579416315	0.740431537770656	0.785329549559322
JAK1	0.595975489243786	0.497096163835343	0.597583639415703	0.593665637373855	0.584629907064864	0.610679722248195	0.616722557586475	0.589564594543513	0.598575529053837	0.654467323043087
ZNF692	0.0170718292206115	0.0199277300106724	0.0165302174466587	0.0133171815640992	0.0128714064541241	0.0128430639565696	0.0143334625387933	0.0197811472220367	0.0127036402074662	0.0121279451205949
C1orf86	0.469648099896407	0.499888283288896	0.556736844282612	0.517543094009586	0.463560552431182	0.594473666635403	0.631069959882988	0.37750654263095	0.558150547089269	0.475758840249373
XCL2	0.769482116724052	0.639644903588445	0.794194132559	0.826215869491915	0.80482013359781	0.834625078539474	0.866021309945378	0.822258366498816	0.907669423728774	0.80813909302041
KDM4A	0.0174100773213039	0.0186315816518894	0.0181566103545248	0.0138751059552828	0.0144734115424166	0.0140681687768017	0.0135229344319445	0.0247193808805183	0.0158663692506727	0.0124014866169984
TNFRSF1B	0.015199071479503	0.0143164783600026	0.0380686231152474	0.0698169900276163	0.0534737084269667	0.0748144802067204	0.0823558866654523	0.0179697820294566	0.0465705930433475	0.04404586580529
TPM3	0.0137478192024031	0.0130965924073102	0.019967312198484	0.0127507689381836	0.0120746125121433	0.0114393003219381	0.0106688458076152	0.0139749843734013	0.0104502045665381	0.0113347559506432
EXOSC10	0.0643324052766704	0.0794811073021319	0.0504364060879614	0.0879605242825811	0.072161804151083	0.0543124832857024	0.053489886815742	0.0690387307321541	0.0673587153145759	0.0581897398388073
GAS5	0.0341762465198676	0.038010564706105	0.027582479253432	0.0374053503496759	0.0397919087367339	0.0224787627290238	0.0298539087057052	0.043726432490078	0.0413477724924869	0.0233833566878205
DDAH1	0.0661889378084029	0.0795492876638642	0.0726787028880879	0.0417454730700763	0.0767944209386596	0.0433329294466117	0.0292105473962359	0.0827035101211997	0.054782499013813	0.0412419037623396
FLVCR1	0.910823542711801	0.904439717206563	0.923121238064979	0.92221794744765	0.888631857389091	0.875258140872008	0.918678413099533	0.891854633799385	0.923054621899519	0.851757196043787
BMP8B	0.974537825690362	0.969835163152934	0.960342498142922	0.964155559077484	0.971498713033113	0.971932266678952	0.972356897531531	0.916445629822815	0.94846090275803	0.966548422650812
PARS2	0.892881033504721	0.90213259464156	0.8846902314661	0.91370564957915	0.919795798623291	0.937037475028288	0.912432033891377	0.899292503209744	0.920764935378403	0.929375217440568
FAM102B	0.669972665339734	0.477033391235019	0.684644096307971	0.725143330122163	0.710339738515792	0.719448210571738	0.693090016039552	0.517828812525557	0.741917855853458	0.807747950788722
SLC35A3	0.0371538955019856	0.0449877453177916	0.0379196040500348	0.0341943016343668	0.0374550231596018	0.0318080173408897	0.0305891358153949	0.05532214816474	0.0348595106792838	0.0302823233159343
OR6P1	0.776124513969159	0.828816882563685	0.730522984408004	0.519323865616793	0.536992137567381	0.529658730465099	0.540805771496268	0.755615160765857	0.75988255634615	0.487299891159097
COL16A1	0.754098109124307	0.743713261132189	0.746444658860316	0.873059610612029	0.772862463981784	0.81125658521526	0.871700273428277	0.632362724207424	0.694463526306012	0.863305761662378
DDX20	0.189767053515866	0.207586100479374	0.194819530567844	0.136405005311455	0.107119578049816	0.0686342497464463	0.0756902121320144	0.190854115114779	0.103046817550402	0.0865659538850236
FCRLB	0.45709753584346	0.348944698370304	0.451860840874561	0.679189841136731	0.513393989687106	0.724517897069987	0.777988167655066	0.288614607837407	0.556372649032573	0.661627922666725
SLC35F3	0.250410510751194	0.188609440533827	0.424781618952818	0.220053818228609	0.254672042672049	0.330040170621538	0.336951182037983	0.282313807113926	0.2919090727714	0.257000972363672
DOCK7	0.770285403498095	0.84753150312845	0.911710636152317	0.884492937858812	0.881300486698326	0.887176979074042	0.889662924008757	0.871505878091123	0.922294157110505	0.849121491883246
FBXO28	0.0780820602972186	0.0777362110275589	0.0613343336970798	0.0642996612779842	0.0716216855350588	0.0503791686254196	0.0668011272401759	0.073692249413008	0.0540122262672614	0.0519078339006061
NFIA	0.017442451540909	0.024074216763285	0.0239886521099191	0.0112485363596542	0.0135131136361416	0.010914219462914	0.0139768148051861	0.0274848151012503	0.0135329506385969	0.0105174300275431
ENAH	0.921033946520204	0.910320332926971	0.886435068085332	0.939956155329801	0.910901801496745	0.919205092653538	0.935336508957261	0.890954072021051	0.924191947696589	0.897024118088818
LDLRAP1	0.897893216932621	0.874354094535301	0.912135963355109	0.915640349437781	0.902500878385676	0.905747535530478	0.903789581348185	0.914223167155353	0.912789903857263	0.910259219823194
VASH2	0.821552883887052	0.857362098480805	0.851091861357138	0.734841504091965	0.756566956202689	0.7828946936536	0.810238175197698	0.847721127925554	0.87713268648607	0.714101365374497
CCDC76	0.069757146681986	0.0585192726472818	0.0654235585039742	0.0660971126333298	0.0802766436526649	0.0533103844270835	0.0585901257850371	0.0694275229206302	0.0488911095470288	0.0899352467746715
EPHA8	0.867509070323958	0.846391085483725	0.823314446360385	0.855112699356363	0.855223333198995	0.896034622545046	0.896600229289846	0.850779799365602	0.892023375341029	0.836831785142492
IGFN1	0.257635857274668	0.117094192575835	0.271931876547669	0.33577613654256	0.258967387165107	0.368321827145564	0.31360410993976	0.211064189433785	0.195935972922555	0.358341993257061
GOLT1A	0.107980833642112	0.150824867141562	0.128358881086489	0.0350395686060821	0.0679409052467634	0.044954618050026	0.0430063839709421	0.117348179203133	0.0690715244432611	0.0336553367042725
KHDRBS1	0.0107018044142142	0.0110605405563232	0.0148872546443985	0.0110824762914568	0.0109838051070828	0.00931005241521819	0.00900418761719531	0.012439475734014	0.00979848833270231	0.0114376974495584
FMO9P	0.892150707050018	0.91204275208378	0.939199394258912	0.943942531239712	0.92131496231745	0.920480026388948	0.911043604854726	0.895008995457828	0.931523500350284	0.933285323482977
MAP7D1	0.848821080122472	0.876734047692565	0.866570873538299	0.794374683529115	0.799979978149582	0.812838478911866	0.895240458784891	0.867597958287129	0.885311414441043	0.770902935758886
C1orf101	0.0249272141848	0.0276750318210175	0.0223973688737229	0.0188356441816068	0.0223768955556442	0.0220667678992551	0.0208017209651356	0.0269349234274261	0.0214589376260882	0.0192387599914374
AMPD2	0.0453969044210215	0.0327448220002662	0.0455135334579969	0.0273398055315249	0.0216242582300022	0.0307367943345107	0.0250639317280348	0.0481562146170836	0.0323083082766377	0.0373423145772837
SFPQ	0.0447208682251991	0.0438231486522992	0.0551939151806356	0.0489999164417189	0.0431194319342193	0.0371204988149695	0.0352954742297699	0.0768643713377758	0.0483556358331894	0.0318590675992127
C1orf216	0.892484120218908	0.906279087283785	0.88868258950894	0.910057082027772	0.901080438105223	0.919654525791356	0.899854092352371	0.904980165813046	0.905529434951958	0.887583453222842
ARHGEF10L	0.736371536088724	0.672847322040142	0.718981535848794	0.812282396067642	0.748916248182142	0.812911407323223	0.891411976239115	0.762647766734563	0.658904803617972	0.83180594525383
WDR77	0.011682975925509	0.0144145292428621	0.0137407702911073	0.00964486832444009	0.0107569736414532	0.00996452377554958	0.00836178925359434	0.0173549481271311	0.0106703089850231	0.00903604913257486
SUSD4	0.024424985097986	0.0552503109643441	0.0292906745621882	0.0140185184874038	0.0261283970758266	0.0125620881974088	0.0129278800126707	0.0332602822078714	0.0179341618762557	0.0132668091525931
C1orf21	0.877863945136728	0.876321816528414	0.866635673297198	0.919416739309217	0.886850445408549	0.896212246747551	0.921996041639839	0.872754335418092	0.880568364710234	0.859444220108212
COL11A1	0.275717557116811	0.403323751536733	0.291076948931509	0.2762378713928	0.284055436591297	0.216108161782165	0.309103134491455	0.402041271724661	0.349372280457163	0.198142375046363
CCNL2	0.0147078658419189	0.0211018443382213	0.0146420753404952	0.01058272335269	0.0134637992324009	0.00990217703272061	0.00987587405568719	0.0209460830184774	0.0126917313983642	0.00976896525528714
TBX15	0.106783265137974	0.157938999505239	0.135821121289733	0.0981106370880983	0.141863251217311	0.100116206044071	0.114345461786726	0.291814163140833	0.171217327100962	0.199139497896555
C1orf66	0.0175588698968006	0.018573519855693	0.0254686791555998	0.0121770291386276	0.0123574497680773	0.0112494561678331	0.0117063551432577	0.0202669088360103	0.0134150845168973	0.0126359277541454
LMX1A	0.105761606535712	0.255833010180997	0.182568528328112	0.0497663846076941	0.160049304609372	0.0607497786968396	0.054932932306206	0.303774472680912	0.133800417892332	0.0630942264309886
ECM1	0.846773236757015	0.699761619871233	0.821494759745494	0.844800127598256	0.804645416361096	0.857649878198394	0.926421848320159	0.654948574736703	0.742694488371333	0.818657163692844
CR1	0.0369778924194919	0.0416625140756132	0.0689129994590044	0.0270723076201456	0.0305558164227597	0.0171059994821786	0.0320251551947806	0.241728852600333	0.0301912357981803	0.0260447076735849
ADORA1	0.986587787899413	0.985091145407355	0.988746155183818	0.989005520403227	0.987502857804245	0.98732572753548	0.990210973582968	0.981777235724633	0.989160870543942	0.988442469102325
MTMR11	0.914472288365781	0.931369437815235	0.872222650466937	0.929471624029827	0.908503353174763	0.964633806035638	0.958726680195513	0.831641255687235	0.952212741677306	0.947516366358549
C1orf25	0.0137626906594153	0.0178971862886516	0.0166875002594354	0.012542884105471	0.0147507368249736	0.0167277183022415	0.0125984473341391	0.0277672025220087	0.0131822860762286	0.0141491650494389
LHX4	0.0601092700167108	0.191176677375656	0.145887239928382	0.060589627749643	0.0724659569441637	0.0497424578345844	0.0396818710561283	0.138985800637648	0.0874543874205151	0.0469395645484053
MLLT11	0.912067455173635	0.92880586669689	0.889828478285065	0.819351806279408	0.834786761166112	0.798035340637718	0.921243842174737	0.867526472923702	0.908213550478685	0.771115226230899
EDARADD	0.317142644863234	0.282047428948047	0.294002874283916	0.378505314864236	0.23136340569036	0.369741103014279	0.553008705411845	0.351681915220928	0.258317469376978	0.225788024183965
AHDC1	0.933013183975503	0.901564839746279	0.90960732714199	0.917186413916692	0.920428827729871	0.91463275944227	0.917780412267438	0.90407974122952	0.899233054121892	0.914671446009374
FAM72B	0.0672608786137943	0.0723575077656166	0.0500280811899697	0.0692981284570074	0.0781312802123298	0.0682060915737733	0.0553781760675114	0.0605860670342247	0.0718112223210222	0.070410109396655
TMEM51	0.0376688741006943	0.0361942545235413	0.0413824605747642	0.0431688564346412	0.0435707207836726	0.0323952472007627	0.0320732141843533	0.0339823022450283	0.0297214344111526	0.0467692991181285
LIN9	0.909471713269195	0.896471374007613	0.941263236539021	0.92022149548913	0.89452690798353	0.876623591724936	0.849735626813139	0.933737256909041	0.926176410634039	0.849962906031296
RAB13	0.036067181797724	0.0322562353013718	0.0592544012119257	0.025828906696285	0.0584812239992698	0.0207143760721657	0.0334335947286201	0.0582343484937864	0.0311106647654378	0.0191400007969629
KCNA2	0.0296491100115817	0.0243610856199281	0.0302936764084495	0.0168567472223893	0.0244688533179957	0.0157295145615911	0.0212574003950839	0.0384548537097667	0.0176422354032385	0.0252911191624301
LAMC2	0.714448054941346	0.715778424714068	0.686212662595954	0.577856726196878	0.588958493019795	0.621497863268895	0.660488762209475	0.674578704670382	0.735475864174492	0.521732101964547
DENND2C	0.0214863943166832	0.0223801884176339	0.0254365361412995	0.0224774568599612	0.0206783012852234	0.0197917670028564	0.0203362025043141	0.0332073280923866	0.0230320387283577	0.0174516423358537
FAM132A	0.576683163225418	0.616458712791648	0.617806364181783	0.675998092744387	0.622047689914649	0.620157439570713	0.654553332884311	0.564886591021015	0.657741219560651	0.579948655638102
FMN2	0.69567217648968	0.663236645028646	0.738688737680809	0.53032823484126	0.58264606730347	0.637398627768318	0.722860701022476	0.767399100765821	0.703154087761295	0.557187011156649
TRIM11	0.0439061184809516	0.0462311663616081	0.0452368726500583	0.0326012493872487	0.0430348080326466	0.0362737884731798	0.052191477276086	0.0505290515971379	0.0385405710070412	0.0450024925098714
C1QB	0.688309698959293	0.759732791966371	0.610401398054174	0.773823217570281	0.685863148586345	0.839957029388157	0.871006118222218	0.588758616113172	0.787101798184135	0.849129891361158
FAM36A	0.148808897377569	0.135481072637467	0.0764619518101663	0.0685826553519359	0.0765446149840218	0.0922543549645834	0.0905871113205094	0.0958750448709582	0.0828197448491516	0.114309361529997
PBX1	0.529342684304338	0.638869129725834	0.524287495802221	0.606571955736777	0.523920994091888	0.561307806525279	0.597312730948464	0.52485891534815	0.496076040390041	0.645057136101802
ACBD6	0.0222999099445483	0.0247564730453052	0.0253727945747391	0.0209394430922749	0.0195316615958502	0.0190225678296488	0.0224327235036142	0.0401331279618432	0.0207380806424802	0.0302373745127128
UBR4	0.0372296811004809	0.0405604807830881	0.0449332598609344	0.0342784418309278	0.0277392785245884	0.036968315408187	0.0332847578548845	0.0702127182192245	0.0274385851415649	0.0330998429388056
C1orf135	0.0357877326510802	0.0299002455297585	0.0540644724203457	0.0300385867832812	0.0250786855952916	0.0278210280162599	0.0311003113237765	0.0501230712931338	0.032745269972853	0.02493460456089
LRP8	0.689589901746915	0.810920237975469	0.71708948993771	0.6313592460952	0.628896894007572	0.652433366908885	0.740430762287969	0.842408497958557	0.789247527112636	0.650027205913109
ECE1	0.628697957657358	0.739531546681714	0.719040896963121	0.455321251330653	0.542830049941391	0.34065288284366	0.349537793354711	0.734008922054027	0.676374120676073	0.406718180935943
C1orf200	0.283034486273167	0.147252157038817	0.358479258852947	0.315884003929694	0.320185754323201	0.38012417494729	0.531959358445856	0.336086743326421	0.465326607910385	0.338433489607939
KPRP	0.567882408995801	0.799768333479596	0.602431423062168	0.464177728881025	0.446696081849539	0.417666298859442	0.458121687991989	0.654058859899094	0.65473298161502	0.410205996554602
GPR177	0.0534386336431105	0.0642796267692186	0.0463376970733869	0.0441260243376246	0.0385287589233633	0.0357509121882297	0.0266648354015767	0.0712478953875622	0.0303854382531432	0.0503391207710052
TOR3A	0.905788903698713	0.928051581846285	0.819699286532301	0.924924926708877	0.894619788816265	0.919348514232081	0.928318008998753	0.846845802133131	0.902341050296834	0.940804783243503
DNM3	0.897568542711969	0.920051972552299	0.945525121390158	0.930399476840447	0.915019431064881	0.872604666347091	0.929370654121678	0.917959336899097	0.932115259634843	0.908562880518553
CR2	0.0234585402153055	0.0241718969789874	0.019726723467334	0.0202772227977941	0.015687940714531	0.019798093323976	0.0169731017971428	0.0312648250400166	0.0217743229316013	0.0212982203540148
RTCD1	0.0357773096026921	0.0314714041495151	0.0349931934586189	0.0309597195337666	0.0330051625652933	0.0286954177657514	0.0253862080526685	0.0348753246260088	0.037046269651212	0.0271596956724734
ADC	0.0294300673818788	0.0162047294991341	0.0349788247966214	0.0142019848666949	0.0152673361324929	0.0234917434600555	0.0116574310877387	0.0160782181982186	0.0225442691812541	0.0112930418767904
TMEM79	0.804562235123029	0.873878613229656	0.835268651127649	0.770852211662808	0.730539197425235	0.740025693292331	0.827326940441319	0.709927219772276	0.76325294011091	0.822674570542607
RGS5	0.676141033548692	0.660565919636629	0.517288965096433	0.584543067546685	0.605851703276205	0.603932041557024	0.664851014109823	0.561171703780348	0.630995058563773	0.578535983681249
IRF2BP2	0.0117503322164197	0.0159229422131773	0.0143964675345277	0.011171497554732	0.0111432139723833	0.0103796279053166	0.00914104744040091	0.0180690856462772	0.0098453526587562	0.0127948008836611
KIAA1522	0.119420760979691	0.289619902338439	0.165074823620346	0.0532652258125741	0.0975155491215826	0.0431723170354938	0.0730136246762522	0.166313613234636	0.119306255166996	0.0393573540192542
NRAS	0.0323003955671737	0.0330224252107134	0.0368538497817671	0.0314194749067197	0.0267987681599645	0.0347422452480265	0.0301749242583286	0.0396066156991455	0.0297266990738716	0.0279642248168482
ZCCHC17	0.188722445573309	0.2016169235394	0.301370505179458	0.111398284920743	0.0874415260522383	0.127442355720204	0.0589004084624312	0.197326856421252	0.111741938030217	0.0726828452553591
CDC73	0.0168447793184755	0.0172210469449875	0.0152851355953186	0.0116001977726917	0.0134592234052699	0.0142767077307579	0.0107759918832894	0.0182010041471567	0.0124810622995335	0.0130524427217388
CHD5	0.663191873979341	0.664014232880849	0.597413005497958	0.516780876683667	0.514440067760312	0.544962174739073	0.600170808894657	0.599663198700853	0.567861021359673	0.499491150187199
PLEKHG5	0.708301477168979	0.593340192742996	0.684766376522857	0.70411439659991	0.679241315461213	0.686558821655886	0.742998853588425	0.693517734440335	0.681129494226757	0.67942319464085
CLK2	0.0163364796890832	0.0179515986722405	0.0168060235040752	0.0157201641309417	0.0146723413291371	0.0129381258722027	0.0129077449218445	0.0183870577424747	0.0141700719104133	0.0112249272103308
ESRRG	0.174303267454795	0.188222282217016	0.304313138079294	0.260262210792948	0.26195186592595	0.218448531254259	0.235463076305501	0.283279230002613	0.254222681412404	0.236445196193734
TRIT1	0.830524365222817	0.636052559903416	0.668465492212126	0.94216861686264	0.864623862127927	0.897777990312855	0.940842921044342	0.663305326692094	0.848705669008548	0.928586501548871
CYP4X1	0.0262500722800145	0.0711674160834286	0.0354665959263007	0.0166692275416101	0.0180297720378452	0.0187036897955758	0.0156463119907293	0.0336758532473831	0.0227909412926026	0.0199688625412019
WNT2B	0.0437789633098926	0.0454752202144117	0.0340796688428634	0.0249661315298681	0.0328990266048738	0.0320755868983261	0.0439940781380591	0.0592299853096385	0.0360161228178908	0.0334935711865447
TLR5	0.0163653038523706	0.0179181081117741	0.0234444658402573	0.0125752912355234	0.0115559898488564	0.0114201313021048	0.0114521478494317	0.0209605275719105	0.0137590725777636	0.0109435769745815
LAMB3	0.932570671054638	0.977168509180781	0.955371371106486	0.980989970251275	0.98265200493242	0.970004525764146	0.974719099787347	0.981594414758876	0.983111464711797	0.971036189778243
GJB3	0.408334130762198	0.462219556150173	0.356743802000633	0.259650838611564	0.265063048319494	0.270427667462783	0.284417473100884	0.363918260302661	0.308609898460781	0.226196137879361
SNORA16A	0.0278225580084355	0.0209860560044122	0.0266313088390833	0.0279366884528575	0.0228287935756608	0.0233947762108452	0.0275953633773233	0.0354394364417736	0.0248301392216562	0.0259411714882272
HSPB7	0.688749314965329	0.731782391549657	0.671494028856488	0.792850939505865	0.755856859351742	0.835052024117285	0.841972955116403	0.55823378392351	0.69672498523899	0.817930461312476
MMP23B	0.358860992415716	0.24583077396985	0.405276576067777	0.536259120057799	0.393781066384051	0.47633164362882	0.553500616725832	0.431772978452846	0.334189300651243	0.468174391103644
B3GALNT2	0.0270316327944985	0.0369122307794265	0.0281112458648789	0.0280651114247274	0.0228222209414274	0.0280111581349085	0.0273763066553634	0.0506642390875477	0.0232609156832766	0.0231375188950468
XKR8	0.0308266261264363	0.0306991857301537	0.0477020849438421	0.0311725046909633	0.0323143588989491	0.0307718459346757	0.026477963555795	0.0374260400146594	0.0358685081093407	0.0331588510128427
C1orf213	0.0152296182636498	0.0184146657148861	0.0205733826820084	0.0177537415505556	0.0155595279631241	0.0190355966058999	0.0178901804432103	0.0321197605249767	0.0199360747106068	0.0139198540886245
DCDC2B	0.611886317685205	0.567745086858493	0.572468201475589	0.506713027842891	0.503042524050462	0.57045276321432	0.613653650276194	0.537035265274758	0.568494871778996	0.506580496337535
ST6GALNAC5	0.041643965099594	0.0489440582794928	0.0457275933970683	0.0386045037758448	0.0426769379186267	0.0437979403492038	0.0496889997602363	0.174591915010582	0.0502772150505637	0.0398424114100614
TP73	0.0575778868236562	0.085578685861992	0.115287569486384	0.0517089095414502	0.0925400017593938	0.0538539208444173	0.0774856984352309	0.21533077427941	0.0255373509583474	0.0295295851986045
TNRC4	0.350198187264455	0.212859912192157	0.276520824148868	0.336920954436952	0.280258063184424	0.333441192221666	0.372979302409017	0.406014679352257	0.326577381521345	0.374255303500744
F11R	0.0268083228829355	0.0244399725504572	0.0281882279568332	0.0204608451898011	0.0232421607657554	0.0203911801328284	0.0306076376145671	0.0274358043178931	0.01692529034423	0.0266545697617679
POU2F1	0.084867413774665	0.0981085515958794	0.0422108935885186	0.0633854473339754	0.0623986986350566	0.0785294510585304	0.0896830227132138	0.107338104209472	0.0487615461343787	0.113457476634409
TMEM82	0.828444545658857	0.806075018786402	0.847810294952151	0.860806060734149	0.812220718221347	0.863450444033744	0.93051690372686	0.792452595019341	0.781898712036786	0.880166434942617
C1orf223	0.807747618300446	0.815919892215932	0.828665040165254	0.806576567302876	0.799503767807071	0.79351556275908	0.824381447322457	0.823185932152429	0.87085635813805	0.767988850538575
GSTM3	0.0885619281837475	0.134270505396832	0.0846094131448479	0.0164955712538318	0.0122717494075215	0.0370721067488811	0.00958944538421909	0.059640173358855	0.0228602328040118	0.0086802990739786
ORC1L	0.0190915155217416	0.023130135354648	0.0172636080233811	0.0138073587997575	0.0132059233410511	0.0149849568110812	0.0148598709205828	0.0207079954205331	0.0141984611463736	0.0142144367301828
LELP1	0.58382202015277	0.327918163638297	0.539425910196491	0.566260971489099	0.489714671613958	0.623311463871708	0.65990189071493	0.518063930821667	0.57128908693549	0.577422642763391
AGRN	0.0204262272551642	0.0231447947121596	0.0282082753757442	0.0221910064439829	0.0165742989940892	0.0190687518364247	0.0195545283565676	0.0313878133626921	0.0187474022716794	0.0173459390700087
INPP5B	0.0213133199006197	0.0244161819160217	0.0205418857708318	0.0151385986001873	0.0172869485558649	0.0146747059343683	0.0146767139424152	0.0220050305608162	0.0153422565494312	0.014072726310876
CYCSP52	0.959706005333309	0.947200410017829	0.948122948915975	0.962020000391621	0.953287673422707	0.968149217921711	0.959090406535677	0.951381222769088	0.955568656011066	0.962749405492158
CRCT1	0.0118967213838833	0.0136014526768439	0.0207002509275	0.0126452543304701	0.0111241737112996	0.0148549020599833	0.0122895929149907	0.0122537321656147	0.0136154575218072	0.0138056804866615
VSIG8	0.703008699897743	0.71333458441481	0.636486852075622	0.761183213077937	0.722126869834241	0.778094190550381	0.770106120405109	0.721474101609269	0.731936581627699	0.879281853306915
REG4	0.873678867356858	0.834842333938229	0.789210032413047	0.92637172364038	0.873918634643528	0.923973988171418	0.946119156452648	0.81919468740048	0.827756318304612	0.933130314345166
ARNT	0.901261564330037	0.927856655977535	0.91542071509669	0.909887570834505	0.883669010562371	0.90551483678723	0.91797402862629	0.89030003848221	0.932007808101528	0.899540572385986
CACNA1E	0.0743644827036139	0.0541545018125468	0.0849741592531316	0.0207770244702444	0.0456074187946341	0.0200023036226265	0.0191032546246695	0.244976360040574	0.0336307864280193	0.0173149391675836
SLC45A3	0.0555792670042748	0.0607930617544115	0.055061244630152	0.0473271120019397	0.0529257015975699	0.0421487624209145	0.0350356334385337	0.0701403117634573	0.0551513844532158	0.0393033846112853
FAM54B	0.549663976183188	0.339560200567234	0.448636948130104	0.489338428901904	0.504765550014312	0.587233707051176	0.610376679072623	0.553864230243187	0.500244082970234	0.571049899305736
F3	0.0145432143066522	0.0171346988001612	0.016581249735542	0.0117208854988662	0.0144282933012523	0.0148284513496384	0.0143068794078237	0.0209099204896978	0.0136231294640483	0.0126131366201796
TMEM88B	0.975169613964514	0.964714471822514	0.976244681078427	0.981747946214537	0.975818159215437	0.980342945263849	0.984102298467671	0.968675706916422	0.982052891427245	0.981507479115712
WDR8	0.9569309290684	0.949580586695925	0.956295595081774	0.971936057992618	0.972608748202893	0.964410042378825	0.958761772439612	0.956986706062728	0.970252086934933	0.956495013315137
SFRS11	0.0850664422387618	0.094803770850162	0.19438698714424	0.0826585454378775	0.0870105194152432	0.0774278564719314	0.0646139168456586	0.112970241965188	0.0789768001342817	0.0894336077799791
CNST	0.0176628671852657	0.0157698983826033	0.0235788595951786	0.0144737464090539	0.0147267606496704	0.0147512870926056	0.015922583755188	0.0191813518150475	0.0157012667885872	0.0123026639092562
KIRREL	0.878264330954849	0.685184789064335	0.815233167025024	0.890963676558907	0.832512872332738	0.899728800503389	0.914264953408834	0.794116549506855	0.835145387877502	0.881079208773004
WASF2	0.0367536371748566	0.0484657936205912	0.0688320911403081	0.0697370611134272	0.037892444127248	0.0668297473009352	0.0616694281086935	0.0766970566797589	0.0491094207093095	0.0582100049999268
BRDT	0.930944547735476	0.936122176745822	0.883933683631004	0.897879277927687	0.856063735996401	0.888226737734805	0.87194754634406	0.89660899970553	0.916241870996647	0.820989539237586
BSND	0.832843619578627	0.77376537485119	0.810094740484766	0.823223393266914	0.817850871275886	0.852940200064173	0.894990818432352	0.82695059345498	0.831557860378754	0.821795459521304
C1orf109	0.0512618626878952	0.0393710382369278	0.0629852193794435	0.0649941553922326	0.0460481410146061	0.0357248098894084	0.036493877107523	0.0573979297247095	0.0528326753796112	0.0454338776750415
EXO1	0.0242746596035874	0.0167632396576941	0.0149660261170715	0.0110017160979926	0.0110749679950216	0.0142452306076103	0.0109245541830171	0.0195889719637242	0.0134654158270246	0.00994217551452871
LDLRAD2	0.668825967541688	0.640715206151872	0.643431963486342	0.770714861981985	0.707805752021325	0.805095003764033	0.852665084126754	0.699382130495685	0.676394423367872	0.837431332356211
SPAG17	0.0249181537811827	0.0292845892078347	0.0221753585026998	0.0166128150520032	0.0159780002054797	0.0186583573809466	0.0229748668896583	0.0234646395548894	0.0161409946001564	0.0194175228381702
RCAN3	0.0334609833457804	0.0233279698869269	0.0477658742708965	0.0296656350204922	0.0389047609682531	0.022188783276328	0.0208721803088484	0.0246808727487658	0.0361224612525907	0.0240048701343628
SRP9	0.854677924807109	0.865519591359362	0.879505564805948	0.861142985843879	0.85015035275789	0.813070988333337	0.788128694021056	0.873843686177301	0.888947717332624	0.820232750464461
ERO1LB	0.042595958338787	0.0517627957830787	0.048670624609461	0.0333215044453335	0.041601235025354	0.0311849837323591	0.0539182128035099	0.0589816718618668	0.0404047493824145	0.0472305056526685
MSTO1	0.0436525885507132	0.0478834524711877	0.0500772991331086	0.0386863342573941	0.0361884852021829	0.0372520467805972	0.0405497019569825	0.0602077629876721	0.0418770252899951	0.0432670567400225
NAV1	0.231576035147718	0.410195677323791	0.32600443998896	0.249776340675845	0.37544285420596	0.359018828707852	0.283698845325201	0.302908766598268	0.252169019447398	0.186812322002859
EPHX4	0.0502119322707637	0.0419341215557141	0.0367391392652267	0.0218101533168546	0.0275220056920919	0.0353489604732142	0.0234877669221541	0.0477430767601906	0.0246180489048299	0.0252726110675278
EFCAB2	0.888257178733998	0.856769294452047	0.922722138717596	0.953707500145899	0.926029529211013	0.939912325389984	0.928780609130404	0.930605198241571	0.948504148294867	0.934258954448437
TNFAIP8L2	0.0420656090100945	0.0259760033272518	0.0953200783495913	0.0588673443442624	0.0628784372535232	0.0511275799827079	0.0776403217194614	0.116392982668531	0.0591202590913144	0.0912380131449294
IL12RB2	0.0637710307422964	0.0455201844338227	0.179460779193238	0.0748615999858376	0.10587412673583	0.0582150315136729	0.0634007856785552	0.0569562025678402	0.165290398314543	0.123598408582815
DEPDC1	0.00915022832127111	0.0141905592386451	0.0113252506721939	0.00793158610176209	0.00787964294821797	0.00664934427656491	0.00610716162747505	0.0158215803447069	0.00802071750255198	0.00663892926803275
ATP2B4	0.708351192067206	0.872547257743929	0.776480918541775	0.439918023593133	0.566532651938716	0.321171248356	0.352974776214748	0.852647797676798	0.737177301363238	0.24455463910916
ASTN1	0.0644316306661996	0.10468359176088	0.0984285452715624	0.046708846756303	0.0818084398774446	0.0640977647896731	0.0470029861384831	0.134696689302313	0.0772966356525081	0.0581292002817856
RLF	0.0276959845414356	0.0241841867633409	0.0279528556238329	0.0229402523487903	0.0251851547685508	0.0258938831451514	0.0216957623313809	0.035489862091475	0.0200384279632469	0.0222478863012366
SPEN	0.987392848559727	0.98393513761708	0.982537879776117	0.988973415209079	0.989509515957528	0.984667300800874	0.988698189514369	0.980849338041829	0.988318471302775	0.990875771000746
ELAVL4	0.699758250442098	0.724986971795077	0.689294923809482	0.764005486027822	0.678208047414733	0.670422483257539	0.717934230673752	0.709553413550136	0.713832839730313	0.753914263669358
S100A7	0.513474024432675	0.521700864857009	0.53538075995383	0.443609468919022	0.45088808251984	0.450165019391089	0.528705630593054	0.514045167654626	0.610270648503915	0.367790011794689
CASQ1	0.817545517383991	0.776021322339252	0.797554369852633	0.778367813087317	0.789726356121513	0.798208852844769	0.843212753873115	0.778657405904923	0.844942395593577	0.754618719874222
NENF	0.876209024895677	0.913300230901376	0.867982200069086	0.890268413375862	0.904339988717201	0.923465080163286	0.917135319741926	0.923243144627891	0.893646425629422	0.919239803682098
PLEKHN1	0.684648364894119	0.647957057496696	0.654981251680248	0.706591579675968	0.677549499463476	0.709595057198826	0.791886270998954	0.707397399764194	0.674167245440491	0.751882100396086
C1orf59	0.513452310963209	0.414076574793326	0.480826388775876	0.678760879987091	0.61321878954953	0.718869448497615	0.776505195082041	0.422854178770649	0.558249586120459	0.74441121300457
CTPS	0.29161035928802	0.290271581623556	0.289459147122723	0.314492515837294	0.285437773781764	0.30980884700832	0.297488858361987	0.373708144414275	0.296029679394629	0.382508965810826
NADK	0.0152359843356237	0.0179839760556056	0.0162110878313582	0.0161070699284403	0.014966753227498	0.0129419180468395	0.0160917825345873	0.0183878385284558	0.0153565296640448	0.0165389375322998
TSTD1	0.213301887736045	0.151986772131277	0.309654347456175	0.17282620468094	0.113983302465711	0.0750841540585668	0.0978733811123046	0.317021013219662	0.262107749279851	0.128775067851917
PTCH2	0.0112323890715759	0.0100424800433542	0.0134512330076402	0.0101722733993397	0.00985215897963253	0.00870806639661476	0.00809903877845063	0.0118680674093036	0.0147734215734956	0.0107319585705907
BMP8A	0.860257505115691	0.857839155242181	0.864492906633949	0.882734026554574	0.882107409992355	0.87759157737615	0.892076143967039	0.872240203603043	0.862945324645673	0.914997917337723
TARDBP	0.758415755223294	0.634103115061228	0.574641959010615	0.544686744240489	0.554444836939179	0.566033582623767	0.629332127909656	0.676024339857191	0.639918897220766	0.549326503103351
GPR52	0.946731776070462	0.944912122836392	0.948522146846201	0.948167680951759	0.928769770329963	0.943390880601969	0.940379838451203	0.938920306442778	0.914672993720403	0.940874493233282
C1orf38	0.365376487363206	0.281676456698257	0.328092829430854	0.446162693566722	0.369592829183094	0.449777321230039	0.556819279953966	0.370332427589862	0.354953142988368	0.53060233605155
MMP23A	0.715509207282161	0.710309388443962	0.714317508992522	0.75931680577348	0.686053358190285	0.718627950847667	0.848454756090175	0.676880184919825	0.738163948221439	0.690280043813981
ISG20L2	0.0465885206184741	0.0493482444065612	0.0319088349873868	0.040433338293465	0.039300501768754	0.0479167795344696	0.045714469246334	0.0553090064732211	0.0416025054954423	0.0439547455210095
PRKACB	0.0773015555208268	0.0637556725724412	0.059342534915422	0.0708429273532744	0.0787571582385749	0.100107737755254	0.0637466584849042	0.264921445855653	0.0699061381288332	0.0980700240258335
FAM19A3	0.671587576195812	0.633907342700532	0.739789021473879	0.591062313127699	0.695868047026847	0.615938151116218	0.65673095734674	0.691202516774901	0.831034228932681	0.690695942571557
NMNAT2	0.831962524779202	0.839503218837374	0.76124409503706	0.754614311862328	0.751825569870995	0.764065768369317	0.842064332779592	0.781122703396343	0.735144885347129	0.867692606364173
VWA5B1	0.164635065578397	0.288337685264166	0.185341262044956	0.283039052902841	0.214377526283821	0.174190240988313	0.355315681315405	0.450581376211994	0.152537902617698	0.401253498756434
C1orf31	0.0286754457116311	0.0337962021641722	0.0306941591166204	0.0305822388034925	0.0187614832917947	0.0238447020651954	0.0265371613064544	0.0345235840202649	0.0403855049200668	0.029538447995189
MRPL24	0.721517183589303	0.701488601216763	0.618974952879076	0.713887624487222	0.659797634234265	0.679475529892174	0.765708852401746	0.627297433678504	0.627389514899306	0.753830216104429
TSNAX-DISC1	0.338541463389788	0.499112101349988	0.284029131143531	0.202171214217704	0.219816189238209	0.181992397352114	0.167814161784197	0.394122141570116	0.336641173567678	0.166899235950659
GIPC2	0.030979885368358	0.0331094970573275	0.0505162426661325	0.0384853576725073	0.026141886331466	0.0368958790106548	0.0378731248126002	0.0280572621715812	0.0221347544183334	0.0331458941246746
MGST3	0.0322213771042353	0.028793062334585	0.030341841671937	0.0293205822286058	0.0243619238239385	0.0255432902340115	0.0376333245483168	0.0462041629140658	0.0299057098421441	0.0255440608770053
SLC30A2	0.437329219833045	0.549711947581705	0.533973778968632	0.390035590001989	0.518814688161092	0.237051894612544	0.296682215148803	0.478865821257787	0.566255293129725	0.373668055526253
PLD5	0.892602900389424	0.909296814563966	0.838488350721349	0.837973324906527	0.759998958862272	0.784242503666232	0.736719809963584	0.899517827942939	0.911999461024821	0.737602950841471
MACF1	0.162366576170175	0.0656512015558004	0.112763364084435	0.441916175023742	0.11263731554668	0.532236291630901	0.722576420944366	0.15720547544478	0.0650257392890799	0.609539808047503
RXRG	0.0675710285696554	0.0793218684825459	0.0828236513462658	0.063047291154595	0.0878278212878598	0.0628385059715537	0.0708637703563017	0.0624553180605285	0.0749218009835271	0.0638619518322989
FLJ40434	0.961573193775793	0.941713410295263	0.970943594349668	0.974036074098395	0.976126496326595	0.969363599953675	0.974359221475787	0.938273009711674	0.97702674405196	0.965239714073454
WDR47	0.0189454193645488	0.022222620469154	0.0216186639381134	0.0168616316654152	0.0138876651049023	0.0147668412018944	0.0149375802916635	0.0289583496982553	0.0150934850450298	0.0153830368162733
RBMXL1	0.668142894670226	0.627688552122445	0.58861536424754	0.486581664862222	0.66912466066527	0.523715677210365	0.59070075486612	0.781052867814456	0.807491370900514	0.471346958152202
SMYD3	0.807454333414973	0.858704126464555	0.664895370952218	0.874972995798458	0.767349472897789	0.892829090518859	0.906981802547208	0.645472425132673	0.683846123502558	0.939417794235069
UROD	0.0281336217935494	0.0420457171593552	0.0246190712316995	0.0264582752639649	0.0308975794078942	0.0343507890392074	0.0249194347967591	0.0310410898234129	0.0322007104181201	0.0333572797646456
KIAA1614	0.0210775031880777	0.0285479406284719	0.0221949937771959	0.0173740748236756	0.0179268301847565	0.0177325041724296	0.0171124588443813	0.0259406064682955	0.0188173765407304	0.0172845911368846
SSU72	0.982825913488011	0.985604870039155	0.986830427776479	0.989992254525949	0.991315973168981	0.98897407457278	0.99107851149823	0.983283013916274	0.989284887152861	0.991559103679638
ABCB10	0.68930932431919	0.607783644914408	0.632975200173808	0.810862205438201	0.732403780538377	0.839025377689983	0.904632565536977	0.661401385074685	0.778613800796098	0.892579479452714
CASQ2	0.795733784455131	0.857248621753891	0.797596560734372	0.741989216354761	0.713621940625067	0.719391910950446	0.812345223528061	0.718360837679173	0.844883353764929	0.717211709964328
GNG5	0.00840893608563251	0.00934248286892132	0.010546770815181	0.00755277000778583	0.00804877721703152	0.00815270611794514	0.00760516533540762	0.0101307549598703	0.00806980863530155	0.00720734015463066
ZNF672	0.953397977817998	0.945000098623233	0.962040421707291	0.957889026911033	0.964617515248924	0.956123833210189	0.950228904692646	0.884343038288531	0.962996729935705	0.960601845621721
STK40	0.0244354988070316	0.026412171316322	0.0250939246500842	0.0242120894676284	0.0201800930798414	0.0229344021610613	0.0254754436984815	0.0371354443713533	0.0182857777092372	0.0251088016727183
KISS1	0.642393964407245	0.762151773583364	0.651796223669089	0.626697691597229	0.589486097059496	0.616048759306145	0.639021606025026	0.644628056727961	0.596121946725981	0.575519394325784
MIR1976	0.607278100918354	0.59353098999381	0.576746449993317	0.758147963973814	0.744162687123757	0.884387228719189	0.885766029790157	0.55560389443062	0.750267232053568	0.879994068493465
HSPG2	0.750794475636016	0.761302376772952	0.67781909292603	0.820298982636456	0.735776573706883	0.825381746200429	0.860305822953307	0.596773351180923	0.629367295030547	0.827074695174255
HTR6	0.371188969692675	0.435994151013436	0.384121280886821	0.234401473832583	0.314136932831587	0.207194509416757	0.271165592154466	0.452371582973724	0.350765831084893	0.251426307963132
SNX27	0.0402909773105929	0.0368012532407174	0.046986716284812	0.031541300492046	0.033104312944875	0.0270935855348726	0.0360390706963744	0.050022844298104	0.0320502024616329	0.0347003228006228
ARID1A	0.0358316588947436	0.0362509082502753	0.0377817503346245	0.0380159330780466	0.0341157846326594	0.0337204890518642	0.0408672871070647	0.0447459154971858	0.0402837568571539	0.0498620943115113
AK5	0.900865897121839	0.765864295461034	0.820033540332035	0.804413456915111	0.795266757172791	0.884111040975316	0.887394113907832	0.736063333705983	0.782042264673408	0.8338259399724
KIF17	0.943038719383092	0.883842301298577	0.897153228287943	0.945896045072884	0.940104394677747	0.958310799746557	0.962506026907618	0.923119951368634	0.941766264439493	0.960275786107419
CCDC18	0.0213566295374522	0.0209848948825456	0.0192364767976657	0.0150899418993993	0.0154028603575652	0.0174565799966621	0.0137003491583845	0.0218396892758756	0.0143965533166977	0.0198108108421924
TAS1R2	0.698070637147181	0.726324585514594	0.644142927231112	0.620836911024409	0.75489676178532	0.624812496673735	0.701065866186062	0.712388583764537	0.741887495135593	0.603790634657329
C1orf14	0.86991356896924	0.892896190421108	0.916572850212206	0.900614895092192	0.895106549741397	0.889916441003213	0.876791265856036	0.863746839940338	0.909084348581936	0.856114479799911
WASH5P	0.024686543595908	0.0221352082869922	0.0284889883678719	0.0203851043041704	0.0207049616475602	0.0153501490945349	0.0181596620197561	0.0233103821821396	0.0212535083393975	0.0159295241826429
GLUL	0.743340913276636	0.92253315447109	0.798934536035342	0.697185803420616	0.725943987938876	0.647705915048483	0.75450196597765	0.829110867601495	0.883064101438913	0.628793529090977
GPATCH4	0.0209904941669391	0.0192258479069025	0.0296114921985653	0.0255153015457527	0.0269292355862287	0.0210329950221688	0.021207472299354	0.0478624947744282	0.0320456028923454	0.0228151798328604
MAN1A2	0.039467316242016	0.0470011467460181	0.0492562724967251	0.0233171882718879	0.0280315464802791	0.0389335383129618	0.0288186575486336	0.0547183749154872	0.0317346845031927	0.036681051133469
EFNA4	0.0308405723703037	0.0365053333117502	0.0310073692930539	0.0254214455602419	0.0217003850015075	0.0243483673321368	0.0318368081851938	0.0408432790359313	0.0258561032627258	0.0193273639860596
IGSF21	0.235954854367249	0.262229543152092	0.26511837770036	0.182940803698216	0.229368847632723	0.127771263593611	0.176820929776427	0.32705991252242	0.25468497850165	0.180341333237183
CLCN6	0.829914631073038	0.895086452815038	0.791769864880819	0.748284469177852	0.72090755957906	0.744279601110853	0.808202822737612	0.838962043444464	0.67579785381688	0.758201109925423
AIM1L	0.897165899478682	0.927153496596049	0.868466494651724	0.808337668386864	0.763106199424843	0.759490594853612	0.834302168782639	0.914491778800997	0.909306183471789	0.789382180028737
PKN2	0.074777355842257	0.0547672510651293	0.0874379628532325	0.0822364645528741	0.0644168808034066	0.0554854775473809	0.0684821537561578	0.0524003864992297	0.0598408319558694	0.0621817093158867
LPPR4	0.789148912341336	0.886460756530005	0.717876181123669	0.548218387558696	0.678458025190174	0.549110838987821	0.578704954555085	0.872257959076177	0.753754139781158	0.533731650657038
LRRC8D	0.897152907317751	0.906275862840215	0.933724720282356	0.927286498715041	0.91902983099738	0.905472869189754	0.883293231299817	0.90409817742314	0.922738089300796	0.89898410851784
FAM189B	0.930209398056383	0.919976221613669	0.926082287459525	0.905305062767481	0.888511943643021	0.918251825414647	0.939948858366508	0.918034879488379	0.931062318957731	0.90840152879398
FCRL1	0.825413021501134	0.922916024453181	0.842438674243266	0.588383278685522	0.67839551370774	0.666663932370805	0.661161277361327	0.880683861870859	0.842611002509948	0.616720797681423
ACBD3	0.0174735107685831	0.0199877569017894	0.0190795315820654	0.0146713295958386	0.0126512519871395	0.0146782526808248	0.0213112530190574	0.0198417058911298	0.0151120555341697	0.0147035956807119
EPHX1	0.0193073749542405	0.0232789774492026	0.0236758556974975	0.0201797628428281	0.0167616638385457	0.019172060239176	0.0161510781679229	0.028570568360151	0.0185627740084609	0.0163417780854392
HSPA6	0.205908247818908	0.174464111756791	0.143429222403096	0.123454113367349	0.118947726175925	0.096273046572399	0.0793785549740907	0.187375207051822	0.0729907330725919	0.112431938430205
KIAA0495	0.941253149561413	0.950707832630694	0.937904690091584	0.942948135750291	0.9526801099956	0.946884942377697	0.968396693412683	0.835556326775579	0.953663041558197	0.944323227389746
ZYG11A	0.041537618386618	0.0934165309640591	0.0726382546428893	0.0788595554719397	0.120005673411362	0.0631730749879052	0.112792880853453	0.253149767474041	0.104927709641741	0.0854166526001024
PPOX	0.0195408999154782	0.0218919807509635	0.0273449220496973	0.0224324065734532	0.0268311995690034	0.0179380415103589	0.0245504677131533	0.0418363633032916	0.0175302378558667	0.0214161577781245
GABRD	0.945321404849826	0.966397043367041	0.94608113229566	0.930755215311582	0.914067282845206	0.943040726238714	0.975102688301977	0.964510817901192	0.947429810975415	0.944572505778825
LRRIQ3	0.0269818909182041	0.0326236678015541	0.0296726755779583	0.0314195748671397	0.0296007272659982	0.0271860535589836	0.0282735853767275	0.0396185759530699	0.0304162370722351	0.0289127922357668
TMEM167B	0.0162184105328422	0.0154619277915792	0.015526807269003	0.00969731315338645	0.012642844777988	0.0124033620574192	0.0115634736807466	0.0157059732897983	0.0122090182715537	0.0139809723161079
RASAL2	0.110851206950569	0.136948644975378	0.167836954410671	0.0964682505867584	0.191884397681384	0.0930041308506538	0.0926878984530144	0.223359677288704	0.226169820765261	0.0826857627168062
RAB3B	0.447959384445237	0.44808034443527	0.51110275925014	0.566326453839014	0.43344674821357	0.516072217806572	0.473093165544369	0.526940298402846	0.440229983649218	0.555855599609511
MIR760	0.0224390475281221	0.0198339342509922	0.0332031336121577	0.0191607676802244	0.0218541848422301	0.023512900974333	0.0145838230868673	0.0351781575066254	0.0232883498852149	0.0179207100278432
TAL1	0.469911587576628	0.612343687615153	0.501372649557881	0.450581033200234	0.412386529599986	0.35909180842362	0.388719320050641	0.495097418356805	0.498661202962127	0.443002217475084
HBXIP	0.362976045060396	0.394989053820723	0.503768718659921	0.328436296579731	0.368180882298204	0.320512063400228	0.345173058856596	0.333077478459587	0.545513781086608	0.502062799133255
GJA4	0.827362057181206	0.599596261196004	0.778970861510003	0.865917869051254	0.780069062390766	0.873147035121308	0.88510761198053	0.724048245047021	0.837395889966306	0.87272219238144
GPR161	0.0364109175662533	0.0719412297565375	0.050931647823324	0.0282762916233697	0.0266034521627701	0.0343544316036746	0.0282046212257615	0.0503216821476515	0.0293418874865862	0.0332978126499411
CD247	0.176050105632914	0.0650881623629976	0.174098460645153	0.384045336067205	0.27785030009906	0.434407531004916	0.520217144429204	0.217753136414429	0.287891103592203	0.365645335298907
ASAP3	0.0669768362409717	0.0657721419988169	0.0603200823233023	0.0474098359707667	0.0527778584835422	0.0541643170647186	0.0390030268943175	0.0872177501080636	0.0448082318892025	0.0982667433239051
NMNAT1	0.0125661622982259	0.0147251037083599	0.0155667374787179	0.0148734968314233	0.0105620514205301	0.00942106825339416	0.00981749207502981	0.0189341064325558	0.0127098013371498	0.0121893167657476
S100A6	0.0298905189807401	0.0330321858708211	0.0398957394338986	0.0644203974551712	0.0296563684057518	0.0589154455714625	0.158468548743639	0.0613297189252245	0.0261283721977756	0.071870613270572
PHTF1	0.0518762337267312	0.0474496856568583	0.071359177345994	0.0653787715003486	0.0587581629267205	0.0600586095475883	0.0431558562934613	0.0647179834712775	0.059104762613134	0.0581162865109377
GJA5	0.913014948460445	0.936865016604248	0.937059523904942	0.919725351338457	0.877437072358157	0.940126735002865	0.941178391027608	0.915230996289327	0.92128780981959	0.887659089565984
RAP1GAP	0.889384453265356	0.842694342888322	0.858211286684408	0.880794063411772	0.842409982051267	0.892845035315507	0.907913949297039	0.861432832501844	0.885771683262742	0.930464149678499
SLC27A3	0.73715454807882	0.477314482874694	0.711570496367822	0.847667617463629	0.741818812997372	0.900325657636073	0.914285580040453	0.53960171590802	0.637212433937942	0.917210367158884
PHGDH	0.018819154081757	0.0202546741447175	0.015320851522443	0.0173421474323623	0.0158867924167754	0.0165670063984256	0.0195016843979412	0.0240249808150512	0.0172738217622304	0.0159215020251305
SEMA6C	0.0152773845521845	0.0160815041995641	0.0210324365933081	0.0197189939400022	0.012341541540775	0.0144709757962921	0.0102242875555667	0.01678055404133	0.0131263018469392	0.0131472295657706
HIST2H2BF	0.0920831899183136	0.0934996045223964	0.160806064316326	0.288841545890738	0.0569309507560464	0.0537969898527837	0.0562132479249993	0.101102092174486	0.0976510001955562	0.113901251970442
HES4	0.0288404768068712	0.0229553281911548	0.0339239180588311	0.020912994509305	0.0254344853701288	0.0280117453322457	0.0193091269880429	0.0358632882228124	0.01812470434691	0.0237381493330286
CAMK2N1	0.0422157514595591	0.0547996632731781	0.0612075232614291	0.0619447100391245	0.0442952180632932	0.0530086826834063	0.0557521059007635	0.0561790947747936	0.0412983009757965	0.0466486080387754
DIRAS3	0.866915682295344	0.743613423824751	0.846350582165561	0.948491629711303	0.866506695711717	0.964131008883116	0.986817796448308	0.87665838995558	0.874354356260354	0.953881632359887
TMEM57	0.0147545152812936	0.0135778659573327	0.0198147269767408	0.0139203320292662	0.0142673924477564	0.0139536256895928	0.0103793132372635	0.0146710763579706	0.0125116837930563	0.0126285665658044
TRAF3IP3	0.544924715064412	0.14179996022871	0.495096227579226	0.718116667107472	0.550475785895	0.822421769164707	0.884711467206638	0.522465418596916	0.532798958440224	0.837513854040745
VANGL1	0.954402948668974	0.933119694939723	0.949237777294278	0.567642817580309	0.941060770115998	0.947370093724326	0.940423661122658	0.947853383588984	0.930210200297429	0.956206332374552
LEPRE1	0.025697457295947	0.0235470150057478	0.0227011875516681	0.0262719946066813	0.0214848126745107	0.0206006205759617	0.0215432959122845	0.0367033275000321	0.0258783096037599	0.0256397371713647
GLIS1	0.696938517446955	0.753773656542217	0.867129133192531	0.765329330457348	0.698537745146603	0.653450368655727	0.765443047691951	0.760305206447041	0.831558928352946	0.6637022666057
SLC9A1	0.675949033801717	0.663374705346688	0.570729375472307	0.666647801455729	0.630964193611372	0.69339619362531	0.762381840473698	0.566865106822525	0.608391406829336	0.744527996450074
DDR2	0.652359658687516	0.738298828776674	0.606237330620144	0.71491514037457	0.678424663220118	0.67505730751095	0.814085532216108	0.68484530996401	0.565337434539583	0.683763791720858
HIST2H2AC	0.0701866312666206	0.0883468118262973	0.052465183019636	0.0591501617970313	0.0621695399233858	0.071826294561835	0.0795536864585878	0.0869887366071563	0.0443923349914541	0.0667585818490892
IFI44L	0.839350283764886	0.873720655221682	0.899137472757118	0.762177841756035	0.790720462305511	0.848137741631245	0.785776420481248	0.901734397028617	0.819791043773966	0.574138317562559
SIPA1L2	0.930587203806089	0.926183407948332	0.874273691279958	0.929812691663738	0.932492732566796	0.947870979261967	0.953906028146677	0.785248089784739	0.912523462244873	0.947411126002054
TCEA3	0.378917835544814	0.57523253558581	0.443218659643444	0.194939413214573	0.276902918485155	0.110351009124218	0.102020400992639	0.414157536450225	0.276804367205309	0.0935582844044647
BTF3L4	0.00890321213670019	0.00895549413476617	0.0132145795636534	0.0079062685433563	0.00899813555775635	0.0085168115879778	0.00794747488017064	0.00928057490192329	0.00894898316129764	0.00984166250859771
CAPZB	0.937835327867175	0.945477222227638	0.920107040606543	0.954897617185734	0.949937260126308	0.941120780011219	0.944250254431147	0.92547923702099	0.951728560807761	0.950909116312385
PAQR7	0.893252991679967	0.942617635110971	0.928909813979333	0.909252789492186	0.922621104804837	0.93548035027167	0.961288858972053	0.933853579268068	0.888277752826598	0.895406098673462
DNAJC6	0.0176925866224863	0.0265061547419754	0.0212100998833413	0.0208320756898765	0.0215580773951806	0.0215497775621707	0.0209309946878397	0.0260606105877636	0.0223716106078803	0.0194133009238153
ZNHIT6	0.0221140996242601	0.0229279746203866	0.0262578605165941	0.0192085407084127	0.01574480959524	0.0195946545411491	0.014619360475801	0.0221179448760619	0.0210848533831227	0.0192394631672257
FAM46C	0.017507226274352	0.0156257262182342	0.0189551606113107	0.0166403027893823	0.0173446177944298	0.0168504884630096	0.0237750007417605	0.019549212059012	0.0171223769768563	0.0146816239300214
ANP32E	0.0230863472969266	0.0399731267027591	0.040796745068708	0.0449059965667137	0.0326405010642505	0.0224094042895849	0.0275088190172395	0.0523881039079756	0.0196638747968511	0.0279586509449491
PSEN2	0.109915328780261	0.106754741707568	0.120527690999525	0.0738111897710722	0.0869558620393218	0.070372717193087	0.0649197924147164	0.129850333821628	0.0927107851901686	0.0710239313487652
ZNF697	0.0867208630562502	0.154720424737546	0.124872404697987	0.0503646183113014	0.0845931276035478	0.0354003560116681	0.0464127833638466	0.0908335489611787	0.0500957234645551	0.050680604759571
ALX3	0.327932191930214	0.309519309918432	0.375301652939855	0.352867978799335	0.372752103235318	0.384756034066804	0.381760017896818	0.390077249801019	0.380660785331662	0.408838945707493
KIAA0562	0.593442828728541	0.623951248627338	0.53169885924115	0.43087094695187	0.484801264384566	0.274728761050407	0.480611303253162	0.558791208296482	0.430569501073567	0.328745443033028
SLC25A33	0.0252748834300184	0.022261385032776	0.019265382065806	0.0147376525266756	0.0142331473428232	0.0160658861611402	0.0242715062665249	0.022159260038956	0.013792909387732	0.0164723434322137
AIM2	0.695146879379474	0.434531215954316	0.625318208880147	0.900958693370811	0.736504728189975	0.91121907482311	0.91488680818059	0.566946940700644	0.835351811709901	0.895394320111253
EPS8L3	0.737043456259138	0.703352509768846	0.738876882709734	0.80381043456543	0.684867879611501	0.781055438891109	0.846186579494323	0.589203259826307	0.736495710890909	0.757166057647657
MMEL1	0.660825882307932	0.716475645075115	0.671581356456736	0.497591183973645	0.548079256443929	0.501782205316818	0.546764433063272	0.526445662503649	0.678000127155129	0.476486232764679
TXNIP	0.0250682358964118	0.0232851358291612	0.0358404244626394	0.0311708145340142	0.0269273021177874	0.023759650282674	0.0300037578249509	0.0486876344937826	0.0217138651591655	0.0247726078908568
PEAR1	0.52418904803668	0.779458046308556	0.510210087745192	0.45473188444042	0.445448714574513	0.382331396045315	0.457676135975215	0.619018226094815	0.475165658995775	0.390549114222372
LOC728855	0.136232371814604	0.0998864713797857	0.166989653000563	0.0613954066629828	0.0541199579538413	0.0493929438273952	0.0521561459820769	0.127034058236304	0.0732405831743097	0.0618864276325798
C1orf210	0.592205539542402	0.915091069188404	0.631895682239968	0.295421829745922	0.480873339180162	0.135799917111642	0.138087548393665	0.579038270348065	0.541041504067454	0.131014226066749
NPR1	0.012592361139512	0.0174087488159232	0.0235885380119175	0.0173211792973786	0.0110211192463328	0.0141260937871034	0.0109722780247096	0.0172683369770464	0.0205862729320324	0.0118674783288456
SMG5	0.0675098677993895	0.114681025879104	0.130394004566008	0.0502263324416527	0.0764989298435764	0.0526656771481005	0.036455904027428	0.0700384223351462	0.141182414962123	0.0255488340725317
BCAN	0.157194469784827	0.22380290761553	0.176762954920894	0.224790846910015	0.171860213761579	0.157048135747188	0.176816973226565	0.303483130777234	0.127559850102232	0.268810793876456
FGGY	0.501357887592567	0.435999707453666	0.438478186873	0.646817921927531	0.526180866940868	0.68973828761283	0.785805041695973	0.313739587524278	0.516752780945327	0.724863541986385
KIAA0907	0.104121721455837	0.0949756661565335	0.051350359440254	0.0392738723779505	0.0482463517645009	0.0529926618377019	0.0578678920179674	0.0784693660305829	0.0439757701772968	0.0562342844660565
TM2D1	0.0178108904250651	0.016922752301698	0.025050313898553	0.0258519423857342	0.0252982065868942	0.0189628525875174	0.023747482974955	0.032983823749728	0.0261050362562127	0.0243917430071399
SEC22B	0.0180383589129157	0.0216921173771794	0.0196819173973927	0.022655727262482	0.0225720016081176	0.017717579233096	0.0259791325433713	0.0278283364515174	0.0215515240350781	0.0266946861932714
ICMT	0.577241836594909	0.67865227415328	0.661990943324025	0.432616611667821	0.418370445178228	0.421448659553133	0.520750566193781	0.561392699145717	0.561739761102238	0.399204431998018
GCLM	0.703704309111072	0.774930358002847	0.528928845708713	0.708331808247822	0.630322942583186	0.811621987798291	0.767448059330217	0.730047866056743	0.361951167929447	0.64357743294946
GPR61	0.912509082627508	0.919644077820462	0.912226112802755	0.828521425976764	0.890168645369865	0.87571153350118	0.877024137591799	0.888801890282686	0.936369775365656	0.851767840450743
MYCBP	0.0411874728588255	0.0460973926141327	0.0385358596567735	0.0300391406503409	0.0411422736626156	0.0365722842216075	0.0350594794984537	0.0544019320322126	0.0331888655913018	0.043566050532263
FHAD1	0.747234664116166	0.714308226679812	0.647890678688001	0.661647459009228	0.670303316064018	0.704273878633692	0.722627652216813	0.719557146008185	0.74881085410547	0.716513919922262
GABPB2	0.036159271347799	0.0327477504959936	0.0408324239231988	0.043890847076095	0.038691422988805	0.049182228640838	0.0422999897388217	0.0521456497886846	0.0410775036386066	0.0377402135524708
GALNT2	0.962550035735877	0.97535674735238	0.966201600985862	0.908286655805905	0.946264999236084	0.886024158350075	0.937332578955132	0.969785571121816	0.982290394668171	0.90234077771747
FAM43B	0.0262227072834897	0.0350292089475903	0.0335393221350318	0.022231892313488	0.0253120125218906	0.0254942147982547	0.0342426794145859	0.0555507709277186	0.0408384309300015	0.0307657216037719
FMO1	0.148643840720489	0.119906101683115	0.228450692102844	0.165289105564663	0.142289524423724	0.127108009440718	0.17810078691577	0.204410258443802	0.17565702122935	0.108639626924768
TXNDC12	0.0944544075505051	0.0772571630312803	0.0921369278338784	0.0745980696422013	0.0726666732241858	0.0718959566422877	0.0639784275153812	0.0966272615191385	0.0676505018476905	0.0669740726443875
NSUN4	0.924390749067353	0.923078917659344	0.898387779940849	0.915872389245122	0.909412028419576	0.92731175614337	0.915181014131061	0.888164820112278	0.939876148550236	0.942555713683288
LOC149134	0.655049029171205	0.69091213960527	0.721751778092143	0.636046091179216	0.600716979864242	0.614526664033708	0.734577700908976	0.633469294456949	0.817509612721632	0.592830994831527
HNRNPU	0.579669527691603	0.666587179140882	0.628257651779182	0.482923198054921	0.514384885700757	0.413246421372742	0.408771879484661	0.697451906829993	0.67757467747105	0.459216285564582
GDAP2	0.0210769273338719	0.0251300588479415	0.0256661755528043	0.017468596735236	0.017299679241686	0.0171375262068114	0.0129135984354859	0.0293579793279086	0.0172968885733273	0.0156426695900815
PTAFR	0.935410719877454	0.952717128166981	0.948686568363675	0.93455414179613	0.928239208154731	0.94609274957581	0.947354467832883	0.869015089963695	0.953206595420189	0.929066254281646
C1orf26	0.0940656133443639	0.0630829041413055	0.119147747705085	0.140308992532667	0.135144552866821	0.222605600741044	0.247086261150683	0.0831992090370795	0.119669642818572	0.303376726727358
SPRR2C	0.887797855893867	0.922094103480538	0.874978682419313	0.905713643781277	0.909320385050398	0.890694735538145	0.88983819179763	0.899255054515666	0.854137445106769	0.90495864299738
CAMSAP1L1	0.0593983490628784	0.0619746083053269	0.0534293888679208	0.0472851938303546	0.0495155625275391	0.0532643870903865	0.0659894643139021	0.0804950082021968	0.0547989566329071	0.0617047656990355
CATSPER4	0.749204375459193	0.77626999216349	0.674938362699378	0.675867826457061	0.617662584806168	0.59190205043594	0.765581701927236	0.719722396370407	0.621840434801057	0.641187949518079
UHMK1	0.0618040038006157	0.0523711993053417	0.0733346940392661	0.0667996918715552	0.0421060641344701	0.0859648604395339	0.077110738939306	0.0604467117277477	0.089571721975375	0.0846507844695438
TINAGL1	0.156431706428459	0.207485551757455	0.164165978877645	0.305219138582747	0.192376789614542	0.331788782370051	0.439383626985934	0.23084246406298	0.140357762300787	0.311851096392905
DVL1	0.982797257572231	0.971774149166388	0.983810301231413	0.983032480460264	0.985090420984193	0.984952019824223	0.983397898120168	0.976769544101822	0.977181359940499	0.983957122698656
ACP6	0.011310100064895	0.0309163455878546	0.0133995672428854	0.00999775834725925	0.00964548978614658	0.00837173859557251	0.0113057855257134	0.0167760270812281	0.0109886003180254	0.00815726167586618
JUN	0.00881206940558879	0.0111125559072504	0.0137764059560866	0.00830395399889054	0.00867497818829612	0.00781124541447237	0.00809544686644361	0.0131534643961323	0.0118758654430217	0.00739108796786718
ADORA3	0.198895314304608	0.194497838412137	0.237955732659953	0.344897789291933	0.196919294246879	0.301238240265894	0.335443421003889	0.383187219863121	0.197327596770819	0.279717379451516
GPR3	0.0243532108300436	0.0233502610567034	0.0363844728706912	0.016384126245671	0.0136509532520494	0.0178715456958012	0.0197826866596801	0.0196063062227398	0.016104225042673	0.0239793380928221
C1orf159	0.961294754650258	0.963123840694873	0.975211322092006	0.965338220033518	0.969297242368717	0.916680654692844	0.899660652547196	0.956601263060075	0.974049192540456	0.949114888019857
PPIE	0.637338621453948	0.889028041865829	0.627275805611791	0.347072521371719	0.456623013309575	0.22992811464116	0.258798723792617	0.578405925266041	0.59600388361457	0.288256071745252
NOL9	0.645055921553769	0.654628440044711	0.621118262668379	0.711803442517416	0.614666388376922	0.671559047065886	0.780775093748832	0.607977494057303	0.570315342361992	0.691137271800184
BAI2	0.448781115173761	0.534745224497338	0.502650434005328	0.371292341304784	0.393783378049822	0.320816999859542	0.312848978843213	0.406992718261538	0.440568120511191	0.306013041565445
NUCKS1	0.647695963778696	0.857318012657435	0.752245181115437	0.690432169492188	0.61057423668851	0.580137836091982	0.673362996746973	0.792423819531351	0.602282034323673	0.583243926446659
NPL	0.900399888533688	0.920222242316197	0.92951514792203	0.884100766927695	0.869439006545391	0.875107607359019	0.893242013106931	0.9246501371271	0.938011711117124	0.777934416783738
HES2	0.0120847160524161	0.0197620059892644	0.0152335296010676	0.0121496602421233	0.0108491939041547	0.011569017146862	0.0121032777688189	0.0126196005741113	0.0122398319254442	0.0124252755742467
USF1	0.0235369002165223	0.0211195465118576	0.0283321350359668	0.0272710885837378	0.0180442763385499	0.0214064300910668	0.0247661116874447	0.0404799372975206	0.0279586685093019	0.0214553280436
TACSTD2	0.175631075777279	0.226070005390356	0.200333569206364	0.190719501375964	0.14441566836008	0.192708169226355	0.146461281470058	0.262107410099337	0.165087689002933	0.262625167188922
ZNF642	0.903754415423286	0.931674780955713	0.961337730706955	0.93380726581422	0.911431625072892	0.914755154159615	0.881614719487131	0.92417446153157	0.93961600524582	0.865681468927791
MFSD2A	0.859154179253798	0.850642377308045	0.840091835170448	0.862154038024733	0.818624822785597	0.875789460337155	0.884181267863327	0.913201957555818	0.874246305373218	0.859076374639477
H6PD	0.937542993334226	0.917126638120861	0.893419535985914	0.933139693116208	0.895479583632817	0.922798532570923	0.946766218354133	0.927111834609667	0.917495727781957	0.923078907877433
CAPN9	0.78637814331241	0.797546094969905	0.794378514923978	0.850752281601765	0.79370422813541	0.846975743189999	0.865985698633069	0.612023793603368	0.796819041399191	0.842125880104124
CDC7	0.0189553793000398	0.0173965490197587	0.02140726661103	0.0131457136001458	0.0115135017383822	0.0131092902697203	0.0141454762303911	0.0180467968728271	0.0125101136742573	0.0123540974753065
USH2A	0.890415327055262	0.743267543215762	0.818683151442419	0.751064691126675	0.79883716770243	0.868432550888884	0.89075179761509	0.862712468874679	0.878992309635654	0.814499106975488
POGK	0.861363192292656	0.844682644562131	0.80663655807727	0.847451516375979	0.745356721918568	0.813954711584229	0.840354277998575	0.847210447557124	0.833638512696971	0.801449654868593
BTG2	0.592257115874999	0.486305368045913	0.608316862950472	0.52239693733809	0.613726838976241	0.729582043167692	0.771192863211925	0.598525083110268	0.689318906230556	0.481828886503996
NUP133	0.0667514058577914	0.0663295101701446	0.0775760272710523	0.0633463746014624	0.0621744450550764	0.0636620219654299	0.0636076768736425	0.0934893295102265	0.0688489971438066	0.0662146379128938
FAM63A	0.0170867692326369	0.0180055095903246	0.0267290212970988	0.0171009701605296	0.0171482227307493	0.017606834219825	0.0112902219889873	0.0197260481680747	0.0166691060378769	0.0192050021349617
PADI2	0.746714456269395	0.286273663840862	0.586415249923424	0.852015627069777	0.718217177435257	0.959166811838601	0.961294302673448	0.643470014508733	0.656099264997079	0.966988853309034
CRTC2	0.0298141675583279	0.0351418871902726	0.0389310706310255	0.0284532185568171	0.0260923005457688	0.0231258876516347	0.0361488798430888	0.052872149610771	0.0317081431166977	0.0304489403072003
SDHC	0.013580626757098	0.0167784108815418	0.0156042778893498	0.0106216821665755	0.0107649611176946	0.00883452401160551	0.0114529849615209	0.0183816829427087	0.0124374222198324	0.0096257038821165
C1orf52	0.512006753209653	0.609113048248039	0.481132536408	0.539790360541548	0.448244962254119	0.455590833687488	0.492356087596945	0.515949779305155	0.312578269970644	0.519192639889864
USP33	0.0111129868562516	0.0120552819649468	0.0121411173733568	0.0101977783976069	0.00916888959173573	0.00862601253321899	0.00957433156143048	0.0158553443683315	0.00916289203902052	0.00863871578106028
PDZK1IP1	0.859935132776844	0.817257308275774	0.84702631810818	0.847025012087819	0.837881489270567	0.854007349863542	0.859834138121932	0.788786318943332	0.817578247705026	0.730698961125562
TMCO4	0.907261609854826	0.915997688429957	0.854126691938422	0.92333476087699	0.878699657579029	0.931590347729905	0.932279926261031	0.839761268132222	0.866739760106497	0.92078343034814
SH2D2A	0.248052415659752	0.253166817008118	0.29618303413922	0.458955726608283	0.339878396016036	0.416962890259932	0.576846269666358	0.14528422691677	0.314218630016764	0.490999524310496
HP1BP3	0.0118247737062078	0.014290802244459	0.0175290717381487	0.0116077945172793	0.0116632134164028	0.010239040682653	0.0117035976821894	0.0149864760257044	0.0117238790287221	0.010659173980571
GBAP1	0.314027277964347	0.19602955108635	0.235455015618668	0.405133136474297	0.25664371669957	0.303160337237483	0.490277982678759	0.145654727990848	0.224382764596199	0.372501493047426
OSCP1	0.0319216616250315	0.0397031439375915	0.03072011824333	0.0283138743315726	0.0244250596729306	0.0250288397357638	0.0362685970623523	0.0289041839615455	0.0329734860315206	0.0246418096308072
BPNT1	0.0418811789557923	0.0549490651979783	0.0248529123801159	0.0252153224532512	0.028319217114009	0.0307712086696842	0.0258626516133083	0.0342010567453517	0.0213690450849715	0.0266836552560495
MGC12982	0.0571983605403138	0.0766672879456434	0.042421567631788	0.0396746152770677	0.0434226489452113	0.0397025175806455	0.038226128682769	0.0621372274346701	0.0328270733620817	0.0357227992911021
ATP8B2	0.0681878793381499	0.0508101432792408	0.0556589744421944	0.0356508399763714	0.0354929972052586	0.0289067700033509	0.0326182035960879	0.0472414535474886	0.0282345943396926	0.0413925077982501
SNORD103A	0.844382841660716	0.857002628280442	0.728348568559038	0.661723447447815	0.702669499954602	0.707676446537848	0.749316453682751	0.906580987891944	0.63449006170508	0.807019885916085
SCP2	0.886910499507376	0.890274371593484	0.924741769472034	0.927323754540121	0.929590333405896	0.946087716968692	0.923735489640464	0.921620432181483	0.938750360830474	0.918491288412714
EIF4G3	0.0216521296574464	0.0168337830021368	0.0238146996168495	0.0118848435698949	0.0122421283709211	0.0147442446373274	0.00942632903764257	0.0210849218961248	0.0145553431543191	0.015979666231695
TCHH	0.0583707511360146	0.0637835676016813	0.0497963243387053	0.0277528316633038	0.0484396194873328	0.0509047779890839	0.0465293094733395	0.129126946203811	0.0730744475649193	0.0387330460497311
RSBN1	0.0127086604698449	0.0164617451483054	0.0167263714766223	0.01152233124834	0.0109086306609184	0.0104830725380667	0.0102680095122951	0.0164860338862576	0.0101480028334836	0.0106122218845765
CA6	0.889898511466673	0.869959505176823	0.86374541353026	0.890742959680933	0.818609146851209	0.888991146730531	0.943547208144989	0.830584455236056	0.896094903965929	0.852161941046147
RIMS3	0.718375719884462	0.781056188602466	0.646455099456069	0.784397369092946	0.676826471296321	0.756550358372958	0.806744361184906	0.668609705155002	0.61571043537896	0.808094210064069
TAF12	0.0238265181319676	0.0220483341213755	0.0282965008426173	0.0199141558354405	0.0204520465671767	0.0170463575922333	0.0235191802852324	0.0406810723547767	0.0203304525206795	0.0179822789122931
SMPDL3B	0.0564100626672809	0.0494028807790377	0.0883948093207718	0.0262613260634786	0.0435749737444047	0.0274680101302138	0.0139288212516372	0.0710120500509561	0.0388384006746105	0.0221787580383019
KMO	0.126818368081432	0.17934156015333	0.0687860766723021	0.0584754081335748	0.0872582221555243	0.0548962650337893	0.065955027143058	0.103232073043417	0.0501468425573832	0.0595469282873997
SHISA4	0.0367705373715543	0.0770322342926773	0.0557401187411265	0.0332287756994637	0.0382242289002105	0.0245202173076859	0.0295917886946662	0.0459258095174852	0.0316336367316297	0.0211514688405545
DENND2D	0.369591539690508	0.333534973477511	0.374479168252952	0.408293860229433	0.426159962576013	0.595209112268126	0.598102339223993	0.437759461618253	0.468560474813009	0.446442389663151
KANK4	0.825193344594292	0.726317383883094	0.76085391261945	0.724721739363408	0.67947307713392	0.732365586187373	0.755364050165466	0.853100564794982	0.696579471258339	0.704367855195278
LCK	0.872698868823634	0.814872853336412	0.8494554717241	0.90052469030421	0.890180407391892	0.904280271626491	0.936160623867396	0.751861277839727	0.886589669440578	0.894525734305368
CYB561D1	0.0430754478911124	0.0368318243102722	0.0540096446069789	0.0406562143948862	0.0493080329181087	0.0448862708606087	0.0466133172803909	0.0698347298149716	0.0457353951507576	0.0381876932798537
LEPR	0.140473793153941	0.239100152390911	0.153633201038263	0.0681867261165411	0.145996166724208	0.0804501450027924	0.0910533254537736	0.301969791545216	0.1052831846101	0.0824949850239354
RAG1AP1	0.0213642050686134	0.0184286238702705	0.0270088407289479	0.017019156040239	0.0185548968512463	0.0146206705490961	0.0143081228990723	0.0170071669130503	0.0154653439752113	0.0144135013235989
EPRS	0.0806205840139255	0.0725121404239935	0.0358867193896046	0.0450737390961745	0.0633798866536887	0.0621631852181105	0.0682600163968082	0.0722554053660303	0.0425000326488138	0.132868660180406
LAMC1	0.936505994368765	0.938410077648391	0.948686012003264	0.942298761256535	0.933358371973685	0.947859005091465	0.950452042596431	0.932557882271413	0.949476576536988	0.938904790437366
RAD54L	0.0114739910250699	0.0129983949123119	0.0129707436419481	0.0116981924483293	0.0115751389335703	0.0109230907916686	0.0128356034494363	0.0144694772148469	0.0107132857981011	0.011039517997294
S100A2	0.87080650380931	0.841793663309774	0.868012583236967	0.860964702926933	0.8394255189719	0.873524963764803	0.871085299404389	0.925623544032278	0.837776935297027	0.834353197891004
LSM10	0.0151474370407989	0.0135243811842806	0.0279380532621176	0.0129488103708014	0.0134238998408969	0.0113634748189388	0.0125250417743466	0.0152171762146222	0.0101660981893426	0.0112733537544911
CCDC24	0.0346120025317492	0.030633012907465	0.0525937220319907	0.0386446859953323	0.038910629984097	0.0305551325418537	0.036435833150127	0.053601982770575	0.0437877073161857	0.0311896336936033
SLC19A2	0.298919741106338	0.24873956751419	0.31284299346976	0.305427011041485	0.260154546202113	0.292986475652744	0.270441719804025	0.270795211084815	0.289059310224063	0.274027158479316
YBX1	0.0244811478150477	0.0279865823743472	0.0255733671142918	0.0242830228357976	0.0264556612092823	0.0245647623629779	0.028180725001114	0.0414398690731475	0.0266540703104716	0.0377865874026954
B4GALT2	0.80972324866481	0.825331109493535	0.852260069747483	0.757591508476908	0.786811336002806	0.782131410117087	0.781584037142065	0.873376702237144	0.817786427526031	0.754306034639796
ECHDC2	0.853979300110787	0.828395852739612	0.824917208766	0.845923809115492	0.838600861371584	0.840071221261917	0.902358739160357	0.852272893807258	0.905255954976496	0.820487763035605
PARP1	0.0124956750392488	0.0166446090577437	0.0140048044041341	0.00988467301844545	0.00962144401174445	0.00926519564073414	0.00957663658919192	0.0171688467936124	0.00937414647637757	0.00893720407190087
GUCA2B	0.434356676082142	0.444722053681521	0.439414152514119	0.392986124920107	0.375675897868395	0.402757334836818	0.449784298772912	0.484843074025819	0.496663994809096	0.3868776311288
SSX2IP	0.140028609887964	0.0997525619512811	0.032873231673636	0.0715061225785322	0.0595041377545975	0.0606846901833895	0.0713717176876496	0.100943670950881	0.0774699887936835	0.0790724584162253
MEX3A	0.0110087991669404	0.0163584470390878	0.0134958407266521	0.00916839286992454	0.0106992474258009	0.00971416638028052	0.00890697507328166	0.0170010317626053	0.0100454980915689	0.00819326106176357
LRRC8B	0.0233126552633776	0.0265224632232574	0.0335886679451522	0.0208450126107651	0.0185071950912873	0.0190237361419914	0.024321832276754	0.0153620562281311	0.0212502336639502	0.0153360655853569
CNR2	0.248338002787452	0.105277410781705	0.284411897110887	0.313790334197507	0.260532229310816	0.34309905713083	0.468725772250714	0.202995251162269	0.346276500091637	0.340623864624363
IVNS1ABP	0.0715091869509143	0.0719087081635452	0.0696486612102726	0.0638265461439222	0.0699882101794348	0.0659907558160582	0.0644879185228931	0.0809241535514028	0.0576931874058787	0.0614342742483004
ARID4B	0.0759648783789368	0.0463749100693318	0.0389926401904872	0.0441928295556992	0.038099668299039	0.0515897881068126	0.0512359356101973	0.0633966602470697	0.0712454337410761	0.0625950221913412
ALG14	0.0412239784519757	0.0428289733818121	0.0303889513491483	0.0345120151202428	0.0383618419285715	0.038882247850163	0.0675382059365358	0.047628029526373	0.0334328311438492	0.043559614524256
MANEAL	0.158417414818696	0.37537546342933	0.260061552001486	0.0731026033511322	0.130449237234956	0.0346254907069219	0.0543703740144673	0.269902876092052	0.0795337795383196	0.0517105117006761
PHF13	0.0652271115804102	0.060661257008568	0.0683856655007592	0.0545504164766165	0.0597540595071664	0.0672514313235939	0.0767205474214138	0.0774830987194532	0.0709329989314403	0.0714062168385496
TNR	0.828619748581152	0.809135428137082	0.700651624066466	0.897092261169476	0.81440251284915	0.883377355803942	0.897718105525903	0.56110186241401	0.684315036043474	0.916821148503404
RPS6KC1	0.762908220423941	0.866964410540541	0.78243562241439	0.524380017052134	0.664984411017324	0.345214087342809	0.426527404188024	0.801382722398161	0.80817053893773	0.309213026910566
OR2T12	0.670672552139404	0.726173345191505	0.666126753760494	0.616914901208368	0.663125236036444	0.672899900647149	0.671256783366493	0.713685524134104	0.797233961324308	0.717294100461427
LASS2	0.0143431536794766	0.0169344054476779	0.0215669423303503	0.0149046559083901	0.0134812744584699	0.0148235127635605	0.0167867159312008	0.0174942241909439	0.0132033101858231	0.0169035823598906
FNDC5	0.0172306071677362	0.0215786421183765	0.0341979996789774	0.0138380640150543	0.00930193119449908	0.0106530577761948	0.0140544899905212	0.018998969438005	0.00935846536166379	0.0116626742423633
SORT1	0.0311941338234647	0.0925813981971986	0.0364725633877262	0.0281437782452114	0.0404246187337965	0.0252927462363586	0.0194011276791635	0.061624194025447	0.0414756449797829	0.0234907771396335
MRPS14	0.0265140649710794	0.0204571263586552	0.0171680963735659	0.0109702158703082	0.0118086698914859	0.0105603348313576	0.00886126483570169	0.0203858310639924	0.0178855453967458	0.0214045603076053
PTGS2	0.0208096754045863	0.0418001683655731	0.0252767269506602	0.011677419157403	0.0162605564925721	0.0125355959377089	0.00992266946969697	0.01921784225788	0.0131037607426458	0.0086905608321178
AKR7A3	0.391045801911461	0.316739292838201	0.349064265865427	0.361083827079633	0.32863940290676	0.34978242072086	0.367704748385901	0.32497266768482	0.245007245755578	0.372840728110908
PRCC	0.0192662366277426	0.0188658941703935	0.0319630684913393	0.0153459034386836	0.0197907068672784	0.0240730968169466	0.0158114013089603	0.0208603769504083	0.0189700353959215	0.0146949454556432
ZBTB7B	0.0462361862513492	0.0380649992065661	0.0455149780639949	0.0376732443626591	0.0417687448324424	0.0444495198847396	0.0358276100823541	0.0694042133488878	0.0378553783089597	0.0341292257546412
IFI6	0.0430710066462473	0.0398029619942234	0.0476996392542815	0.0329466431844473	0.0362966862048021	0.0297032562878651	0.0329235418589703	0.0577814338909938	0.0329567303123492	0.0263861388924986
ATAD3B	0.947614092900636	0.943499718048417	0.913541480076452	0.908436496629688	0.90867325698002	0.907612199526519	0.92144113775927	0.942424795918272	0.884217058502388	0.888438053826606
CAP1	0.0188974899046983	0.0253596507052237	0.0257177993878675	0.0219267686725219	0.0198499162491059	0.0176885935194405	0.0167756709904578	0.035782888394036	0.0231748334370306	0.0277116143011841
FAAH	0.907576730866413	0.924682978269823	0.960020283671539	0.942859184732107	0.942871856083522	0.941173384752409	0.891672038371337	0.943669116238714	0.963341178057505	0.906788342255672
MAGI3	0.0141710713657886	0.0128149039191307	0.0185281521839747	0.0104997508601827	0.0108305730232216	0.0101654219951562	0.00956818405202181	0.0179603025507565	0.0114244796766661	0.00878578171154325
GFI1	0.0102372943164943	0.0100694672565063	0.0149963540628549	0.00999512595699006	0.00860542915791319	0.00889397286108194	0.00709799903429987	0.0138651856210038	0.010591763253745	0.00785977104891107
PCNXL2	0.833863357202004	0.847761414501625	0.875110091934054	0.847016948678185	0.79893143900214	0.810789058140515	0.834075181731965	0.804534843824569	0.868124158450467	0.751396050711547
RSPO1	0.347588138749355	0.24882873235567	0.378241849650924	0.383332240826378	0.391521324357424	0.464339643348063	0.421962267613945	0.299461969601723	0.405599670088726	0.37259699880413
PTGFR	0.0790625609738233	0.0836645405146378	0.0871805845478133	0.0759832680956054	0.0768094851835255	0.073498017958858	0.0812388761921458	0.224886538882337	0.0641296740776379	0.0814156932410287
VWA1	0.320519067240468	0.145269082468475	0.28406977986238	0.515705827402876	0.380892275901292	0.533269910305751	0.576314748329203	0.428569272641414	0.369196087444162	0.556182972807253
SLC39A1	0.012581350144101	0.0154945667352024	0.015431980846796	0.0115726199608396	0.0108250250494205	0.0107283946793335	0.00851169923552173	0.0184506979951173	0.0140235650925123	0.010628296571685
VAMP3	0.0647813430626448	0.0540554337648727	0.0724079193016584	0.0508574791045875	0.0532442017650084	0.0501279504064874	0.0505266796197879	0.0601897427226464	0.0609657273336551	0.0460779742124774
ST3GAL3	0.0544378307074388	0.0453166173302717	0.0689484057602035	0.053323523264525	0.0645527643567521	0.0649999870229494	0.0524181881650863	0.0657747427110854	0.058436821097446	0.0597826611232441
OSBPL9	0.916034804004472	0.819750565453751	0.87666075557922	0.890659905309096	0.900441285007934	0.9273991288792	0.934577548135737	0.92639131947399	0.898478203693086	0.890072658986959
EIF2C1	0.827480567709169	0.862895984228033	0.803040694577008	0.718102598251913	0.782137703837779	0.744334493637291	0.781600840020367	0.847547952356411	0.758789912427184	0.707084596902579
C1orf85	0.029454126221808	0.0317680985896722	0.0329845397312325	0.0236965565799534	0.0298520016627535	0.0209236043980579	0.0266222003402213	0.0482302663258754	0.0271287872213354	0.0335258468050083
FCRLA	0.451592015016689	0.342854674792266	0.482184043011373	0.388908231311033	0.412316524826974	0.341692443202097	0.457731862862977	0.58730189761395	0.547302671016449	0.373263702586124
OR2W5	0.873463317323074	0.899140930210368	0.802134752861032	0.737321575511659	0.676494163713057	0.761044780743303	0.789913977424983	0.854284321731066	0.865217324938052	0.709605985380095
UTP11L	0.0141328785165053	0.0134055553351397	0.0205267577320166	0.0105164390271388	0.00913468598544747	0.00972059611303746	0.0133099994138845	0.0155067250178109	0.00929631448440052	0.0103373087429679
KCND3	0.0141636817552913	0.0138735360827206	0.0217623320208188	0.0101637412135623	0.0110734968173474	0.0121406089533063	0.0101406189770095	0.0143730305886818	0.0104464206762178	0.0120168161562397
ERI3	0.779349738633948	0.921148580289189	0.669804965243287	0.63355020532516	0.685585480652214	0.597350690890414	0.658367510363149	0.86370604368875	0.693401921256079	0.547294262144866
LOC100130093	0.0178596247229456	0.0269025786008796	0.02607563694837	0.0204045691579078	0.019593599090669	0.0228408555286963	0.0201671736377143	0.0327506688558213	0.0186285402873876	0.0194089565831056
FHL3	0.778855141078461	0.783089126733928	0.776821397401281	0.828829291382616	0.764518706963798	0.778705926368959	0.826583802518547	0.810368287023759	0.800513236547277	0.820590077644581
PALMD	0.3422323055983	0.458970538451615	0.266755612602312	0.0933083038035859	0.177034700578849	0.0445105059920529	0.0518820155501752	0.300238787485884	0.202046430105886	0.0492557012227818
TAS1R1	0.89359056550822	0.724453369281181	0.849382108142721	0.851535892513781	0.80810931341181	0.875816462637261	0.908952792621998	0.798203264284661	0.69391312727718	0.880397664316358
HDGF	0.0694874947303885	0.073056018747896	0.0718895509237164	0.0622348677205655	0.0632699601202224	0.0624519109309103	0.0559149093183557	0.117080729046352	0.0632164131254272	0.0607111346177783
ZCCHC11	0.584531941854839	0.547016935434083	0.655559963101443	0.700313793137241	0.630215466579751	0.708606452909067	0.778552101932252	0.619209372932702	0.569039808647443	0.7806888094213
RGS8	0.855033117699615	0.722076438632646	0.851488316863919	0.80310481478429	0.779590076574638	0.849956782249393	0.887399804218205	0.831196035873553	0.868904841131793	0.760313441278599
ZNF648	0.955794812457673	0.909343730935412	0.912181002104575	0.934155308191864	0.937403149504117	0.930650364551711	0.961519526413842	0.909348701169512	0.937861335941236	0.951429427752956
CTTNBP2NL	0.86880534620755	0.825926300314798	0.879825774128439	0.831491905605761	0.838829444673617	0.836517540420107	0.874676529000276	0.864874167927959	0.832837640529215	0.839719908536504
SCCPDH	0.0295849816775242	0.0318050788226699	0.0292770746483001	0.0259659989359442	0.0336217551702563	0.0278349650796973	0.0234539329872647	0.038595888321055	0.0460273774067709	0.0336077181440353
FAM46B	0.911266065658438	0.892912359943505	0.867952850551265	0.934614599714696	0.905727934603861	0.920080317842715	0.943765011899711	0.892386976140924	0.931750868899419	0.877435278636431
WDTC1	0.0345689298814451	0.0308718529397374	0.0258631845594137	0.0184504358180386	0.0219189583875885	0.0218449764737832	0.0252955672852466	0.0242122311824173	0.020007589965093	0.0241751938855126
NTNG1	0.140067424148709	0.135151746966291	0.100735787367511	0.084137478168891	0.109507294488212	0.109555654237157	0.0946081256476331	0.233877541515294	0.121896024891639	0.134526834393641
KIAA0090	0.0120401008789736	0.0111946010748117	0.0139547119280329	0.00878608386055804	0.00926554472659095	0.0091150808727325	0.00863422028857879	0.0129470880540981	0.0100427395899363	0.00800653781596715
IFFO2	0.547977148629928	0.752987120955351	0.486433057241492	0.336917968105854	0.444727729735843	0.387071688346074	0.200666632019085	0.666458458736863	0.512699382362645	0.332741984026527
TRIM33	0.0177709976928934	0.0216365072560839	0.0243533901959121	0.0160866832652661	0.0154530123075698	0.0135510182875723	0.013078111815081	0.0241858391874315	0.0148709778685824	0.0117492135407649
IQCC	0.0169653500029328	0.0208848662088592	0.0188949731403617	0.0161312352706751	0.0124193777085849	0.012888049654528	0.0158523986096902	0.0136686068337427	0.0160612518134653	0.016942670635437
AVPR1B	0.0693818775202444	0.0614884230722136	0.0755568010171595	0.0510326785217328	0.0532017500633009	0.0523814362780526	0.0440837215582284	0.0876618454716596	0.0565695204750616	0.0452438183783392
SYT6	0.27860858478249	0.129922546639784	0.3822043599901	0.335036770125447	0.282405455997969	0.250261357822435	0.302713133486793	0.214878391973512	0.262153066576276	0.305042814622056
C1orf51	0.285698976244947	0.434824144009317	0.27610281816472	0.0741912571856977	0.262949673797375	0.0287673316378518	0.0505318241222621	0.243107280854133	0.173506818035404	0.0461115299227074
PKLR	0.891275900668922	0.883017522080913	0.883866042387102	0.913006481267219	0.900296483798973	0.904086997963654	0.945853930103952	0.898357500670876	0.899052261447834	0.874667019065954
SF3A3	0.769608966003573	0.822245745398774	0.79380474488147	0.569809312730802	0.595257336922813	0.525713531414138	0.527390105681542	0.755297873607089	0.715220431178804	0.451850924441102
HES3	0.0681515780533435	0.0881389446302249	0.100130222160331	0.0526859951812974	0.0680865196369171	0.0581565176726762	0.0469352245015023	0.291598367234288	0.0752415852281752	0.0648880050100385
PGBD2	0.0392316661514201	0.0388103061282215	0.0312259711338313	0.0287210493894511	0.0280461488184781	0.0275522396009022	0.0383352552138487	0.058946729108357	0.0361721679721562	0.0283679000545431
CACYBP	0.026477724544606	0.0235906259677935	0.0471242025684279	0.0246402535815526	0.0217254305178599	0.0209040689469364	0.0195720599484909	0.0195923436631156	0.0165817685989269	0.018173861406289
ERRFI1	0.642077949030742	0.880431553710476	0.67552893416641	0.274388563719638	0.480316866003556	0.162094360014796	0.207501320563944	0.705929714431233	0.639356863813692	0.160952617565195
TTC39A	0.0337468995821926	0.0608209973743015	0.0444890256421575	0.0197747115138081	0.0236521193784223	0.021250524937237	0.0320703396264278	0.0393692622090216	0.0263757134014505	0.0211078898084048
TMEM59	0.0155747884704003	0.0201621773534321	0.0203497794150274	0.0281983433223267	0.0173376648529045	0.0197149759054607	0.0264745419289773	0.0294205192176563	0.024099905222516	0.0248568798229482
TBCE	0.865601586603718	0.844325857177053	0.760222438010686	0.85189128665065	0.85489928853061	0.865141005146017	0.848655530293828	0.859896619778668	0.811741039160258	0.820413375442161
TTLL7	0.0117556823626555	0.0182227214033024	0.0155162297475745	0.00886194833340806	0.0111509231957483	0.00950339273302327	0.00971619720552146	0.0424419207819357	0.0114098588201086	0.0119079235851169
USP48	0.0728950407445109	0.0688678372247977	0.0420017031212346	0.053225990691295	0.0508712604131418	0.045995827359623	0.0699079777576971	0.0490017623487107	0.0428267534620936	0.0561008152072951
HIST2H2AA3	0.0352986235865506	0.0298648886608102	0.071134987044044	0.0364387753850489	0.0366224063513724	0.0356656894756416	0.0440485019343804	0.0563789995947744	0.0524651677131442	0.0332625477838337
NOS1AP	0.027360473627519	0.0225799841738143	0.0325026922548255	0.0213756769207661	0.0254482317285707	0.0179185015581961	0.0192995860046747	0.0359793210405032	0.0212072744203197	0.0193833316149658
DHRS3	0.017171994300237	0.0137359730211488	0.0187639597328449	0.0127363204864768	0.0133747827558949	0.0123461088341401	0.00945131025769788	0.0171073782381869	0.0112840188933835	0.0100424383431793
KCNK1	0.0251954138176736	0.0572004194444292	0.0415041550767806	0.0112228088962781	0.0207020567294979	0.011791615264529	0.0101003622877344	0.0169335247401891	0.0117336456986522	0.0120841739496562
TPRG1L	0.012081705404507	0.0123147737647984	0.0176883972811774	0.0119789510937619	0.0117107016559436	0.0116559981177794	0.0131951436535483	0.0171101770796319	0.0140695386042087	0.0118421610572741
PTGER3	0.854206153961094	0.861774301164666	0.933465989151032	0.912513891568023	0.872082190519357	0.888161887890117	0.878788735333363	0.904279932631236	0.923119838524819	0.880910403998232
CHRM3	0.890232527077468	0.838212347919612	0.825599856692512	0.914430616536928	0.896032525543593	0.941229241878543	0.945758962029802	0.884369315130017	0.928879245493629	0.929021441813843
MFSD4	0.0264010639408748	0.0192869215499018	0.0236738859607467	0.0182947118596334	0.0135099830302251	0.0149295553264978	0.0119220257082989	0.0273431403876907	0.0153081759759827	0.0189278706543126
AKR7A2	0.797712141220337	0.780663427662516	0.691348662000042	0.722053486155499	0.713658434334533	0.733143349303167	0.8484993866058	0.632742977568378	0.628856957166829	0.756956666129122
DUSP10	0.0666795894497453	0.0712204726891195	0.0637066468555856	0.0555079279270112	0.0567831879709479	0.050445531982374	0.0417775793545963	0.108187379542484	0.05312237691171	0.0516801007443411
ADAMTSL4	0.024172404526525	0.0226734986125329	0.0316123488655791	0.0193936613642515	0.0206992448956301	0.0191068889812932	0.0154799515823902	0.0246363319328001	0.0193429470228368	0.0267628663558549
OR2L13	0.119069209736449	0.178841868717271	0.111958591836467	0.258605011994584	0.24286171502525	0.134889835928384	0.254179539766291	0.279200151261429	0.251104844050212	0.168765151523294
OTUD3	0.940216679442204	0.935881838122947	0.918154539434117	0.938328390490829	0.928311887814373	0.934696976338922	0.956594500318464	0.912657715226061	0.922152087808708	0.951086323582709
SNAP47	0.443906756800716	0.468451420627189	0.460341775008485	0.393094039201095	0.407527888504378	0.374338566998199	0.456410782004623	0.494546422488386	0.414519760651093	0.377045482546552
CCDC27	0.488705515957696	0.702646656695395	0.537788118978797	0.435861587578097	0.44931630988907	0.31915438948083	0.385029114454103	0.59788205636392	0.552480994568767	0.353256608016095
SNORD46	0.245061547689278	0.232252416313328	0.375505944889078	0.264951286574503	0.230474804704172	0.215106486336367	0.237649952993125	0.180661834542163	0.297063614625432	0.243530694674949
EPB41	0.0449890342060267	0.0486023305373511	0.0475020688384469	0.0176231205492966	0.0210125389850614	0.0216721170548578	0.015531134442448	0.0509296883611712	0.0197647397312992	0.0134924286385592
AMIGO1	0.0121177746690293	0.0165287967339394	0.0143228217441932	0.0109286049022279	0.0108866360212577	0.0103982207689277	0.0102984869237434	0.0171045799358709	0.0128929377600855	0.0114772385176939
IL6R	0.205165349398444	0.431952638005129	0.240421489619507	0.050741830271519	0.114796337672759	0.0463923334147404	0.0323484167897079	0.210763485572922	0.108823000722803	0.037807996233547
RBM34	0.0283517950006756	0.0308865593556944	0.0229438142654809	0.0218692987558739	0.0524250418675314	0.021156304385021	0.0229456372831663	0.0352884501589767	0.0315933927180003	0.0222522979532362
PHACTR4	0.0601226075311275	0.035203455560771	0.0956089397079476	0.0519359553888391	0.0468301922341274	0.0527309552057334	0.0344071980879616	0.0231748555412675	0.0457696196411201	0.0424832586249808
RCC2	0.351732768124146	0.210531922916557	0.390122789471134	0.377605191743148	0.325648866886329	0.355094274426393	0.479742217580075	0.197749244599515	0.261142308084716	0.469573065848879
NGF	0.963130262985159	0.944845931797333	0.940568143757297	0.932929435518625	0.950499113923586	0.963138036842812	0.97050733232364	0.938469640815053	0.9464032089147	0.928401839416261
OMA1	0.019590905165682	0.017285280508619	0.0199691642971685	0.0158073417560679	0.0159928817555443	0.0166257530039568	0.018557854921673	0.0199402719252364	0.0180634927411715	0.0154667222794314
SRGAP2	0.749654797651472	0.888902924026955	0.856953586437714	0.731680284844379	0.686602107070089	0.645728007958719	0.668711429288073	0.829435706562926	0.762389400569801	0.625765785445378
CD55	0.19222506526162	0.0985711309514145	0.211650931572263	0.419075551712259	0.144500617938814	0.529211430402857	0.500024968342668	0.127967728630913	0.109016508632953	0.348654985363021
ZMYND12	0.0236009454277676	0.0258527195254512	0.0275300773591174	0.0160478291228007	0.0185798693840616	0.0226143440285565	0.01696938592265	0.0347621136508223	0.0127443470462817	0.0168679432589248
SH3BP5L	0.52645902175869	0.42639797003315	0.565764227430443	0.602747488079598	0.590758449427801	0.671027060328531	0.729178329631042	0.554976631519564	0.687724998575609	0.746985797143153
PEX14	0.976286996068072	0.95755825048999	0.965104080264059	0.968281753036605	0.941609709171994	0.959333582066502	0.972129586302759	0.931701880202423	0.815574009790452	0.976990256243662
FOXE3	0.604383448955408	0.76244264944087	0.624527497666434	0.518162400873362	0.488756790054639	0.449439488167367	0.498305034246958	0.743193970405023	0.59259441058601	0.477181430647788
MYOC	0.864926351399981	0.930188745430374	0.828668837931618	0.785293401866449	0.812020035371194	0.813332245481691	0.835770894738935	0.894366070626247	0.822317687538251	0.797299843903006
TNNI3K	0.928500539936419	0.930051214719772	0.944932556085863	0.928206210290765	0.940062142787581	0.900198566014484	0.928332925556442	0.94767650728173	0.942723958289777	0.925209168432769
IL22RA1	0.719151427477909	0.942594259491743	0.731120869640181	0.516469972977585	0.640775358657454	0.461973198044061	0.489113387255509	0.896496551297635	0.837106309073125	0.504618968459478
UBIAD1	0.0367504156658802	0.0908946574512607	0.0442841602155032	0.044169252673341	0.0460126626031287	0.0270423075641157	0.0284441896854935	0.0515695139770374	0.0394985685439215	0.0267166889264651
C1orf70	0.436316198834262	0.244217252536833	0.291660156679394	0.544976722503346	0.476158733763611	0.602380174977346	0.705859010068224	0.27696800796888	0.169703943187237	0.696534927842583
PFDN2	0.0177753955928224	0.0227575015376543	0.0264284718872263	0.0240409428063125	0.0135583338463822	0.0181162936102618	0.0150823995320096	0.0320538813787722	0.0228140990273648	0.0133208169501516
SOX13	0.878355395423746	0.885171368811534	0.854548618830767	0.882399639529766	0.891317885436835	0.906604038280625	0.92102818601217	0.842403219033846	0.844798294133491	0.924103384220923
C1orf229	0.0147004743063002	0.016564895491206	0.0211714197379609	0.0142856477223197	0.011063537509652	0.0141212885357503	0.0127339504360487	0.020539187734642	0.0138752408107944	0.0139993709668462
TRIM62	0.97571733275383	0.98038364854912	0.980967135959616	0.982833121385909	0.987049158348104	0.984961378563602	0.986524383820706	0.975445553172671	0.984976739037092	0.988281786799143
MIR29B2	0.892007401076293	0.898840798513225	0.921201973036282	0.89221390234058	0.86531460861826	0.905722206017329	0.831576647635002	0.904257361036992	0.899663586042731	0.816518721036395
SCNN1D	0.438422668364215	0.593978023096941	0.479422707338851	0.275244969331561	0.348814844425705	0.231088242761535	0.266472731795043	0.474979241923159	0.397327765808064	0.163644918555524
AGBL4	0.874998938774643	0.768545166397778	0.709115697138457	0.749469580303204	0.74480812728906	0.811613231364217	0.820349022403944	0.835529746493861	0.826777605283775	0.736449039065021
PDZK1	0.879134697487275	0.958381963504773	0.854553895971345	0.85091845936743	0.840533721534659	0.899940719448056	0.943636927478974	0.801699988502714	0.922815735260023	0.902510082583939
PDPN	0.626501423575943	0.548702019150834	0.677938367567287	0.63938723885556	0.690426270419036	0.660316379369022	0.684506093713748	0.669897050022829	0.696319219598611	0.767342276938674
NPPB	0.0855894357291127	0.133379956968953	0.0967023421221491	0.0516442810120362	0.0745745086408426	0.0465809822701343	0.0498329175413656	0.126124824849643	0.088547237966015	0.0508119544523815
C1orf111	0.721757737014984	0.791102873617417	0.741791322255869	0.844352354012831	0.766364998402593	0.819592260629571	0.85172445418369	0.671084308238651	0.786674619950261	0.816692798390765
RALGPS2	0.0635488632762512	0.0618093733295179	0.0912727657873126	0.0348636929556076	0.0658278760250303	0.0314132155359192	0.0375358765577698	0.127084903523584	0.0782278752442065	0.0260240865559166
CCT3	0.0283204887515001	0.0288403829555418	0.0386292764891968	0.0271555558323275	0.0240442958400529	0.0259055490356019	0.0201559058732391	0.0387634580486441	0.0242070824655547	0.0325495052805946
TEKT2	0.770221674254247	0.77693788297628	0.775103764884964	0.735389718817635	0.76186771136972	0.743222777233191	0.831886549550131	0.796240342068283	0.752174818217912	0.757172718101296
ZNF683	0.26800470084753	0.173704791112257	0.255966957198675	0.191268903226272	0.137132116475222	0.220819989257958	0.175262859249481	0.163248143712868	0.192974603700785	0.1560877731496
CDK11A	0.932195375562323	0.91896708878556	0.885649627093331	0.933920424082252	0.941666928981022	0.931871562497037	0.956630612811431	0.894912561543	0.937411893019994	0.951547394692394
HEATR1	0.0310431314761001	0.0369013670442162	0.0333375624614269	0.022240360227163	0.0269342007710217	0.0271243617114713	0.0217398850739547	0.0389197017248729	0.0257320473460529	0.020812635982106
SNORD74	0.0378923533259287	0.0433054713480827	0.026970460674233	0.0404099374135541	0.0446896138363122	0.0498270877321004	0.0447402435579339	0.0342011030890071	0.0297912484839167	0.0501584830118783
RNPC3	0.00944842652243029	0.0161824903517749	0.0134510574152982	0.00939062759020902	0.0123358556698157	0.00852178781953792	0.0109079119266801	0.0155064783617954	0.0429702705546148	0.0098672467167165
PEX11B	0.0635800743867618	0.0988479563490989	0.0448876237801158	0.0798622440998404	0.0814777298627297	0.0877989671484816	0.104590890033638	0.0597875926030515	0.10871138422814	0.169871696270876
NBPF15	0.0973259066947764	0.103488923494279	0.152685415423205	0.111131630498597	0.0904665877268506	0.0815131335574419	0.0833438990115984	0.0976450157757052	0.105027856973737	0.0864550903139197
FOXJ3	0.821581200285336	0.861572519197935	0.924881391311145	0.875061133858244	0.857722253835845	0.838393261572197	0.857979909524925	0.850677770257848	0.871576024732658	0.752341437050841
UTS2	0.855934595015156	0.906235576490867	0.726410610710366	0.846362680038855	0.791678784540042	0.83027252465499	0.883143527905415	0.802113178227186	0.815420579881768	0.795443807798945
TSSK3	0.0984250258880278	0.165782472958159	0.0786864700780268	0.0173348512323096	0.0839032186082119	0.0133718690511756	0.0158943611260469	0.0334197244453907	0.017573148081148	0.0202969780967934
GPR137B	0.20691982056598	0.0794679755813252	0.170887085037087	0.425581447356223	0.207316021507365	0.355089074405744	0.457530567044183	0.0873604342750742	0.15121600739775	0.403192538486079
OR2T6	0.587742940529978	0.611736872993073	0.590433337232882	0.4701218373773	0.495799429585991	0.491258564524577	0.459905555089224	0.519314039599249	0.65537542836012	0.405052249652606
PGD	0.0669794066326273	0.0505597299791805	0.058421301707232	0.0499520846239963	0.0489068086645257	0.0464370563165514	0.0469677341965875	0.0937140493864367	0.0726046658659166	0.047779820094326
C1orf183	0.0460754764979993	0.0511726343800921	0.0561569135193997	0.0240376833021669	0.0317889463037679	0.0257674020372744	0.0221008964832733	0.0838626648015724	0.032053083408951	0.0290213374029527
HRNR	0.765760513841456	0.79302751034488	0.674789504580852	0.592220439111183	0.652834297626677	0.809038007315725	0.779428464769798	0.860678271299329	0.809568760666568	0.523990094048324
LPAR3	0.0191247169063411	0.037168499181328	0.0305203873208811	0.0161098605303463	0.0221271634737964	0.0147266053120875	0.020998265051434	0.0475688854178005	0.0170809659675526	0.0157162778951117
KIF1B	0.914623962653801	0.921730099324762	0.844122623327233	0.819659554677369	0.822771783806369	0.794851552074324	0.80769243870995	0.869397001828918	0.77155664632574	0.850858519256868
HNRNPR	0.0296186721078785	0.0290464346087553	0.0296519062160725	0.0356868614119141	0.0446111210184591	0.0203951180311297	0.0203517342978961	0.0441385287712619	0.0319422070820793	0.0344891843989581
COG2	0.903660813913589	0.929353810273323	0.94077893225994	0.919243678131844	0.922362117980271	0.922964586682137	0.921123568073338	0.922729084723154	0.932595916483898	0.906826964413371
MCOLN3	0.284302639235134	0.431876920375069	0.346090976036009	0.2293806491297	0.310411733346747	0.157767055860033	0.139895303380992	0.43624908120315	0.354804194596122	0.190292245165848
MRTO4	0.0259423547762619	0.0284693109257252	0.064261736723685	0.0531769019867672	0.0383683983028068	0.0456022799487285	0.0224677026773589	0.0388893652894461	0.0459843189648676	0.0456151344564933
PTPN7	0.558734960810323	0.284435829539915	0.522681368126976	0.740544471465143	0.628824873305099	0.884182531099525	0.890446829523423	0.557874276044029	0.679375328876621	0.888851714047667
PLK3	0.0239749906741282	0.0319580440743722	0.0233316327421811	0.0284071207545182	0.0373678011421313	0.0265769510751888	0.0283264941444461	0.0439902987012996	0.033853738037077	0.0250911051136139
LOC440563	0.937118585611118	0.947328878560345	0.934984625414511	0.931246579180336	0.92161666315603	0.95041964112732	0.959118099467392	0.935037355833925	0.960211092334407	0.933858568112273
CDKN2C	0.819177550445018	0.819338815664576	0.822788721653053	0.758815742968381	0.780576086803737	0.815250287778069	0.839039735199395	0.790227188449984	0.867273595680148	0.826371701281665
CELSR2	0.536289630786635	0.526622737287728	0.540634371552757	0.4093192937957	0.474951996222167	0.238321083056525	0.398495290282726	0.426583323860014	0.482051205089576	0.146363803150108
MTOR	0.867251407619842	0.879336383830761	0.846200452277903	0.900878583715399	0.873486916996218	0.885397380426014	0.904609667632599	0.878678782684094	0.888920145828203	0.838472045952589
C1orf106	0.0241229645670696	0.0890151870493194	0.129152671250108	0.0135086726898375	0.0296385377648826	0.00918375936349089	0.0109137976883387	0.0201719608042833	0.0140950054072156	0.00990809929172464
MIR34A	0.68991086775317	0.733378551008772	0.65644895575338	0.766922956571456	0.675607018966359	0.739508212616755	0.792890965268501	0.593491859705848	0.685164954238614	0.778607974032008
ZNF691	0.0386849653608446	0.0322715471158373	0.0361032267539862	0.0275453136314599	0.0244550899320976	0.0388097063421166	0.0287321563135275	0.0387709610880893	0.0240710031107382	0.0254345967371329
C1orf127	0.926823562313235	0.910905739588736	0.881904046672389	0.926124406594101	0.861876359351391	0.954258099316639	0.946930632056475	0.87437075078652	0.893906252752688	0.94239925480865
UBQLN4	0.780659315244743	0.835266744569195	0.717186978565436	0.66685619655154	0.626426706074734	0.635426071401718	0.800291497100771	0.786193953898078	0.70250441852194	0.717969644905028
C1orf87	0.17502101132775	0.221545210004313	0.193134417489325	0.147782068212308	0.142021020190181	0.118685268638964	0.137610111114461	0.374939717078691	0.158239102086434	0.170953627217095
PRRX1	0.371573411243927	0.211047805972388	0.521904483454216	0.502868288170111	0.418984359464149	0.430410577966731	0.47474219960839	0.403206720172684	0.486312588475151	0.535743361407519
TMEM206	0.779794774346158	0.608483482213324	0.739226505396385	0.864897414680179	0.691256372594622	0.927918079790811	0.894399206115571	0.779083410069385	0.79314571469629	0.884584844356965
SRM	0.987655513727907	0.985024116343989	0.982931965293076	0.988377355187745	0.988738574761666	0.988884926458772	0.991149684270929	0.979881666929035	0.98867849724609	0.989088337462454
OR6K3	0.734021418498772	0.856681237646181	0.7050252381974	0.535993994690292	0.536313723668793	0.474453742287811	0.523673645756549	0.795132422313002	0.693325768902376	0.493888470220714
SPRR1A	0.827360880280196	0.743924556020489	0.75405608894275	0.877894823716169	0.755535395103487	0.860592731126706	0.903245267772503	0.750127335182403	0.738159376972784	0.922302311499793
GJA8	0.95413524165242	0.955733463364194	0.941572787705095	0.96107747553353	0.946955683378459	0.962247607986168	0.969322269392109	0.936303306508645	0.940891050337402	0.973136437250639
KCNC4	0.0207159932606438	0.0154404044158617	0.0299223618698167	0.0138286855254602	0.0131504984607424	0.0140812222658462	0.00929313557129349	0.0169918917760507	0.0127850899831341	0.0163740028229243
CROCCL2	0.927187655876894	0.917824248822181	0.932485152160384	0.926727882830301	0.903155359441369	0.927028707977152	0.952083057249832	0.905177138555019	0.806994538170634	0.948359573887424
GPR153	0.810720446003152	0.757776131745321	0.814270259555058	0.793870703719181	0.768979215023318	0.855112003834945	0.897321637154291	0.830149425959369	0.861213413095377	0.755321966381422
RNPEP	0.812513908664256	0.805386687761266	0.778107350219989	0.547189551773808	0.744906266528968	0.778595582637354	0.590771702400829	0.784778482637588	0.698787935061211	0.774688830986468
CDC14A	0.697532817564259	0.424466130155894	0.580322013941068	0.808777481092101	0.745759778416287	0.887638014814467	0.943187170217707	0.641176095074744	0.679487790310323	0.907032385661219
ZNF678	0.037503992985028	0.0384607950215756	0.0425189975487212	0.0278374168650028	0.0259180834167014	0.0363399056888701	0.0247648938244777	0.0395934549554285	0.0251718147096956	0.0297453505273974
HORMAD1	0.879353921345939	0.920880619886493	0.94223845862238	0.939189414902385	0.924205190754891	0.923717770078751	0.76592252157042	0.871924424068879	0.944315128718604	0.916358000068379
LOC100133612	0.894347142837063	0.83083639506662	0.814832124268608	0.866548245417891	0.835598531122076	0.896989177875873	0.917535865389736	0.865735586674173	0.886187482896243	0.886828123559777
FCRL6	0.804195240303604	0.730188863126572	0.777921883306727	0.819959801543472	0.754131874914151	0.829477878327005	0.850830465223936	0.729515460760161	0.805572318335181	0.814085428637642
SERTAD4	0.925726877662488	0.950413953616778	0.900589786112904	0.905333783171102	0.878970159172995	0.908966628127279	0.827628670274559	0.946018102599612	0.947077417965995	0.879294133973372
UFC1	0.0200957353416664	0.0198745800326705	0.0204397999027164	0.013433640058178	0.0150795613651376	0.0155531957519596	0.0134415952717212	0.0162837186142363	0.0128385000700711	0.0153628046699714
SNIP1	0.0168390204754774	0.0163031791963752	0.0245336105556324	0.0114896375374696	0.0139667660996121	0.0117823988872578	0.0112608313905869	0.0203015868038825	0.0135052728977943	0.0136736822831423
OTUD7B	0.0159959936282167	0.019740359047384	0.0152370296482836	0.0127390442959495	0.0118946384452935	0.0119428677309302	0.0127340011555857	0.0221236177935819	0.0133869582655775	0.0125582388642012
LAX1	0.392572232941816	0.363732910760721	0.438096093070687	0.301135428083539	0.27478758236751	0.235772919192549	0.257415902509879	0.487049418541766	0.498335853164763	0.271289211490833
PRMT6	0.342888032343977	0.423579627814154	0.32794998144309	0.213957492858454	0.265284570187509	0.15216444638054	0.155779419105013	0.356209099368113	0.268110936065013	0.113341539675199
C1orf64	0.792154228604885	0.79073260253806	0.841094946730392	0.888899970874235	0.791285504120082	0.860797052440142	0.882251616990709	0.846121711703176	0.865070852098799	0.859494166182042
C1orf158	0.358739920815559	0.399765630609472	0.359653018093325	0.323042430316125	0.328866610252282	0.256924380504242	0.26197730727802	0.357237667288515	0.399504203774017	0.267893071285988
PDIK1L	0.034521318310072	0.0437867624559649	0.0282566564868222	0.0245184787806764	0.0231315523541511	0.0223470725410868	0.0327089295070314	0.0571996637308034	0.024403558044999	0.0229635772661985
KCNJ10	0.915135329498914	0.843260861590887	0.909917051457439	0.911210466816116	0.910387134026819	0.87631083681402	0.923772956077649	0.869035705766341	0.912375781343025	0.924825709990547
MOBKL2C	0.13173374880308	0.14719377100939	0.142761879279095	0.0842682948902317	0.108475011533916	0.0748019037285568	0.0780790532655424	0.121751081232696	0.0893952347585039	0.0678587963471497
KIAA1383	0.509426377637583	0.285241404799803	0.287711418635933	0.280134324377284	0.27216727394336	0.149330939535832	0.224937859278796	0.316956697256524	0.368387553064053	0.166782040973525
HFE2	0.872173271447824	0.849417268579407	0.849838784743109	0.847126252638957	0.838882058506718	0.867517326834709	0.896944029844443	0.844964271730236	0.870524929780384	0.850508315177547
FBXO44	0.0176373000196067	0.0300317774288531	0.0438796064669082	0.0135447817354562	0.0250990822694407	0.0118678956790085	0.0127982709617242	0.0360798256966936	0.0125928383616171	0.0127842372058317
PMVK	0.0291598717012385	0.0282248619060658	0.0253897193563674	0.0248515749898355	0.0218780130929802	0.0221810353882643	0.0260780272650848	0.0368950252868909	0.0212953243561979	0.0225432922506106
RNU11	0.0447171009273489	0.0454545827969349	0.0418642789189235	0.0498134811086369	0.0377879874654335	0.0412949987120419	0.0445882118078316	0.0557583724252357	0.0506781632004089	0.0353200968024253
CADM3	0.107185983296363	0.120048747091341	0.116800668307257	0.10496645379827	0.10512657808155	0.0911466106088879	0.0985249424420916	0.372253773925778	0.106020743386413	0.119855613853367
ADAM15	0.0253135485834637	0.0376244267568129	0.0466572991811266	0.0304871268301504	0.0167184312029244	0.018041519970372	0.0147500559223856	0.0494527992017911	0.01652265148356	0.020847705665297
KPNA6	0.785086411816998	0.690615783648558	0.779834723305502	0.726472795371875	0.736860567117486	0.742662539808125	0.896377208871211	0.769961012757243	0.75673556443338	0.70868495622042
S100PBP	0.0132861604033405	0.0136514351274407	0.0291282806039222	0.0116066576145795	0.00999547650203029	0.0102700282758843	0.00803278490567506	0.0156239471455024	0.0123488172860867	0.00987763909159289
TMEM48	0.742856022374716	0.799092830789512	0.803046761274979	0.782769493010335	0.791015650863867	0.811820050096095	0.79379553308029	0.763828438937096	0.847080304292324	0.799581054460592
RBBP5	0.041031065195402	0.0308155159383785	0.02817189563658	0.023917890534188	0.0240103768385178	0.0219490971396922	0.0259855918541335	0.043587606275182	0.0229186579351529	0.0249081843434658
PRAMEF18	0.641356715596312	0.630477442468358	0.63957323034697	0.567709307556128	0.561840439387997	0.613931963659068	0.635336477577602	0.650362657371196	0.718464656485926	0.562962325707125
SLC16A4	0.754674853531446	0.804832460998743	0.678539025122249	0.692013232368135	0.662815726549079	0.727656845449472	0.776079836700555	0.555342754371865	0.612966725184213	0.790608177818729
PIGR	0.538764550337957	0.385603851500327	0.521066605476639	0.677040932702122	0.583303820028491	0.700995581656041	0.814884916426008	0.506586863002155	0.562445177845427	0.779564291017864
RGS16	0.0470872772104609	0.0524944291746683	0.0491784787584051	0.0491134144144678	0.0397113017727862	0.0378442940281893	0.0365974611066173	0.0515686159050046	0.0384838339690934	0.0385352938732833
CTH	0.0245045327633276	0.0211839439055958	0.0298770999892385	0.0169821148127854	0.0176551356492987	0.0185355365124397	0.0299747678572247	0.0287634623086132	0.0218127720817987	0.0165893102202998
AFARP1	0.942716237800229	0.954690405277335	0.959803075499571	0.966104163334221	0.968161818652828	0.940697113164361	0.955650383323883	0.955193009860334	0.970823319513135	0.9680324528838
DHCR24	0.0322487288629025	0.03947080851986	0.0414546336133446	0.0341973387613754	0.0369958498022954	0.0284090029899355	0.032404078594093	0.039486783115721	0.0378611402277039	0.0260128274526031
FCGR3B	0.746071500766726	0.725458050352223	0.695176399551713	0.741359363672183	0.701004892429957	0.831529977643712	0.852288215419226	0.651871889228272	0.71961613692381	0.819093275486977
MTF1	0.0263262370431115	0.032166417670368	0.027766058943213	0.0318607193534964	0.0361382442945875	0.0290128271924846	0.0383297755912764	0.0457501969947362	0.0417282655089924	0.0385568786399864
PLEKHM2	0.0430798391912332	0.0366779229962434	0.0340009632276691	0.0293458344848462	0.0304380621791205	0.0288826137204835	0.0345047211929608	0.0473847701549995	0.0311294586602035	0.0367556240109091
LCE4A	0.820485071384659	0.922868971706753	0.799069306300076	0.70391310686581	0.664275991275573	0.760233773693655	0.765504778294125	0.781914796421454	0.772512471283035	0.620226210435719
SYT2	0.586210268829385	0.435601858339198	0.580637902011586	0.676242731304927	0.558902022528561	0.679640453895185	0.710641487830019	0.556125439854456	0.547379869077696	0.70016810426053
SKINTL	0.688341791610623	0.667006553494462	0.703623261204967	0.640280636696219	0.636211033027046	0.590819130299197	0.631248011230224	0.792344017783741	0.833566921783829	0.557756428127936
PSMB2	0.0375599329131361	0.0262292831279372	0.0606472496214879	0.0509382832506533	0.0641750970046159	0.0424340401080106	0.0458059511989606	0.0519681697324982	0.0501966076270791	0.0667185038435637
ZBTB8B	0.0260806299653927	0.0918452528770565	0.0444630155398892	0.018827726417012	0.0302707461646518	0.0133237374287678	0.0146215187122778	0.240005074932977	0.0131394541410249	0.073044415652725
GALE	0.431881355018795	0.383786121914993	0.465161391502804	0.543716446804695	0.471008723063087	0.67424023916236	0.640075747932669	0.388908189765935	0.417281525336723	0.634285441581756
IRF6	0.0269579216745887	0.100873471156459	0.0383439639215695	0.018089967546303	0.0262951755892902	0.0169078503600142	0.0209316372267418	0.0605395181102532	0.0211386599549427	0.0163303660369455
NT5C1A	0.190566287521796	0.145141177829724	0.168633036680277	0.191262097282643	0.119802724198904	0.0750783483090678	0.139440729932674	0.241863899558391	0.163961388960833	0.119309996825089
CKS1B	0.0236138803564246	0.0309629432874295	0.0273092806349892	0.024902765635772	0.0182077039860541	0.0176357738845396	0.0182667032744298	0.0323189658951878	0.0154221582869543	0.0247034684957706
UBE4B	0.0144744032759193	0.027397381550306	0.0220702543553286	0.0143215089253112	0.0113721858311237	0.014209246535976	0.0126377998131299	0.0161401594697293	0.0148220030958116	0.0125650977170172
CLCA1	0.912698345110198	0.886113062076892	0.926593514666653	0.922819908621951	0.906392363390538	0.908383769948195	0.915932817500057	0.928715517501865	0.92203617397665	0.879432459678077
KCNA3	0.469934530465929	0.587119504166345	0.509787123516926	0.634878103241546	0.45644263478404	0.585467014993966	0.618214834990667	0.622951175657262	0.40074466145063	0.640158289852275
CD5L	0.580198763854316	0.767450609250012	0.517158230582141	0.387371602259309	0.499800829837402	0.373244579899621	0.383572504660442	0.621554080547541	0.590805109504402	0.387199879830566
NUAK2	0.073022851898415	0.0539827315403107	0.110192520637989	0.0582266593722123	0.0557353660346813	0.0540235798654172	0.0522343201765441	0.0448192912929563	0.0795965560833378	0.0506555477326375
YOD1	0.851020112264473	0.881750839035215	0.902336490399146	0.853294930445452	0.875343142117912	0.803722486394945	0.7194994088378	0.856529774691433	0.891145017193923	0.788794567689156
GPX7	0.959022695403941	0.950816574223611	0.957600799156959	0.948073392090018	0.951671412085528	0.954981355140979	0.960496915915437	0.849135700079136	0.947115627489147	0.946952231364487
LCE6A	0.839828136888317	0.811133506286855	0.759443284959535	0.834135813098247	0.756861031386922	0.8227016351555	0.909386896149851	0.751044708587848	0.808335582185954	0.817630385534044
ANKRD35	0.249205954149371	0.111949312413659	0.256247159642869	0.436190581555767	0.248478242836277	0.327587682070746	0.452401957093668	0.28789422736972	0.301614424977374	0.380220450294665
RAVER2	0.172439619833913	0.360567271778184	0.170790184024319	0.0351840778985254	0.116758205402928	0.0337713350851571	0.0370044702090106	0.152714997412638	0.099338391402714	0.0440402160766272
DNAJC16	0.0461717308492029	0.0432424393912753	0.0601530094989577	0.0546826128701583	0.0442464417420271	0.0403954848156375	0.0410134488502389	0.0577576053149096	0.0434646707818122	0.0516392145180243
FLJ23867	0.774366267258606	0.571538280733613	0.843874371918822	0.807954604603792	0.790200897347464	0.824153348728052	0.828129466886341	0.801378907823716	0.804838557101918	0.807348992314537
HIST3H3	0.914628691949686	0.913549920271106	0.908841228631432	0.896854157443345	0.898021395032253	0.910642625032681	0.938520593746833	0.907862769410599	0.914346256698475	0.891223795536711
PIK3R3	0.504851794939045	0.285674848970274	0.527160257155408	0.646621259985905	0.491115087711716	0.669425157672674	0.723872454724024	0.518270592044897	0.564349246364875	0.62289410763344
C1orf103	0.0367783021481636	0.0421670680421838	0.0402203662491848	0.0332169818318184	0.0275914248222912	0.0381009542255781	0.0407182440809691	0.0506495256203458	0.0293783523995611	0.0358428925219328
SPRR2D	0.84257417830005	0.806760127731453	0.709604035574875	0.879785687129658	0.872846613488898	0.853000551089818	0.892768460461997	0.818799782575462	0.854312318133358	0.900023924506258
EYA3	0.942532487550358	0.948844805166886	0.947630039059551	0.94980151793806	0.952076814276445	0.944096446027482	0.956634806889337	0.940858801958301	0.956998972804582	0.939239823702935
WDR26	0.0976251765536385	0.096330630533678	0.0906176182627633	0.0557871455235712	0.0560605145527602	0.0674400556602942	0.0563892533373506	0.0979670189285827	0.0626591973485776	0.064496746820543
FUBP1	0.0638675083649282	0.0727959681844296	0.0416077240078119	0.0440731079906799	0.0352675077998748	0.0377670074225001	0.0367839505372616	0.0497451357882823	0.025919409361104	0.0341040617796833
SERBP1	0.0167632129103101	0.020896554968293	0.0217516969411758	0.020260168543024	0.0171537902999934	0.0174530805599472	0.0152739375736499	0.0200983231867209	0.0150005340125366	0.0168622078432102
LBR	0.019190548986004	0.0180922458758015	0.0224959122238619	0.014450302047801	0.0138969562623249	0.0153024437069842	0.0113406257924755	0.0230261271133893	0.0143328892161967	0.0152556174486849
C1orf163	0.0471999132292299	0.0345618546795162	0.0576819696171992	0.0496766025512127	0.0454505222766081	0.0376628728073643	0.0546143706649653	0.0591130741932656	0.0357151078902155	0.0333696713853956
OR2G2	0.896323634146391	0.939143914267167	0.89873082906126	0.832736361262192	0.793237556808239	0.840091111644938	0.852611827271437	0.940673267021353	0.895919983449241	0.78313282141308
C1orf174	0.239047558690489	0.215725854230774	0.259776539947734	0.340079348691139	0.22376597385065	0.239904054609025	0.348180554919407	0.255154338466033	0.21806022097695	0.222457812468259
TP53BP2	0.0094099909135788	0.0126348855011936	0.0125683184162358	0.00919177723589126	0.00999214792433716	0.00909513128503574	0.00713986361508924	0.0137872824036518	0.0091820436479837	0.00914849149058531
MATN1	0.752693504888037	0.772944268224378	0.552252823317691	0.625183710614564	0.663496767580027	0.718935684759507	0.770553605169656	0.598159861508127	0.713632407332524	0.665901392953371
LMO4	0.0236777503712772	0.0195605231297125	0.0258706347100539	0.0154973681410387	0.0255649567580542	0.0188433458868717	0.0246443187799432	0.0447646257965835	0.0182408306566184	0.0166205466532098
IGSF8	0.165801452902011	0.0598095072050864	0.127548291775548	0.0918480468365389	0.0990794627788829	0.0700369657788916	0.165961736765499	0.0647903482552745	0.073961204080693	0.0955883451920509
OR2T29	0.948173251883961	0.950529529020873	0.933587777193109	0.827031094517641	0.865453214918503	0.908183161982729	0.904485368091992	0.953396545385561	0.924600641174117	0.893531614704324
CCDC28B	0.895547579461895	0.903786525306219	0.848539756032953	0.835069293994237	0.830549447554234	0.836195322809218	0.848602596082912	0.870401333596411	0.850753624404862	0.852424703434261
LGALS8	0.350091426664393	0.563516591672802	0.409011183831864	0.157187582464704	0.279349839843318	0.0655768708334174	0.0674202617568924	0.303901394176025	0.257371139088382	0.0424086865332459
MR1	0.742746742445218	0.580857921854013	0.699089702120296	0.703006800112312	0.69382233307658	0.723111358203279	0.860121127448082	0.669931895007096	0.741785347802607	0.75152611930562
ARTN	0.768228725884341	0.709598209182097	0.765182629539658	0.848399294826653	0.791253516274411	0.811816865512725	0.857463033963463	0.785949270760844	0.854673708042896	0.802859885792768
RPAP2	0.0313521386009805	0.0364162812613725	0.0387800038555389	0.0318843017807055	0.0272418157728398	0.0297614103321825	0.0295660692915314	0.0494478068590015	0.0348803146175813	0.0307770633220288
CNN3	0.912453374399431	0.926833017210492	0.94079678311049	0.93275070459411	0.941652074957415	0.935796811977564	0.935086039641232	0.926425790125237	0.950614840618132	0.923630804647577
IPO9	0.937853802906577	0.928510681342081	0.943088024473492	0.910335258640977	0.918798308228908	0.872827553855229	0.937782735480504	0.935944706652181	0.92367160055161	0.909386360621931
C1orf93	0.0176591069561075	0.0181250577771927	0.0292778085075767	0.0158470862606556	0.0138339258564654	0.0139329781406988	0.0104280874695014	0.0153086291342006	0.0120784922390293	0.0161256152434523
SIKE1	0.0138816771942078	0.0131886734386201	0.0179429779437028	0.0115154048288841	0.0136075716241197	0.0124976418672458	0.0112741049094257	0.0141226365250097	0.012637630540422	0.0136742440156853
THAP3	0.83352741301419	0.765773226160739	0.842090695587717	0.784689274743509	0.774305532392201	0.804711590962101	0.848417595361163	0.795555214406977	0.817311437730779	0.822035768933354
APOA2	0.660998535325832	0.815068843471711	0.633948164778405	0.515296512641645	0.562162366571494	0.453053041061535	0.550595062825865	0.706951338834741	0.620399275690061	0.454148558978406
LOC284688	0.716654545417068	0.794020209875374	0.754434257732591	0.658777839636749	0.685373449450285	0.534394287387565	0.498247666660426	0.810460160211598	0.788644566875395	0.560236167044037
INTS7	0.062283425127377	0.0482317595743007	0.0536104493916648	0.0527753765218916	0.0553990051504058	0.0632855010728282	0.0658124476442072	0.0498793044575757	0.123128908506216	0.0489141558833052
SH2D1B	0.476425661996958	0.276732390699894	0.372492115098666	0.516141308162396	0.357062587312949	0.375666219198425	0.34454497378311	0.6082751067771	0.461328496938409	0.259873863143742
THEM5	0.845384369022813	0.84645686168413	0.836919340703217	0.840420018689449	0.835322505479436	0.812878335917083	0.875480531584327	0.825031089798945	0.889655694085728	0.801821353733374
TDRKH	0.0241650884230594	0.0164151441406603	0.025883620131739	0.0192149664280194	0.016251669550769	0.0152836907875393	0.0134359127860335	0.0363403232876578	0.0152509092521113	0.0143074507960082
KIAA0467	0.912288581569174	0.907259343347864	0.924880073170285	0.936313535811782	0.923102478196062	0.9294932439182	0.953476301466958	0.925014019837685	0.938389161787603	0.925452680449898
ZNF238	0.795043252390022	0.865739843126212	0.836669558932308	0.740717591545168	0.629322067168564	0.427497092856937	0.654402919042356	0.915763457075313	0.876769979051236	0.4096570904408
FAM167B	0.106951532343697	0.074080840277482	0.145984605927472	0.133062486224014	0.145305544684924	0.135028311684498	0.11981747198336	0.198149036260921	0.169157368430952	0.175081073464866
FAM69A	0.0137317706452815	0.0158480446616524	0.0164535726762074	0.0129218107089914	0.0132053610962658	0.0114870920011824	0.0160912296587574	0.0198376206648036	0.0125557613040922	0.0118834956567284
HAPLN2	0.0522603675037129	0.0491205718054353	0.0486782695613096	0.0403221172246106	0.0468444018751101	0.048811479506762	0.0563402403421561	0.117267455420964	0.0514448968156566	0.0395849249297428
C1orf162	0.673686559088312	0.337877609113616	0.612483145723006	0.831868788674487	0.644507633721187	0.913178908841391	0.911795610228638	0.638634669499829	0.747554822938656	0.91738699173698
PGLYRP4	0.626841358894977	0.730378736242353	0.636861847840394	0.471074726465039	0.506457183684187	0.438934544968269	0.475942940781175	0.55356463669445	0.668922583828982	0.413487911214114
CPT2	0.108023271044828	0.203101042181087	0.117620887971112	0.0435508747264073	0.0703813364287329	0.0560844285800153	0.0650177881723021	0.0858332850406945	0.0643796777388204	0.0546036365956148
IL20	0.899457478811195	0.932438542865333	0.905258539382436	0.92256865003663	0.928197584031757	0.921769083763886	0.92745385623412	0.922406460069589	0.863737298742972	0.910717186476456
TRIM45	0.0268377858488991	0.0456454744138561	0.0318798806192117	0.0445439309220718	0.0514786676523269	0.0513845085977868	0.0473057496659171	0.0479281671714532	0.0829000830881816	0.0433385974244069
HES5	0.0228630082295645	0.0288813800087378	0.0615095375037206	0.0294177916443191	0.0233572042253934	0.0318295060496124	0.0641246355688145	0.0456866832746906	0.0274029352766159	0.0815773288398743
CLCA4	0.83760746036867	0.861644688342994	0.833548637194874	0.778635096759608	0.771375408719904	0.817679135747262	0.757518246584968	0.879955196529447	0.90062601345029	0.721563025029262
C1orf116	0.566570945834109	0.873387486413135	0.594636434322124	0.282123959133787	0.413394368576659	0.186647161241908	0.161053780555759	0.629212053841851	0.505717983632899	0.149276928371179
GRHL3	0.185400889035045	0.191001717007731	0.257679604218162	0.131695819186647	0.187130873298057	0.107230221328481	0.0978917067594924	0.30065740970422	0.190597795742489	0.106254921350337
DNTTIP2	0.0382388239809135	0.0387575493368438	0.0357045062402513	0.0226907923802749	0.0322299233270863	0.0256026714595517	0.0192541150210267	0.0557711623238976	0.0282757392366372	0.0233338803942337
GOLPH3L	0.0427125710713448	0.0379034212399524	0.0304347057929565	0.0212508069325879	0.0295388021835775	0.0309786091993277	0.0251429354513195	0.0606310194214057	0.0296394365002422	0.0302526622921155
ARL8A	0.0559237474838698	0.0503180964779909	0.0852649132122933	0.0826095032485047	0.0668692458390924	0.0616342329726967	0.0689746959913012	0.0734856260623232	0.0661588383949567	0.0731697334358446
SLC30A1	0.0307789314348385	0.0405520537155046	0.0362089008364973	0.0286461933450289	0.0256926207105553	0.0269144703245341	0.0242294629444911	0.0554002239794638	0.0284778469587622	0.0239435248323111
MPL	0.909514956148664	0.807449844403039	0.847682734390413	0.883995221089957	0.871127321365364	0.92036751628206	0.964822841432526	0.828785507459292	0.879691393758424	0.932689722900898
LOC728448	0.900408820435462	0.919960210784662	0.941441037021649	0.921821949447741	0.901389600683958	0.906569856472986	0.91401700293212	0.927168725258985	0.931118797195574	0.881431385005586
OR14I1	0.805759225072614	0.796605471711648	0.68446469174909	0.569398019416472	0.601498672414632	0.641861941893482	0.689699528380776	0.729677970304131	0.73847254407897	0.570796862454566
LPGAT1	0.826361440372232	0.902293571992251	0.816442430808704	0.831748701358624	0.720806928649922	0.807235107147067	0.88509318990341	0.89154922971046	0.681082020429799	0.801420773202082
SESN2	0.107834441030445	0.133518900101674	0.109579783660804	0.0630007686633507	0.0793615030296579	0.0560238236482204	0.0524816536622802	0.0956656226492138	0.067702579824363	0.0584559755645532
MFN2	0.935905797092019	0.852198224166934	0.906786196350618	0.888145601177427	0.888671401772186	0.889848806947689	0.927900015826179	0.912750736600125	0.866824450217751	0.870255458601564
C1orf83	0.660499606108188	0.505847808316923	0.649259910856884	0.707028409900315	0.65724323024779	0.823763854387554	0.853230012909534	0.58535078373148	0.654378010265295	0.656275734424471
TMEM61	0.0611783937889011	0.0929029241738695	0.0892247690096218	0.0342996941913175	0.0503109785991646	0.0334752850933869	0.0251966230816622	0.0950613831177568	0.0450551234016148	0.0248581895014965
MYOG	0.885259590866923	0.87847906641336	0.910795042618255	0.866657367571263	0.867832192027114	0.872019779904516	0.896455173005554	0.865674003283804	0.87253004964523	0.862044287015594
CDK18	0.0702014992675413	0.0541921067220603	0.102244872326061	0.065241981447868	0.0631954913532987	0.0549391969313751	0.0636689007292056	0.076489332761805	0.0570230025358336	0.0553572926767521
ANKRD34A	0.0220569522611486	0.020531510538497	0.029069277885449	0.0199658675536002	0.0206493413854766	0.0178123385109095	0.0174722773506089	0.0290952108361798	0.0192435586588571	0.0178928180352788
IPP	0.0761963727991009	0.029575205681792	0.0331232691926907	0.0338357496847223	0.0344731760518922	0.0349357367166271	0.0292525742516806	0.03730803098521	0.0514743895353997	0.0311239898759983
CNTN2	0.481967562782908	0.441389078004124	0.485649069768201	0.49202282012241	0.452135446938914	0.449661473445327	0.564573796929232	0.475198063088057	0.444513309854538	0.449493776373197
S100A11	0.936068196760237	0.932205866757539	0.914639812852044	0.946351283623739	0.937865145616344	0.943465985674521	0.949194694843319	0.885950622018887	0.952947884994216	0.933992066061655
ESPNP	0.313858713130868	0.295031358975668	0.301731530730555	0.241001163891875	0.313256757464106	0.273848458094667	0.349788040566517	0.226926868049857	0.326475086263326	0.385158744494191
NEGR1	0.0623162418061204	0.0509748066012688	0.0658894025873659	0.0669158403726109	0.0555890517566468	0.0601904221388092	0.0554074946848458	0.0651522765966817	0.0532771119344977	0.0569580069342525
PYGO2	0.04677974797736	0.0426612347493668	0.0657108252654151	0.0514068925082388	0.0459112807892061	0.0448138417366687	0.0367373188180053	0.0789764789443223	0.0510176814794536	0.0527154685679306
LYSMD1	0.0911989244048323	0.074111934993645	0.0938646330142219	0.0568423042046312	0.0706609854326652	0.0440715216096081	0.0362647661992744	0.0930962707301164	0.0425840120482633	0.0325501603770795
IPO13	0.955381413833221	0.915233626206717	0.924147087134912	0.929248086567165	0.90828165469588	0.931254095848647	0.932753135583501	0.901443747265542	0.931151697935909	0.937789596862489
SH3BGRL3	0.179407218863848	0.0659524488802531	0.178041041899637	0.199985904645602	0.154402549983711	0.183803892085343	0.163194192459798	0.125178537764199	0.164820536508689	0.237452171392518
TOMM20	0.882750999546133	0.878943854917879	0.910873881551291	0.903729440999845	0.902130338692667	0.884094256912572	0.860111665213249	0.919219533644799	0.930934057720632	0.850895489239773
SNORA59A	0.893751070860458	0.923249331115428	0.900956310395895	0.876270067193388	0.861506952196815	0.861894630085829	0.881940290297014	0.869243478772914	0.850301748496388	0.858734608161722
SPHAR	0.924092132313622	0.919180875287208	0.939712077237727	0.919594769859829	0.946334416911333	0.922431180656	0.915317433464204	0.906458811367587	0.93724034539975	0.917711930101634
CCDC30	0.836391997230572	0.914702665261359	0.789428104860726	0.70093962848038	0.688201911962517	0.674906020915371	0.670059255339436	0.851655580123245	0.849824757931188	0.629001204301995
DUSP5P	0.0582359157650023	0.0667142013520178	0.0379055569368289	0.0600657655779989	0.0697594071523855	0.0429369255298555	0.0606942029644533	0.0499980652221311	0.0577682863157922	0.0516577861431876
TRIM67	0.0304202553812292	0.0507848679843859	0.0395451871907693	0.0449575940535995	0.0318135361813035	0.0415099656850188	0.0451466871640077	0.0629227769909577	0.0274945399830154	0.0345609853257179
PAFAH2	0.0295062674324175	0.019890415602818	0.025450676771628	0.0246515695477379	0.0312918929609656	0.0293570158900499	0.0228649469654661	0.0239016386436103	0.023614580992385	0.0210298353653363
LRRN2	0.70021995222733	0.423043588632589	0.670723993560399	0.667233784358541	0.52018269260985	0.578858677809362	0.685052912661968	0.510252305686806	0.660017451247079	0.638272483869922
PSMB4	0.0448746988843183	0.0423587879188125	0.114273835405003	0.0864312349465203	0.078405711501343	0.0781932677748789	0.0770758094224211	0.0835173203289827	0.0715066172676049	0.0884028966301228
LOC642587	0.931049773919376	0.897194619202943	0.90467796085313	0.925924532006333	0.930837036543285	0.947509648159221	0.941163211678523	0.890833360916584	0.891724464276899	0.909219663672147
HSPA7	0.828115871318441	0.739896395596373	0.616054082992207	0.601393864996303	0.648114620680459	0.70497157248286	0.67679671697536	0.733994036500236	0.724002445732956	0.698595651814781
TIPRL	0.0274162441936854	0.0339182666166732	0.0485536297366265	0.045009481103846	0.0436643025021666	0.0299603001388884	0.0242603091048382	0.0418310833131459	0.0318752429001415	0.0339374617333464
FAM71A	0.903963832637514	0.919026557022162	0.924017948482918	0.906295624436011	0.890605830475729	0.872363006243618	0.919267561296151	0.90061211323743	0.941857455281962	0.879203633159311
MYOM3	0.195985257088064	0.161463785135985	0.220054067942723	0.262821128493704	0.177381238412892	0.297427162420689	0.31589101380199	0.203463225286907	0.21360374401351	0.237790948618537
AQP10	0.562603538058714	0.62263115884804	0.526217202168486	0.609651460701549	0.484696986180168	0.509605831542042	0.619749566488961	0.567549320943388	0.580623300304276	0.512711151021695
LEMD1	0.810250593212197	0.772711992979955	0.746530887070485	0.844688533019529	0.728658622111975	0.795961852613216	0.824722012715924	0.783569168021419	0.759592044031942	0.844513448753926
CRP	0.954232833775832	0.922376458803743	0.895593195020923	0.862604437636956	0.873444639141683	0.91487109296727	0.902419678966958	0.915525283106361	0.922346906573764	0.82587317075305
ALDH4A1	0.482444638793195	0.667409647836362	0.454908999090849	0.363072093149123	0.385960140370151	0.317370520476174	0.414189900365924	0.605593612833492	0.497397520951199	0.304441571382827
RGS4	0.718079081404884	0.768621495053728	0.759830012988285	0.598387467777626	0.600265211771211	0.573128017731551	0.592164550743157	0.902220203547666	0.904544787707884	0.531031162887409
LY9	0.802535245376346	0.474931581373997	0.783179999716999	0.790382158672761	0.697206705814342	0.81268376788187	0.868165652406258	0.865507378502232	0.85810272781642	0.747246853486907
PFKFB2	0.0519759054136283	0.0700201318695659	0.0543876670940112	0.0410205603062296	0.0336072645368668	0.0427309766656539	0.0459009832322431	0.0580884843619201	0.050561469106775	0.0372965111069219
VPS45	0.0255455638017522	0.02499550288321	0.0290522480347263	0.0183202406032862	0.020667123468073	0.0197487874753356	0.0232418868034153	0.0479915841994176	0.0264903923193058	0.0218381685644513
GJB4	0.887449500266886	0.833203835425896	0.83393835763522	0.939920748729828	0.891936425562709	0.880661106363433	0.945663328200359	0.870761657713655	0.921577956162729	0.915095764221846
LOC645676	0.166078328169093	0.17104217651909	0.176099938773408	0.0929859710745491	0.109328058176184	0.0624770094187025	0.100644902513359	0.203236164593192	0.128158315111646	0.0650515619184419
TRNP1	0.0141335397181078	0.0159377532656231	0.0238501850845526	0.0119640531812345	0.0114069299867606	0.0108622067645334	0.0108210677748096	0.022790910987266	0.0132848520091413	0.0120381522561833
CAPN8	0.917097964128378	0.905149232664865	0.961315589379648	0.94104817873794	0.951932750669676	0.924681831649181	0.925865596044334	0.937265378853705	0.945835613625937	0.929048038085219
PODN	0.0246879191931306	0.0262735143330902	0.0255285166861379	0.0209862424003186	0.022679422516353	0.0194043132763976	0.0235972133003917	0.0304642581913035	0.019218119158047	0.020818954343058
ZNF593	0.0295978123838687	0.0247465063128867	0.0363578213748993	0.036758097032582	0.0312246750556925	0.0257965176874744	0.0291247853765151	0.0411962147199224	0.03663265864814	0.0290204428255596
PPPDE1	0.0374084385944766	0.0235926729564163	0.027673153062748	0.0239567874028957	0.0156109076786262	0.0142487996142386	0.0181050188433317	0.0338513524268574	0.025775869528687	0.0203682454209969
ZBTB41	0.0296607608139872	0.0458880438104255	0.0261942910960937	0.0396888162787995	0.021099655722754	0.0231315340813996	0.019915628302211	0.0312317919275106	0.0317651076761736	0.0263176406858124
PRAMEF20	0.917276407312895	0.907500984355744	0.872498279752148	0.82348990185085	0.862514066476616	0.804284463011042	0.877552504950312	0.904428084251242	0.92052867227925	0.804141939980892
C1orf177	0.895175409821333	0.863032346045759	0.840564066135002	0.866955695700813	0.735945086424269	0.852508834847357	0.979022027920492	0.835744087269451	0.854278586627709	0.842793584889495
GATAD2B	0.560182930601457	0.636832202279652	0.528848474438774	0.39031586852867	0.438555326103164	0.363932086100468	0.461654976998743	0.519387478898532	0.487962499307531	0.356136980189879
ELTD1	0.15738076132211	0.287006229254511	0.154035869749829	0.0935681833042951	0.100410225369115	0.03508179548577	0.0974858986722328	0.208594699648471	0.144089859290702	0.0557666606653191
S100A4	0.657087949894246	0.722831444458489	0.647662710020895	0.7459959781937	0.714589505446921	0.74451826037392	0.80291455348225	0.602853191872088	0.674402827209561	0.766434078079569
NVL	0.0745201415985474	0.0448356899502625	0.0514820453845468	0.0533903568444351	0.0593690869055443	0.0413317396696621	0.0450323928459025	0.0885179729163642	0.0650623508795207	0.0465782972822891
TRIM46	0.750527066009391	0.847836092075516	0.869191090131075	0.702771241333368	0.78575271030241	0.828069176640998	0.886334126344083	0.857451383834578	0.849847960928461	0.756031641951072
WDR65	0.0150762993589078	0.0130485923686357	0.0155113883519642	0.0107828160950921	0.0124558443829347	0.0130662237479154	0.0135297714088357	0.0159613352318664	0.011265774493526	0.0119215168537596
CEP170	0.890312346640071	0.916582593779417	0.935846484504058	0.932353351788232	0.923188017512627	0.91166627263873	0.90174536743736	0.8867028583059	0.944205966806594	0.907166853505011
MCOLN2	0.0616891413092611	0.0982921258441885	0.15463789202172	0.0776525692626433	0.0876389510103611	0.0838317465073672	0.0679903009692791	0.112305330816826	0.15183391165412	0.0779712931803514
FABP3	0.0696340559473101	0.12405155799254	0.0974040113941806	0.0535446742959198	0.0841435162254316	0.0432593227226319	0.0480593149008054	0.0664504553106509	0.131089238180711	0.0442076034703633
NFYC	0.0157717950108719	0.0187487755855305	0.0249945177578259	0.0189037143048417	0.0175569138596395	0.015805390090542	0.0187764446797476	0.021556437309115	0.0163558206871001	0.0219547980743666
ATXN7L2	0.0153333285174248	0.018751517748948	0.0175455298315948	0.0119376015048622	0.0135039697223777	0.0138106998209639	0.0176004001665175	0.0152520753938481	0.0130256877444838	0.0153314524384725
MRPL55	0.0217625611132903	0.0289924796492771	0.0221515630295521	0.021170360826853	0.0179423524097553	0.0177481289076607	0.0191606147633578	0.0290969636880539	0.0189312510148633	0.019466400925248
CTSE	0.910716146435328	0.884910933327953	0.908259728573452	0.874173882909876	0.912171430501771	0.920552292078981	0.941877946542788	0.86223508368043	0.933348640745246	0.830997352733749
FAM129A	0.935513157697883	0.926947713889819	0.950521587657729	0.931332040534577	0.953314223470673	0.936564193379334	0.93879250172612	0.948881343261856	0.952358863397241	0.930893653550409
PCP4L1	0.201544692183467	0.133080165172384	0.178891090080759	0.24479966992001	0.182533508558141	0.269208793986539	0.365356291698855	0.228986261198869	0.16578004294307	0.220610008903192
UCK2	0.345484390479944	0.557625995581472	0.469763988358694	0.279541060929014	0.394504483267076	0.266447937629144	0.187463455036085	0.40414000683783	0.431784589919048	0.146243607717069
TMEM52	0.78610982968487	0.704771810257381	0.734240070108922	0.841437004249998	0.797095325744345	0.86198717591635	0.894906497673408	0.740901896077331	0.750798790101632	0.841860751138123
THBS3	0.64013015516742	0.775945425801776	0.578047644215631	0.405071448576098	0.530966890845005	0.422646058072042	0.49468282580466	0.706033226015898	0.561923854314351	0.355940751445851
DCAF8	0.0190747385654647	0.0186612877544317	0.0154568483704045	0.0138426533268876	0.0160275828799398	0.015808988102677	0.0156964151260683	0.0239644549642098	0.0138044246551026	0.0201853842835667
S100A8	0.530883526822234	0.62040648202468	0.550765352678799	0.46000143515321	0.488971299610448	0.487523816342784	0.524937401488052	0.465509911990859	0.563085655257405	0.465761190961782
C1orf190	0.259041527814648	0.0809914612570693	0.0591479838114303	0.0439989239113874	0.0553167927204516	0.0419835583134801	0.046079485217085	0.0581848649389768	0.184865050047705	0.0387877213943721
DBT	0.0285106964915607	0.0275463941628398	0.0305670444844637	0.0288084457355895	0.0285240706658324	0.0313309558494288	0.0259091667698533	0.0357559035855217	0.0325261463270255	0.0256258237935412
LUZP1	0.441346797896819	0.259238747375887	0.460491185813922	0.541169719915125	0.444063128787686	0.60258366292636	0.69475155963368	0.339175163608639	0.374354383585299	0.61827080813262
ZNF687	0.152063345957879	0.170963737311358	0.202742189173579	0.103424687184631	0.150185864947845	0.101433032694007	0.0993335873092901	0.191811203085848	0.149070750572606	0.105750775399469
C1orf96	0.0245164772584333	0.0218836574296683	0.0242419643356268	0.0207006220337838	0.0157966451303325	0.01758907898675	0.0181371446489052	0.0312735199545437	0.0207460174319476	0.016645715719406
ABCA4	0.67902991197952	0.629021021591509	0.7046112683941	0.574508283134065	0.507625957684087	0.579918509600021	0.633112214841919	0.542219269849515	0.636260347906905	0.498269360907921
TNFRSF4	0.65381194989729	0.166669755755031	0.610064790855704	0.759739598606313	0.671127776514497	0.841504865700223	0.928279808335859	0.566640174700974	0.67128164117644	0.889339781125592
CHI3L2	0.70200322035632	0.625645760894906	0.615789385697105	0.765767777585722	0.675027494502187	0.767003243076583	0.825024806107329	0.613985456374876	0.663489440481152	0.739341943780493
ANGPTL7	0.904108355369314	0.885641292220388	0.874635266604305	0.908610499931195	0.918035004278507	0.905006547234615	0.906746487708443	0.882584267049424	0.878454361991776	0.888045149337546
RASSF5	0.482161618621983	0.494913704710303	0.408900552226928	0.455083892647663	0.490358095697433	0.536381574260304	0.623611862394667	0.568446143114406	0.477164621943344	0.579270039063408
TTC4	0.0440789467158046	0.0381203053827886	0.03676987192384	0.0224131352222699	0.0223092063641138	0.0296823586531871	0.0288413144607655	0.0405957449791613	0.0246744474137086	0.0214130841009561
USP21	0.466822559479878	0.349842965799787	0.477428325332718	0.55301287688236	0.486644975676454	0.512449403059727	0.655399169155482	0.498699399596181	0.545063573310266	0.491664379679914
ATP1A2	0.817924518527921	0.771720798035522	0.838980977240727	0.861928726977858	0.784874994137323	0.840905542283753	0.882601876607644	0.81331616598192	0.842948359743311	0.821363013845357
UBXN10	0.7014371565389	0.644259204317916	0.743215492501058	0.633742930111997	0.612563636082095	0.645564384195063	0.770613993931148	0.77836064744365	0.807707594751313	0.653254674515416
KIAA0754	0.075747795244649	0.0751388061467137	0.0841097503552145	0.0566989299201307	0.0595327370357911	0.0561130880340227	0.0432932763501536	0.0772733255832975	0.0443295771885079	0.054382575104628
TMEM63A	0.0260052765301615	0.0247491690948224	0.0249592094232653	0.0184883101750768	0.0184182147731308	0.0228354382708182	0.0152678856506613	0.0489232853642216	0.0232810969908235	0.0223856358177793
DAP3	0.0630048750838753	0.059137592676006	0.0532045985151826	0.0667204236658938	0.0688281877147697	0.0549671255474657	0.043423399322405	0.074731216055858	0.0594711837072525	0.0695115703181741
C1orf115	0.247082954197095	0.308284431800695	0.230149500175742	0.108695978763632	0.123200476435956	0.0740119777318912	0.053646977040328	0.291092106937052	0.0963919190721451	0.0653672852573235
HCN3	0.0298801138104728	0.0186544864558583	0.0320793093393568	0.0227607861409422	0.0270311806416636	0.0313160195911408	0.0204280259660993	0.0366469493124757	0.0243231899607675	0.0230474353900879
TMEM201	0.881870415324238	0.885536443571979	0.832973780578606	0.904870053360653	0.912653611041017	0.907070342074386	0.911289622084441	0.837304326248218	0.897203592687446	0.91725804964243
OR6F1	0.90536324843019	0.933748208283813	0.917368897407648	0.818007861944726	0.756352029543596	0.866661275820126	0.88135979221771	0.915875614112694	0.923288299785779	0.908499342167241
GORAB	0.0260874975740005	0.0287664216415015	0.0318546298457089	0.0645892868313819	0.0298111256916612	0.0286319636935324	0.0369904273342553	0.0497692886526869	0.0394220771589219	0.0225076086647774
AURKAIP1	0.18721572475705	0.26209170882376	0.296728042205456	0.0914545074328852	0.124104223093151	0.0707702391226581	0.0533689663518958	0.27561423854398	0.154283228580529	0.0462279612471784
ACAP3	0.72716129920228	0.72668328269013	0.803854346231387	0.715899828721792	0.827129487448482	0.689611798592974	0.716092106673847	0.803831397024523	0.821820743636822	0.735538899082653
AGTRAP	0.832432520672238	0.829295536161938	0.810856552710036	0.747922749831405	0.775343029969021	0.708766181346379	0.77626490801493	0.803082398115447	0.824026449064273	0.74935797641178
TSPAN2	0.014295646285191	0.0179889107946293	0.0153868471001227	0.0107698656935356	0.0117475165409879	0.012295580695952	0.0139785370412049	0.0204210670722726	0.0134129046901974	0.0108095790673836
KIF21B	0.203501729117206	0.361543568995709	0.260095268585971	0.380360907359157	0.212389837599686	0.395466935994137	0.362286245881781	0.214033583350988	0.170016680275851	0.386360566389609
NASP	0.0172454145063737	0.0177911846975727	0.0486788318529365	0.0239665732753642	0.022488234892498	0.0267001154632792	0.0233599250133772	0.0393335317059163	0.0390186484080664	0.0363703148931364
CAMK1G	0.120672080923969	0.120057622827112	0.184811692640673	0.118173201899334	0.0901630195307355	0.080652197393354	0.0870336339572956	0.131704640224205	0.135946215265424	0.0534522168461274
MIR1182	0.792941933902883	0.560583033355108	0.719364653327243	0.757399109744382	0.728151712755092	0.779890893056201	0.844357043300835	0.762357931654667	0.788985110997681	0.741167143806967
MIR200B	0.681862556545309	0.742378711262349	0.584386730757227	0.589911853232964	0.582234089890963	0.639690345457772	0.686207673352069	0.516699076033336	0.57108702589862	0.624626105059852
NCRNA00115	0.0157282060856727	0.0113011794109126	0.0156813694223292	0.00899897696311811	0.0101578272521022	0.010005614275528	0.00794127587097288	0.0143736271208409	0.0109360484641024	0.0108171750976751
SYT14	0.818235952920875	0.811331107618854	0.712331884382866	0.617266345987529	0.66009179014772	0.700965678266344	0.723882742569176	0.824974742861121	0.770085399795615	0.624819416252216
TSPAN1	0.646925595281202	0.571756246338753	0.628121448186538	0.583811949951023	0.547486057157361	0.503207714179123	0.565672103591948	0.633300379054995	0.710767495570997	0.531887444671708
BLZF1	0.0352229237729788	0.0296665730400453	0.0208145716630516	0.0197550741871423	0.019437075092979	0.0225732779125017	0.0218197074415405	0.027125519205124	0.0142005997209866	0.0224015164632869
LOC100128071	0.0842455631780258	0.138482752320025	0.108988195683743	0.111099832252133	0.131186083770303	0.0889960295183284	0.109069530240489	0.123049683074498	0.095543962436455	0.0987005142032196
HHLA3	0.0395062890560298	0.0906500948173804	0.0208949663442841	0.0174977758205194	0.0279425948306472	0.0170771450118475	0.019096432090812	0.0285750352213212	0.0255351571655438	0.0232520961440063
TGFB2	0.0390071764072311	0.0548062708585561	0.103325727368065	0.0524943905957014	0.0680354837711586	0.0325194628063408	0.0336599398932837	0.0293513269797743	0.0940712540856108	0.0459605822429666
FMO5	0.0355043322335866	0.0651484209350481	0.0284357190360288	0.0301442759506802	0.0269359705215662	0.0282755282705313	0.0238365858222699	0.0392175097303686	0.0214849749208803	0.0276003858957773
CHD1L	0.841506245215147	0.88198946148576	0.915373045523099	0.871537464352946	0.880681557274953	0.802472380738963	0.812821337768722	0.893403745311669	0.878565109402081	0.783784608956361
GSTM4	0.0214797810361502	0.0241820430123037	0.0288950470811132	0.0195693666225018	0.0187580310660507	0.017761288406834	0.0169521093714963	0.0254786670947443	0.0197154997213556	0.0160796368834658
JTB	0.0185462509999073	0.0191272045792638	0.0196632626061522	0.0150732665283905	0.013775227660088	0.0165509994909885	0.0160683427008916	0.0237161147589725	0.0175056645943253	0.0174209384920659
CD34	0.0593594762581238	0.0422432962955673	0.0438337440533425	0.0617620953102166	0.0612197079563984	0.0655292302702019	0.0599555880981485	0.0424295753879586	0.0696751827910644	0.0799590037735349
MRPS21	0.0315836784296405	0.0331960731342729	0.0423950969550118	0.0144500578855862	0.0133026946257564	0.0180116200131315	0.0123144527050196	0.0266678401567032	0.0131624672227347	0.0134155819386556
HSPC157	0.102021499563185	0.0318810956915941	0.121451428423045	0.266226346114905	0.267992165125604	0.3974860132536	0.362452546161706	0.0422914927787701	0.080195337330291	0.439949250913152
SCAMP3	0.918738593913339	0.928763422129144	0.9249676002771	0.908656167726164	0.889039085537746	0.93337242960623	0.948090200331834	0.937711496213262	0.881829789898654	0.916229138622306
CTNNBIP1	0.0249335959211366	0.0227291006994534	0.0229312368939361	0.0161916849334055	0.0192128048808783	0.0160232018368935	0.0234310675290859	0.0272668596492831	0.0168874229223412	0.0181281843967713
NCF2	0.841196003133288	0.893684993679772	0.852302954133608	0.914849517237021	0.870336084932297	0.874141867317162	0.918297385954204	0.842239899380522	0.856523585770409	0.865056927553949
LYPLA2	0.0393504925194608	0.0494775318641745	0.036492624046855	0.0286660346021536	0.0347270898853914	0.0377161588998009	0.0354544344137713	0.0542828489713547	0.0349408443515395	0.048751266914141
ETV3L	0.721972012113888	0.691038800131579	0.649027144666822	0.751754904537568	0.726568483103158	0.822882651062378	0.849696334632857	0.652141739105761	0.745743732000963	0.821976698714539
RIT1	0.0394577375033735	0.0489743647944288	0.0347194751374081	0.0305390018013016	0.0324173583672815	0.0330199242937453	0.0406628201117209	0.0454175035482726	0.0406280282493175	0.0350598202264774
NBPF1	0.09475090356884	0.134316804122869	0.120900058796344	0.13791816065772	0.0839221666655548	0.0875908881302294	0.131243322937771	0.122133676825683	0.0990136998857418	0.119212110528287
HMGCL	0.894247263596853	0.857965752781307	0.870351813544435	0.85333240233178	0.866188861778129	0.861409990090866	0.901227900271858	0.872218758253331	0.893667836897862	0.845480929990981
GUK1	0.0173895646710465	0.0193268125797099	0.0193341069731	0.0150536446277543	0.0154664567328208	0.0153088454926144	0.0172310135694924	0.0196629866618047	0.0157010213156904	0.0164172728482089
FCRL4	0.70924268902278	0.598920532367746	0.711696130156497	0.673749991969126	0.580647231972036	0.622799437888765	0.660699207681246	0.701051871840518	0.762417257133119	0.598961218297157
MTMR9L	0.194833749626401	0.158643951869429	0.285717048767745	0.26748089934584	0.23736614389344	0.302422349544903	0.204643828911389	0.125979675458728	0.230605399286714	0.284614107383197
YTHDF2	0.0714110560603973	0.074661790687279	0.0737663240430481	0.0586663806284128	0.0588594364775448	0.0573237020493141	0.0570189009925764	0.0742836437072932	0.0559274617414111	0.0596587156563557
HCRTR1	0.38371901902979	0.342611496920891	0.328126397243982	0.549212786933694	0.37405425623538	0.529719440085381	0.587946906361962	0.348879354368546	0.382866961949976	0.587373957934485
VAMP4	0.0458009255907341	0.0567078574601243	0.0249622214017976	0.0287080928627342	0.0319755773379859	0.0406645567841616	0.0261843228932977	0.0612727366490175	0.0294145601728606	0.0532826104899568
C1orf192	0.906699092525629	0.927454743493685	0.947451758665715	0.930268203178774	0.920008848961102	0.896059863891838	0.916673105799824	0.924097259041874	0.927865415704038	0.897705638144337
C1orf56	0.055233782305488	0.0479475219647372	0.0633525591733562	0.043889260680282	0.0518318740682733	0.0679886376942593	0.043261849243368	0.0962838942829883	0.0643172097873787	0.0502993640863018
SV2A	0.0495979888736458	0.055499069873106	0.0846574757974724	0.055255014315329	0.0630050186026791	0.054199527766196	0.059707733665964	0.0560793340779135	0.0528100643356814	0.0456573801650406
GPR25	0.734575046207378	0.672482106212856	0.682717539880629	0.779392169338823	0.728470151655936	0.753935007099185	0.742339640773853	0.667533175152959	0.640556442625674	0.825941896673559
ODF2L	0.900761555439411	0.930126377581584	0.921905612924912	0.899817966216833	0.907518766808158	0.937918386245786	0.916906162359266	0.924054649065028	0.922745176900531	0.857071277635392
RGS7	0.94877894889339	0.960330610212239	0.943147988186459	0.894731126887489	0.93553862439199	0.945310289921365	0.959454584046815	0.961414384879864	0.976298883621074	0.927047033486006
TNN	0.394683470754885	0.455981221374826	0.48861673089284	0.270095379956555	0.306756662782004	0.226275669324996	0.344369218766436	0.462823452183605	0.451935159118664	0.258102348952302
RNF115	0.839951762507233	0.861613680071947	0.811902628116325	0.888872152870009	0.845420338117691	0.896115216906763	0.882502059323259	0.81103581149721	0.889324690540808	0.888576990585553
PIAS3	0.0431726268897082	0.0220751769749524	0.047376048734633	0.0390755849301336	0.0289025490938571	0.042923109033827	0.0512070089859926	0.0400291326899955	0.0372909785699787	0.0329780131325467
ATP6V0B	0.0333155639955129	0.0293488864559943	0.0259437879842752	0.0260885891930054	0.0227141694001569	0.0251459900598034	0.0238505288885131	0.0279507823426013	0.0222661065958205	0.0244520485433029
MED8	0.0125240129733514	0.0140878692169772	0.0143777487159982	0.012458699442048	0.0118849334206716	0.0115422118385684	0.0139686158836571	0.013375474865024	0.0124603375402457	0.0124752826690631
OAZ3	0.0219869666164002	0.0219760184490539	0.0205617808783275	0.0126122125301108	0.0143413143744634	0.0138626685027339	0.0122173598185867	0.0206138237617107	0.0138605454222836	0.0132802759261077
DR1	0.02115984014311	0.0195344547675512	0.0200108464503532	0.0180007493656939	0.0162661261735096	0.0169210456082367	0.0224267308766957	0.0280591458272058	0.0161820030423534	0.0132658846902549
FCN3	0.861611502711335	0.848999549203121	0.873762132366528	0.869035679592848	0.819649903902464	0.829038906570607	0.910423500735587	0.869157260425192	0.85164821125944	0.863034774483913
MAD2L2	0.26076610651275	0.262051340653054	0.284903172905574	0.27216266108909	0.282349612047686	0.251222599742086	0.304089137849649	0.305980936063928	0.218884048294428	0.277536715799266
C1orf61	0.809337178579463	0.811371423446276	0.873942561568452	0.884484313455365	0.846607410043331	0.832847924770105	0.832029416704033	0.872011195695999	0.880120133056769	0.808163936672654
SCYL3	0.0381676567244844	0.0372394071088108	0.040545811792531	0.0301512019175821	0.0302531035811525	0.0283050071263273	0.0239709156816029	0.0410724363397687	0.0355658036220485	0.0279632632708652
C1orf161	0.866910653155053	0.840460894251108	0.905420843238944	0.896999635895681	0.865530455558612	0.787069959279663	0.79425097001215	0.871579189661412	0.914411657845383	0.82548708013391
DCST1	0.928482341566109	0.911556234027901	0.902900553132668	0.898980064277347	0.911975582369826	0.903249056166186	0.903153405818696	0.915809354405466	0.903044105023772	0.91309653594068
SPATA17	0.916724170805713	0.863163050881847	0.917447200362451	0.891897397673478	0.887980908780171	0.845301739757647	0.911511573665257	0.915138437403058	0.919916553218068	0.842715813059307
GNB1	0.914669238102462	0.919802689033326	0.95511213490823	0.930651874106171	0.924578485734729	0.907609169759507	0.916300318624642	0.923547496919735	0.944092794200157	0.87375805304525
SLC35E2	0.0180829229251393	0.023224488154876	0.020154054787804	0.0161649973832701	0.0136592766725342	0.0137053845392887	0.0142350141907097	0.0254871093103076	0.0172013175258521	0.0159948155104031
OR14A16	0.914265013934648	0.925080461882956	0.898785607959304	0.756229481770456	0.83402946616397	0.865946588557793	0.868657218905602	0.921246013583334	0.885301580727548	0.791781430040892
CALML6	0.651056096517581	0.468321775466778	0.67610959337809	0.716196421028959	0.65635650507196	0.683071428634176	0.747723994834713	0.618728311926192	0.675280668419777	0.677147861520656
ALG6	0.0427361740151656	0.0540696578349989	0.0375151746701339	0.041998046098995	0.038853059414988	0.0397053972344936	0.0307058641337818	0.0623921053602668	0.0367523154989686	0.0400138619286002
RPRD2	0.0155199508379049	0.0168915116996962	0.0151170558494244	0.0151841199429027	0.0154191578198772	0.0134587508693883	0.0155009514541453	0.025356450812386	0.0143138686441273	0.013890577511001
KCNT2	0.085114604912838	0.0682232392614944	0.0952808655419664	0.129053133633523	0.106931744007109	0.12348361778802	0.122182940087926	0.191977358470535	0.118182526468577	0.0990411938367028
CLCA2	0.780532741015866	0.738920848653859	0.762939658715299	0.729794803723981	0.681858117462391	0.69094757378228	0.810730382901209	0.84237440938993	0.824081714625806	0.621067363671296
SNORA42	0.653318761354355	0.859928671209644	0.80470861094766	0.483869360035691	0.646802939502491	0.425946957244616	0.512084159385288	0.851023099628773	0.81275786886094	0.440590304825914
SERPINC1	0.913252186386576	0.928587483032816	0.900157356740175	0.872204377247219	0.918871936949664	0.85298913511512	0.853544374091837	0.880549935657387	0.890106555203325	0.90654211828538
ANGEL2	0.843880071247838	0.882056703306082	0.940152442254903	0.915426234816872	0.901260415347537	0.91002153218839	0.814048686715231	0.872874703758073	0.930460959640401	0.876048521689007
SOAT1	0.0312612770014966	0.0409700858661782	0.0423523118242209	0.0362631366679183	0.0292228268520086	0.0320869302999473	0.0289553031213139	0.0724205600604286	0.033613020378028	0.0228918011362443
PIGM	0.0447429318333255	0.0396471407145218	0.0636066204131796	0.0603828053955942	0.0529865074495309	0.0511846297509167	0.0420538619940241	0.0572645463533026	0.0611770501176839	0.0479789692633368
TATDN3	0.255311800063988	0.418281232418277	0.339039534125714	0.456050909978571	0.199421152512684	0.173002840312323	0.158603558511692	0.300604236794369	0.220246428215464	0.147363223784085
NBPF6	0.684024322162628	0.759282086920325	0.706534545510701	0.615565738472963	0.677274428546985	0.697483503026987	0.68877881906672	0.886008340897256	0.641079705891394	0.783532518610888
RNF2	0.941260857923241	0.948641826662761	0.94836841327542	0.94272142948401	0.962926675286227	0.940127745239206	0.931523828696098	0.939365840919154	0.930947127463329	0.943682070069357
AGL	0.870934177916295	0.9074572209235	0.949428688593872	0.939142463435065	0.943935135550288	0.931977555833697	0.902237788416183	0.891861230915321	0.951337008502392	0.810188858466392
YARS	0.341762110774562	0.272750304497606	0.296090966193574	0.225352423043104	0.265847333894977	0.196587384964597	0.240387575602197	0.390258951513966	0.314030628275741	0.189032550053533
LOC643837	0.819844447750786	0.815695929296269	0.760165448582518	0.852753892428757	0.845953935165008	0.847129135583699	0.895339065958138	0.81589669547259	0.784930967982462	0.878901201630695
UBE2J2	0.0253972384618515	0.0287474185444892	0.045388143378073	0.0378869806095118	0.028231365374953	0.0359241252786546	0.035349733418752	0.0460467295891978	0.0299365402949362	0.0330925379527236
RAB3GAP2	0.0974363729979866	0.0796509879501655	0.0362039087792488	0.0457100453217237	0.0565404170818846	0.0535795984346114	0.0625373890624917	0.0718038561138543	0.0390975375326905	0.0667375792349873
RRAGC	0.880423933083169	0.774435108976081	0.85660280713482	0.829048801528668	0.775917859356731	0.838229598420577	0.889768608031391	0.881065421258113	0.744246015285362	0.893139741421236
NBPF9	0.772257501736141	0.757141607700721	0.676525122605039	0.760955268572249	0.74213681292989	0.779335988572037	0.883123707060239	0.679574908847554	0.798761370966501	0.815853013567944
SLC35D1	0.0213105566180703	0.0200219453801319	0.0806061821780975	0.0170070078009539	0.0168087622521325	0.015419098663192	0.0194510297816426	0.022285490884114	0.0167887264070493	0.0179354323481794
ENO1	0.0113805985185815	0.0105066390827102	0.0138203184431366	0.010607408404864	0.00965297501785347	0.009843677090262	0.0083446316013421	0.0127722053470101	0.00896354534398051	0.0100296892035466
AKIRIN1	0.0176776291832001	0.0172576434602475	0.0299141896694412	0.0149781884174526	0.0147728737860866	0.0132752656978467	0.0131813933372293	0.0267658896283148	0.0195911429850979	0.0123276970991755
RNF187	0.936052755670767	0.925011771824547	0.901067685557186	0.938444102300223	0.911345661840081	0.951391488375065	0.926325552635499	0.901266258590342	0.949238669275008	0.940009038524649
SMG7	0.868325722046334	0.901503962105768	0.875737639418196	0.907497439292776	0.890176904999372	0.907654584048807	0.893706480434228	0.818006854737003	0.910864266397655	0.852698417053045
GADD45A	0.0473354377280297	0.029539316750474	0.0511151887888493	0.0292601065649299	0.0332257521400631	0.0392173015488025	0.0411518712883287	0.0587589813376451	0.039074274657226	0.0428128652164348
NOTCH2	0.0438947441514329	0.0413641660640212	0.0609916134700086	0.0226185081327316	0.0176059685488583	0.0188168163305373	0.0201301347304663	0.03649292387073	0.0119191405774758	0.0175681871252609
AHCYL1	0.711689404372036	0.936425634961563	0.653385831476467	0.34985655884322	0.520127298975342	0.320459952755563	0.303299678282961	0.923210206513418	0.62922972016524	0.161167897314219
XPR1	0.0198372195070766	0.0186222530812423	0.0272673735832347	0.0161648305044741	0.0156509626011997	0.0194081667853499	0.0145496028918068	0.0191874811279572	0.018921605477214	0.0160080385732658
TSHB	0.907061889500913	0.902659345901938	0.920742964802513	0.941592392840343	0.901299655821626	0.91417312454767	0.872794000841258	0.909651424911872	0.923348431264563	0.900662606389644
C1orf124	0.0476926297183282	0.0309180065634293	0.055687364198544	0.0349664897313725	0.0395205490144878	0.0465045263601121	0.035385870150064	0.0382731377815756	0.0538450208454488	0.0319997191444964
PRPF3	0.0421231278102339	0.036954646540206	0.0463244318948971	0.0415047900323673	0.0437489519274544	0.0370724825220764	0.0822007960362607	0.0568113012665875	0.0488345668858251	0.05720223858241
FNDC7	0.703319593200428	0.881313849338218	0.753048655157575	0.617696072251444	0.626444923685954	0.523318132773863	0.636894710235933	0.626311977862262	0.702130165023643	0.598713829435538
SFRS13A	0.041547899997862	0.0257436400973324	0.0297073769738413	0.0192185513691645	0.0172060749055021	0.0197871265567478	0.0227671531920466	0.037289733979545	0.0309613954235279	0.0204299433957733
SERINC2	0.084550037525748	0.108349583702445	0.107209902954536	0.0548919260128931	0.0808084287660815	0.0436738154968566	0.0444474156145711	0.132528952546767	0.0842181741193759	0.0459059684281708
PABPC4	0.146126713728096	0.265371928683131	0.128312887789731	0.107946992892556	0.0948065807096335	0.0458541353782803	0.0763774670391827	0.164786232821531	0.140480402718049	0.0554672551561409
FLG	0.875066667942398	0.918444760964776	0.857584479873256	0.829730135654866	0.871480368784342	0.943898844392201	0.930566983083259	0.869537549534457	0.92439821073235	0.772878966567058
ZNF644	0.584163115909921	0.607172685313313	0.540354269554318	0.374924387813232	0.386116104528059	0.298964111721046	0.234052463231513	0.716296506695243	0.446879434003145	0.208167630708919
FBXO42	0.917772244247825	0.92314490840505	0.887244139762755	0.924486646474983	0.896098644180535	0.913333492853395	0.91841215881932	0.884174747071373	0.892019555422453	0.896691105100328
LCE1F	0.713130515118701	0.65208796001436	0.720031015282148	0.649532457323116	0.66495606511183	0.720238267117617	0.756451431421689	0.818197566140976	0.688570607507065	0.697436514893617
UBE2T	0.0164727133933553	0.0172544334154918	0.0191751417573628	0.0182175385924988	0.0184059322584901	0.0166694016762955	0.0224212741719993	0.0322075973009767	0.0321516755860925	0.0164055851364033
TTF2	0.0402912721206136	0.0282265648561006	0.0281570446023203	0.0335640932617199	0.0216216781631583	0.0250793601078035	0.0258757073447768	0.0418979755076365	0.0265483377486346	0.0285862192820203
MUTYH	0.0160774698228568	0.0178744930950837	0.0188856172163027	0.0140571131755402	0.013343904485758	0.0143035346108579	0.0148270410952513	0.0197259279983105	0.0116920486267319	0.0120948658901309
FUCA1	0.065603232835884	0.0899614715671224	0.117837377015268	0.0457626029499849	0.0510099780827703	0.0524606428961423	0.0359525085665988	0.0884177009505832	0.0484281460392335	0.0521390020064042
ZMYM4	0.931054850974302	0.93672483818389	0.954147404238457	0.948228370031922	0.948071593249388	0.951558104035024	0.95381303394461	0.918621719805753	0.955409469244068	0.939019041256221
KLHL17	0.891379443284764	0.892736656049383	0.872162227770548	0.86739622267819	0.86387970124963	0.867430747728118	0.869740461323893	0.852355623686141	0.888858265351065	0.883202427027232
FAM5B	0.150679328691692	0.276047012642806	0.211734674022743	0.147454084163953	0.192198753144882	0.184078666547851	0.140360200303202	0.129388090715463	0.203523107682605	0.151056986797156
CD58	0.0714229279846366	0.0473880641677298	0.0544209523046866	0.0405644888050564	0.0612471279160428	0.0635794708385723	0.0455415680882203	0.0558313475392478	0.0385930609150012	0.078437791288205
RHBDL2	0.927563154975949	0.9095009575896	0.915197333487287	0.889159123503187	0.853532400910234	0.89667244038881	0.921958793053697	0.919241913985403	0.929720718602655	0.776423021486196
CTBS	0.0529938954720031	0.0439288048495106	0.0423587285599746	0.0268787216467746	0.0294976336988019	0.0307412612282436	0.0312054979501884	0.0589328299059907	0.0283820905714534	0.0332309132837119
CEP350	0.146622453509383	0.174774328243	0.127410224795723	0.197666692296823	0.191900223617427	0.183851616976104	0.197678183765485	0.131083202111752	0.21774567657943	0.192194957371235
STXBP3	0.0315428811542776	0.038483785548439	0.019902380171409	0.0207242678308933	0.022085118311237	0.0276828207195964	0.0231223793290658	0.0247399430700031	0.0198770391257906	0.0259355600939342
UAP1	0.942278838329456	0.950932914739014	0.958284226498694	0.913196877666935	0.93771604019865	0.894005280407478	0.919336081838126	0.948815528543404	0.944459909442114	0.874302615749139
NR0B2	0.495778459713364	0.763946859050471	0.571777563241842	0.261296803517604	0.400907022084952	0.158131289662287	0.141905100927892	0.680852992038452	0.480223718288038	0.144035936491788
MIIP	0.0387605896915702	0.033075056200773	0.0405828492257467	0.0337270507898532	0.0302739725804904	0.0353154450730566	0.023104614699414	0.0545419520584665	0.0361523793399074	0.0317961586600672
ZRANB2	0.119650117127693	0.110292708767165	0.0706901328262373	0.0784959507489714	0.0795493010635573	0.104628509149839	0.165376347189622	0.151341901437203	0.0768999745637567	0.131108489672257
F5	0.0453100507564801	0.0596999154823672	0.0508023271677393	0.04639148972606	0.044352509674546	0.0443065169012343	0.0428664950940325	0.0849958703223074	0.0488895080608176	0.0444731244843613
DDOST	0.920195411701499	0.905882569364142	0.907688741116653	0.797906519778995	0.844665235152863	0.834807467415217	0.856889626291492	0.868823787997249	0.892883049797789	0.763353837227159
NUF2	0.0159663566715036	0.0183335939657028	0.0218686551952934	0.0156962930864269	0.0175582103061321	0.0140530660059761	0.0127138756745063	0.0233036333444496	0.0142968655015324	0.0169842254924989
SCNM1	0.401579498082914	0.649601383407512	0.385943622431786	0.179530062737158	0.285670222307217	0.120076711160352	0.166639176824498	0.356384911189139	0.24790787453941	0.144676852350679
LOC729467	0.941279620400246	0.948420983088976	0.941756382748675	0.950915608079247	0.929809121473797	0.938695136655239	0.954539354003312	0.930840174220248	0.95750490018419	0.912906787530305
PI4KB	0.140729190531953	0.176892863620134	0.145432369024661	0.0778113641184295	0.0764798857156499	0.0679070601165127	0.0753291386675551	0.116003719460818	0.098311405234528	0.0586691220970537
LCE1A	0.878753330042046	0.861062348420038	0.801963533590334	0.739322339077794	0.793195339656675	0.828792482960538	0.846971903628077	0.894582739342573	0.85567635912253	0.749103547809081
C1orf89	0.024421348217339	0.0346828810744621	0.0759298956763292	0.0231353368662934	0.0295039744409124	0.0261532882756626	0.0123645086819792	0.097768634489688	0.0400654688478757	0.0222442167172557
CLDN19	0.800086038271947	0.73079407979778	0.826881037093169	0.866193875446185	0.783568089157386	0.881613723005735	0.873516670360114	0.813594334325498	0.877664204496589	0.856647884898869
C1orf157	0.708125259946061	0.816715777575004	0.734658841867889	0.610263124040475	0.657229884853968	0.626749327864026	0.7566218141568	0.680907233522495	0.788302558678327	0.565766164890213
ETV3	0.0345916818847116	0.0230834320513734	0.0495585470322295	0.0327279033666522	0.0273505042854677	0.0248874824498096	0.0321063038947784	0.0602417027793415	0.034361267118417	0.0252657239771976
BCAR3	0.0407608195412677	0.0382189363908201	0.0458470073567823	0.0380784649140287	0.0491167125373964	0.0273048741299442	0.0339662874676262	0.0577312070160716	0.0471043689148526	0.0414006955111173
BTBD8	0.0637429460994151	0.0500730470921318	0.0338068673176629	0.0457040611928693	0.0446815394526716	0.0468155790041162	0.0755026696693994	0.0657145781575173	0.046527798799304	0.0663012818416797
C1orf88	0.0472260654151933	0.0585212680327728	0.0460542661031168	0.0300664549446367	0.0383806214107704	0.0324392875938679	0.035571959101709	0.0357328386442258	0.034804550096502	0.0191047855175862
SAMD13	0.063977236246824	0.0494331477910443	0.0383717545092886	0.0319199693999855	0.033257453869435	0.0281160128328846	0.0235394617027208	0.0673311487839591	0.0351956556017395	0.0295857886362839
UBL4B	0.819846214212085	0.845153478499331	0.810859799446954	0.744452249348328	0.767739529766927	0.769409552808489	0.791484303672847	0.800134961622625	0.76831735088423	0.780337367444577
APOBEC4	0.761345585648407	0.815245743991231	0.896408925950136	0.798672994633388	0.794446861733009	0.757503519388134	0.870549845434014	0.848215434709196	0.882789316677766	0.676512137710327
C1orf150	0.64942974191937	0.327244266501299	0.562755887918768	0.668167092110573	0.591003145548326	0.774763048400013	0.789055958055607	0.54440795974309	0.682470445170706	0.755845846463091
LCE3D	0.592679422263894	0.580032757083807	0.576727203286447	0.505998087853523	0.463800711278637	0.508706905163144	0.490396376776138	0.601479235023926	0.605480949607487	0.464629512537018
RHOU	0.0340382087974251	0.0582773257171316	0.0350833198700873	0.0191128198196444	0.0200418069154319	0.0272166204332765	0.0182785194927865	0.0244535422645176	0.0228256697483029	0.0306335524679152
SETDB1	0.0406763118814377	0.044510953301851	0.029523779306063	0.0397352103968475	0.0318772335107929	0.0314268102846244	0.0405542246805617	0.0359214747731624	0.0288975498746122	0.0402329517902193
SPRR4	0.734612058566778	0.712595903163297	0.667465110717123	0.743780537385461	0.696538389001854	0.768030470017494	0.81994161998379	0.622303899274919	0.735125707819976	0.747884773269259
CDC42	0.891779265437997	0.902983169175563	0.893815298841034	0.88643489525056	0.875102814552239	0.896996770703441	0.886270641081219	0.895556423469666	0.877692681488647	0.880309648707196
TMOD4	0.939436921510825	0.937420539497118	0.921383638973192	0.907214025852154	0.945183552661345	0.935215943957482	0.936731365978268	0.92564964195957	0.942790966522779	0.953692213533971
C1orf77	0.0163310534678234	0.0199990850618283	0.0175817548692371	0.0149272298857059	0.0169293953574806	0.0137679340826511	0.0223518195705038	0.0153141287227636	0.0152798711625765	0.0183611354084547
PMF1	0.882055983605119	0.866309974063984	0.84387898739723	0.857993660189438	0.862996336108548	0.857257683369141	0.893730263653362	0.839050836581466	0.864889173615975	0.882735877547755
PBXIP1	0.583343501306221	0.798312362275513	0.559525992748354	0.376805416294917	0.500366312845504	0.275066126281044	0.461162198858327	0.557602932662711	0.420324953994817	0.249261489787429
ELF3	0.487257933883884	0.860206757033582	0.556050024189158	0.280722050230748	0.374413919548331	0.189214735119593	0.160395590072611	0.583279118552452	0.454969862232073	0.171814477520962
STIL	0.0128926632122843	0.0171963989771406	0.0127109263602184	0.00841247108945	0.0111738585291936	0.00923169175623848	0.00957261105348442	0.0180393430604406	0.0101332895627432	0.00904042025146071
TMEM39B	0.0480521875184081	0.0262528588759467	0.026059909840497	0.0222531627205446	0.0224687929396175	0.0244041146561054	0.0204232511903533	0.026008632878193	0.0230465592766883	0.0253246192282812
PLA2G5	0.48080330814306	0.494086700447291	0.478204129769307	0.5259933837445	0.347631300667213	0.431848534263799	0.567643062333224	0.469543253480635	0.425709805501916	0.449671545250646
HIAT1	0.0307732817818644	0.034708588104508	0.0345583057491235	0.0407733189047874	0.0312028387071571	0.0301374225845303	0.0385475796379644	0.0463949188227114	0.0354685759347327	0.0387354173434559
FAM73A	0.843673241659884	0.846532824299	0.897452721693477	0.861048354543696	0.870332862254785	0.796669265545705	0.840189495527832	0.856545008151196	0.896903341151509	0.793350107514223
PIGC	0.0127664124602008	0.0165592608755699	0.0149524629868515	0.00957236963563945	0.0109911787297786	0.00877254966763234	0.00754774327658373	0.0168659563215763	0.0111229658435924	0.0111353969976726
TAF1A	0.0304568710550768	0.0330438717662546	0.0345148537849343	0.0250915270498606	0.034204855625946	0.0257886279354336	0.0244617570498793	0.0375858746116663	0.0327662562788831	0.020595331291942
DISP1	0.701560367457741	0.899066920320982	0.654940278540508	0.637203443932683	0.584273009734069	0.571391187016289	0.580418391526375	0.516050957706823	0.692580123411605	0.355548174675352
CHI3L1	0.241802950410229	0.202683112567183	0.226200802403794	0.365923159493239	0.23042003076163	0.366265416735025	0.482894506409708	0.3169487726435	0.306421168417884	0.301206081375291
RBM15	0.0449401876559188	0.0454210942822713	0.0422033787665496	0.0372150779172462	0.0319154835735763	0.0339319994491153	0.0653534448400503	0.0513163277497134	0.0404544598353041	0.0352010665553147
GLMN	0.861435397074554	0.897399264877629	0.946651913035567	0.928701864752913	0.919636934202221	0.90377538773956	0.917040221735758	0.915358833008958	0.948567372469209	0.908650041009783
PLOD1	0.0630804759012553	0.062941872744649	0.0618686376885254	0.0716647422118614	0.0850060099381922	0.0556729538622599	0.0690685205412564	0.0570593289102062	0.0709917735941206	0.0517382159896989
LOC148824	0.741894375282707	0.75228290456491	0.723742383954185	0.576870392239309	0.660674229692185	0.529432972410889	0.624178380773593	0.653458846474166	0.67715164883103	0.528351447795438
MTR	0.00977695027315989	0.0171625192465167	0.0227799302699866	0.0111008338850493	0.0113828401436776	0.0083259880977444	0.0118855757242848	0.0136834303581869	0.0123242003371346	0.00910051706424945
NUDC	0.0111201160951582	0.0144855597580077	0.0135327541058305	0.0108214503494471	0.01071427319836	0.0103137169714615	0.0118338830127828	0.0169549166863919	0.0113418401835613	0.00980652803289704
KCTD3	0.0420161082511127	0.0477281031724657	0.0335838495034163	0.0322484185901737	0.0307220967630822	0.0292121837095599	0.0284508915174894	0.0559303759063917	0.0298905025563517	0.0278376443481497
INSL5	0.881498285466534	0.917528540113621	0.92268753267797	0.836138301307531	0.849688937408119	0.863351967194982	0.922327839717596	0.890927941078176	0.885729316833559	0.833602685493281
PPIH	0.0278997102466577	0.0242046081767893	0.0250788562509796	0.0165248973624588	0.021136074514828	0.021578008673648	0.0226122442446344	0.0299885290242969	0.0219096674072983	0.0195466361518274
MSH4	0.775740791644667	0.727629600004481	0.72841940142716	0.592667553378826	0.731537741865103	0.692379469374194	0.580183576561675	0.799251538500774	0.755656913986004	0.662275841582233
PIGK	0.811208324089477	0.90527149431438	0.910859297724725	0.766755134525343	0.821288660275519	0.752916028730486	0.765867063640115	0.893674394840186	0.883633678233798	0.554500401814524
C1orf198	0.0907253349189625	0.123260932867987	0.091058280944044	0.033626105563493	0.0372973275467834	0.0295716884458544	0.0496063506641335	0.107274996920792	0.0412830258097545	0.0322724015185273
WDR63	0.0523553208071112	0.0861377614610991	0.0908151951318966	0.0467134206852104	0.0492177018899064	0.0665894331159292	0.0330486250770157	0.0772604071580129	0.0603589951824114	0.0383534570634727
FAM78B	0.027861990643167	0.0280599454124891	0.0213663225968782	0.0199280114277559	0.0248854580167131	0.0188438837307743	0.02222811936901	0.0534480605407386	0.0183297226221541	0.0227666589232257
TXLNA	0.0125970793375109	0.0134016349340843	0.015866338899337	0.00732195035882268	0.00775170684972173	0.00869051823133399	0.00973357219154904	0.018355354493236	0.00971624592289155	0.00969667425883596
ASPM	0.0339280018783796	0.037486564164861	0.0292420569466539	0.0233457288708385	0.0271145805692968	0.0257292649808777	0.0326986670722694	0.0379036461104074	0.0247425572140809	0.030891817678565
C1orf92	0.0252796481618487	0.0310905701031656	0.0263861936993044	0.0149063760112365	0.0217401650559212	0.0122252378929638	0.00712599693630577	0.0421428286503626	0.0452182390985338	0.0095769609002881
CYB5RL	0.0388546743408766	0.0218653338979058	0.0251956695955359	0.0284091733396475	0.0206216833469414	0.0290705595806704	0.0365815360945703	0.0355631834691424	0.0230435624773258	0.0259593443396265
SRRM1	0.0175453778469389	0.0223729190050601	0.0246112826938483	0.0157842003014136	0.0152890836027478	0.0150114691623812	0.0145489726769692	0.0202105995831202	0.0189513691662311	0.0159089016729535
BSDC1	0.0267578053184563	0.0378326221297134	0.031333687075038	0.0216957286462521	0.0210511416679933	0.0205273201632698	0.0270124146601499	0.0431006616459427	0.0223911372316817	0.0265685456693652
B4GALT3	0.967014025267869	0.971457230206045	0.97869321295876	0.976916482504868	0.972574631143913	0.968937633166541	0.968889780844595	0.956672774719131	0.97566176888801	0.963893547379549
TMEM56	0.860112720494756	0.882255066800159	0.917750158571424	0.904395798214716	0.903338998275007	0.879658554855541	0.85836099573707	0.895504085503242	0.925412933346656	0.854325263527914
RRP15	0.0131941146442164	0.012569128668548	0.0158972673983944	0.0110189891383285	0.0110894667166696	0.0126397354552387	0.00787092017431323	0.0116997876291839	0.0100096023578006	0.00929025379380534
VPS72	0.935081875053934	0.945920788056411	0.94375605396799	0.933552977983016	0.95201115688399	0.904366186205192	0.950086349435527	0.934846888301451	0.928651512438708	0.938817154123176
BCL9	0.377931863043824	0.330602233352464	0.338437312975864	0.345476475627862	0.325715863862696	0.268395978403877	0.290393204251803	0.382199927393176	0.323872917433724	0.254387633243697
KLHL20	0.0316526017922172	0.0279605344146899	0.0406476353642408	0.0399624419592982	0.0258861663675998	0.0295310306425642	0.0246416295735006	0.0339530184309402	0.0336214194944413	0.0323469575201634
ZC3H11A	0.943213629610876	0.929672705907231	0.954335296843156	0.947690226703661	0.939736550524507	0.953848900740479	0.95592914980488	0.935529753736584	0.933098932258947	0.938454513544556
GSTM2	0.0194287636214137	0.0412051460250651	0.0281473544821738	0.0145042905246679	0.0172796334942833	0.0152414894743704	0.0176495375695975	0.0221084907190822	0.0179693998343601	0.0160223653369778
ID3	0.420784727051798	0.327776922056454	0.557859735833628	0.383723727839619	0.331440810816892	0.267580694671049	0.281992838071933	0.363991487593633	0.426630248595159	0.308883437881027
LOC731275	0.174123256241306	0.0772954463894399	0.135049357040817	0.125967852318337	0.0388542960773223	0.0961480689797351	0.0366106997170122	0.0502260359937346	0.0492472989786457	0.140130215192825
MIXL1	0.341915212703065	0.182390007690691	0.328266153235301	0.494791746680256	0.334479236085329	0.493971367500583	0.547202082098011	0.330356261093915	0.352464417173812	0.586309831471202
CSF1	0.497002161941061	0.476067647882814	0.503612727439244	0.544431155492425	0.41029308526626	0.571741075470731	0.653645577737537	0.473964951829392	0.336241673503639	0.549792709185975
MAST2	0.825438125908443	0.80658326498172	0.711525461065737	0.908222881515173	0.863694010978373	0.904678071871842	0.894723298229436	0.772794659142018	0.82716397319502	0.916555353454005
CITED4	0.104686761337068	0.165553814503502	0.144525980149536	0.0815425409563094	0.0889575556960413	0.105195793028929	0.0937311926466186	0.0784991362343278	0.0745203645863734	0.0923949097023725
LIN28	0.089741127080267	0.189314756887406	0.159152190518116	0.0897292797303972	0.132680766971803	0.0770596530226035	0.060751459114113	0.208488531144629	0.110985690267916	0.0754294762632218
LOC728875	0.0483698154851114	0.0553259706245523	0.0564511438883399	0.0295596339788825	0.0304786212751125	0.0325541683197286	0.0326408486981364	0.0590210733456281	0.0276312423457892	0.0382933295347765
RAB42	0.0228426290434754	0.0518751278726228	0.0330844586414287	0.0169058573531114	0.0228481095365137	0.0146985446796398	0.0165255496509126	0.0206970070204922	0.0144653204003821	0.0140610027866876
ALDH9A1	0.0332163452282997	0.0341860534490269	0.0273200430138554	0.0265495824300351	0.0284214544164	0.0271628069832979	0.0249713994481117	0.0411848048609502	0.0250798761285708	0.0281386221646695
CD1B	0.792076796512563	0.841729933550124	0.825044190231623	0.726662267142721	0.81691018283188	0.785532958209367	0.723652529980762	0.85379600047476	0.894242775992893	0.682081536065854
GBP4	0.228514361891755	0.038641199713262	0.150457139069633	0.294988245475221	0.243509283834736	0.330582355565067	0.396739657728116	0.105969074260041	0.19460911167179	0.286520169716634
TEDDM1	0.717713105486542	0.655844719143832	0.741998358238068	0.685266365970543	0.642156040056827	0.648966050112134	0.748597822468163	0.693085779921811	0.800168352877119	0.64693042602732
SLC25A34	0.935927099825233	0.926290213213647	0.915802129377239	0.856382937264974	0.860992869112067	0.894000603719711	0.915004737326425	0.893937963448275	0.919710380658423	0.909152214665534
SEPN1	0.53317048671361	0.60872528526355	0.575286411617269	0.467960464009611	0.467253341720258	0.424796067553817	0.493574097468014	0.497300707525239	0.55510156386575	0.361540527014639
PIP5K1A	0.0865039473133013	0.0994782847850461	0.0519184418856824	0.0665851674487879	0.0643214204348354	0.0630475751430956	0.0986526379460855	0.0975874402622667	0.0479008704259293	0.0930590553591795
GNAT2	0.934934889329034	0.931625297860682	0.949236850284288	0.947106840808814	0.944086304551781	0.948321877822627	0.94152328728616	0.934666414938455	0.945221495586504	0.939242175778418
TUFT1	0.683140755828065	0.723393545154618	0.588241757535451	0.715980107932434	0.685913046305665	0.769152386579323	0.81180358057506	0.592174098671435	0.688084808370449	0.771198524757356
MYSM1	0.0364424181759841	0.0302815884628808	0.0345233538641527	0.035846620240933	0.024418890853068	0.0244387552177565	0.0266472399647306	0.0495063007755497	0.0467316183685849	0.0404078939583609
MTX1	0.256122666160794	0.378769495739293	0.313037911591827	0.214978054558796	0.233181899045015	0.239266430519539	0.303295854672323	0.284292775066661	0.150205663523427	0.160391033866778
MIR135B	0.824026446724822	0.879637192327087	0.814530456060609	0.869864895853012	0.805325322485658	0.866096863894317	0.924099057893037	0.695500946734415	0.837502453913516	0.886361940725757
TOMM40L	0.0433123554802034	0.0201210099423115	0.049003587350235	0.0236418753160136	0.0333611737918436	0.0212088989986457	0.0257119781245934	0.04331917412707	0.0315984075705475	0.0236079340273749
FLJ39609	0.420882886612829	0.564735302047703	0.460485905330758	0.331267772690098	0.318712994358934	0.350147276189758	0.40580026581764	0.396511349810374	0.384188872849714	0.292575624135394
LGR6	0.929511925297511	0.942766025015208	0.949653309974257	0.93027845976639	0.944949926353772	0.918068823391025	0.927654137966331	0.946734630112798	0.950377302219099	0.928037867476742
ATG4C	0.0673749634524487	0.0779245486080739	0.0393160724937937	0.0572960906810947	0.06691318140515	0.0609088294829276	0.0876585252033413	0.0457716350964921	0.0466516911044805	0.10860518822194
RGS1	0.729410515956436	0.310092141500416	0.646753704081135	0.899034518942877	0.82289503266268	0.947532185024599	0.943830843380658	0.706903628067615	0.835868116079718	0.949445620359256
GMEB1	0.0275420206651143	0.0287983994245973	0.0282645446035613	0.0199751734870329	0.0249184613514644	0.0200959365520804	0.0205803321450805	0.0308789890419688	0.0205500919105146	0.0210781136136684
C1orf123	0.786072763522899	0.867755756175802	0.710735228368271	0.652301558041172	0.591387713500186	0.634033391844917	0.74274727805146	0.83399860716484	0.592317529221736	0.713699382675544
FOXD3	0.110067240083987	0.107429035049647	0.13490952214766	0.13394244993696	0.139406185953332	0.157551032090267	0.172484845288604	0.0986469595066631	0.166639391499792	0.124146836758465
EXTL1	0.902194858628322	0.87370329285624	0.845375000731503	0.881605448917031	0.83716085001407	0.859484606920497	0.905788634720658	0.887587843417577	0.849177299441946	0.91592835881693
LRRC40	0.0161002051316517	0.0158220436233908	0.0250276212017641	0.0179103000461026	0.0214467470884235	0.0156595182923336	0.0126470881127289	0.0266757015638941	0.0162881724221851	0.0193354797763806
GLTPD1	0.624049624711256	0.611356561441337	0.578949514900512	0.584430814592649	0.593565015634563	0.603637528215945	0.723485125624296	0.650307557218066	0.545717223975235	0.595328267251276
S1PR1	0.0112715851690998	0.0192785597204132	0.0119339724376426	0.0121225616841996	0.0103334856882364	0.0106119695994383	0.0096010415287964	0.0181674137236934	0.0162457462495651	0.0134607378700289
SPOCD1	0.0569624129565553	0.0784310925924709	0.0668262446901537	0.0487527042539863	0.0500557664151802	0.0431667688674166	0.0320671067541022	0.0610272266505673	0.0407258394881602	0.0484389129885263
PRDX1	0.0527468068344391	0.0734483411301756	0.0518046779999335	0.0819151348143232	0.0567505806192051	0.0551120858930853	0.0601742072126505	0.068472478031216	0.0487392056451741	0.0594132949647415
EDN2	0.55796712411422	0.60346624196516	0.519230917270466	0.634742813395334	0.586129674677797	0.625244052085939	0.679863918392828	0.549315487019295	0.558007228912918	0.651649636274581
G0S2	0.0387148014010969	0.0403169626141346	0.0986270365505004	0.0143135700818279	0.0207407963552919	0.0125197417705226	0.0103122791838073	0.027178928672672	0.0156939883552476	0.0111546435093609
EIF2C4	0.552262173560492	0.641136608185841	0.458827473665999	0.211636934832116	0.296768060446105	0.092826171818314	0.0890777880385592	0.494700935310576	0.364370174144336	0.11214055071873
IER5	0.467881428322922	0.441711976904293	0.420546711455788	0.476116883744711	0.496828088028691	0.524549330728701	0.651463397772798	0.558887121305289	0.611155887645891	0.532687258047252
CAPZA1	0.0185127560596274	0.0307848960772057	0.0228536450860204	0.0338723065191175	0.025106316387025	0.0246005553053903	0.0242641331934867	0.0269054732014581	0.0288582652202358	0.0173930955560694
LYPLAL1	0.0144798749985301	0.0136278053723105	0.0165748617044652	0.012378364322815	0.0133210537920525	0.00979656320849214	0.015398640356234	0.0249170542938437	0.014674603788866	0.0113781467944734
GLRX2	0.0807859737633708	0.0997747934152729	0.0913317615848036	0.0730941413829666	0.0839489444638439	0.0773618407118762	0.078728390141852	0.0618021727306677	0.0903874789723043	0.0997616624427234
ELK4	0.0241862977779399	0.0266071339406073	0.0245319079143506	0.0177624202885479	0.0189295891046671	0.0153350180884021	0.0165269192299508	0.0261013505738856	0.0167905861417144	0.0166553369301995
UBE2U	0.942966849225773	0.903804658764052	0.946759681408808	0.926564767373795	0.957445454512427	0.964372344736921	0.957133482203909	0.950204198225992	0.963366677707234	0.958636617355775
GTF2B	0.0379922694283973	0.0334495516996007	0.0237238130502082	0.034073399638454	0.0503746088789243	0.0347521078579421	0.0423050581373612	0.0393600478328837	0.0295377213310403	0.0334362987394645
S100A9	0.408259670953821	0.189750265325992	0.404971299338635	0.527284134324085	0.359073218912476	0.580093230070891	0.729777476214245	0.34433477343476	0.373342861389992	0.410879601884542
NCDN	0.034264781488523	0.0439794392692715	0.0592618960887767	0.0192515847662208	0.0244919280189508	0.0304881566039195	0.0363835956920284	0.0258822884652142	0.0289919181053203	0.0283110829066503
GNL2	0.873266540187711	0.894521717423823	0.838108703912759	0.860660724060949	0.818568366140442	0.865358397308772	0.945179775948423	0.886829951843196	0.835236041398187	0.900803637040903
DENND1B	0.046367701157778	0.0399390769540851	0.0743062083367541	0.0166616557049184	0.0144598451162316	0.0171444079570421	0.0126582416470154	0.0335233879604737	0.0233181059147373	0.0179354219776434
ABCD3	0.0287703586791535	0.0251603528108764	0.0624462597066043	0.0414015302235725	0.0376395167026594	0.034099195004221	0.038526351947369	0.0546769314467551	0.0287775034912926	0.0277133980062945
TMEM183B	0.772907848382057	0.791751873943344	0.673393787605066	0.902792495475619	0.838529327047551	0.925647322367724	0.93750375696493	0.69351169239442	0.773136516517059	0.949705204082398
ACTL8	0.922696445497923	0.90677735748867	0.882075957487306	0.88487818682094	0.841451849109869	0.894945022117902	0.877990736018357	0.875292310475144	0.912347453351309	0.876316745554575
SH3GLB1	0.0468676859120054	0.0368151569890487	0.0451658085730354	0.0440464297206501	0.0499503087230058	0.042299158272542	0.0495970114093559	0.0731160839716274	0.0396082875405222	0.0486204050630583
EFHD2	0.0275563348097621	0.0247813012668942	0.0336610565103424	0.0241962728841614	0.0226784589321802	0.0201458867876434	0.0195479082533153	0.0385861067951043	0.0306224630523434	0.0253293816644729
SEMA4A	0.755240681230107	0.890484532995678	0.725095580075118	0.697493103749136	0.653318506473718	0.712699388607239	0.758439652549649	0.808891317063059	0.667127903281388	0.658309535990004
AP4B1	0.0321841911030012	0.0226027298799218	0.023095340598805	0.0210097384409668	0.0237911684811797	0.0203641711641726	0.0278888463753582	0.0224179323380084	0.018275484527881	0.0238041228038005
TRNAU1AP	0.0477551471254925	0.0553102400150856	0.0529872074001894	0.0600946287588313	0.0406988605656053	0.0410990167049222	0.0497771179119968	0.050009386069715	0.0382489707264356	0.0331703081404156
OR2C3	0.875603579570539	0.90533152931395	0.915421036192366	0.867310832248669	0.881441591240928	0.904395494655462	0.842074603189154	0.91877295090286	0.91085283232486	0.870077652694705
NKAIN1	0.677248660442555	0.61285180618028	0.72054567777409	0.648104675957635	0.601714657485308	0.674514242755986	0.753731809625254	0.669665828749746	0.782197687284899	0.629724066532887
LOC149620	0.869893242959931	0.915880246718514	0.795670249373479	0.754014191841337	0.645092066837895	0.616344186849632	0.68637561788869	0.840556391410565	0.785446687642094	0.771365898147185
ACTRT2	0.69287433347334	0.723122413161534	0.718561354776108	0.597431338120792	0.594427448119089	0.633750836528319	0.713039044981994	0.767868485021923	0.767055009065443	0.56050070302332
FCGR2C	0.934548167593066	0.964212021561181	0.921855444230276	0.94438380462117	0.928810153156253	0.931750310429158	0.964418225810608	0.900106117832792	0.906891641075745	0.924144846085169
OPTC	0.970676415864343	0.954866647479075	0.954733418914057	0.956106108541623	0.938589294652916	0.944508391544794	0.958209054897578	0.950424939992534	0.960853968232299	0.953559802952385
GBA	0.0671113379852838	0.127097827399695	0.143927407748061	0.0232750919542604	0.060353845618681	0.0244045288187994	0.0175305972754035	0.0459160189374171	0.0291335282394852	0.0196605084340543
LAD1	0.0845554069702664	0.175862187764274	0.104232139642837	0.0342007156458409	0.0721116127445402	0.0319996050956972	0.0320873662801186	0.0879959590063023	0.0479673713507731	0.025287552778845
NPPA	0.85134990996204	0.759058057668421	0.835898188429107	0.866881776322736	0.856552596414472	0.892139148169999	0.847549049333867	0.852197958142334	0.916880567206822	0.863495836950882
UQCRH	0.842695902657498	0.855446239746469	0.927175341323757	0.841835270130544	0.771843026089236	0.807817967926496	0.728534753326298	0.900698854240565	0.86353117926342	0.816157546493353
RPS15AP10	0.826958623515705	0.940928267128491	0.719660483690846	0.735272509974737	0.736952397255886	0.709161139970551	0.710914386879245	0.920975481459443	0.808912795056599	0.670529134237268
IVL	0.654860590663437	0.608022799172204	0.64289050324707	0.644545814485584	0.541365564868443	0.665860185163388	0.710813833190002	0.695735828678403	0.667563959948937	0.5143626435526
CELA3A	0.659719622813705	0.710604913713507	0.69248304201445	0.447207209612073	0.507900363245806	0.369592657539349	0.347151861433906	0.752868298225427	0.746461229527619	0.414309940336782
PLA2G2A	0.807923356467852	0.753876581909363	0.791353746344646	0.851516165952497	0.800881657269827	0.840554154723261	0.874993031485815	0.823432061489931	0.836098489221603	0.826951736056424
FCAMR	0.898971679921871	0.891615522996466	0.790444790842913	0.931372706992828	0.855607014216803	0.943439033171152	0.948173085237837	0.80690263739527	0.878094672497855	0.915120076866792
AIDA	0.0481503686224271	0.0367573063139074	0.0597042599468291	0.0340707380129798	0.0517285123720906	0.043841974598536	0.0551847204743779	0.0648443782672413	0.0556668333064806	0.0397092174872687
TMEM53	0.0532514287458017	0.039521165481338	0.0379141982301596	0.0450098776018478	0.0492520517114739	0.040848996709385	0.0360179069860578	0.0641888092658405	0.03840285196833	0.0433932746567295
DEM1	0.012461005639095	0.0142762490981402	0.0203185395385493	0.0134438012816398	0.00982052394492347	0.0107105673661875	0.0144249549033497	0.0163472063355734	0.00974865046575343	0.00779786786217778
C1orf189	0.822530633497234	0.757947586340258	0.773775438086371	0.816596665302722	0.793927801028718	0.834424160823097	0.908905463111127	0.810368151644178	0.637706585156368	0.863739032726863
ATPAF1	0.0876580777311781	0.0863772574780468	0.115163863458924	0.104113656329377	0.0808188406439604	0.111503645821629	0.108549492713403	0.0972661561705531	0.0992322538109324	0.128877782571269
DNAJC11	0.0327699024766402	0.0365897684528085	0.0485930133077085	0.0358457130413341	0.0263715904929327	0.034681574418251	0.0348348432772154	0.0557437009275942	0.0307224150797388	0.0297115273471994
TCEB3	0.0431880121936367	0.0532590395719353	0.042268497857519	0.0291207046326635	0.0389434685050931	0.03563784507108	0.0376705831555896	0.0456823884382878	0.0382450226470749	0.0497946147795122
DENND4B	0.900323177435564	0.877407413338576	0.858710496234579	0.879701205806616	0.864063595565424	0.888638423954884	0.92636845536335	0.891020629738364	0.886441435698232	0.929473571590234
LEFTY2	0.945296219769296	0.947643953879763	0.955311497904601	0.953427186874366	0.954466501908652	0.952707654177747	0.94769350749992	0.94496330913093	0.960355798502723	0.951886395798756
SPRR1B	0.703194698851022	0.633099711011239	0.707400633226401	0.585179673464424	0.622532505649087	0.565132206569745	0.67182592145372	0.700498678624566	0.750141128031928	0.533349979037328
UBE2Q1	0.0365919101799098	0.0404106947617576	0.053045139944879	0.0354871394498535	0.0336763736113823	0.036336655611417	0.0378353152371841	0.0684355582294674	0.0410229325278434	0.0304708139529527
EIF2C3	0.891199898407949	0.897845738491088	0.941949864394052	0.922657655954543	0.907594252070082	0.874635996291275	0.912673948004568	0.904318053353269	0.934779193065426	0.883873416046048
DNALI1	0.158095825445175	0.251273565896792	0.181604778855804	0.107124461001384	0.113834837160661	0.0562768509777919	0.0701522122983139	0.225072985745694	0.134404770285123	0.0733006433813233
RHCE	0.772529249231993	0.745469565938859	0.793625075496519	0.684929540815363	0.75036472916129	0.67741774436853	0.864693378013888	0.746324935448796	0.67408410179552	0.783658539879702
DEGS1	0.0523665708032674	0.0489124044409509	0.0563200244344454	0.0545880070359748	0.0577275304940528	0.0402338109047179	0.0491715102756086	0.0771828136801051	0.0467003443164494	0.0443336894042563
SNORD76	0.0566497644144076	0.0397830253388873	0.0554429360447769	0.0605173352140644	0.0628922249510708	0.0475284404234815	0.0482027828559274	0.0509826898172614	0.0491769943807246	0.0648838000895745
C1orf230	0.290508076661215	0.119526628820198	0.259119897792577	0.385183133569997	0.235817818398246	0.389828129477862	0.509483840343049	0.199532560679882	0.280530258294893	0.268582365871761
MCL1	0.0725265656582865	0.116402210552812	0.0681453588931794	0.0949412902253127	0.080884472886149	0.084075174550382	0.119434976628564	0.0843577477025391	0.0970753857717278	0.1126246000411
RCOR3	0.0233749460460833	0.0272670541205605	0.0310445388035311	0.0241554213553668	0.0257464590788372	0.0311550459304733	0.027264237544608	0.0358307078610209	0.0286555233457117	0.0220420658047073
LMOD1	0.0926094260210072	0.120456026845938	0.133686157387541	0.182863557296127	0.0834970142544389	0.188593634821586	0.140287999035513	0.184192657377561	0.100039129801764	0.135278242716774
MTHFR	0.0546937140196967	0.0509860877498894	0.0463892128610537	0.0375350706885725	0.0452620756081883	0.063526010032468	0.0377991861081169	0.0643691885776281	0.048999661021565	0.0411361776294739
IGSF9	0.0150650560937977	0.0180655083087756	0.0225326203272631	0.0145405325912869	0.0113449525830687	0.0132917543881562	0.0110492887940232	0.016498698073118	0.0129899083035558	0.0151044570285648
PGM1	0.0638889458012328	0.0509758460595668	0.0232079113120171	0.0359044002583543	0.093000862111265	0.0471206459799321	0.0455155675746496	0.0361703256608727	0.0640419607508782	0.0333793691102889
NEXN	0.421341656018845	0.759167187000226	0.425818746984858	0.251569616202471	0.318319993697769	0.0761682959893412	0.192359842259504	0.406241949921524	0.269854289588155	0.109451719921124
METTL11B	0.557590495092795	0.740904268959222	0.591438734258646	0.455851317937733	0.529214396323739	0.452853950723155	0.448301035385305	0.820255500873943	0.527706889415841	0.322486703901296
MIR200A	0.947324208133415	0.95363925820874	0.920004843347036	0.905461415232063	0.906793591093741	0.953553271569265	0.954488370177827	0.845497204620732	0.86008707080026	0.953173317301821
RORC	0.272105821344944	0.518680126866542	0.350718227128307	0.138829033342725	0.191395411615988	0.0790225201085298	0.0880815719340604	0.374211902819893	0.179597846550989	0.0733643297060569
CGN	0.0304771411868085	0.0501192694309383	0.0361442623434691	0.0393177655111968	0.0320527264797914	0.0294472732566539	0.0233405475930567	0.0471729075051282	0.0332673425418267	0.0282449438062894
C1orf173	0.772351290353661	0.781711686466454	0.720630904570096	0.849385531613266	0.76388156250606	0.798287775443161	0.875282518281834	0.636397417949028	0.758291659977189	0.79938175494783
RSC1A1	0.888423207971407	0.907088763136754	0.906515948742206	0.911419034387403	0.898909534001521	0.85274290901135	0.943847351060458	0.925159384646558	0.936773724603252	0.880540821707751
RPS8	0.607902954786685	0.472255800023326	0.651773004135228	0.567987918289282	0.562994523039892	0.530227903488316	0.570674756648347	0.581410535601272	0.634182035421783	0.558771080869102
CD53	0.609843664359881	0.133287930022619	0.499520933466563	0.574920033291115	0.536811480020737	0.823523282150492	0.812589407407179	0.502286335098254	0.639071507829958	0.738458022040625
HIST2H2BE	0.0355473532543989	0.0294291973107301	0.0307790677373529	0.0285595444633349	0.0270175544642177	0.0247802954948012	0.0238873092804351	0.044455351967815	0.0331530717751208	0.0286211291965366
CTRC	0.618448403618178	0.830103423185026	0.407607128388466	0.369015145911807	0.523340118428105	0.260771826250825	0.273371965163636	0.821685183080544	0.762350686019639	0.26218624134807
QSOX1	0.0145374152599611	0.0188836919710122	0.0155135463822307	0.0125971819684986	0.0149322289346333	0.0110100105254902	0.0125614847595956	0.0193929397876423	0.0136935529157981	0.0144438605812894
EFNA1	0.577579919903378	0.639354414576527	0.564052929667644	0.426656135433433	0.46132355271696	0.386382300870739	0.509647075877364	0.60910911639201	0.45898474693066	0.39968170246742
TOR1AIP1	0.0222450917912146	0.0215245382890953	0.0266301890148716	0.0151363161826062	0.0155258764054355	0.0147507225168236	0.0123351801986237	0.0203100755546306	0.012775624574662	0.0146788971262631
CCBL2	0.132440709720242	0.165866621228638	0.0909308183479966	0.102947374510752	0.0935036974156567	0.10263806805831	0.133941217740318	0.0847404153340089	0.0736531123853358	0.148727223972956
ASH1L	0.0181978222834911	0.0270244860431782	0.0278887817375824	0.0199184489418368	0.024086923870459	0.0209199458229999	0.0303710505424187	0.0255944511298246	0.0198151493562306	0.0184916005623272
LPPR5	0.0698355292177747	0.0500046463404819	0.0161466926081257	0.0106995372797676	0.0271750841744356	0.0134367835500649	0.01062019550711	0.103302199898871	0.0356260475395071	0.0192118184487872
C1orf68	0.869300899839482	0.882460464808047	0.791445319561079	0.768740768887545	0.767530322149865	0.801413120589075	0.821695983291264	0.86360440445589	0.879203185475601	0.747787335132236
NECAP2	0.0167180698943965	0.0170882242864329	0.0209083163337137	0.012292807470216	0.0131842509458191	0.013697201863498	0.0131494202538591	0.0189649906947737	0.0116746966765022	0.0140423756969802
TAGLN2	0.0500486332018531	0.0333510264741218	0.0563253584668104	0.0340271278818037	0.0377506065373817	0.0362019984990388	0.0394191274566794	0.0455725860742956	0.0512504883535891	0.0613967324579243
C1orf201	0.94471249547593	0.964801145496655	0.956145716987088	0.951564323007395	0.943572885234801	0.954179574147313	0.951359092062836	0.958703941198132	0.927630185275561	0.946622656260709
DPYD	0.0178120605867495	0.0222548059968842	0.0187998474476205	0.0162989683624783	0.0237267922142024	0.0140862617836104	0.0182394668847142	0.0423070697236225	0.0174405503158323	0.0181051482370389
TCTEX1D4	0.988589893955957	0.985881351110806	0.986916196146882	0.988763437141984	0.987542711006781	0.989777295163034	0.988108258442698	0.984034819349291	0.989440291370369	0.987017848034007
THEM4	0.0179686815350345	0.0184868801760386	0.016876271333024	0.0124390848542996	0.0122556570864076	0.0124484965035151	0.0108968769441479	0.0232314781039534	0.0130064471682381	0.0112970433718715
LRRC42	0.0151545130073069	0.0151637662707665	0.0151804930716026	0.0102407744585237	0.00980811028341352	0.0104767762544019	0.00888945678759338	0.0182343208363659	0.0107005840364515	0.0128693586889461
DNAH14	0.0662225921969629	0.0618519960063651	0.0830139932692316	0.0695941425799281	0.0767205985936055	0.0649908825958096	0.0567075184686008	0.142982624698202	0.0562239096094463	0.0587693047558434
MARK1	0.05065064762782	0.0368135426703392	0.0631608667349498	0.0473171358970106	0.052094717924464	0.0406688444376422	0.0479730363551704	0.0641918177005893	0.0430428550183404	0.0452697043362507
C1orf53	0.0542425411534005	0.0740036257990546	0.0772722763588065	0.0445585896236543	0.046628482795113	0.0407966030284585	0.0420230141613944	0.0684308841153339	0.048637690304846	0.034710768731991
UQCRHL	0.39977700749942	0.418154363159302	0.52902689599871	0.359017358129176	0.384149924714043	0.309886670825833	0.435266845522282	0.408021764083237	0.398300762204301	0.346938953898172
SLAMF9	0.851773524370882	0.825067643049809	0.848979915425804	0.901344771803118	0.908580501095847	0.912191044754871	0.894219365935877	0.871578526311539	0.822196882459499	0.909409378256033
FCGR3A	0.783280448972764	0.799460997928481	0.826705567002065	0.722479840458935	0.718542203985946	0.740758061359793	0.816958264936932	0.792715741049448	0.804973656887275	0.665612490456901
OLFML3	0.768284754860457	0.842997010249387	0.635568923878558	0.856630047269295	0.802982531844133	0.910251864526933	0.897982692726478	0.646118861660912	0.822592101767485	0.915935789152281
S100A7L2	0.605056214816909	0.65931981508083	0.63863364636501	0.506843920616062	0.509805491028827	0.492108579747767	0.609234419435083	0.520969116333659	0.555786631928831	0.508985814841113
CLCC1	0.0293613135386089	0.0192182319867167	0.0467075448247097	0.0203015940850926	0.0266316192032472	0.0257966160817609	0.0187721431415385	0.0202898819341371	0.0281171989614901	0.0255079302434693
GPBP1L1	0.0435580722830859	0.0412626086933546	0.0546367268520733	0.0489270288778293	0.053142368346197	0.0371255742011988	0.0529932797949001	0.0444005782880891	0.0468232199094146	0.0389150702724609
RAB4A	0.0866667585030557	0.131950642606183	0.1205727266652	0.0656517497425331	0.0864617948376913	0.050963949067736	0.0428889342038545	0.1935460358219	0.107386914121865	0.0710402730825127
ZNF643	0.0290960559040917	0.0254416679626801	0.0353980539916435	0.0301090063840178	0.0255538352859548	0.0240543447139594	0.0129221224456311	0.0303686154103611	0.0196326144496408	0.0153423344694065
BCL2L15	0.495057878221249	0.654289632696149	0.478261196995165	0.203746533769356	0.277887082690589	0.116192936279467	0.120656844379076	0.606987520425273	0.500871976062274	0.114428424254869
SYT11	0.0699867160796283	0.054774436577818	0.032010821973287	0.0324494190489351	0.0376616352003645	0.0429199105975714	0.0419490506551656	0.0466756572499231	0.0309693573790333	0.0473842831951644
DUSP23	0.0151053536893837	0.0200941033795655	0.0190964071504815	0.0141658530400749	0.0120294917712951	0.0131927666431724	0.0101420043029172	0.0224851051413991	0.0149166216370733	0.0128645598380952
TMEM222	0.0253904623161625	0.0248717405622018	0.0362147224329733	0.0196287797380893	0.0185945543714083	0.0193008194972235	0.0206321609360313	0.0255372147275555	0.0202550646248803	0.0187840490770797
C1orf112	0.0348041485596295	0.0213729977243984	0.0238388031627199	0.014355072065863	0.0160672665366523	0.0163732683787661	0.0179063030713592	0.0269562940449379	0.018225696452594	0.0180795840442086
ATF6	0.92103275257127	0.877743930557967	0.884495633258776	0.855968069309599	0.872188178235381	0.876022683262968	0.915576321965825	0.896009995666701	0.86605482447572	0.884812596702776
LOC647121	0.477147629720601	0.486403032185153	0.4798659802214	0.423138739325039	0.279929834956244	0.34932065063415	0.267717736428508	0.47794998726454	0.464541267743947	0.364322916132672
RBP7	0.33497411440699	0.331827197745212	0.414929358174046	0.416327845734491	0.317927412633934	0.402481499070919	0.503628143332355	0.39504177947345	0.391272335689406	0.401809285011308
SFN	0.90457171317663	0.860415503795757	0.861275827720744	0.880811107238756	0.870959629977019	0.892131699677025	0.881687791848544	0.732244114346971	0.826254366476684	0.895148385716585
MIR92B	0.0611493140056908	0.0344451163181751	0.135578418879672	0.0155310808674473	0.0124260071685783	0.0133382503643869	0.0116676315141445	0.0171146519619698	0.011717709770677	0.0105649736613642
LINGO4	0.705282317213808	0.53007881193602	0.663535641079942	0.757193488464791	0.621680166593101	0.8055223979183	0.86004364703928	0.65309369779351	0.678638641656911	0.845409611508219
ACADM	0.269365393805078	0.416720846486679	0.301687706666988	0.0966956369532932	0.150879844276435	0.0538662015754643	0.0380104421988403	0.23045411625481	0.215996078107669	0.0667548517764935
C1orf27	0.874531436127461	0.897195599975979	0.937781741722723	0.946205321812843	0.934474271655385	0.932998440956777	0.952907599309958	0.906826637171341	0.948358763494439	0.913391182213192
MYBPH	0.495476197253976	0.361368760848947	0.478055136733671	0.636646045565656	0.552452630132627	0.658008015766991	0.731908337258084	0.587736991709926	0.596640551386029	0.637995843197098
SPRR2F	0.576381436603519	0.60122432239694	0.601953683149753	0.438734874118393	0.52867962268968	0.238834818671624	0.266425780716283	0.565887430697816	0.714636131396846	0.294590321784898
C1orf129	0.661311194808008	0.395154314363606	0.598717217540516	0.548447392467178	0.521253045650346	0.577373321544196	0.609835751982638	0.508324688364109	0.624127505142566	0.591016338204407
PM20D1	0.417650940757938	0.551989455306243	0.684055128430682	0.63839224306186	0.527756307672948	0.403584653789237	0.395805140769361	0.43298872659676	0.620439680858511	0.46657853386311
LOC127841	0.861679905501679	0.812951260899873	0.81706103743066	0.82833511575244	0.830640764174938	0.817812450474674	0.847849647304375	0.841713519537266	0.860054209372679	0.84401010107719
FAM131C	0.723360233259635	0.654521627217437	0.753334210149511	0.776368439545008	0.676954131526588	0.811046198395257	0.812473190599599	0.772279967158892	0.695567091127776	0.767846675963294
NLRP3	0.614248328812265	0.707348598594653	0.625728867319521	0.585367959024027	0.592833667754152	0.647194729216792	0.612646354015381	0.494044232085264	0.755561000396807	0.770617357847717
CYR61	0.0153425181798489	0.0174923682420692	0.0138763616785105	0.0121026184476334	0.0123847069061235	0.0125895645872473	0.0131125590924803	0.0183120502966646	0.0120814584652009	0.0129220252906137
APH1A	0.015955000783772	0.0199034200117333	0.0148431780428478	0.0117335329870026	0.012810301095118	0.0117684488632261	0.0132207852776078	0.0201439289592354	0.0110171141449252	0.013024898402623
C1orf141	0.912571273498294	0.905547941347527	0.909078680625905	0.929246396823162	0.919857401969309	0.93025117657713	0.941675295035195	0.921456884754039	0.890255207188763	0.924691054938204
CD1A	0.854992339641558	0.899203345442248	0.793585649180976	0.652249691278328	0.638874736285602	0.732385470430005	0.702641967458308	0.835732033005651	0.765745630848652	0.590306418689313
RPL11	0.0130411248750552	0.0182566907696134	0.022595892383516	0.0146318861318182	0.0148764955852581	0.0157490430036617	0.0131304499620578	0.0149637763993459	0.0166233000696359	0.0165754670623891
SNORD38A	0.33646441406383	0.282604821875387	0.338597508819655	0.387642201566061	0.355555617477503	0.352710935835777	0.451422176383711	0.348547159211884	0.329249233033695	0.395832718142054
DPH5	0.0190531825437948	0.017807482539155	0.0188556630772696	0.0154979205800329	0.015250335610267	0.0151425403021552	0.0135164875157778	0.0259847793475344	0.0156622489034538	0.0128113272054825
LOC400804	0.341416847962322	0.380149275996637	0.244412023963896	0.371927896672872	0.350758910194033	0.453789270983376	0.419058108695463	0.326746666731958	0.362837403098146	0.396583081115348
SNHG12	0.619036260254168	0.558673667211521	0.612113470637412	0.690785833648062	0.623688880378686	0.680165360615091	0.748681225430056	0.639304548961295	0.683654391352288	0.710025911899397
HYI	0.0614084413971278	0.0739368168129051	0.0408394132782677	0.0489635757754229	0.117574643931131	0.0850263071339376	0.0716266386785886	0.0485468131543286	0.130252616223548	0.122003511639339
ZNF281	0.0802893463573052	0.0753864655818155	0.0441223847552571	0.0267054478851993	0.0377373977056905	0.0412611875579046	0.0430945038527086	0.0582383702076317	0.0325402210453033	0.0358863189430388
SFRS4	0.821542326605044	0.847727391327973	0.882151751596382	0.910767012271389	0.875806927068971	0.937206277463996	0.933845542479983	0.873521839514995	0.91429010729281	0.900407191645492
C1orf43	0.0272438657698889	0.0226444402781446	0.0336999779754938	0.0143599947034285	0.0148679858018875	0.0200916154004239	0.0139584864331141	0.0255896167961288	0.0166770719597446	0.0148506049154253
RAB7L1	0.944968036154635	0.857937932404816	0.937547209424666	0.930745728740646	0.918848706415618	0.94770184081337	0.95743759175839	0.934564608286874	0.889278362390777	0.925816490783252
OR2T1	0.893749155553649	0.916633317596429	0.941044061193953	0.919990061250648	0.918414271583122	0.900751078022628	0.868132087661727	0.905036278296001	0.925619430674136	0.869507770865016
USP1	0.023470032793233	0.021303350530682	0.0208384083902317	0.0154126522311905	0.0158537217375804	0.0142493441810651	0.0154775249797227	0.0187546502492012	0.0144777438079442	0.0167238414685898
UOX	0.889639081264387	0.87162450041367	0.882881329217445	0.917072976518337	0.881247684907164	0.867510989238461	0.934662001968621	0.90254241060001	0.836238131887886	0.879299546098508
C1orf130	0.233088791300817	0.432540371357548	0.258865317385501	0.0729912246844181	0.152963986032599	0.0497911747018665	0.0766488651157351	0.197996839162939	0.0729227794788221	0.0822597830710352
C1orf212	0.918557042700413	0.856149370466664	0.831312900535567	0.82916836044383	0.83425845524491	0.849156839411546	0.885723540255403	0.840292609161807	0.866185616576659	0.824662071676898
ZBTB48	0.0232893491862929	0.0257000950174222	0.0327041577119225	0.0364526799760487	0.0178715148573122	0.0341663898732995	0.0187870381446044	0.0419480219266508	0.0214593226162994	0.0227494265548527
CD1E	0.15924368564922	0.0961826650654458	0.158452485732548	0.0667027625358073	0.0702806819059077	0.0699763449821545	0.0645411470032732	0.156356409490957	0.179513639249956	0.0722793886700769
L1TD1	0.150542196567558	0.205953284301847	0.21255715825071	0.233613023506659	0.216003556021452	0.167989162402687	0.272624765777666	0.144256783529507	0.17973189312365	0.484238124034082
C1orf156	0.0377161249558697	0.0319204312389162	0.0316496425695551	0.0341864893280425	0.0242512624040335	0.0375434182992427	0.0243326594009029	0.0382222414276005	0.0334776280304635	0.0295598359238813
RGS13	0.893913898940015	0.895022950547243	0.939840611182399	0.919655450633757	0.895923582833815	0.916264042715635	0.849581412699572	0.882569165294837	0.866872297874472	0.898164683916383
HDAC1	0.0156348950965552	0.0162739836050983	0.0202796451504402	0.0129288982722925	0.0155803648488948	0.0118699581661808	0.0109339595864022	0.0175902414957684	0.0120895083902495	0.0150459644770511
FMOD	0.215104289799748	0.280186603622193	0.183706849097651	0.0720039657429426	0.113109089965235	0.0600750462966704	0.215390991162788	0.15710337950444	0.191998853683427	0.0540309550198789
LOC492303	0.0741479492982303	0.0434668383125046	0.0480538522486502	0.032178237289797	0.0590104114518556	0.039783401491088	0.037723752970519	0.0560289845800762	0.0616747715767033	0.0298873665205427
OR1C1	0.944984306641089	0.949019973140676	0.92913987047522	0.848616573096654	0.856967789434734	0.938888474494484	0.856867950500861	0.918735696256815	0.945592157329998	0.868496784271913
ISG15	0.770356237962964	0.651185026558682	0.703718636627269	0.759557034247003	0.710715040125722	0.740016263918454	0.784362857222175	0.69367800450169	0.731082873158697	0.713444933064999
DYRK3	0.0114710587941765	0.0117495387733488	0.0156426769975391	0.0116465726273731	0.0105755739319349	0.00908058524321375	0.00936594912837891	0.0153038108205509	0.0110868319652464	0.0114418457359137
HMGB4	0.800985517631005	0.843079892590406	0.816004098695176	0.811170476314254	0.70257283410412	0.843003478812618	0.846967268590301	0.845688120045092	0.855389502636545	0.802633363825767
ADAM30	0.963990796073089	0.966994446387138	0.951488908431706	0.966866223223778	0.955240878516003	0.969922172714902	0.982207505718289	0.949655478223317	0.961729374707404	0.961551141477079
LEPROT	0.126992235413594	0.127690446712707	0.0757457625764939	0.0724718022275506	0.0651585299760935	0.0740273787744507	0.0972131346790776	0.0852757733767933	0.0795412625801548	0.0866184050669398
SDHB	0.0115006371497684	0.0143955015047265	0.0144453483056108	0.00908342287859471	0.0131876119113135	0.00986237515459184	0.0092808291078981	0.0165556850358966	0.0111458620865213	0.00944396058717233
ROBLD3	0.0392048216852241	0.0378339559243811	0.0445346716280879	0.0263962150204068	0.0243866791833933	0.0240820519337809	0.0268700487579163	0.0316458149590414	0.0333755837361689	0.0398710508339564
RHBG	0.0583933398505438	0.0972027426135746	0.0779113649795077	0.0409221205590208	0.0457072764799481	0.0402213146464033	0.0416323341838267	0.0581335674774802	0.0547058332013788	0.0336907885635854
HNRNPCL1	0.852664076214216	0.867016891824108	0.816284283671327	0.816689575369191	0.849129708195287	0.87639163065634	0.868481180745553	0.829518508344106	0.872133242171836	0.824284983347665
PPP1R8	0.929171663488221	0.940882019865322	0.961062283539531	0.956841478792444	0.939704187717506	0.948900942421538	0.954292782003988	0.907322051288936	0.962339792717596	0.92311163849438
CYB5R1	0.915950642504202	0.923495732324338	0.920158974254425	0.905493777725476	0.907371466353792	0.911154770063016	0.946421088363334	0.936959188018816	0.846048048524193	0.910179965659214
[truncated: 13,990 more rows]
