# Supplementary material for: Pain - related methylation driver genes affect the prognosis of pancreatic cancer patients by altering immune function and perineural infiltration
Source: Front Genet. 2025 Oct 8;16:1600883. doi: 10.3389/fgene.2025.1600883 (PMC12540144; doi:10.3389/fgene.2025.1600883)
Supplement: Supplementary file 7 [file DataSheet2.zip › wgcna.txt]

Gene	dynamicModule	mergeModule
IL1RN	magenta	magenta
KCNK5	greenyellow	greenyellow
BCL2L15	green	blue
PLBD1	blue	blue
HKDC1	green	blue
PROM2	magenta	magenta
CTSH	lightgreen	lightgreen
ANXA3	magenta	magenta
IL32	pink	cyan
HSD17B2	green	blue
COL17A1	purple	magenta
PEMT	midnightblue	midnightblue
ABCC3	blue	blue
CTSE	blue	blue
CARD6	turquoise	turquoise
HHLA2	green	blue
BDH2	turquoise	turquoise
DAPP1	brown	brown
FN3K	pink	cyan
ANXA4	greenyellow	greenyellow
SERPINA4	greenyellow	greenyellow
GIPC2	green	blue
ADAM28	blue	blue
ENC1	turquoise	turquoise
SH3RF2	blue	blue
KCNJ15	greenyellow	greenyellow
LAMB3	purple	magenta
CASP4	turquoise	turquoise
PLEK2	blue	blue
SLC7A7	turquoise	turquoise
CEACAM6	green	blue
LRRC23	lightyellow	cyan
ACSL5	green	blue
CA12	blue	blue
SEL1L3	turquoise	turquoise
PDZK1IP1	blue	blue
APOBEC3C	brown	brown
ITGB6	purple	magenta
OASL	lightgreen	lightgreen
RASEF	green	blue
TGFA	purple	magenta
IL18	turquoise	turquoise
DEFB1	grey	grey
CASP1	brown	brown
KRT7	purple	magenta
SAMD9L	lightgreen	lightgreen
IFI44	lightgreen	lightgreen
IFI16	yellow	lightcyan
MARCO	tan	royalblue
LGALS9	lightgreen	lightgreen
PTAFR	tan	royalblue
KCNN4	magenta	magenta
AHNAK2	purple	magenta
HNMT	turquoise	turquoise
TMPRSS4	blue	blue
RHOV	magenta	magenta
VCAM1	brown	brown
MMP7	lightgreen	lightgreen
TM4SF1	purple	magenta
TNFSF10	lightgreen	lightgreen
TNFRSF10A	turquoise	turquoise
LYPD6B	greenyellow	greenyellow
DHCR24	blue	blue
CHST4	greenyellow	greenyellow
ANXA2	magenta	magenta
CLCF1	magenta	magenta
MMP12	tan	royalblue
MST1R	blue	blue
CAPG	magenta	magenta
SEMA7A	turquoise	turquoise
GPRC5A	blue	blue
NCF2	tan	royalblue
FGD6	turquoise	turquoise
C6orf141	greenyellow	greenyellow
PAQR5	turquoise	turquoise
RHPN2	blue	blue
SERPINA5	greenyellow	greenyellow
MPZL2	purple	magenta
EPHA2	purple	magenta
SERPINB8	turquoise	turquoise
CLDN2	greenyellow	greenyellow
GPR132	brown	brown
SP100	turquoise	turquoise
ZFP36L1	turquoise	turquoise
TLR3	greenyellow	greenyellow
LY75	turquoise	turquoise
GPRC5B	greenyellow	greenyellow
PPP1R18	yellow	lightcyan
VSIG2	blue	blue
LIPH	blue	blue
OLFM4	blue	blue
SLC6A20	green	blue
PDGFC	yellow	lightcyan
IFI27	lightgreen	lightgreen
GSTP1	magenta	magenta
GBP2	turquoise	turquoise
MLKL	turquoise	turquoise
EPS8L1	blue	blue
SELPLG	brown	brown
REST	turquoise	turquoise
LAMP3	brown	brown
STXBP1	midnightblue	midnightblue
TNFRSF10B	blue	blue
INAVA	blue	blue
TRPV6	greenyellow	greenyellow
PCED1B	brown	brown
PSMB9	brown	brown
LAMA3	purple	magenta
NAA38	lightyellow	cyan
FBP1	green	blue
CASP10	turquoise	turquoise
ADM2	blue	blue
LRG1	greenyellow	greenyellow
SLC38A5	pink	cyan
EPSTI1	lightgreen	lightgreen
GADD45G	lightyellow	cyan
YAP1	turquoise	turquoise
CA2	green	blue
F2RL1	green	blue
C3orf52	blue	blue
SLC41A2	green	blue
LGALS4	darkred	darkred
IL22RA1	darkturquoise	darkturquoise
SMAD3	blue	blue
SLC66A3	turquoise	turquoise
GJB3	magenta	magenta
GBP1	tan	royalblue
MYEOV	blue	blue
TRIM5	turquoise	turquoise
CTSS	tan	royalblue
POF1B	green	blue
LGALS3	blue	blue
OLR1	tan	royalblue
OAS2	lightgreen	lightgreen
C6orf132	blue	blue
PLPP2	blue	blue
SH2D3A	magenta	magenta
BCL2L14	darkred	darkred
SH2D4A	blue	blue
IFIT2	lightgreen	lightgreen
NOTCH2	turquoise	turquoise
OSBPL3	blue	blue
TRIP6	magenta	magenta
SYP	pink	cyan
TACSTD2	magenta	magenta
PIGR	green	blue
BICC1	yellow	lightcyan
ALOX5	blue	blue
OSCAR	tan	royalblue
CRYBG1	turquoise	turquoise
MUC1	blue	blue
ANKRD22	blue	blue
PLEKHN1	magenta	magenta
SFTA2	magenta	magenta
TMBIM1	blue	blue
TMEM139	magenta	magenta
PSMB8	brown	brown
PIK3AP1	greenyellow	greenyellow
CCRL2	green	blue
RTP4	lightgreen	lightgreen
SYT7	pink	cyan
OR2I1P	tan	royalblue
SULT1C2	blue	blue
DNAJC30	pink	cyan
KRT17	purple	magenta
SERPING1	greenyellow	greenyellow
NGEF	magenta	magenta
GALM	green	blue
EZR	magenta	magenta
FUT6	blue	blue
ANXA10	blue	blue
COTL1	brown	brown
CLDN23	blue	blue
ADGRL1	pink	cyan
TCIRG1	blue	blue
CARD16	brown	brown
GCNT3	green	blue
B4GAT1	pink	cyan
VAMP8	magenta	magenta
CAPZA1	turquoise	turquoise
SFN	magenta	magenta
ADGRF1	blue	blue
NENF	cyan	cyan
S100A11	magenta	magenta
TAP1	brown	brown
TRIM31	blue	blue
HLA-B	brown	brown
FRMD4B	turquoise	turquoise
MBOAT1	blue	blue
RAB36	cyan	cyan
UNC13D	magenta	magenta
PRSS3	darkturquoise	darkturquoise
IL15RA	lightgreen	lightgreen
VILL	blue	blue
OGFOD3	cyan	cyan
CARD11	blue	blue
FRAS1	greenyellow	greenyellow
ADGRG6	green	blue
ANTXR2	turquoise	turquoise
RIPK2	turquoise	turquoise
CFTR	greenyellow	greenyellow
CYP4F11	greenyellow	greenyellow
GCKR	blue	blue
BAZ1A	turquoise	turquoise
MECOM	blue	blue
ARL14	green	blue
CAV2	purple	magenta
TMEM63A	blue	blue
IFIT3	lightgreen	lightgreen
LDLR	blue	blue
RHBDL2	blue	blue
IFI44L	lightgreen	lightgreen
CYP2C18	green	blue
RPH3AL	midnightblue	midnightblue
CNN2	red	lightcyan
NRM	red	lightcyan
FUT3	blue	blue
FLRT3	turquoise	turquoise
TOR4A	blue	blue
TMEM92	blue	blue
LAMC2	purple	magenta
ST6GALNAC1	darkred	darkred
MXRA5	red	lightcyan
RHOD	magenta	magenta
PRSS8	magenta	magenta
IGSF9	blue	blue
CASP8	turquoise	turquoise
GRHL2	green	blue
AFAP1L2	turquoise	turquoise
RAB38	purple	magenta
CYB5D2	pink	cyan
INPP4B	turquoise	turquoise
B2M	lightgreen	lightgreen
BIRC3	brown	brown
EHD4	turquoise	turquoise
RSU1	yellow	lightcyan
POU5F1	blue	blue
TPM4	red	lightcyan
SAMD9	lightgreen	lightgreen
TSPYL2	lightyellow	cyan
RALB	turquoise	turquoise
ALDH3B1	magenta	magenta
FCGR2B	brown	brown
RAB42	tan	royalblue
NECAB3	lightyellow	cyan
ABTB2	turquoise	turquoise
IGSF3	grey	grey
ZNF185	purple	magenta
MITF	yellow	lightcyan
RIPK3	blue	blue
GPX8	red	lightcyan
TRIM21	lightgreen	lightgreen
SPATS2L	turquoise	turquoise
IGF2BP2	purple	magenta
THAP7	lightyellow	cyan
GJB2	red	lightcyan
PLSCR1	lightgreen	lightgreen
MUC5B	greenyellow	greenyellow
SPP1	greenyellow	greenyellow
GATM	darkturquoise	darkturquoise
CYS1	greenyellow	greenyellow
TMEM51	turquoise	turquoise
NMI	lightgreen	lightgreen
GJB1	greenyellow	greenyellow
ADGRE5	blue	blue
CDH3	purple	magenta
CD40	brown	brown
TNFSF13	green	blue
ANXA11	magenta	magenta
MTURN	midnightblue	midnightblue
RAC2	brown	brown
DOCK5	magenta	magenta
COL10A1	red	lightcyan
ITGB4	magenta	magenta
NDUFAF8	darkgreen	darkgreen
SP110	brown	brown
MYD88	turquoise	turquoise
LRRN1	turquoise	turquoise
IFFO2	yellow	lightcyan
FERMT1	turquoise	turquoise
MMP1	grey	grey
DHRS9	blue	blue
CXCL11	tan	royalblue
TRIP10	magenta	magenta
SLC52A3	blue	blue
CPNE8	turquoise	turquoise
SLC28A3	greenyellow	greenyellow
ADRA2A	greenyellow	greenyellow
TRIM29	magenta	magenta
CFI	greenyellow	greenyellow
HNF1B	greenyellow	greenyellow
GABRP	grey	grey
MYO1E	turquoise	turquoise
FOXP4	pink	cyan
TSPAN14	turquoise	turquoise
SLC34A2	greenyellow	greenyellow
C12orf57	darkred	darkred
TLR1	brown	brown
CYBA	magenta	magenta
TFPI	turquoise	turquoise
CXCL17	blue	blue
PCSK5	yellow	lightcyan
EFNB1	blue	blue
PLAUR	red	lightcyan
TNFAIP8	brown	brown
TMEM243	brown	brown
PMEPA1	purple	magenta
CCL18	tan	royalblue
CD58	grey	grey
OAF	black	black
SMOC1	cyan	cyan
SLC15A1	greenyellow	greenyellow
P4HTM	cyan	cyan
CDC42EP1	blue	blue
MSN	turquoise	turquoise
ZER1	lightyellow	cyan
OAS3	lightgreen	lightgreen
INSIG2	purple	magenta
PCSK1N	cyan	cyan
TCN1	greenyellow	greenyellow
BATF2	lightgreen	lightgreen
HAPLN3	lightcyan	lightcyan
CCDC88C	brown	brown
ANO6	turquoise	turquoise
FMO1	yellow	lightcyan
CDKN2AIPNL	pink	cyan
AP1S3	purple	magenta
TRPV4	salmon	salmon
CD44	turquoise	turquoise
WNT4	cyan	cyan
PELP1	pink	cyan
KLF5	green	blue
CEMIP	blue	blue
TMPRSS3	blue	blue
CD300LF	tan	royalblue
ITGB2	royalblue	royalblue
CLDN10	greenyellow	greenyellow
PNP	blue	blue
APOL1	purple	magenta
STAT6	turquoise	turquoise
IQGAP2	green	blue
RASSF3	turquoise	turquoise
LMO4	green	blue
PLIN3	turquoise	turquoise
GALNT5	blue	blue
VAMP2	pink	cyan
DRAM1	yellow	lightcyan
KRTCAP3	royalblue	royalblue
TRIB2	turquoise	turquoise
STEAP3	purple	magenta
KIAA1217	red	lightcyan
MALL	purple	magenta
KITLG	turquoise	turquoise
GATA4	blue	blue
CYP2S1	blue	blue
SDCBP2	blue	blue
S100A14	magenta	magenta
ITPRID2	turquoise	turquoise
ARHGAP42	turquoise	turquoise
CD2AP	turquoise	turquoise
TCF7L2	green	blue
MRPS26	darkgreen	darkgreen
GIMAP2	brown	brown
AHR	turquoise	turquoise
TNFSF11	turquoise	turquoise
TMC5	green	blue
PSCA	magenta	magenta
RASAL1	blue	blue
SLC44A4	blue	blue
METTL7B	green	blue
TMSB4X	brown	brown
ADORA1	midnightblue	midnightblue
TP53I3	magenta	magenta
TCIM	turquoise	turquoise
SLC35F2	purple	magenta
RAP1GAP2	midnightblue	midnightblue
CAPN8	blue	blue
PRR5L	yellow	lightcyan
CLDN1	lightgreen	lightgreen
EPS8	turquoise	turquoise
PPARG	blue	blue
LGALS2	greenyellow	greenyellow
MET	purple	magenta
SLC44A2	turquoise	turquoise
SYK	brown	brown
EPDR1	turquoise	turquoise
BCAT2	lightyellow	cyan
BCAS1	darkred	darkred
LSP1	brown	brown
XAF1	lightgreen	lightgreen
ERBB2	grey	grey
ITPR3	purple	magenta
DUOX2	green	blue
SLC25A24	turquoise	turquoise
QDPR	midnightblue	midnightblue
CXCL5	red	lightcyan
PARP4	turquoise	turquoise
TMEM97	darkturquoise	darkturquoise
ACTR3	turquoise	turquoise
RAB26	pink	cyan
SLC49A3	grey	grey
BCL10	blue	blue
MSX2	blue	blue
PODXL2	pink	cyan
KCNH2	pink	cyan
COPRS	pink	cyan
MICA	pink	cyan
TXNL4A	pink	cyan
FRMD6	red	lightcyan
DNAJC22	green	blue
ANPEP	green	blue
RPS6KA1	blue	blue
AQP5	darkgreen	darkgreen
MMP14	lightcyan	lightcyan
SEC11C	pink	cyan
SLC22A3	purple	magenta
PARP14	lightgreen	lightgreen
SNAP25	pink	cyan
DOK5	yellow	lightcyan
PGM2L1	turquoise	turquoise
NR1H3	pink	cyan
CD24	greenyellow	greenyellow
HLA-DMA	brown	brown
MYOF	turquoise	turquoise
KRT19	magenta	magenta
SP140L	turquoise	turquoise
TRIM22	brown	brown
TNFRSF12A	magenta	magenta
HDAC5	cyan	cyan
RAC3	pink	cyan
SWI5	pink	cyan
B3GNT7	green	blue
MSLN	blue	blue
CRYBG2	magenta	magenta
OAS1	lightgreen	lightgreen
NEURL3	greenyellow	greenyellow
DDX60	lightgreen	lightgreen
AKR1C3	green	blue
MACC1	blue	blue
ERP29	cyan	cyan
PLEKHS1	greenyellow	greenyellow
CLEC5A	red	lightcyan
UBE2O	cyan	cyan
KLK11	midnightblue	midnightblue
NECTIN4	blue	blue
IFIH1	lightgreen	lightgreen
HPGDS	black	black
HSH2D	brown	brown
DCAKD	pink	cyan
PLA2G4A	green	blue
KCNQ1	pink	cyan
ADAM9	turquoise	turquoise
BCAM	pink	cyan
CXCR3	brown	brown
PSMB10	brown	brown
CMTM7	salmon	salmon
ECM1	blue	blue
MMP28	magenta	magenta
SULF1	red	lightcyan
ARPC2	turquoise	turquoise
PLCD3	blue	blue
NT5C3B	pink	cyan
SMPDL3B	green	blue
RAB27B	green	blue
LCK	brown	brown
FBLIM1	yellow	lightcyan
ZNF267	turquoise	turquoise
ZNF217	turquoise	turquoise
TNFSF13B	tan	royalblue
ATP6V0E2	pink	cyan
LAD1	blue	blue
DGKA	brown	brown
RNF149	turquoise	turquoise
PLS3	yellow	lightcyan
PTPRN2	cyan	cyan
PLPPR2	pink	cyan
ITGAX	royalblue	royalblue
CEMIP2	turquoise	turquoise
FNDC4	lightcyan	lightcyan
CYP2C9	blue	blue
OSCP1	pink	cyan
LPCAT2	purple	magenta
TRAM1	turquoise	turquoise
TRIM38	brown	brown
RNASE2	tan	royalblue
BTN3A2	brown	brown
STEAP1	turquoise	turquoise
TREM1	tan	royalblue
TOM1L2	pink	cyan
BATF	blue	blue
FOXQ1	blue	blue
FER1L6	green	blue
JAG1	turquoise	turquoise
MUC5AC	green	blue
TSPAN6	turquoise	turquoise
MPZL3	purple	magenta
USP20	pink	cyan
MGST1	salmon	salmon
TSPAN8	darkred	darkred
VSIG1	blue	blue
DLGAP5	salmon	salmon
UCK1	lightyellow	cyan
EPHB6	grey	grey
ANXA5	turquoise	turquoise
STAT1	tan	royalblue
LGR4	green	blue
MYORG	green	blue
EHD2	lightcyan	lightcyan
BLNK	brown	brown
EDNRA	red	lightcyan
PLEKHA7	blue	blue
TNFSF9	grey	grey
CHI3L1	tan	royalblue
SLC8B1	pink	cyan
GLI2	yellow	lightcyan
FAM174A	lightyellow	cyan
IRF2BP1	lightyellow	cyan
PLEKHB1	pink	cyan
TUBA1C	salmon	salmon
TAP2	brown	brown
SMAGP	blue	blue
SLC15A3	tan	royalblue
ADAM8	magenta	magenta
RUNX1	red	lightcyan
ITGA6	turquoise	turquoise
S100A10	magenta	magenta
GGT6	greenyellow	greenyellow
PARD6B	blue	blue
TMC7	blue	blue
KANK4	red	lightcyan
NAT14	lightyellow	cyan
CCL28	greenyellow	greenyellow
RAB7B	yellow	lightcyan
CCNYL1	turquoise	turquoise
FUT4	green	blue
DCXR	darkgreen	darkgreen
CAPN5	blue	blue
CTSB	red	lightcyan
EFNA4	blue	blue
SPDEF	darkred	darkred
IRAG2	brown	brown
ADAMTSL4	red	lightcyan
TPBG	red	lightcyan
HS3ST1	blue	blue
PRSS1	darkturquoise	darkturquoise
LY6E	lightgreen	lightgreen
FZD2	lightcyan	lightcyan
ITGAM	tan	royalblue
UBE2L6	lightgreen	lightgreen
MOB1A	turquoise	turquoise
TPM3	turquoise	turquoise
ARAP2	turquoise	turquoise
ELP5	pink	cyan
SLC16A5	magenta	magenta
VCL	yellow	lightcyan
RRM2	salmon	salmon
ARHGAP27	blue	blue
PROSER2	purple	magenta
TC2N	turquoise	turquoise
LACTB	turquoise	turquoise
AJUBA	turquoise	turquoise
MICB	turquoise	turquoise
HK3	royalblue	royalblue
DKK1	turquoise	turquoise
UBASH3B	turquoise	turquoise
SEMA4A	brown	brown
FXR2	pink	cyan
SFRP2	yellow	lightcyan
GBP4	tan	royalblue
VWA2	green	blue
CPE	cyan	cyan
LIMS1	yellow	lightcyan
SOX12	pink	cyan
ST3GAL1	turquoise	turquoise
ISM1	red	lightcyan
GPR160	green	blue
TMPRSS2	blue	blue
ANO1	purple	magenta
GNG4	midnightblue	midnightblue
SSR4	cyan	cyan
C4BPB	darkred	darkred
TOLLIP	midnightblue	midnightblue
SGSM2	lightyellow	cyan
CST2	yellow	lightcyan
RSAD2	lightgreen	lightgreen
RILP	pink	cyan
ARL4C	red	lightcyan
PLAU	red	lightcyan
ADD3	turquoise	turquoise
CREB3L1	darkred	darkred
CGAS	turquoise	turquoise
MFAP2	lightcyan	lightcyan
CHMP2B	turquoise	turquoise
CD300C	tan	royalblue
RASSF5	brown	brown
P3H2	turquoise	turquoise
MUC20	blue	blue
CLIC1	blue	blue
CYP4F12	blue	blue
C1QL1	midnightblue	midnightblue
PRSS2	darkturquoise	darkturquoise
SEZ6L2	pink	cyan
QTRT1	lightyellow	cyan
MYBL2	salmon	salmon
EVPL	blue	blue
SNX7	turquoise	turquoise
S100A16	magenta	magenta
SERPINF2	cyan	cyan
GLI1	black	black
SLC2A10	turquoise	turquoise
MYO5C	green	blue
PATL1	turquoise	turquoise
CCDC8	yellow	lightcyan
TJP3	blue	blue
SGPP2	green	blue
CHP1	green	blue
ARVCF	cyan	cyan
EDN1	yellow	lightcyan
MCEMP1	tan	royalblue
LYZ	green	blue
KCP	blue	blue
GPR157	turquoise	turquoise
KPNA7	blue	blue
MR1	turquoise	turquoise
CCDC198	greenyellow	greenyellow
FAS	turquoise	turquoise
EMC10	cyan	cyan
UBA7	brown	brown
HTRA3	red	lightcyan
MXD4	pink	cyan
C7orf50	darkgreen	darkgreen
CD1A	royalblue	royalblue
NR5A2	greenyellow	greenyellow
SYT12	purple	magenta
SNX33	turquoise	turquoise
TNFRSF10D	turquoise	turquoise
AC055839.2	cyan	cyan
SH3BP4	turquoise	turquoise
TSKU	red	lightcyan
PTK6	magenta	magenta
CTHRC1	red	lightcyan
RHOC	magenta	magenta
CXCL8	red	lightcyan
NIBAN1	grey60	grey60
RPS6KA4	blue	blue
CMPK1	green	blue
RAB32	yellow	lightcyan
DDX60L	lightgreen	lightgreen
MVP	blue	blue
SLAMF7	brown	brown
ABHD4	turquoise	turquoise
CCDC68	green	blue
NECAP2	royalblue	royalblue
AMIGO2	turquoise	turquoise
DAB2	black	black
EPS8L3	blue	blue
PRAG1	turquoise	turquoise
HTR1D	turquoise	turquoise
TES	purple	magenta
BEX3	pink	cyan
OSMR	turquoise	turquoise
ATP6AP1	pink	cyan
CTSZ	tan	royalblue
HNF4G	green	blue
CLDN18	blue	blue
VASP	magenta	magenta
RAB11FIP5	turquoise	turquoise
MOB3B	turquoise	turquoise
VDR	red	lightcyan
ADAMTS12	red	lightcyan
TSPAN15	blue	blue
GALNT10	turquoise	turquoise
BCL2A1	brown	brown
FGFRL1	magenta	magenta
KLHL22	pink	cyan
ITGA2	turquoise	turquoise
HAVCR2	tan	royalblue
GALNT14	grey	grey
SRPX2	red	lightcyan
STK17A	brown	brown
IRAK2	turquoise	turquoise
MORN4	pink	cyan
HLA-DMB	brown	brown
CLMN	greenyellow	greenyellow
NFKBIE	pink	cyan
BMP4	blue	blue
NCEH1	turquoise	turquoise
PRR15	blue	blue
PTOV1	lightyellow	cyan
OSTF1	turquoise	turquoise
FGFR2	greenyellow	greenyellow
RNF135	turquoise	turquoise
ONECUT3	midnightblue	midnightblue
CMPK2	lightgreen	lightgreen
RBPMS	grey60	grey60
AKAP7	greenyellow	greenyellow
PICALM	turquoise	turquoise
SH3BGRL3	magenta	magenta
GMNN	greenyellow	greenyellow
SLC22A17	pink	cyan
GLIPR1	brown	brown
CAP1	turquoise	turquoise
CDK2	turquoise	turquoise
HLA-F	brown	brown
PLAAT4	lightgreen	lightgreen
PTMA	turquoise	turquoise
PML	magenta	magenta
RARB	turquoise	turquoise
EPN3	blue	blue
PLA2G7	tan	royalblue
TNIK	green	blue
PIK3CG	brown	brown
FCER1G	tan	royalblue
AQP9	tan	royalblue
ISLR	lightcyan	lightcyan
SYTL2	green	blue
XDH	lightgreen	lightgreen
SLC4A4	greenyellow	greenyellow
ATP6V0A1	cyan	cyan
EEPD1	green	blue
TBC1D4	brown	brown
SNTB1	turquoise	turquoise
RESF1	turquoise	turquoise
STS	turquoise	turquoise
GNG12	turquoise	turquoise
APBB1IP	brown	brown
ABLIM3	purple	magenta
MSR1	tan	royalblue
TMEM50A	turquoise	turquoise
RDH10	turquoise	turquoise
CTNNA1	turquoise	turquoise
PPIC	red	lightcyan
GNAZ	midnightblue	midnightblue
MAP4K4	turquoise	turquoise
PLD1	greenyellow	greenyellow
POLD4	blue	blue
GRTP1	blue	blue
ALOX5AP	tan	royalblue
ARFGEF3	cyan	cyan
CRYZ	turquoise	turquoise
EML4	turquoise	turquoise
PDE7A	brown	brown
CTSC	tan	royalblue
KRT15	magenta	magenta
SLC25A4	midnightblue	midnightblue
SCNN1A	darkred	darkred
RHBDD2	cyan	cyan
MUC6	greenyellow	greenyellow
GALNT6	green	blue
WWC2	turquoise	turquoise
DNMBP	green	blue
PTDSS2	lightyellow	cyan
GPR137B	yellow	lightcyan
ABCA2	lightyellow	cyan
CCL22	brown	brown
SLC29A4	pink	cyan
IRF8	brown	brown
VANGL1	yellow	lightcyan
HCK	royalblue	royalblue
ERN2	blue	blue
SNAPC4	lightyellow	cyan
SPN	brown	brown
PELI1	turquoise	turquoise
TSPAN7	pink	cyan
UGT2A3	green	blue
STK26	turquoise	turquoise
DIO2	red	lightcyan
GNA15	magenta	magenta
MAN2B1	tan	royalblue
MAP3K1	brown	brown
TRIM54	darkgreen	darkgreen
CAPN1	magenta	magenta
CDCA7	green	blue
ACSF2	magenta	magenta
CDK6	purple	magenta
ACOT9	turquoise	turquoise
CRTC1	lightyellow	cyan
MMP11	lightcyan	lightcyan
CASTOR2	cyan	cyan
PHYHD1	grey	grey
RETN	tan	royalblue
UST	turquoise	turquoise
SLFN13	salmon	salmon
TEP1	turquoise	turquoise
JPT1	magenta	magenta
DPM3	darkgreen	darkgreen
CXCL6	greenyellow	greenyellow
IL1RAP	turquoise	turquoise
AKR1B10	greenyellow	greenyellow
EFNB2	turquoise	turquoise
CYBB	royalblue	royalblue
RBMS2	turquoise	turquoise
DIAPH1	turquoise	turquoise
CYP2J2	blue	blue
SNX6	turquoise	turquoise
SERPINB2	red	lightcyan
TNS4	salmon	salmon
FUT2	blue	blue
PRRX1	red	lightcyan
BNIP5	green	blue
LPAR5	blue	blue
THOP1	darkgreen	darkgreen
PROM1	green	blue
FAM111A	turquoise	turquoise
ADAM10	turquoise	turquoise
FCGR3A	tan	royalblue
DDX58	lightgreen	lightgreen
MFAP5	yellow	lightcyan
ANXA8	purple	magenta
PRDX1	turquoise	turquoise
FERMT3	brown	brown
RBMS1	yellow	lightcyan
ADA	brown	brown
NQO1	blue	blue
SLC45A3	blue	blue
TTC7A	purple	magenta
DPP3	turquoise	turquoise
MYH9	red	lightcyan
ETV7	lightgreen	lightgreen
CD84	royalblue	royalblue
SOX4	turquoise	turquoise
IL2RG	brown	brown
WNT5A	red	lightcyan
ANLN	salmon	salmon
UNC93B1	magenta	magenta
SUGCT	red	lightcyan
NRAS	turquoise	turquoise
PRSS21	grey	grey
ALDH3A1	blue	blue
SULT2B1	purple	magenta
ERP27	darkturquoise	darkturquoise
TMEM175	lightyellow	cyan
TREM2	tan	royalblue
RHBDF1	magenta	magenta
COQ4	lightyellow	cyan
CAT	turquoise	turquoise
DPYD	turquoise	turquoise
SERPINB9	brown	brown
CIITA	brown	brown
STX19	darkred	darkred
MX2	lightgreen	lightgreen
DTX1	brown	brown
COL6A3	red	lightcyan
WNT2	red	lightcyan
COL8A2	red	lightcyan
PLLP	blue	blue
GOLGA7B	pink	cyan
CXCL10	tan	royalblue
COMP	yellow	lightcyan
MUCL3	blue	blue
MYRF	blue	blue
NPTX1	yellow	lightcyan
TGIF1	salmon	salmon
KRT16	purple	magenta
LRPAP1	lightyellow	cyan
MX1	lightgreen	lightgreen
CACNA1H	lightyellow	cyan
RRAS	magenta	magenta
SLC9A1	blue	blue
PPP1R1B	grey	grey
BHLHE40	turquoise	turquoise
NET1	turquoise	turquoise
CFLAR	turquoise	turquoise
FA2H	blue	blue
METTL16	pink	cyan
ARAP3	turquoise	turquoise
KLK1	darkturquoise	darkturquoise
LIMA1	green	blue
GALNT7	green	blue
GPNMB	tan	royalblue
SLC36A1	black	black
CSTA	salmon	salmon
BRD3OS	pink	cyan
TANC1	turquoise	turquoise
OVOL1	blue	blue
BCL2L12	salmon	salmon
SRD5A3	blue	blue
LAP3	tan	royalblue
TCEAL3	pink	cyan
CTDSP1	blue	blue
ADAMTS10	yellow	lightcyan
DZIP3	pink	cyan
CBFA2T2	cyan	cyan
PROCR	yellow	lightcyan
IYD	darkred	darkred
EVC	yellow	lightcyan
TMOD3	turquoise	turquoise
CHPT1	green	blue
NTN4	greenyellow	greenyellow
NEK7	turquoise	turquoise
NRSN2	cyan	cyan
SURF2	darkgreen	darkgreen
ELK3	turquoise	turquoise
LMO7	blue	blue
CFH	black	black
FHL2	blue	blue
WWTR1	yellow	lightcyan
SDC4	magenta	magenta
EPHX4	magenta	magenta
HLA-DRA	brown	brown
PTPRK	turquoise	turquoise
HYAL1	blue	blue
SPRED1	turquoise	turquoise
ADH1C	green	blue
SLC16A4	turquoise	turquoise
CD86	tan	royalblue
KLK10	magenta	magenta
TFCP2L1	blue	blue
RASA3	midnightblue	midnightblue
PARP12	lightgreen	lightgreen
BACH1	turquoise	turquoise
PARP8	turquoise	turquoise
RAP2C	turquoise	turquoise
COL3A1	red	lightcyan
IFITM2	lightgreen	lightgreen
ALKBH5	pink	cyan
PDK3	midnightblue	midnightblue
AGR2	darkred	darkred
LHFPL2	black	black
PALM3	greenyellow	greenyellow
SMOX	blue	blue
DMBT1	green	blue
CTTNBP2NL	turquoise	turquoise
CD320	pink	cyan
GLIPR2	royalblue	royalblue
ABRACL	pink	cyan
LDHA	purple	magenta
WNT7A	purple	magenta
FGD3	brown	brown
MNDA	tan	royalblue
RNASE1	darkturquoise	darkturquoise
ACSM3	greenyellow	greenyellow
FOXC1	purple	magenta
MDFIC	brown	brown
TMEM171	blue	blue
STK38	turquoise	turquoise
ZNF486	yellow	lightcyan
CYFIP1	turquoise	turquoise
S100P	blue	blue
GBP3	turquoise	turquoise
CORO2A	green	blue
B4GALT1	red	lightcyan
ATP10B	green	blue
ZDHHC7	blue	blue
EVI2B	brown	brown
RCC2	turquoise	turquoise
BMP2	green	blue
TGIF2	brown	brown
CDHR2	green	blue
TRIM15	blue	blue
ST14	magenta	magenta
VGLL3	yellow	lightcyan
ONECUT2	greenyellow	greenyellow
CSF2RB	brown	brown
TNFAIP2	lightgreen	lightgreen
C1orf122	pink	cyan
SIGLEC9	tan	royalblue
SLC26A9	blue	blue
LILRB4	tan	royalblue
CAMKK2	turquoise	turquoise
SERINC2	magenta	magenta
TNFRSF21	blue	blue
PTPRH	blue	blue
TMEM123	turquoise	turquoise
MATN3	yellow	lightcyan
ZNF69	greenyellow	greenyellow
ADAMTS9	black	black
HLA-E	brown	brown
VAV1	brown	brown
NPR3	red	lightcyan
ADGRF4	turquoise	turquoise
CDR2L	blue	blue
MAT2B	turquoise	turquoise
RPE	turquoise	turquoise
ELOVL1	magenta	magenta
TMA7	pink	cyan
ACTR2	turquoise	turquoise
CEACAM5	darkred	darkred
CYTIP	brown	brown
GPR35	blue	blue
KIAA1522	magenta	magenta
TSPO	magenta	magenta
SLC9B2	green	blue
SLFN5	turquoise	turquoise
CLEC7A	tan	royalblue
PEG10	midnightblue	midnightblue
PAMR1	grey60	grey60
KLF6	turquoise	turquoise
PLCB3	blue	blue
FPR3	tan	royalblue
ARHGEF2	blue	blue
COL5A1	lightcyan	lightcyan
IGSF6	tan	royalblue
MAPK8IP1	midnightblue	midnightblue
DOK4	blue	blue
TMEM150B	blue	blue
DOK1	royalblue	royalblue
INSM1	midnightblue	midnightblue
QSOX1	blue	blue
CLIC6	greenyellow	greenyellow
HK2	blue	blue
FOXL1	magenta	magenta
PLA2G12A	pink	cyan
CSRP2	grey60	grey60
CEP55	salmon	salmon
DPY19L1	turquoise	turquoise
LPXN	brown	brown
PTGFRN	yellow	lightcyan
GNAI3	turquoise	turquoise
SFXN3	turquoise	turquoise
SLC11A1	tan	royalblue
PLPP4	lightcyan	lightcyan
CD248	lightcyan	lightcyan
SFRP4	black	black
GSTM4	tan	royalblue
BLACAT1	blue	blue
YBX3	purple	magenta
CIRBP	lightyellow	cyan
SERPINB1	blue	blue
LATS2	yellow	lightcyan
IL4R	brown	brown
KLF3	turquoise	turquoise
BTK	brown	brown
SNTA1	cyan	cyan
TGFB2	turquoise	turquoise
NXT2	turquoise	turquoise
PTGIR	yellow	lightcyan
SEC14L6	greenyellow	greenyellow
KIAA1755	yellow	lightcyan
GSDMB	blue	blue
C4A	greenyellow	greenyellow
BST2	lightgreen	lightgreen
PDGFRB	yellow	lightcyan
RGS3	turquoise	turquoise
ABLIM2	midnightblue	midnightblue
WDFY1	turquoise	turquoise
MSC	yellow	lightcyan
ROGDI	midnightblue	midnightblue
STXBP3	turquoise	turquoise
EPHB4	magenta	magenta
KLHDC9	pink	cyan
GNAS	cyan	cyan
TNKS1BP1	purple	magenta
LUM	yellow	lightcyan
BUB1	salmon	salmon
TMC6	brown	brown
SEMA3C	yellow	lightcyan
TP53I13	cyan	cyan
VCAN	red	lightcyan
MAP1LC3A	pink	cyan
PLCB2	brown	brown
B3GNT2	turquoise	turquoise
MCU	blue	blue
ITGB5	red	lightcyan
PDLIM7	lightcyan	lightcyan
STK38L	turquoise	turquoise
JCHAIN	royalblue	royalblue
FDFT1	blue	blue
NKX2-2	cyan	cyan
SUCLG2	turquoise	turquoise
ARHGAP21	turquoise	turquoise
FAP	red	lightcyan
BNIP2	turquoise	turquoise
FOLR1	yellow	lightcyan
TBL1X	pink	cyan
FLNA	grey60	grey60
DBI	darkturquoise	darkturquoise
TINAGL1	magenta	magenta
LEF1	yellow	lightcyan
IFITM1	lightgreen	lightgreen
CD74	brown	brown
ITPKA	blue	blue
PIWIL4	blue	blue
EMP3	lightcyan	lightcyan
LPAR2	blue	blue
PADI1	magenta	magenta
SAV1	turquoise	turquoise
SFRP5	greenyellow	greenyellow
LGMN	tan	royalblue
S100A2	purple	magenta
PRDM1	yellow	lightcyan
RBMXL1	turquoise	turquoise
ARHGDIB	brown	brown
AGRN	purple	magenta
ACP5	tan	royalblue
PLEK	brown	brown
SP1	turquoise	turquoise
FAM83A	purple	magenta
LAIR1	tan	royalblue
TPM1	grey60	grey60
COL8A1	red	lightcyan
PCSK9	blue	blue
LAMB2	red	lightcyan
C1S	black	black
EVI2A	royalblue	royalblue
PRXL2B	blue	blue
UNC5CL	greenyellow	greenyellow
FAM117A	pink	cyan
ABHD2	turquoise	turquoise
FHL3	lightcyan	lightcyan
S100A4	purple	magenta
H2BC5	salmon	salmon
PDLIM1	turquoise	turquoise
SYNGR1	pink	cyan
MMP2	red	lightcyan
SPNS2	green	blue
SPI1	royalblue	royalblue
OTULINL	pink	cyan
BTN2A2	brown	brown
CD4	royalblue	royalblue
PDZD3	blue	blue
FAM107B	turquoise	turquoise
COL1A1	lightcyan	lightcyan
WIPF1	brown	brown
GALNT3	green	blue
NCMAP	greenyellow	greenyellow
TRIM16	yellow	lightcyan
TGM2	purple	magenta
STN1	blue	blue
SLC15A2	grey	grey
DEF6	brown	brown
THBS2	red	lightcyan
CTRB2	darkturquoise	darkturquoise
IFI35	lightgreen	lightgreen
HEBP1	red	lightcyan
HMOX1	brown	brown
ZNF428	darkgreen	darkgreen
PDPN	lightcyan	lightcyan
F3	purple	magenta
LTBP1	yellow	lightcyan
FNDC1	red	lightcyan
IL4I1	tan	royalblue
BCL6	yellow	lightcyan
ITGAV	turquoise	turquoise
SRPK1	turquoise	turquoise
MYL12A	salmon	salmon
L3MBTL3	turquoise	turquoise
IRS2	cyan	cyan
PCDH7	yellow	lightcyan
PPP6R2	midnightblue	midnightblue
ABO	blue	blue
CAPN2	turquoise	turquoise
ZFP36L2	turquoise	turquoise
PSEN1	turquoise	turquoise
DUSP8	pink	cyan
SSBP4	lightyellow	cyan
FEZ2	turquoise	turquoise
TCN2	tan	royalblue
COL1A2	red	lightcyan
CHST11	red	lightcyan
AC007906.2	grey	grey
REPIN1	lightyellow	cyan
FUT8	turquoise	turquoise
TYROBP	tan	royalblue
HSD17B11	green	blue
GMIP	brown	brown
HPGD	greenyellow	greenyellow
RBM43	turquoise	turquoise
MBNL3	turquoise	turquoise
ANGEL1	pink	cyan
FSTL3	red	lightcyan
GLIS3	greenyellow	greenyellow
KIF13B	turquoise	turquoise
PIEZO1	purple	magenta
ARHGAP26	green	blue
POLE4	magenta	magenta
PLAT	purple	magenta
STRA6	red	lightcyan
HLA-DRB1	brown	brown
DOK2	royalblue	royalblue
RNF144A	yellow	lightcyan
NLRC5	brown	brown
AQP1	greenyellow	greenyellow
PTGIS	yellow	lightcyan
PHF11	brown	brown
LACTB2	turquoise	turquoise
IL1R2	grey	grey
ZNF880	yellow	lightcyan
CBX7	midnightblue	midnightblue
TMEM62	green	blue
GSE1	midnightblue	midnightblue
QSOX2	pink	cyan
LST1	royalblue	royalblue
C3	black	black
DOCK2	brown	brown
TGFBR2	black	black
PCP4	lightyellow	cyan
ARHGAP18	turquoise	turquoise
RMI2	salmon	salmon
B3GNT8	lightyellow	cyan
IQGAP3	salmon	salmon
ZWINT	salmon	salmon
AKAP13	turquoise	turquoise
TFF2	greenyellow	greenyellow
SLC1A1	greenyellow	greenyellow
PRKX	brown	brown
ACVR1	turquoise	turquoise
ZNF521	yellow	lightcyan
UBE2E3	purple	magenta
ANKRD50	turquoise	turquoise
IL1R1	black	black
APOL4	black	black
CES1	turquoise	turquoise
APLP1	cyan	cyan
CCR5	brown	brown
OSM	yellow	lightcyan
ISG15	lightgreen	lightgreen
FRMD8	turquoise	turquoise
STING1	turquoise	turquoise
PTPN7	brown	brown
DPH7	lightyellow	cyan
PPARD	red	lightcyan
JAML	royalblue	royalblue
SWAP70	brown	brown
HJURP	salmon	salmon
FOSL2	yellow	lightcyan
BAK1	blue	blue
WNT7B	purple	magenta
COL4A1	yellow	lightcyan
PDP1	turquoise	turquoise
PDE4A	red	lightcyan
NIBAN2	purple	magenta
TK1	salmon	salmon
CCDC88B	brown	brown
MXD1	blue	blue
CD300A	royalblue	royalblue
ZNF580	lightyellow	cyan
POLR2I	darkgreen	darkgreen
MKI67	salmon	salmon
CCDC9B	purple	magenta
MMP9	tan	royalblue
GOLM1	green	blue
BEX2	pink	cyan
ZDHHC3	blue	blue
S100A3	salmon	salmon
TMEM200B	red	lightcyan
BIRC7	grey	grey
SLC20A1	turquoise	turquoise
RAP2B	purple	magenta
COLEC12	yellow	lightcyan
ACTN4	purple	magenta
OCLN	green	blue
COL5A2	red	lightcyan
CAPN6	tan	royalblue
LGALS1	lightcyan	lightcyan
SPPL2A	turquoise	turquoise
LIF	turquoise	turquoise
C1R	black	black
DCDC2	greenyellow	greenyellow
VNN2	greenyellow	greenyellow
SLK	turquoise	turquoise
C5orf46	red	lightcyan
DHRS3	magenta	magenta
HAS3	blue	blue
LCN2	grey	grey
TNFAIP6	red	lightcyan
CTTN	magenta	magenta
NR1I2	blue	blue
FBLN2	lightcyan	lightcyan
HSD3B7	lightgreen	lightgreen
CCL13	red	lightcyan
DUOXA2	green	blue
FLNB	purple	magenta
MEGF6	lightcyan	lightcyan
PLK3	red	lightcyan
SMIM3	yellow	lightcyan
PRSS22	magenta	magenta
DAPK1	turquoise	turquoise
SPTBN1	turquoise	turquoise
PPP1R3B	turquoise	turquoise
CKB	lightyellow	cyan
CLINT1	green	blue
SRC	blue	blue
ARF6	turquoise	turquoise
CXCL14	red	lightcyan
MAPRE3	midnightblue	midnightblue
ADAMTSL5	blue	blue
REG1B	darkturquoise	darkturquoise
XRCC5	turquoise	turquoise
LPAR6	brown	brown
GPR183	royalblue	royalblue
BCAT1	red	lightcyan
HLA-DQB2	brown	brown
INHBA	red	lightcyan
GPR68	yellow	lightcyan
NEURL1	pink	cyan
APOL6	turquoise	turquoise
KLK7	magenta	magenta
CAB39	turquoise	turquoise
LYN	brown	brown
ADAM19	red	lightcyan
PIP4K2A	brown	brown
CCR1	tan	royalblue
CDH11	red	lightcyan
RNF39	blue	blue
FN1	red	lightcyan
FZD8	yellow	lightcyan
FXYD5	magenta	magenta
DGLUCY	lightgreen	lightgreen
RAB31	red	lightcyan
ACY3	darkred	darkred
MZF1	lightyellow	cyan
RARRES2	lightcyan	lightcyan
RETSAT	green	blue
HMGA1	purple	magenta
MTHFD1	salmon	salmon
SH2D2A	brown	brown
TYMP	lightgreen	lightgreen
GJB5	magenta	magenta
ATL3	turquoise	turquoise
LPP	grey60	grey60
REG1A	darkturquoise	darkturquoise
COL4A2	yellow	lightcyan
CD53	brown	brown
VEZT	turquoise	turquoise
ATP1A1	turquoise	turquoise
ERBIN	turquoise	turquoise
COG1	midnightblue	midnightblue
NRP2	red	lightcyan
GALE	blue	blue
GYG2	pink	cyan
LGALS8	turquoise	turquoise
CELSR1	purple	magenta
AGPS	turquoise	turquoise
SCEL	purple	magenta
GULP1	turquoise	turquoise
CCDC6	turquoise	turquoise
KIF20A	salmon	salmon
ELF1	turquoise	turquoise
EHD1	brown	brown
METRNL	lightcyan	lightcyan
AHNAK	turquoise	turquoise
HIF1A	turquoise	turquoise
PTPN12	turquoise	turquoise
SLC2A8	lightyellow	cyan
TAGAP	brown	brown
RIT1	turquoise	turquoise
OSR2	yellow	lightcyan
TOX	midnightblue	midnightblue
WWP1	turquoise	turquoise
HLA-DQB1	brown	brown
CALB2	salmon	salmon
MELK	salmon	salmon
ZNF414	lightyellow	cyan
HLA-DQA1	brown	brown
SAMSN1	royalblue	royalblue
KCNK6	blue	blue
ERICH5	greenyellow	greenyellow
LPCAT4	blue	blue
BMF	brown	brown
PRKAR1B	pink	cyan
ASAP2	turquoise	turquoise
UGT2B7	darkred	darkred
PHLDA2	blue	blue
PEX13	turquoise	turquoise
S100A6	magenta	magenta
IER3	blue	blue
HSD11B1	black	black
STMN3	midnightblue	midnightblue
CYRIA	royalblue	royalblue
CCDC80	black	black
ACAT2	blue	blue
PDLIM3	grey60	grey60
NTM	red	lightcyan
SGMS2	turquoise	turquoise
KCNK1	blue	blue
SFR1	salmon	salmon
SNTB2	turquoise	turquoise
CASP7	green	blue
FRK	turquoise	turquoise
NOTCH3	red	lightcyan
SLC40A1	green	blue
CYP1B1	black	black
NIPA2	turquoise	turquoise
AFMID	salmon	salmon
ZBTB7C	darkred	darkred
EXOC3L4	blue	blue
FNDC3B	yellow	lightcyan
CD52	brown	brown
SDR16C5	darkred	darkred
TOP2A	salmon	salmon
GP2	darkturquoise	darkturquoise
FGR	brown	brown
ALKBH7	darkgreen	darkgreen
C11orf53	green	blue
EMB	turquoise	turquoise
TRPM4	blue	blue
BACE2	green	blue
PLA2G10	blue	blue
MGLL	blue	blue
ATP11A	turquoise	turquoise
COL15A1	black	black
APLP2	purple	magenta
GFPT2	black	black
SIGLEC1	tan	royalblue
RNASEL	turquoise	turquoise
IQGAP1	turquoise	turquoise
ASPN	yellow	lightcyan
SNAI2	red	lightcyan
TFF1	blue	blue
F13A1	black	black
RPP25	blue	blue
CORO1C	grey60	grey60
PKN3	grey	grey
MGAT4B	blue	blue
LRRC1	blue	blue
S1PR3	royalblue	royalblue
PFKFB3	turquoise	turquoise
BMP8A	yellow	lightcyan
DIO3	black	black
ITGA3	purple	magenta
NTAN1	yellow	lightcyan
SYNE2	turquoise	turquoise
LIMCH1	pink	cyan
LILRA5	royalblue	royalblue
MMP10	greenyellow	greenyellow
LAMA2	black	black
B3GALT5	blue	blue
UACA	yellow	lightcyan
REPS2	green	blue
TESC	blue	blue
PTER	turquoise	turquoise
VGF	cyan	cyan
MTARC2	greenyellow	greenyellow
MDFI	magenta	magenta
CYBRD1	black	black
ABHD8	lightyellow	cyan
JUP	magenta	magenta
PGM2	turquoise	turquoise
RFLNA	blue	blue
LRRN4CL	grey60	grey60
VGLL4	yellow	lightcyan
SLC30A2	darkturquoise	darkturquoise
TSSC4	midnightblue	midnightblue
IGFBP5	black	black
TMEM273	brown	brown
EXT1	turquoise	turquoise
CD1C	brown	brown
NCK2	turquoise	turquoise
STK24	turquoise	turquoise
SERPINH1	red	lightcyan
MXRA8	lightcyan	lightcyan
APOD	black	black
C2CD4A	cyan	cyan
LTBP2	black	black
HES1	blue	blue
NFIB	black	black
ERO1A	purple	magenta
IFITM3	lightgreen	lightgreen
METTL27	royalblue	royalblue
TNFRSF11B	darkred	darkred
KCNE3	green	blue
SKIL	turquoise	turquoise
GAL3ST4	yellow	lightcyan
SPATC1L	midnightblue	midnightblue
ALS2CL	magenta	magenta
LY86	brown	brown
LITAF	turquoise	turquoise
AOC1	darkred	darkred
PLAAT2	magenta	magenta
CASP6	green	blue
ARNT2	pink	cyan
CDKN2B	red	lightcyan
AXL	red	lightcyan
CPPED1	yellow	lightcyan
HDAC7	lightcyan	lightcyan
GABRE	magenta	magenta
SLC20A2	turquoise	turquoise
PLEKHA2	brown	brown
LRRC32	yellow	lightcyan
WDR24	darkgreen	darkgreen
VTCN1	greenyellow	greenyellow
COL11A1	red	lightcyan
MAOB	grey60	grey60
NLRP2	salmon	salmon
LTB	brown	brown
USP11	pink	cyan
CDCA7L	salmon	salmon
ICAM1	yellow	lightcyan
ELK4	turquoise	turquoise
CCNB2	salmon	salmon
AKR1C2	green	blue
DYRK1B	lightyellow	cyan
FCHO2	turquoise	turquoise
NFE2L3	turquoise	turquoise
SLC37A2	yellow	lightcyan
SERPINF1	black	black
PTMS	lightyellow	cyan
RBP1	greenyellow	greenyellow
TEAD2	yellow	lightcyan
LGR6	grey	grey
CD207	grey	grey
FILIP1L	grey60	grey60
MRC2	lightcyan	lightcyan
KIAA0040	grey	grey
SLC6A14	magenta	magenta
TWIST1	lightcyan	lightcyan
ODAM	green	blue
SDS	tan	royalblue
DTX4	turquoise	turquoise
NAP1L5	pink	cyan
YWHAZ	turquoise	turquoise
ZYX	lightcyan	lightcyan
CENPU	salmon	salmon
PRELP	black	black
FBN1	yellow	lightcyan
LY96	tan	royalblue
HEATR1	turquoise	turquoise
SLC12A4	red	lightcyan
DPP7	lightyellow	cyan
P4HA3	lightcyan	lightcyan
JRKL	turquoise	turquoise
ELAPOR1	cyan	cyan
TRAF5	brown	brown
ANXA1	salmon	salmon
PLEKHF1	lightcyan	lightcyan
ITGAL	brown	brown
TMEM87A	turquoise	turquoise
H2AC6	salmon	salmon
NPL	tan	royalblue
DUSP10	red	lightcyan
ZG16B	blue	blue
PTPRC	brown	brown
CSF3R	royalblue	royalblue
TLCD2	green	blue
GPRASP2	pink	cyan
CNNM4	blue	blue
ABHD17C	blue	blue
POSTN	red	lightcyan
AGMO	green	blue
NPDC1	pink	cyan
SLC23A2	pink	cyan
TMTC2	turquoise	turquoise
STK17B	brown	brown
ZDHHC20	turquoise	turquoise
FOXA2	midnightblue	midnightblue
HSD11B2	darkred	darkred
SLC16A1	turquoise	turquoise
CFL1	magenta	magenta
FES	brown	brown
SMO	yellow	lightcyan
LCP2	royalblue	royalblue
SHC1	turquoise	turquoise
HSPG2	yellow	lightcyan
TMSB10	magenta	magenta
TMEM87B	turquoise	turquoise
CPB1	darkturquoise	darkturquoise
CDC42SE1	turquoise	turquoise
GREM1	grey60	grey60
NUMB	turquoise	turquoise
ARHGAP30	brown	brown
GASK1B	yellow	lightcyan
EFEMP2	lightcyan	lightcyan
ASAP3	yellow	lightcyan
LRRC25	royalblue	royalblue
RAP1A	black	black
IL2RB	brown	brown
MYO1F	brown	brown
CPA1	darkturquoise	darkturquoise
CTSK	red	lightcyan
TUBB	red	lightcyan
KDELR3	salmon	salmon
AKR7A3	blue	blue
PDIA2	darkturquoise	darkturquoise
CD2	brown	brown
ZC3H12A	blue	blue
TNFRSF1B	royalblue	royalblue
NFE2L2	turquoise	turquoise
SNX9	yellow	lightcyan
JOSD1	turquoise	turquoise
TJP1	turquoise	turquoise
AIF1	royalblue	royalblue
LEMD1	magenta	magenta
PLEKHO2	royalblue	royalblue
NEK6	turquoise	turquoise
YBEY	midnightblue	midnightblue
ADAM12	red	lightcyan
SLC39A14	yellow	lightcyan
HLA-DOA	brown	brown
PCDH1	blue	blue
MPZL1	turquoise	turquoise
SEPTIN10	turquoise	turquoise
TRERF1	turquoise	turquoise
TSPAN1	blue	blue
KIF26B	red	lightcyan
CD48	brown	brown
CXCL9	tan	royalblue
IL7R	brown	brown
EFHD2	blue	blue
PPP1R14B	magenta	magenta
HBEGF	turquoise	turquoise
APOL3	brown	brown
MT1G	darkturquoise	darkturquoise
PAQR4	blue	blue
ATP11C	brown	brown
PDGFD	greenyellow	greenyellow
DCBLD2	purple	magenta
OPLAH	magenta	magenta
PGGHG	blue	blue
PILRA	tan	royalblue
ITGA11	red	lightcyan
ATP11B	turquoise	turquoise
SLC25A37	magenta	magenta
H4C8	salmon	salmon
FBXL15	darkgreen	darkgreen
FAM83E	darkred	darkred
ABCA3	midnightblue	midnightblue
LMNB1	salmon	salmon
CTXN1	darkgreen	darkgreen
GPSM3	brown	brown
SLAMF6	brown	brown
DDX18	turquoise	turquoise
BST1	yellow	lightcyan
ECT2	salmon	salmon
RAB8B	turquoise	turquoise
ZSWIM6	turquoise	turquoise
ACTA2	grey60	grey60
STK39	green	blue
A4GNT	grey	grey
ARHGEF19	purple	magenta
NLRP1	brown	brown
FBRSL1	lightyellow	cyan
OSBPL11	turquoise	turquoise
NOX4	red	lightcyan
AGTRAP	purple	magenta
MUC4	magenta	magenta
PSD	pink	cyan
PHACTR2	turquoise	turquoise
AEBP1	lightcyan	lightcyan
IL18BP	brown	brown
STYK1	blue	blue
PODNL1	lightcyan	lightcyan
CPA2	darkturquoise	darkturquoise
H3C10	salmon	salmon
KCNJ11	pink	cyan
PLAC8	blue	blue
CGN	blue	blue
ARL6IP1	green	blue
CLIC4	grey60	grey60
ANTXR1	red	lightcyan
CAPN12	blue	blue
PLS1	green	blue
MT-CO2	yellow	lightcyan
IFIT1	lightgreen	lightgreen
DNALI1	pink	cyan
ARHGAP29	turquoise	turquoise
KIF11	salmon	salmon
REEP3	turquoise	turquoise
PPP1R13L	magenta	magenta
FGD5	midnightblue	midnightblue
LRP1	yellow	lightcyan
C4B	greenyellow	greenyellow
TAF1D	turquoise	turquoise
PLTP	yellow	lightcyan
SDF2L1	cyan	cyan
RNF122	yellow	lightcyan
PRR13	blue	blue
TGFB3	black	black
ITGBL1	yellow	lightcyan
RXRA	cyan	cyan
FIBIN	red	lightcyan
QKI	black	black
APOC1	tan	royalblue
ATP2A3	midnightblue	midnightblue
CXCL1	grey	grey
ZNF532	yellow	lightcyan
TNNI2	purple	magenta
SLC30A7	turquoise	turquoise
FOSL1	purple	magenta
PC	yellow	lightcyan
PHLDB1	black	black
EPB41L1	blue	blue
IKBKB	turquoise	turquoise
CCDC24	midnightblue	midnightblue
SEMA3B	magenta	magenta
HIP1	yellow	lightcyan
MAP3K10	lightyellow	cyan
TGFB1	lightcyan	lightcyan
EEF1A2	midnightblue	midnightblue
DCBLD1	yellow	lightcyan
VRK2	turquoise	turquoise
BGN	lightcyan	lightcyan
ELOVL7	greenyellow	greenyellow
BARX2	blue	blue
KRT8	magenta	magenta
ADSS2	turquoise	turquoise
CMTM8	cyan	cyan
RHBDF2	magenta	magenta
GUCY1A1	black	black
TIPARP	turquoise	turquoise
AREG	purple	magenta
APOBR	royalblue	royalblue
DCN	yellow	lightcyan
TNFSF4	red	lightcyan
TRIM14	turquoise	turquoise
CCND1	purple	magenta
CA13	green	blue
ZBED2	purple	magenta
TGFBI	salmon	salmon
RNF128	green	blue
IRAK3	turquoise	turquoise
TCEA3	darkred	darkred
BMP1	lightcyan	lightcyan
ACTB	lightcyan	lightcyan
HLA-DRB5	brown	brown
CHMP4C	green	blue
SPHK1	lightcyan	lightcyan
THY1	lightcyan	lightcyan
AGFG1	turquoise	turquoise
C1orf54	royalblue	royalblue
LRP10	turquoise	turquoise
PHGDH	salmon	salmon
CPT1A	turquoise	turquoise
EIF2AK2	turquoise	turquoise
IRS1	turquoise	turquoise
CENPF	salmon	salmon
PLEKHG1	brown	brown
PNLIP	darkturquoise	darkturquoise
PACS1	yellow	lightcyan
DR1	turquoise	turquoise
RGS1	royalblue	royalblue
ARHGEF3	midnightblue	midnightblue
TANK	turquoise	turquoise
CLIC3	magenta	magenta
SQOR	magenta	magenta
NCKAP1L	brown	brown
PCOLCE	lightcyan	lightcyan
MFHAS1	turquoise	turquoise
CSF2RA	royalblue	royalblue
SELL	brown	brown
PIM1	yellow	lightcyan
COL12A1	red	lightcyan
PARVA	grey60	grey60
CDK1	salmon	salmon
RAB11FIP1	turquoise	turquoise
NFYA	turquoise	turquoise
HERC6	lightgreen	lightgreen
BIN2	brown	brown
ITGB1	turquoise	turquoise
MT-ND3	yellow	lightcyan
TMEM98	greenyellow	greenyellow
CLMP	grey60	grey60
CD3D	brown	brown
TEAD3	red	lightcyan
MOXD1	black	black
CTRC	darkturquoise	darkturquoise
NKX3-2	lightcyan	lightcyan
EMC9	darkgreen	darkgreen
KIFC1	salmon	salmon
NPAS2	blue	blue
SKAP2	turquoise	turquoise
ATP1B1	green	blue
FCGR2A	tan	royalblue
F11R	blue	blue
BTN3A1	brown	brown
SPIB	brown	brown
RASA2	turquoise	turquoise
IKBKE	brown	brown
OLFML1	yellow	lightcyan
IL2RA	tan	royalblue
SDC1	blue	blue
CST7	brown	brown
ASPH	turquoise	turquoise
CAPN13	midnightblue	midnightblue
PSTPIP2	brown	brown
PLXDC2	yellow	lightcyan
GCH1	cyan	cyan
CD3E	brown	brown
IRAG1	grey60	grey60
ATG16L1	blue	blue
LRRC61	pink	cyan
CCL5	brown	brown
HEXD	lightyellow	cyan
CDS2	cyan	cyan
CITED2	lightyellow	cyan
AZGP1	lightyellow	cyan
LPCAT1	pink	cyan
HRH1	turquoise	turquoise
SLC12A2	green	blue
CLEC2B	royalblue	royalblue
SSH3	magenta	magenta
SIRPA	tan	royalblue
MELTF	purple	magenta
TRPV2	tan	royalblue
VSIG4	tan	royalblue
AHCYL2	green	blue
TCF12	turquoise	turquoise
CDK18	blue	blue
KRT5	purple	magenta
KIF1A	midnightblue	midnightblue
SLA	brown	brown
DOHH	darkgreen	darkgreen
TLR2	tan	royalblue
SOD2	tan	royalblue
SOX9	blue	blue
ATXN1	yellow	lightcyan
IGFBP7	black	black
PI15	yellow	lightcyan
RFTN1	brown	brown
NCALD	pink	cyan
ZHX2	turquoise	turquoise
METRN	cyan	cyan
PXDC1	yellow	lightcyan
FABP3	tan	royalblue
HMGCS1	blue	blue
SULT1B1	green	blue
UGCG	turquoise	turquoise
DDAH2	lightcyan	lightcyan
RELB	magenta	magenta
SUSD3	brown	brown
DYNC2I2	darkgreen	darkgreen
IGFL2	red	lightcyan
PCSK1	cyan	cyan
CPXM2	grey60	grey60
TRIM47	magenta	magenta
MILR1	brown	brown
LOX	red	lightcyan
CLPS	darkturquoise	darkturquoise
CRACD	green	blue
PDLIM5	turquoise	turquoise
C1RL	yellow	lightcyan
HLA-C	brown	brown
NCF4	brown	brown
PAK1	green	blue
SUSD6	turquoise	turquoise
OMD	yellow	lightcyan
NDC1	salmon	salmon
BRAT1	darkgreen	darkgreen
SDCBP	turquoise	turquoise
TTC9	purple	magenta
MSMO1	blue	blue
BTN3A3	brown	brown
OLFML2B	black	black
NMU	magenta	magenta
PANX1	yellow	lightcyan
MZB1	brown	brown
CPA3	black	black
FSTL1	yellow	lightcyan
DACT1	yellow	lightcyan
PARP3	blue	blue
FAM102B	black	black
LILRB3	tan	royalblue
SVEP1	black	black
PAPLN	brown	brown
NDNF	turquoise	turquoise
MBD3	lightyellow	cyan
H1-2	salmon	salmon
CCN4	red	lightcyan
HEG1	black	black
GATA3	purple	magenta
IFNGR1	royalblue	royalblue
LRIG3	greenyellow	greenyellow
RBBP8	turquoise	turquoise
MEOX1	black	black
SERPINB5	turquoise	turquoise
RGS19	brown	brown
VMP1	magenta	magenta
WLS	grey60	grey60
CST6	purple	magenta
KLF2	blue	blue
HLA-G	purple	magenta
LEFTY1	grey	grey
SCG2	midnightblue	midnightblue
PTPRN	cyan	cyan
CMTM3	red	lightcyan
TLE4	royalblue	royalblue
CLSTN3	pink	cyan
CLDN3	darkred	darkred
TMEM43	yellow	lightcyan
IL23A	grey	grey
DIAPH2	turquoise	turquoise
MANBA	turquoise	turquoise
KLHL20	turquoise	turquoise
CDC6	salmon	salmon
C1QA	tan	royalblue
TCF19	salmon	salmon
ENDOD1	turquoise	turquoise
FOXJ1	lightyellow	cyan
PTGES	purple	magenta
ISL1	cyan	cyan
FAM214B	grey	grey
SLC6A6	yellow	lightcyan
A2M	black	black
TMEM159	blue	blue
SSPN	yellow	lightcyan
OXR1	turquoise	turquoise
CD99L2	cyan	cyan
CRISP3	greenyellow	greenyellow
PTPN14	yellow	lightcyan
ADAMTS7	lightcyan	lightcyan
CAST	turquoise	turquoise
CDA	purple	magenta
DPEP1	cyan	cyan
ISG20	brown	brown
C1QC	tan	royalblue
EFNA2	blue	blue
PEA15	yellow	lightcyan
SASH3	brown	brown
ALDH2	green	blue
CXCL3	grey	grey
RUFY3	pink	cyan
PRRG1	turquoise	turquoise
SPPL2B	lightyellow	cyan
OCRL	pink	cyan
SIVA1	darkgreen	darkgreen
PODN	black	black
VNN1	green	blue
ZDHHC2	yellow	lightcyan
BEX4	pink	cyan
ASF1B	salmon	salmon
NFKB2	pink	cyan
ADAMTS15	black	black
LRRC8A	purple	magenta
F2RL2	black	black
MROH6	magenta	magenta
PTGR1	turquoise	turquoise
TTYH3	blue	blue
C1orf198	red	lightcyan
GPX2	blue	blue
CSGALNACT2	black	black
ZKSCAN1	cyan	cyan
RNF213	lightgreen	lightgreen
LAPTM5	brown	brown
F2R	black	black
MTMR11	blue	blue
ENO2	pink	cyan
CYP3A5	blue	blue
ARHGEF40	greenyellow	greenyellow
ADAMTS14	lightcyan	lightcyan
EGR2	black	black
CPXM1	lightcyan	lightcyan
CLIC2	brown	brown
NCK1	turquoise	turquoise
SPINK1	darkturquoise	darkturquoise
TNS1	grey60	grey60
EMP1	turquoise	turquoise
THSD4	turquoise	turquoise
ITPRIPL2	yellow	lightcyan
WAS	brown	brown
CADM4	cyan	cyan
SAT1	pink	cyan
SYTL5	darkred	darkred
NFAM1	tan	royalblue
CTRB1	darkturquoise	darkturquoise
TOB1	blue	blue
SULF2	red	lightcyan
HLA-DPB1	brown	brown
DDIT4	magenta	magenta
TMEM37	greenyellow	greenyellow
SELENBP1	blue	blue
RPL39L	salmon	salmon
MS4A6A	tan	royalblue
B3GNT5	turquoise	turquoise
PLOD2	yellow	lightcyan
CHST15	red	lightcyan
DUSP26	pink	cyan
SYCN	darkturquoise	darkturquoise
NAMPT	turquoise	turquoise
PLCG2	brown	brown
ELF4	turquoise	turquoise
UBR1	turquoise	turquoise
EMILIN1	lightcyan	lightcyan
GSTA2	darkturquoise	darkturquoise
RALA	purple	magenta
TNFAIP3	brown	brown
FBLN1	black	black
MINDY2	yellow	lightcyan
IHH	blue	blue
ZNF274	turquoise	turquoise
PRR7	lightyellow	cyan
PTTG1IP	purple	magenta
HENMT1	salmon	salmon
C6	greenyellow	greenyellow
MAML2	turquoise	turquoise
TMX4	cyan	cyan
TMEM163	green	blue
TPX2	salmon	salmon
COL7A1	purple	magenta
ADAM15	blue	blue
ERBB3	green	blue
GNPNAT1	turquoise	turquoise
IRF1	lightgreen	lightgreen
TMEM140	royalblue	royalblue
FOXF2	grey60	grey60
BCL9L	purple	magenta
SCAND1	darkgreen	darkgreen
PODXL	purple	magenta
FZD5	green	blue
TNFAIP8L2	brown	brown
FSCN1	purple	magenta
PIK3C2B	blue	blue
KRT6A	purple	magenta
LILRB2	royalblue	royalblue
TAGLN2	blue	blue
ARHGAP32	turquoise	turquoise
E2F3	turquoise	turquoise
KCNK3	pink	cyan
MS4A4A	tan	royalblue
TWF2	magenta	magenta
[truncated: 982 more rows]
