# Supplementary material for: Pain - related methylation driver genes affect the prognosis of pancreatic cancer patients by altering immune function and perineural infiltration
Source: Front Genet. 2025 Oct 8;16:1600883. doi: 10.3389/fgene.2025.1600883 (PMC12540144; doi:10.3389/fgene.2025.1600883)
Supplement: Supplementary file 7 [file DataSheet2.zip › 8 MCODE genes.xlsx]

## Sheet: Sheet1
name
PTPRN2
CPE
SNAP25
ABCC8
PTPRN
CHGB
SCG5
PCSK2
