# Supplementary material for: Pain - related methylation driver genes affect the prognosis of pancreatic cancer patients by altering immune function and perineural infiltration
Source: Front Genet. 2025 Oct 8;16:1600883. doi: 10.3389/fgene.2025.1600883 (PMC12540144; doi:10.3389/fgene.2025.1600883)
Supplement: Supplementary file 7 [file DataSheet2.zip › 5962 differentially expressed genes.txt]

	TCGA-FB-AAPP-01A	TCGA-HZ-7289-01A	TCGA-2L-AAQL-01A	TCGA-3A-A9IL-01A	TCGA-FB-AAPS-01A	TCGA-2J-AAB8-01A	TCGA-2J-AABT-01A	TCGA-OE-A75W-01A	TCGA-IB-8127-01A	TCGA-HZ-8002-01A	TCGA-HV-A5A6-01A	TCGA-US-A779-01A	TCGA-3A-A9IR-01A	TCGA-HZ-8637-01A	TCGA-HZ-7923-01A	TCGA-IB-AAUN-01A	TCGA-LB-A7SX-01A	TCGA-HV-A7OP-01A	TCGA-IB-A5ST-01A	TCGA-3A-A9IC-01A	TCGA-2J-AAB6-01A	TCGA-HZ-8003-01A	TCGA-H6-8124-01A	TCGA-HZ-A9TJ-01A	TCGA-FB-AAPY-01A	TCGA-FB-A545-01A	TCGA-2J-AABH-01A	TCGA-HZ-8317-01A	TCGA-2J-AABO-01A	TCGA-3A-A9IS-01A	TCGA-IB-7891-01A	TCGA-2J-AABA-01A	TCGA-US-A776-01A	TCGA-IB-7886-01A	TCGA-PZ-A5RE-01A	TCGA-XD-AAUG-01A	TCGA-HV-A5A3-01A	TCGA-2L-AAQJ-01A	TCGA-HZ-A77O-01A	TCGA-FB-AAQ2-01A	TCGA-FB-AAQ1-01A	TCGA-HV-AA8V-01A	TCGA-3A-A9IH-01A	TCGA-3A-A9IO-01A	TCGA-IB-AAUW-01A	TCGA-HV-AA8X-01A	TCGA-F2-A7TX-01A	TCGA-IB-7644-01A	TCGA-IB-A5SS-01A
IL1RN	4.1179	4.6771	98.1977	1.6656	27.3978	116.4589	28.2684	76.8952	133.1576	14.5774	16.6009	96.0179	0.158	22.8724	40.9289	50.1455	25.902	2.9942	62.3435	24.8487	306.596	18.1412	19.1608	45.668	70.6009	68.5236	87.6476	41.1633	139.0271	0.8808	28.972	118.5173	0.8452	38.9191	121.5282	21.134	136.3276	93.2924	71.9122	127.4529	44.6947	41.2302	133.3837	1.4848	40.3655	72.3153	19.1424	66.5538	36.6433
KCNK5	38.3889	39.1502	40.4373	18.2161	30.7637	44.6398	20.8396	82.0873	73.658	111.7066	8.8715	101.6435	2.5894	42.3078	40.9561	91.5559	36.0532	6.1095	18.7838	31.1773	9.901	17.5767	45.0962	53.6199	66.4981	36.8534	87.1359	35.8631	53.0987	0.058	67.8356	50.6401	26.8227	43.3826	54.9607	30.3309	82.9302	70.3217	45.2382	47.0449	138.8213	62.806	47.8835	12.8579	125.825	96.7671	42.4628	105.6653	10.0521
BCL2L15	13.0219	17.1597	13.0436	0.5056	3.607	14.0664	9.1092	12.1506	17.5483	14.1961	13.689	20.0386	0.4083	2.942	14.5404	17.0087	24.9344	4.6915	12.0456	16.8027	5.3311	4.6568	15.0648	21.3574	17.4238	16.491	9.0871	8.3835	17.7203	0.0805	11.8228	44.7437	14.247	17.877	16.3951	5.4373	27.3464	18.1287	6.2923	8.1277	14.3646	10.8513	29.2117	0.7007	19.9528	21.3028	6.7421	32.3891	9.6448
PLBD1	7.4509	5.1905	97.7873	8.699	52.1656	161.7311	80.8839	185.552	274.103	103.9939	97.3136	191.273	1.4018	152.5555	112.0051	94.4381	67.7327	40.86	64.5484	100.0218	128.7577	48.1037	222.9641	291.6872	155.7774	172.6083	241.0328	49.2701	206.5871	0.9862	115.2784	183.4932	21.2618	155.8581	165.8412	70.9753	294.582	122.7152	83.8868	271.7666	88.6097	71.0547	101.5612	3.9428	109.1253	175.3215	178.8285	332.4819	154.4814
HKDC1	31.9779	28.2133	57.7431	1.736	10.6762	66.6847	18.1602	89.8335	133.1466	28.2875	12.5064	55.6861	0.091	8.7378	13.1031	87.3571	29.1954	7.9113	27.3471	33.4461	12.6763	12.7394	18.4732	43.0262	44.5486	44.8425	38.1779	32.7298	55.1104	0.0347	24.772	32.1136	21.7436	71.6364	40.9754	9.5017	38.8833	42.8626	24.0516	31.0335	33.5065	21.9381	59.5918	1.1549	32.3719	103.901	52.3573	58.9859	43.1824
PROM2	0.3259	0.5153	31.4692	2.3727	20.0433	103.466	12.0408	61.7583	112.7538	40.5278	41.9203	76.1282	0.4749	15.8541	51.7614	83.1226	69.2905	0.3907	39.2417	44.4382	85.3171	11.0594	97.773	5.7505	35.5769	96.3354	13.2746	49.938	40.9278	0.2895	10.6045	101.357	0.157	38.04	77.177	12.5549	359.347	61.172	83.0526	217.6527	111.4541	64.0397	150.7961	2.2616	49.4231	80.92	46.6913	128.42	35.6194
FRRS1	1.2954	1.1764	2.8276	0.5178	5.1642	8.9727	2.6721	4.3833	7.6622	11.1086	3.9092	13.6878	0.2376	5.1919	7.0109	3.379	4.0082	0.3608	4.8077	6.5528	5.9099	2.6074	20.0921	11.9729	6.4874	11.6285	7.3172	3.0493	7.4427	0.1273	3.6944	7.2769	1.0841	3.319	3.8423	5.0584	11.4762	6.0693	3.6119	6.1571	9.0867	5.8861	4.8073	0.4675	6.8419	5.5463	7.118	5.8932	5.4946
CTSH	5.2172	6.5169	75.2905	12.4407	34.6112	40.3656	40.4196	88.2109	131.6194	51.89	58.2833	93.1048	3.3741	115.9096	65.102	39.289	56.5782	18.4913	68.2585	57.5257	25.8651	23.4697	60.9655	53.4614	123.6494	27.3569	35.7063	23.6413	120.1238	4.8044	66.2122	81.8576	3.9953	65.6988	107.9786	37.8541	91.7974	54.147	35.424	31.4219	65.6704	48.0993	103.9335	7.8515	82.4277	88.7902	98.9236	42.1829	35.2113
ANXA3	35.424	20.0022	75.1244	3.9756	33.2103	86.1999	64.7459	99.5739	123.8227	37.7051	74.1114	99.2001	0.157	51.7319	17.6617	87.7458	92.1528	13.4536	71.3211	56.6448	255.7921	31.9754	88.9775	80.7039	58.6416	178.7542	76.4042	55.9231	115.1887	0.0299	54.8317	69.7188	47.079	78.4948	56.8631	23.2421	31.2326	171.614	74.2149	111.8116	58.0949	53.5328	181.8785	2.2186	73.3357	174.5839	91.383	128.846	184.6688
IL32	45.4097	98.3532	263.8364	14.164	159.087	172.2745	134.3202	248.1422	110.3802	159.5427	281.7813	166.4494	7.6613	142.3032	86.6449	253.7348	67.0399	131.5125	199.6401	201.6963	108.0323	80.8985	70.5837	100.8126	123.9111	99.007	201.5144	127.2983	121.5798	2.3721	164.0117	72.5642	24.1793	147.2724	151.5655	83.2899	66.1191	253.4279	298.1303	112.6232	183.1399	198.042	268.7311	9.3419	97.8201	148.9944	273.2377	156.7119	42.6976
HSD17B2	4.5233	0.6623	17.7157	1.9513	3.3466	16.6154	10.2706	16.4235	28.8064	29.133	6.6925	40.7059	0.0806	1.3759	10.1489	9.1581	6.5735	6.3824	7.6257	6.9632	3.114	2.4655	10.736	23.1435	41.0508	7.9888	11.3042	8.0622	10.5339	0.0307	14.1334	13.8853	0.2437	39.4933	25.1906	9.9512	11.739	17.7812	10.3578	1.4204	13.0811	13.7126	7.2298	0.8462	24.06	41.6825	3.9257	52.2027	3.1123
NT5M	4.638	2.1656	3.5586	9.2441	6.3085	2.5305	4.4722	2.4802	1.9834	3.3061	2.0568	1.28	11.5902	2.1655	3.3913	1.5413	4.1331	9.5573	3.5291	3.3947	2.7037	1.1919	5.0266	1.4017	2.1274	4.1065	1.5372	1.3729	2.2099	5.8973	1.6304	3.1705	3.9172	2.3679	1.6038	4.7067	1.7719	0.8867	1.5261	3.4842	2.9963	2.2309	2.08	6.8312	3.1573	3.6099	1.6704	0.7979	2.9239
COL17A1	88.5058	41.3696	109.3944	0.1335	18.0285	83.4487	22.5868	210.2952	306.869	10.3027	38.0235	91.1508	0.1741	4.9847	29.0909	330.9217	20.1292	25.2474	36.3282	70.4739	682.9653	27.5845	99.1497	105.3937	21.1205	152.2024	121.9917	14.3698	77.5259	0.0628	22.1191	98.1188	3.8	418.1958	218.5617	6.5475	407.9085	447.4134	44.3588	392.2548	7.2319	128.0656	61.3902	0.7351	12.4023	72.0882	136.968	153.6661	594.7862
PEMT	19.1972	20.6439	18.4624	203.6568	15.9299	12.2614	9.4382	23.5166	10.3667	10.7066	8.7605	27.3445	544.1259	13.5432	11.865	13.698	13.0444	49.7874	12.2863	18.6364	26.4001	6.818	23.5785	11.8424	10.5656	12.2901	15.3938	10.6773	16.6838	339.6677	8.74	14.0071	42.3762	10.3959	13.4204	35.3604	9.3838	9.5512	16.7605	22.9642	11.6428	15.7475	18.9062	187.7142	19.4382	12.0135	18.5873	10.6336	16.0548
RND2	0.2263	0.5266	1.6694	29.9204	1.3427	0.639	4.1864	0.8034	2.3212	2.1001	0.784	0.9376	26.1488	1.2742	1.9409	0.6388	0.8479	1.5433	0.9478	1.2755	0.6852	0.6089	1.5313	0.5809	1.0205	0.5473	0.9317	0.9135	1.4212	11.6794	1.2071	3.8476	0.4908	0.7616	0.7072	2.6469	1.4113	0.4118	0.6991	0.9087	0.8099	1.2814	1.3559	10.4362	1.786	0.5402	0.5999	0.877	2.399
ABCC3	82.4604	61.4301	67.4889	8.9415	27.1814	123.8473	63.3141	125.9996	126.0718	114.629	76.0539	164.0258	0.5793	43.5058	73.9178	103.1021	79.4385	40.6718	29.0862	64.5767	12.6826	22.1715	176.0827	212.9089	130.1341	183.8136	109.2304	56.501	87.6837	1.6443	151.8195	130.7301	43.7182	105.6708	129.1199	44.5212	106.7456	53.621	83.29	87.7977	119.4021	80.0678	128.4548	3.4763	161.7882	101.7685	86.7641	150.6453	33.3604
CTSE	177.1819	440.4645	1157.2574	6.8479	178.6178	1228.467	352.1306	843.2332	746.7729	150.6056	160.1931	1932.0252	0.0719	597.6681	168.7724	791.0329	205.2684	905.3888	560.2961	1841.4964	101.3353	156.9177	631.3608	1433.2442	862.5193	554.3882	1910.5491	294.7849	1114.9411	0.0205	686.6811	227.3464	157.3297	837.022	618.3001	303.7707	576.8803	2204.2182	1331.0599	486.8683	66.9085	717.1849	1310.1511	9.402	806.9872	2817.5698	103.7864	3465.2859	361.3676
CARD6	21.8764	16.6807	14.948	4.3963	10.8893	22.4899	15.3204	11.8811	21.5804	38.7852	23.5336	15.8846	1.902	14.9678	34.2	18.7092	14.552	5.2678	24.8319	15.4195	16.0027	10.3692	32.0501	10.3207	21.5355	20.2206	21.9183	16.149	20.7678	1.2327	24.0508	20.7017	13.6647	22.2265	17.0001	17.6813	25.4845	23.1551	11.4581	14.8257	14.8524	20.663	22.5587	2.6468	32.4995	29.8811	12.9033	29.6201	23.6333
HHLA2	7.3048	13.3674	25.7685	0.441	16.094	21.0781	7.9484	15.6672	18.0257	23.8651	6.7772	22.2375	0.053	2.7622	21.8347	21.8809	6.4375	0	5.9968	25.5558	2.3813	4.6221	11.0261	5.7131	16.7487	7.5628	17.1351	12.6983	53.4773	0.0404	15.6972	12.9099	2.0358	21.9746	28.3836	6.0003	6.7986	22.6635	6.2811	1.7044	8.6455	9.2061	8.026	0.5917	23.8814	32.8635	2.2578	36.2359	19.479
BDH2	6.7323	1.2559	8.9042	3.8993	19.0728	12.5235	12.3669	7.6056	19.1644	24.4501	12.7736	20.0211	1.0316	6.9123	21.0639	10.6002	13.6119	2.3873	9.4233	9.5913	7.5131	6.1379	19.9623	17.1977	19.0966	13.2272	13.3194	11.9705	11.6385	1.1232	10.0069	18.3371	6.6368	11.5931	12.2281	15.4876	13.4811	9.7301	13.7196	8.7752	8.258	13.3659	11.9186	2.919	23.6112	9.0041	8.0178	21.1131	10.607
DAPP1	0.1292	1.0923	9.9078	0.9002	8.7644	12.8381	7.2361	5.1908	25.8503	8.3396	25.8977	8.5054	0.4185	19.4827	14.1237	11.3805	7.2269	0.6456	19.1295	5.6436	10.8244	6.7779	11.7654	8.9675	9.4125	18.9152	11.2195	4.4515	14.979	0.2392	11.5606	15.3867	0.4152	15.4919	13.4841	3.4714	19.3645	18.6401	5.4689	9.4276	6.492	9.1529	14.4858	0.4959	9.4557	14.7419	13.7591	12.6711	22.9591
PPFIA3	7.7882	11.3824	6.4634	40.9655	5.1087	3.2512	4.4456	11.0008	3.2833	4.0204	6.2733	8.2047	60.8509	7.1378	6.1199	4.7146	22.8649	7.942	6.9976	9.3436	9.8336	2.1954	5.5468	3.4031	4.1118	8.4138	4.4528	2.0006	4.4276	41.6188	2.6906	4.0426	5.2587	2.8841	7.627	6.296	6.8184	2.7045	4.4042	6.1082	3.6092	6.7136	6.363	24.5511	4.9858	6.8982	4.4119	3.7533	3.3078
FN3K	14.1155	20.8463	15.0635	35.5931	8.5633	13.3173	17.096	9.4654	6.8104	12.5124	19.4276	10.7939	45.0388	6.2096	13.132	9.4273	25.878	29.8363	7.0162	17.301	18.5493	6.7532	10.4758	10.7258	10.4121	12.7765	12.6686	8.797	11.465	44.9935	8.9753	29.1361	40.5226	13.3329	16.4781	15.3685	7.168	10.0788	9.3105	14.3358	11.9726	9.0182	20.0831	28.8734	18.1007	29.3989	11.047	11.8579	10.8724
LYPD6	7.2758	3.3091	4.2255	0.8041	2.3034	1.5903	1.7448	2.476	4.6576	12.2464	3.8716	14.4255	0.0644	7.5776	6.1556	7.013	5.278	0.0149	1.2301	3.9722	1.496	1.6693	7.0224	4.1668	4.9873	5.1869	4.3038	7.5599	7.6075	0.3091	5.3464	3.0474	4.3467	3.066	3.5236	2.9501	3.9443	2.8694	2.8002	1.9889	2.2907	4.5151	7.2806	0.7061	18.3016	12.119	9.5772	5.5872	5.4203
ANXA4	99.0477	84.6447	217.2884	41.8614	92.6065	173.2984	72.4783	122.1792	205.1495	470.6186	72.4339	266.2463	57.7196	142.5043	210.7877	191.4704	127.9037	8.5665	52.427	97.8536	36.9892	90.679	173.7223	194.6064	181.0059	128.8078	185.7667	339.0171	183.8129	9.6422	335.3109	121.5553	90.2161	206.6583	214.4968	103.5515	144.9398	176.7579	144.6173	92.1005	244.4944	205.9294	164.2623	35.2191	510.8925	252.3966	168.6504	218.8821	76.8634
B9D1	6.4175	8.3526	3.889	27.6225	2.9581	3.8914	2.2643	2.5386	3.2437	4.1766	2.0263	2.646	20.8936	2.8998	4.8266	3.634	2.9089	3.0808	1.9801	5.3706	3.2138	2.1507	7.7807	1.7105	2.6325	4.7734	2.5748	3.3021	2.884	20.0057	2.6764	4.8298	6.8191	4.7031	2.4747	4.9563	2.6278	1.6317	3.3172	4.0248	3.3694	4.1992	3.0939	21.4286	5.6896	2.9153	2.7786	2.1802	2.2905
SERPINA4	0.5473	13.5063	87.0105	14.2884	28.6395	11.3943	12.4897	112.6274	78.9595	109.6526	20.1073	105.9836	0	43.2416	36.9182	54.0602	22.313	3.4299	6.9969	50.2902	3.8303	34.7618	36.462	42.3524	135.0884	36.1587	54.2367	64.3592	131.0382	0	82.4022	139.0941	1.0189	32.6125	53.2519	90.2132	51.8398	29.5106	78.7814	110.1339	210.0748	103.6768	50.8686	4.1891	281.4336	26.4794	107.2203	31.497	11.3767
GIPC2	7.2423	0.6043	15.3241	1.5193	3.4035	15.2529	16.1789	8.0111	18.5826	29.8745	29.2982	29.3229	28.1579	1.1934	10.6369	13.5589	16.1549	4.7248	11.5066	17.5335	2.6504	13.6152	20.5778	22.2961	11.5495	17.9845	8.9699	16.6246	13.3808	0.7312	17.2702	22.893	13.1482	26.8774	15.8103	8.3369	9.1586	12.9466	14.2209	7.7173	7.2182	8.3222	12.6088	1.7656	25.9297	26.9705	23.6443	66.2241	8.0862
TMEM154	2.0398	1.0365	4.7848	0.3496	3.9097	3.7826	3.0099	1.2326	5.204	3.5215	4.9568	5.4518	0.5877	3.9794	4.2031	7.4331	5.2652	0.8679	7.32	2.9416	8.7398	2.956	7.2637	4.2025	3.0477	9.3177	5.8991	1.841	3.3792	0.128	3.5996	4.7647	0.3644	5.7805	2.9658	2.4718	6.4088	4.8697	3.3	8.9432	6.5524	5.3042	18.47	0.2502	4.3088	8.7372	9.5479	5.0471	6.5801
ADAM28	16.0205	3.3169	22.0802	3.1971	14.1714	14.2623	16.2404	18.4802	22.325	35.0259	9.7516	55.0261	0.8039	30.8221	30.4823	34.5174	14.6717	0.9699	12.2414	13.7681	2.432	6.5737	36.1486	20.0823	35.7983	74.5672	25.6546	13.5952	36.0632	0.1807	43.0353	17.3691	4.0964	48.9039	21.2827	21.0099	32.7545	62.5625	7.3937	2.8842	28.2539	48.2214	17.8991	1.661	77.9209	71.9268	38.3035	59.8929	52.1907
ENC1	44.4762	30.3316	46.1152	11.8292	55.1571	113.0361	68.8972	59.1421	104.6236	128.9731	52.9457	28.8012	9.2765	35.6135	67.2115	80.459	41.6208	11.4042	58.575	42.0677	65.0806	40.2207	88.6691	33.6491	45.6378	51.2606	42.9377	41.5802	87.5269	2.0857	118.1852	118.8107	10.289	163.8589	40.4034	50.6077	49.4515	56.8146	30.634	36.7629	20.0314	83.8504	64.5161	4.2007	63.4691	124.401	97.5411	94.3936	110.6428
MAST1	0.227	0.2979	1.02	14.5348	0.5189	0.3323	1.0566	0.4994	0.4816	0.9078	0.6173	0.5965	21.8213	1.2304	1.3752	0.4151	2.1851	1.5986	0.1608	0.3544	1.6883	0.3824	0.6358	0.3668	0.551	5.7964	0.7766	0.1692	0.735	17.2397	0.1803	0.6393	0.3737	0.3606	0.5501	1.4275	0.4117	0.0918	0.2711	2.1412	1.0185	0.5514	1.2485	6.5586	1.2034	0.6052	0.3208	0.5202	0.9481
SH3RF2	20.7072	12.5263	13.5303	1.2018	9.0252	19.1446	14.4301	29.1388	32.5906	15.2025	10.6726	24.8962	0	5.1986	11.6404	23.4796	16.7452	1.7674	8.7599	12.8777	8.173	4.6062	25.7255	12.9445	16.9404	23.3886	17.6114	11.2837	29.3751	0.0102	10.7065	34.6863	10.7218	28.9087	18.7522	6.3073	25.2808	25.9155	22.8327	27.4494	8.4666	14.6986	31.8626	1.3531	24.7605	31.5293	11.2505	24.7346	18.8692
KCNJ15	0.0096	0.2623	13.1464	11.5222	13.4239	1.6044	1.8764	4.048	29.052	89.1716	7.7779	55.4285	0.0681	1.5946	16.8564	21.7698	2.6365	0.0215	1.882	4.8696	2.679	13.2445	37.1103	3.3462	22.1582	7.4581	15.706	15.3078	43.6366	0.0142	51.8943	27.2501	0.1439	23.3477	8.2111	13.4621	19.2371	9.6526	32.5993	3.297	31.0625	50.3458	20.114	3.1565	86.3937	8.8429	12.7832	4.1161	18.028
LAMB3	168.7661	274.3378	1013.4508	10.4838	95.305	324.6584	177.0983	571.6438	602.7523	116.0798	326.9721	317.7327	0.3444	98.8446	107.7801	370.2313	321.7405	134.5109	258.7174	314.0969	2524.9117	103.7859	1524.3284	804.5322	265.8878	851.6819	655.0761	166.0566	698.9048	0.126	137.8104	381.7056	176.5303	450.9883	643.043	87.0373	1112.8868	572.4189	580.5474	1007.0214	383.9191	210.2603	951.8647	3.5824	163.9586	353.7763	330.3681	487.6597	665.1772
CASP4	29.4429	15.062	22.6342	7.4795	29.9041	35.8769	18.3375	38.4172	45.0796	44.0318	30.9315	28.3653	3.0163	73.8408	39.1501	33.4659	25.2552	11.6147	29.9172	29.8118	60.7646	16.7664	44.1887	34.3469	32.9508	49.1415	33.7633	23.0533	40.208	1.823	28.429	27.4311	14.3309	69.961	33.6811	20.1456	39.0825	21.8236	28.9208	35.4697	43.8543	29.9723	36.6681	12.9082	34.6682	39.9492	50.1591	34.225	37.5753
TLCD3B	0.5425	0.0719	0.3187	6.1634	0.149	0.1891	0.1896	0.2002	0.1244	0.1822	0.0155	0.282	2.8108	0.3184	0.5985	0.2048	0.1746	0.4517	0.0879	0.3236	0.365	0.2212	0.2003	0.1003	0.1394	0.1534	0.2451	0.0879	0.4523	8.7921	0.0912	0.1185	0.2421	0.0845	0.2283	1.1848	0.0456	0.0853	0.0621	0.4761	0.1584	0.1961	0.2726	2.0883	0.4782	0.3111	0.1997	0.0439	0.1607
PLEK2	228.9721	117.1756	71.7617	1.869	29.0856	143.1122	55.3005	265.0574	255.4474	77.1474	107.2403	211.3905	1.3058	60.8316	20.3839	118.7967	37.6993	24.4095	33.3173	128.2524	406.4252	25.5815	173.5299	120.1186	91.2389	180.9216	167.6962	52.5801	260.4561	0.1399	66.0666	29.41	193.1806	218.8725	184.204	28.1747	117.1567	215.4078	234.6126	186.9618	95.839	78.6473	103.3436	0.9533	44.1962	175.0263	102.6321	269.0389	214.979
SLC7A7	7.283	22.5308	36.1249	4.4811	29.2717	41.6767	37.1298	47.371	76.0431	42.6113	19.5778	34.3609	14.4243	78.9945	33.1941	21.7356	15.4718	6.1936	28.8059	18.911	15.3163	22.8707	12.6655	14.011	48.6826	14.9345	30.0608	12.2462	61.725	1.5691	36.1631	22.7387	6.4643	90.742	48.7419	16.1328	21.3203	41.5875	51.3037	47.5197	28.6988	26.181	14.0801	8.7322	26.8725	45.7402	25.9956	102.3	50.1834
CEACAM6	1806.2681	1843.2632	2637.7599	18.8258	342.6471	3001.5931	499.2795	1970.3671	2379.1182	1084.7316	3307.3194	1972.3884	0.0217	52.1498	1560.8384	1389.8693	1404.9297	24.7094	1479.2746	654.1607	190.9321	819.7539	1050.9062	1143.5508	1180.2377	1176.5005	1413.6145	941.089	1245.9983	0	1586.3324	2762.1165	378.0586	3393.3654	2893.7935	141.1661	2752.0644	3664.1624	312.3035	138.4204	75.3313	1088.9337	1118.6127	26.9707	956.1087	3680.3238	1093.7446	3140.2887	1030.5355
C13orf46	0.8769	0	2.7411	0.5216	1.0519	2.0228	1.7769	2.5699	2.1549	5.6141	0.3375	7.0831	7.5332	0.7745	2.3707	4.9336	2.9267	1.5461	0.8544	1.3403	1.0932	3.0069	2.3329	4.9647	3.2502	4.5958	6.2392	3.5997	1.2223	0.0191	2.9268	4.7394	0.1709	1.8805	2.0367	2.1292	8.5679	3.0346	3.6012	2.2239	1.9553	2.0478	3.2653	0.6277	10.7578	6.2561	2.1877	7.249	1.0488
LRRC23	14.3496	58.1901	11.9205	84.9012	7.2361	11.8895	8.162	17.227	10.5104	10.644	7.7797	12.7049	62.3663	7.2948	9.897	11.2749	7.7383	2.8884	5.2842	8.8907	5.9961	2.5616	37.7648	14.2024	7.2277	16.7797	11.2928	4.1743	17.1929	99.0939	7.2413	10.8223	54.5338	8.1296	15.2737	12.9245	12.3396	4.204	12.4474	25.5425	9.3314	7.9683	7.6525	38.0116	9.068	7.1674	4.6795	7.3539	13.3883
ACSL5	55.0778	46.6597	90.8283	6.1359	34.3964	173.1555	62.0661	128.5812	236.5576	62.3117	77.4667	151.0763	2.4183	61.5805	51.1971	215.216	319.4927	36.0948	48.8811	94.9231	59.8561	32.0885	71.6215	70.5974	90.1189	105.8956	100.8153	39.1552	57.8998	1.2095	73.1741	111.7315	21.9581	310.5679	141.3097	31.5827	94.5152	127.3581	35.5125	67.7753	86.0427	48.1157	157.5312	3.3773	73.4317	120.369	245.3472	220.8525	94.4079
CA12	17.8705	11.901	16.5937	0.5524	7.3854	40.7954	5.1861	8.0498	8.8617	13.2758	4.9263	20.8422	0.0366	10.045	18.2083	43.7125	18.6077	2.6041	7.9733	7.8893	11.6822	21.8769	78.6684	3.8171	17.7125	36.77	9.8717	13.8292	11.9504	0.4602	9.1697	58.79	1.9912	32.9991	62.1343	8.2884	46.9929	25.1975	19.7333	7.7829	3.4528	34.7977	203.3274	0.8456	8.7943	48.0183	24.4151	15.9359	40.5997
SEL1L3	209.1213	131.215	45.5905	11.3199	35.685	84.8612	47.9391	64.5274	133.4908	139.1312	72.369	84.7891	1.1978	88.7277	97.4677	69.382	78.1926	20.393	107.1489	39.8004	67.7442	43.2767	157.7433	69.3036	62.8444	60.0466	130.0588	76.762	85.6342	13.8601	102.4397	80.0483	129.728	102.8151	73.5909	60.2051	74.4884	80.6364	59.999	22.3572	69.9322	73.9832	97.9119	19.8745	126.3022	142.6697	69.6623	147.1194	69.8771
PDZK1IP1	88.7666	489.3898	433.9863	9.6473	99.0706	249.9574	226.458	423.8549	172.9463	166.4953	307.5452	606.9382	0.0895	154.9975	485.824	197.2776	426.3252	439.289	236.3599	569.7571	68.7105	84.2606	195.3211	429.4408	365.6625	255.5258	401.6518	141.5715	102.7112	0.5118	197.2642	739.5312	137.9603	347.4021	460.2243	106.94	397.0774	584.597	221.0281	832.8717	852.9368	404.6006	549.8307	8.2764	454.268	675.0365	344.147	533.4478	140.2441
APOBEC3C	35.8573	3.4131	45.5206	10.3094	51.8491	47.5067	50.6007	47.4315	63.4217	99.6481	55.752	78.3988	5.1093	83.5649	75.0349	60.0024	53.8987	44.884	58.5889	35.577	40.849	32.0072	90.8329	24.7909	60.5839	55.0137	25.7669	32.6203	67.9548	3.0451	55.0103	80.5017	3.063	74.6271	33.0734	38.4731	59.9	49.6614	36.1053	14.4467	26.1687	59.616	48.5833	5.5338	61.5863	54.6576	60.7056	103.5172	56.0093
KYNU	0.4591	1.1261	3.3266	0.1872	2.3012	5.5478	3.3966	3.5085	6.046	3.1239	1.3482	3.0601	0.0808	4.5573	5.6319	2.275	1.0494	0.5054	2.1893	1.6926	7.0796	2.0632	0.9809	1.3214	3.4796	4.4511	1.8522	3.1918	8.5283	0.0462	2.2447	6.3438	1.2393	3.7232	5.416	1.8493	2.9753	5.4553	2.15	1.9922	3.0387	4.0316	9.6263	0.2237	3.429	8.5414	7.4895	1.6827	4.5305
ITGB6	22.0961	23.6848	46.9907	3.0299	24.1726	79.6399	17.5144	86.7451	300.7286	156.2669	95.2023	242.0412	0	3.8984	49.2037	144.2326	52.4506	2.4202	30.4948	31.745	209.2406	15.1511	571.6388	124.7823	76.1239	431.8795	83.4436	57.2838	230.4676	0.0253	46.91	82.0996	14.9359	71.4265	79.347	33.102	267.6662	119.6332	500.71	365.3236	203.2103	111.1794	283.9188	1.4501	91.0893	112.2929	176.697	63.9966	162.1253
OASL	23.8085	14.2215	22.1826	0.7201	19.4374	32.4957	11.3007	77.7928	75.6502	4.432	31.873	38.1842	0.6735	24.9577	7.6213	14.1473	17.1694	5.0972	7.9237	11.8094	49.3343	7.5968	7.5473	28.1563	25.5757	54.5239	10.014	7.4089	20.5813	0.333	15.3269	11.7945	78.647	38.9587	76.2044	4.3095	23.2009	31.3165	11.3227	11.2677	6.2735	12.9698	46.1989	0.4253	19.2238	22.2497	163.6044	77.7452	26.347
CTXN2	0	0	0.0416	1.0607	0	0	0	0	0	0.0366	0	0.035	2.4285	0.0875	0.1751	0.0206	0	0.0196	0	0	0.068	0.0321	0	0	0.0152	0	0.0133	0.0128	0.0621	0.3689	0.0446	0	0	0	0.0149	0.0773	0	0	0	0.0345	0	0	0.0148	0.483	0.1642	0	0	0	0.0175
RASEF	41.2165	56.843	24.1928	1.294	6.6893	35.827	23.549	14.159	62.5874	29.6584	45.3241	23.4241	0.0289	18.728	31.6942	29.0107	14.4287	8.1615	9.2909	28.7734	4.0157	12.0944	16.9556	42.6026	14.8717	30.7182	46.1279	28.7196	18.4752	0.0661	30.3763	23.57	43.2271	44.521	27.7181	9.7829	54.5746	38.7497	9.3949	17.0221	14.0416	27.7914	28.45	0.8124	48.0757	71.6656	20.204	42.5349	18.4304
TGFA	4.6846	12.5114	25.4504	2.7108	12.5426	31.8847	17.1339	20.9475	41.5428	42.5862	43.0421	33.7338	0.6641	21.9099	22.5591	88.5353	21.1994	2.9228	8.8344	38.3938	67.6185	11.138	53.8837	36.3944	17.0384	154.8976	41.914	22.6544	44.8307	0.1935	35.9346	42.7149	4.7474	59.0729	38.4816	9.5042	52.4293	36.4958	25.7994	45.1809	20.3636	25.24	47.3855	0.7009	34.6654	33.684	43.0088	44.9986	78.3167
POU2F3	0.3099	0.3697	8.3908	0.1492	1.4224	11.3642	2.5065	2.2513	11.7606	3.0677	2.1354	19.5213	0.0096	0.9784	3.6824	5.668	8.9886	0.398	3.9564	9.6766	9.8788	0.7398	2.5641	1.073	3.335	2.7607	2.887	1.9087	4.5452	0	5.1739	6.8727	0.1689	8.6994	6.0857	2.2476	3.9815	5.4587	0.7475	2.3115	2.103	1.4116	10.5827	0.33	2.9386	5.2543	3.3245	20.6146	1.446
IL18	10.5122	13.4041	41.2358	7.9054	37.288	35.5384	36.2087	56.0353	76.7858	61.7166	35.5237	134.2946	2.556	51.089	53.6888	42.9012	56.148	3.4977	45.2815	33.5264	79.2116	11.7415	98.7336	64.9886	79.3261	86.799	55.6997	36.9658	114.6989	0.6462	27.454	65.7459	10.1038	147.5512	48.337	29.5012	46.3398	52.1311	41.9211	122.1249	66.033	49.0983	71.2741	2.2217	68.4977	37.09	43.0295	61.781	104.3349
DEFB1	5.7998	1.5729	540.7025	65.2239	124.1377	57.8933	29.3576	411.0934	158.0288	563.356	64.9398	449.3631	2.9024	43.7576	138.0826	333.9815	443.4303	59.4601	32.7902	97.0564	45.6077	176.6689	166.7265	294.8922	432.4904	215.7516	416.1344	809.4685	161.1665	0.7807	290.3334	730.5367	7.4634	193.5022	154.1119	163.2228	278.8666	163.2416	667.1167	1266.3812	1014.148	581.6027	433.8797	18.0347	783.9157	293.8764	412.8163	300.4059	547.627
CASP1	6.2823	1.3398	21.8813	7.1367	20.4932	17.0251	26.0365	19.2288	25.4558	35.8657	10.5365	17.4163	3.428	55.7894	33.3725	14.7962	20.9157	1.6426	17.2606	23.4998	11.1923	11.2897	14.7556	16.2194	28.11	7.1114	14.8497	11.0114	14.3479	1.2667	28.1675	20.0702	2.3832	25.226	28.5828	14.1873	14.0939	9.3064	16.0206	6.4931	12.695	16.1276	18.116	4.0445	32.4974	43.4079	45.5647	24.1311	15.8079
KRT7	140.1938	53.1565	517.329	21.1153	105.3174	254.5743	93.4373	469.4159	1054.6118	628.7253	665.9201	813.1655	14.4729	54.9203	111.1919	496.9696	174.3544	100.2899	95.3822	202.943	1818.1921	43.7752	857.8211	493.2784	445.9029	678.0001	467.3889	225.7243	840.8296	0.0183	296.1709	396.4541	7.2071	315.2649	734.3353	147.6661	1173.7354	416.667	693.5885	1272.9246	2243.5569	291.9037	1128.2929	4.7808	269.6571	142.7488	1226.2918	191.3489	1703.7582
SAMD9L	16.0388	16.8368	5.6914	4.8656	18.8273	24.5511	13.7532	11.4348	54.4235	25.3794	16.9126	10.0055	1.1282	69.253	26.3272	26.7192	11.3281	0.2072	13.0927	10.0795	33.7274	16.3561	17.4593	17.9406	19.3501	14.2545	15.9508	10.4556	13.6948	0.778	27.3636	11.8477	7.5622	45.6062	33.4937	10.8163	16.0054	4.981	11.2671	14.1793	12.4358	17.5643	15.379	2.0009	28.2987	25.2871	33.361	14.6463	17.1814
MMEL1	2.4268	0.2134	5.1056	0.2067	0.8998	2.4042	1.5911	3.3726	2.0891	3.101	2.9497	6.7934	0.2647	1.076	3.4893	2.1028	4.9376	0.6508	0.8941	9.3112	1.0606	0.3332	2.5107	3.5149	4.6368	6.8603	2.2459	1.7889	2.9357	0	1.0726	1.3806	0.1539	3.0444	4.5279	0.9038	6.7193	2.1845	2.5093	2.1522	2.5098	4.3057	11.7667	0.1512	4.5756	14.5843	2.59	5.8692	3.7125
IFI44	8.974	1.4181	31.7018	8.7313	104.362	154.3103	39.8276	57.5175	147.0622	59.4952	106.9825	39.8351	5.4662	112.6612	64.2417	46.2045	95.5517	6.3246	46.9039	40.2976	201.324	37.5896	50.9233	60.8322	107.1721	72.4833	25.2934	30.3599	58.7358	1.9753	53.5326	29.649	9.3501	96.0013	164.852	40.9506	48.6727	26.8598	34.1944	56.6743	61.2218	62.9791	99.63	6.6688	114.5624	136.4064	99.201	33.8326	51.9997
PPP1R3F	1.5581	4.6211	4.2446	25.407	3.4955	5.9152	4.1129	2.8828	4.3423	3.3399	3.6677	1.7503	15.8816	4.2189	3.699	1.9827	2.4153	2.2335	4.1071	3.0741	5.7036	1.4359	4.0366	1.9963	2.2974	2.8166	2.3067	1.6362	4.2003	12.9233	1.9731	4.6376	1.7138	2.2796	4.1949	5.9696	2.2018	1.3969	1.5904	3.3888	7.1351	3.4681	3.8415	20.0226	3.578	2.4036	2.3344	1.4911	3.8086
FAM222A	35.4531	49.8046	5.9287	88.7475	1.8938	1.8851	2.223	1.6615	2.5501	6.0704	3.4785	4.6415	161.8413	8.2799	6.0479	2.4873	3.7063	2.3414	4.6572	2.3574	3.784	3.2431	1.4722	1.4566	2.0564	2.2944	3.5302	1.5429	3.161	107.7345	3.3276	1.4644	18.0107	1.4997	2.1438	11.0078	2.0711	1.7055	1.5889	4.9994	3.8338	2.362	4.646	82.0885	6.4278	2.5274	4.3802	1.784	1.7466
IFI16	6.2745	3.3201	65.271	13.2687	123.3483	143.9989	61.364	41.0165	169.9566	149.9411	86.437	40.3029	7.6432	104.9802	133.2239	56.4356	58.2379	2.057	112.2595	63.4466	125.9779	53.0565	86.3012	40.2463	56.7479	48.7479	38.616	44.9519	72.5461	3.014	89.8281	59.5463	5.4442	146.1395	73.3177	73.3904	119.2408	61.644	34.0915	19.9984	56.4345	64.7619	59.2407	6.9893	91.5614	160.5946	69.6457	74.9665	108.5429
MARCO	0.1902	0.1986	19.008	0.1282	52.1878	30.88	124.7105	38.0528	159.5073	20.9667	27.7464	24.3384	0.0924	105.3825	116.6219	21.1369	1.8331	0.3919	83.9033	32.9249	77.4113	48.0132	7.4167	11.357	56.4326	1.271	7.3224	4.0237	29.3521	0.3873	29.8133	9.2053	0.1719	57.1716	68.9681	4.72	14.826	32.8189	33.3144	15.1177	103.6193	88.8458	36.6312	1.5014	4.884	2.6995	30.7553	20.1121	438.9865
LGALS9	75.5031	35.6641	123.0187	10.8238	68.6076	73.899	58.8456	155.6269	78.2732	46.8941	54.3524	95.2241	4.0113	112.8996	44.5288	95.0531	66.695	66.8311	50.9335	58.2006	50.3299	28.4855	36.4856	56.703	107.7137	97.7505	62.8855	21.7241	84.0017	2.0367	65.899	53.7413	61.8201	72.1927	100.738	26.508	58.6708	97.773	45.8126	29.1991	99.1164	67.219	98.4785	4.6092	58.1217	126.4567	81.4837	78.1995	71.1299
PTAFR	11.4178	16.5538	21.838	6.5885	19.7952	21.9267	51.5485	17.9371	39.9119	41.681	30.238	32.9029	3.971	130.4372	50.1263	14.108	10.9953	1.0915	52.5984	15.8369	26.4591	25.4356	20.8648	20.8361	57.025	15.3098	23.9746	13.0015	17.4243	1.635	45.8015	18.1456	6.6369	29.9096	51.3184	13.576	53.2722	25.7465	15.0514	9.4329	14.9179	27.2299	36.8996	5.6251	27.5436	23.3853	28.4593	53.2342	33.4537
KCNN4	43.0407	12.5624	154.0291	1.4292	33.2736	96.9423	57.9682	155.9937	265.2201	29.4201	180.0588	214.7043	0.6019	35.2456	28.9024	164.4297	224.4306	96.2973	88.7105	138.2755	298.371	10.5955	389.9545	183.9254	159.69	205.5965	141.7067	29.3765	59.8021	0.086	36.8455	132.277	11.8607	161.232	215.0339	50.1766	283.4055	123.2244	126.3154	207.889	171.3452	67.7386	218.7848	1.6047	43.7619	148.8901	131.8719	138.7161	86.7763
AHNAK2	1.126	1.758	9.0811	0.4966	17.349	34.2778	62.5541	29.5474	84.0418	19.8419	19.1469	45.2708	0.3203	4.9353	10.7865	49.1915	10.002	0.0237	9.4686	27.3172	124.6077	6.6471	94.3585	20.0849	11.6649	63.0877	8.5278	11.0747	63.5757	0.039	10.7718	17.5905	0.355	57.0922	14.824	10.1252	119.6194	45.4971	24.2934	70.2357	24.7479	24.3916	29.4001	2.8693	15.4324	64.8072	45.4766	25.1698	50.3829
TMEM198	5.4454	9.7694	8.1815	22.2066	5.4741	6.5565	5.4647	8.5733	3.3226	6.1266	6.4353	5.919	61.1676	6.1252	5.7697	7.1549	4.7471	11.0629	3.02	9.4588	4.7766	3.8454	2.3488	3.5815	4.0788	4.4903	4.8916	5.0537	4.9522	22.5428	3.5466	10.0989	4.8276	6.237	5.795	9.3463	4.739	1.4652	4.5961	5.3764	3.2792	6.264	5.4834	20.3814	6.5324	5.9372	4.2947	1.1301	2.991
HNMT	41.8222	14.696	32.148	6.7963	34.1423	56.6356	22.3435	39.1969	74.21	64.026	35.1545	42.7509	2.5443	48.4673	65.8267	32.412	22.6168	7.0402	25.0878	39.6935	18.7715	18.9461	34.7304	42.5761	31.6977	44.2353	22.2474	28.425	29.7989	0.831	42.6589	35.6637	21.1975	103.0117	27.4794	43.4099	33.2295	29.7766	23.7448	27.9934	46.0139	35.0496	28.0662	3.678	55.8347	46.4234	30.9518	59.9192	45.7982
TMPRSS4	96.7731	62.4154	134.2901	0.5226	25.3596	88.2914	57.387	128.4224	56.5525	16.3692	102.9985	210.6676	0.0129	20.2041	28.9652	127.5104	63.9486	12.6815	45.4423	67.1793	32.141	7.4658	203.8779	102.3773	65.4137	198.3029	98.1196	16.0688	129.7249	0.0147	34.4515	135.2991	48.7915	194.0399	136.1004	20.4314	198.7057	188.5785	35.3209	48.0646	70.9681	102.1702	248.1807	0.7387	43.5851	115.9981	66.6255	161.2601	145.4376
RHOV	9.1071	10.7956	43.9086	1.2521	9.0526	47.7431	1.5267	156.3391	34.5648	15.9261	12.868	17.8153	0.1552	7.9209	15.7835	18.1777	54.9115	3.7264	3.2581	105.7306	46.126	6.863	24.4935	19.6919	26.1838	18.3784	21.1319	25.9609	12.7775	0.0887	14.9919	101.7382	3.8616	41.4156	60.7584	13.3075	74.9948	19.5858	26.1333	93.1116	44.7313	41.9942	72.7038	1.1823	30.9196	31.3465	54.1967	25.145	91.9875
SERGEF	18.8263	19.1732	18.2188	26.3277	12.662	10.1183	13.4423	23.5756	12.0127	14.8246	13.8407	13.6326	48.7124	7.121	12.2905	13.1572	9.9681	21.7401	11.2197	14.8904	12.7249	5.1756	18.9792	9.3434	15.2865	13.374	10.8582	7.1397	12.9334	24.8083	8.7608	11.817	35.7254	13.4028	12.9505	13.0804	10.0932	8.9749	12.0277	15.4466	14.2324	11.3401	13.9396	23.4043	14.2401	14.7623	9.1876	16.0566	11.4414
VCAM1	0.9152	0.3803	17.4989	13.6839	77.2151	29.1223	11.1204	19.8976	58.4484	75.0598	12.9834	10.9967	4.6147	165.672	52.9393	18.9495	9.956	0.5633	21.8295	23.7924	16.1868	16.7283	128.327	21.9284	41.9275	28.2482	20.3076	34.5567	8.0356	0.8712	61.146	38.8005	2.4709	79.1479	53.8606	26.8068	46.3236	18.8523	15.9532	18.1908	20.6761	47.7446	17.2822	4.6657	59.9694	5.4297	89.989	63.5225	32.9253
MMP7	37.4134	64.6011	1035.5957	84.1115	413.9864	375.1119	544.3818	724.1909	3028.4614	2079.6869	1978.7007	1436.0827	0	290.628	533.5429	726.881	2239.4899	100.1972	375.4046	552.4482	88.2052	81.1356	1337.0571	772.4953	2218.1264	655.3315	901.9017	479.3905	656.0113	0.0315	1358.786	3062.062	15.0924	1750.5128	1301.4135	366.2211	517.1353	2004.9251	434.4056	992.455	3906.0513	1682.7899	931.9145	13.1179	1411.9896	2032.7261	1321.2071	267.2727	3275.0829
TM4SF1	42.2877	135.8032	469.5514	56.1006	310.3076	523.87	214.9976	529.7629	340.1054	384.4424	764.628	495.0204	38.3409	95.1626	184.0347	856.9338	224.807	161.9547	280.6832	791.5504	1529.8887	96.9587	1092.5051	1007.3026	498.0886	1244.1943	568.5567	376.7521	709.4301	7.6858	426.0763	294.8286	177.7075	357.6345	318.2583	325.1057	1320.7065	1344.1924	699.2937	740.6253	547.8278	434.0649	1234.646	30.5887	483.887	705.4875	423.0292	630.276	892.2166
TNFSF10	98.2566	85.0027	52.067	18.0898	93.9007	107.662	52.6001	64.4998	114.0003	131.3077	75.5484	82.9887	7.5169	122.8719	107.6392	67.0962	54.6269	31.5171	84.9194	56.1874	64.4154	36.9843	89.4783	64.1313	69.7027	94.1966	56.1988	69.997	78.9355	20.0798	110.7663	43.6465	89.2964	133.5967	89.3454	31.482	94.8208	155.9462	66.5965	49.2434	91.1112	84.4172	72.0629	52.6883	132.1231	193.9761	104.0661	93.9029	112.4848
LIN7B	9.0232	2.5235	6.7092	27.6011	9.2526	4.9538	7.8236	12.9593	7.504	3.3443	14.4996	6.6697	36.6319	7.3615	5.5891	2.6084	9.1551	14.9593	4.6176	5.9439	17.22	2.8506	6.6673	7.7999	6.8785	9.9772	3.7258	2.7425	5.5457	30.104	2.5278	5.0984	8.3565	6.3652	8.33	7.5375	8.312	4.0017	3.937	6.0506	3.3176	7.1934	5.9603	23.5187	4.9093	6.2211	3.4382	3.9395	3.2708
TNFRSF10A	24.2168	12.3124	10.5544	1.5255	10.488	19.4435	15.6824	9.9279	18.5591	27.0983	9.6979	22.4327	2.9967	16.6493	15.8523	13.9276	11.8647	3.3913	14.8407	15.7472	9.5828	4.984	46.1129	30.4125	12.6517	47.2013	37.0933	11.6289	11.8047	0.6502	20.7735	19.781	9.4195	22.2811	15.7533	11.4185	14.8578	32.3237	24.6225	20.2085	20.0743	10.111	16.0158	0.8665	18.699	25.6016	29.9921	37.9896	41.7001
LYPD6B	5.7824	5.9999	30.7739	1.6007	13.5682	5.1267	1.8717	20.632	6.656	22.0614	8.0424	74.4937	0.0543	17.2534	24.3572	12.4607	18.4429	0.0419	2.5142	21.9385	4.3253	2.9834	49.6379	14.7375	26.1272	18.6661	16.6951	18.0131	47.7245	0.0414	9.383	12.7368	16.2542	4.0929	16.3935	12.0244	29.2959	14.9764	8.4565	11.0874	5.9804	22.1424	37.6229	2.0947	56.0709	66.6405	13.6986	6.5859	1.5643
DHCR24	82.5371	140.7835	94.2058	6.3707	40.7014	120.2089	74.6649	43.3554	76.5886	121.2821	68.5084	202.5291	39.9349	62.3476	94.2441	41.5946	159.8601	33.129	101.4861	156.2559	119.2578	38.0223	81.2062	141.9486	109.3468	96.5673	95.8746	62.4738	108.7956	0.801	91.8382	79.4801	69.0928	75.1725	70.7509	34.4597	97.2579	101.8508	46.4609	136.0285	152.5259	104.7877	134.8293	8.5603	150.3814	237.7871	80.926	112.8534	56.7415
CHST4	0.2319	13.4659	43.8019	14.6423	10.2098	40.0106	12.8749	13.9593	14.8637	105.2092	8.3301	41.8085	0.1502	2.0469	76.0493	55.748	18.1716	0.3475	19.228	18.5563	3.6439	10.4291	14.3679	23.6957	43.7652	40.2371	39.989	24.3762	19.8264	0	41.0714	26.1663	0.1397	98.5402	45.4707	14.6228	38.2087	48.4481	19.1968	7.8605	51.589	48.089	24.4203	4.881	103.037	47.4201	41.1566	13.6251	10.3315
ANXA2	306.9238	460.088	672.4781	27.6683	356.5803	579.3264	162.7826	657.518	642.7732	368.8887	591.2747	665.3803	140.2168	206.8639	209.4797	550.522	282.9621	64.708	295.6329	405.7407	894.7171	88.0273	1243.4274	659.3444	554.0084	455.2128	355.3853	274.8347	1008.5417	4.1991	300.1376	403.1628	234.9927	684.5504	611.6329	252.3096	325.243	667.9966	556.7901	876.9438	705.5146	420.7893	863.6128	36.2845	287.0337	434.4475	635.7048	293.3156	826.831
CLCF1	13.4075	10.5051	33.2252	4.2107	14.8736	25.6763	17.4297	64.4493	43.6788	34.185	21.7196	36.2665	2.0225	8.6006	32.323	28.7888	12.9803	2.5016	16.5246	33.4991	88.7282	5.5312	65.0777	80.8458	28.8538	156.2559	48.1072	35.2975	36.2991	0.7973	13.8092	45.504	18.4548	57.302	40.7459	57.5742	33.7597	33.4071	22.0886	51.6746	51.4335	26.4915	46.9268	1.4876	41.5122	17.4027	28.0105	19.5415	24.517
C15orf61	1.8519	1.8126	3.1027	7.1682	2.681	2.0237	1.1193	2.6694	1.8857	2.0179	1.6338	1.4877	14.3652	1.8484	2.5324	2.0065	1.7398	2.4636	1.6647	1.523	1.4399	1.5098	1.7635	0.9198	1.2149	1.2183	1.1315	1.0119	2.2927	6.6399	1.2515	1.6767	2.8577	2.6841	2.3052	2.638	1.0144	1.9687	1.5298	1.6025	1.4134	1.6656	1.964	6.4878	2.8279	2.0538	2.289	1.4422	1.4011
MMP12	3.4726	11.6541	11.9204	6.9133	6.6389	20.4265	13.8256	5.4064	15.0153	13.7034	61.1066	7.2148	0.246	160.1635	20.7576	23.5228	3.0343	0.8538	11.2254	25.8138	3.567	6.569	11.4384	9.8256	17.1881	15.4694	19.0543	16.7289	8.357	0.3615	25.5524	3.0391	2.778	16.2424	29.4379	5.4391	13.7184	51.1704	33.421	25.3572	13.7223	35.4875	24.073	2.3913	10.6362	16.7664	22.9761	43.6178	139.1168
PLD6	0.8436	2.6769	2.6156	11.4523	2.4527	5.1731	4.9218	1.5762	4.8992	2.4881	1.0922	1.9986	6.2335	2.9586	3.8005	2.6756	2.3111	5.5745	1.9414	4.6311	3.2839	1.9071	2.7857	2.2145	1.9729	2.0499	1.7735	1.7157	1.4993	12.6626	2.1758	3.203	4.1116	4.1938	1.1982	3.6556	1.826	1.3954	1.6347	2.095	1.6513	2.5455	1.7339	10.2412	3.0741	2.6717	2.16	2.9299	1.3293
MST1R	70.0039	44.9219	36.5616	1.5481	13.6793	62.5659	36.683	99.4403	63.973	24.1898	55.2503	114.6311	0.3779	18.9424	23.4883	68.7512	39.8273	32.7513	16.0359	40.698	125.1617	6.9517	70.4618	98.166	49.6067	145.5445	90.3622	32.1665	33.0952	0.2787	21.1681	66.404	79.8776	48.1658	92.4683	16.945	110.4627	55.7326	65.5536	60.4378	35.0014	52.4174	118.8651	1.0277	42.2742	43.8121	26.8561	79.521	52.9047
CAPG	174.2208	113.5273	857.4005	12.8938	409.5069	343.7978	270.057	864.4368	715.1408	262.6547	327.0565	539.4055	8.6547	500.4902	214.2064	363.4484	295.9136	393.2668	361.9565	247.7347	523.5859	158.6454	292.14	717.979	532.4924	367.0261	430.5948	138.2254	336.3705	5.749	366.814	209.5924	266.8469	501.2146	550.9755	201.8235	400.3353	519.0365	572.0322	317.4496	267.8348	259.1283	384.4191	14.3553	157.7928	434.0883	402.7707	322.7542	721.7406
SEMA7A	0.9886	7.7453	73.291	3.6129	45.1674	45.2563	14.3383	80.1324	91.557	31.4545	76.562	31.8985	5.2061	16.5566	15.9378	88.1686	11.7662	1.9494	42.1965	77.8421	137.2957	25.2926	96.2183	45.7013	26.8893	118.7742	35.4864	18.8002	187.8345	0.6164	35.0576	52.4588	3.4162	65.2205	46.0834	34.4905	29.142	48.1703	73.1309	66.5786	28.1323	73.9532	263.9749	1.4033	10.0692	36.3855	175.4357	28.9496	165.3523
GPRC5A	97.9827	82.5201	342.0878	1.9742	45.2505	496.236	197.0286	306.9358	754.8359	36.7042	510.4441	516.5162	0.0334	24.3241	57.3375	412.9052	184.232	60.9311	88.7388	271.8695	434.1451	28.7133	157.1343	546.2249	202.0103	692.0081	326.8753	93.3661	419.7491	0.0764	185.4565	494.7808	17.9585	294.5977	551.181	87.47	646.0188	281.6462	151.0928	447.7402	254.5207	164.4894	519.7668	0.6704	114.0439	126.9513	354.0994	487.6046	666.7392
NCF2	0.9788	2.1547	24.8422	5.0741	48.3371	40.8723	48.5758	18.8543	87.3754	71.1375	28.6842	9.5849	4.1094	100.9115	78.497	40.193	15.3934	1.7704	39.9139	26.9027	52.4064	40.7939	20.7931	13.4994	38.4949	30.7587	34.5465	15.6915	32.6308	3.1986	66.2612	12.7693	1.3215	59.3679	73.8041	17.3813	17.4498	33.6731	35.7408	52.0751	35.9249	51.5308	27.7176	4.3071	23.6326	15.111	23.2168	25.3644	93.5586
FGD6	5.1773	8.8204	5.6519	2.6475	11.5413	16.6126	16.9243	6.0192	41.1964	16.2745	29.3525	18.2439	2.8493	24.9738	13.5911	11.7055	9.5765	0.3466	11.3812	12.4271	25.6186	8.5821	23.0908	13.038	8.1761	36.6056	10.5095	8.8263	22.7397	1.1004	15.9833	16.3167	5.994	32.0861	18.5142	8.7348	23.2115	23.3105	8.7321	15.5488	10.2614	10.6715	14.942	2.2531	10.6766	7.4925	27.3621	26.8526	53.7988
C21orf58	6.4543	0.9211	3.9536	64.4012	2.862	6.302	2.2644	3.9847	2.2776	2.3228	1.8327	3.2687	72.8411	5.8411	6.5905	3.4267	7.2712	0.8084	3.3831	4.833	4.9233	2.1685	3.6562	2.4267	2.3332	2.5805	4.4617	1.8633	3.3937	47.0144	1.4986	2.8513	12.7051	1.4344	2.7368	6.6904	1.898	1.3762	2.8384	7.9212	3.9708	2.772	4.7096	40.3876	4.6829	5.6996	1.9722	1.2283	1.55
NBPF14	0.231	0.2658	0.8243	0.3058	1.5139	1.2809	1.4012	0.3544	2.0566	2.5033	1.5112	1.2015	0.0855	1.8851	2.3805	1.4938	1.1376	0.0247	2.3613	1.5637	1.9907	0.9045	1.8329	0.7527	1.1968	2.0472	1.6475	0.8504	1.5441	0.0122	1.2449	1.8805	0.5813	1.81	1.2606	0.9566	3.0768	0.9255	0.9428	1.2651	1.3657	1.8735	0.8531	0.1628	2.2575	0.6386	0.9293	0.6933	1.1218
PMM1	21.2499	10.1006	10.0782	25.4616	14.6416	7.6662	15.8294	10.8838	8.2963	15.0163	9.4807	9.5748	61.4915	8.2751	11.3738	9.0728	15.6982	11.1916	11.2291	10.1734	11.7356	5.3073	8.0474	3.554	11.8092	10.3259	4.6893	4.8675	11.1174	63.6985	6.7661	19.4599	28.2256	12.2111	7.5743	12.0845	8.4224	4.6832	6.0509	6.6397	11.6546	13.791	6.9276	22.1306	12.2065	3.5185	8.4206	13.0266	16.3687
C6orf141	1.4123	0.7624	8.5342	2.6069	8.9144	12.9753	4.5062	18.344	14.1067	22.0285	12.6836	21.5247	0	18.581	14.9707	6.3003	4.619	0.0252	1.1349	7.6542	12.5945	2.1794	36.641	23.206	23.0727	27.7761	24.1638	24.5939	9.402	0.1992	6.1053	8.1946	0.6076	10.8909	3.1902	8.7243	7.6248	8.4225	9.4523	5.0464	12.7867	20.6359	8.3431	5.0873	37.4223	10.6726	11.5427	7.2303	1.3674
PAQR5	0.1264	2.9119	3.5577	1.725	2.5475	3.9641	1.2223	3.4329	11.6117	8.7605	0.8511	4.6437	0.1841	7.1931	2.9605	10.0174	8.67	1.1717	1.6388	9.9422	1.4619	3.5991	8.1106	2.2071	5.5696	5.2269	1.9987	3.9327	4.7158	0.1403	9.7415	6.2394	0.4662	4.2742	7.044	1.692	1.934	4.0808	5.1523	28.8399	9.9816	6.9281	10.9802	0.5195	5.6582	5.8079	13.6803	3.6204	5.0226
RHPN2	33.2277	57.2885	41.7415	1.9973	23.1715	55.6062	24.5039	45.1908	106.1688	37.7367	90.6089	61.4515	26.6088	32.9831	18.4574	31.6621	24.4974	8.2943	43.8514	75.4151	18.4199	13.8718	72.6647	118.2701	41.6622	109.827	59.4848	46.0047	129.5586	10.6324	75.6457	41.9719	57.7512	124.9959	86.8455	14.255	97.5754	73.8195	38.0313	18.6209	25.5549	25.6945	56.9205	3.9247	48.7711	54.9755	60.0316	103.1324	145.238
SERPINA5	0.6589	1.0693	118.7932	34.5221	43.1679	27.2026	7.039	22.3054	60.6781	407.6301	25.4009	71.8331	0.0512	6.0343	45.4604	112.8127	14.4813	0.474	27.1641	25.0389	101.3817	50.7519	58.6766	47.2378	75.7037	50.72	96.6123	154.0836	23.3567	0.0195	168.5608	14.7104	0.2223	46.0069	14.7034	42.3748	21.3651	11.3487	74.6073	44.3584	242.4483	160.0096	123.307	11.0433	281.7251	12.7687	66.5255	17.6485	43.8371
MPZL2	5.4644	1.5057	28.2038	11.6278	22.658	45.2127	22.3205	33.9909	59.9482	96.6469	55.8237	57.9461	3.3227	19.7794	52.0402	85.808	58.9523	7.5641	22.7478	53.5511	147.7379	9.1819	228.9305	41.099	44.0781	276.5807	141.8954	57.0216	54.5851	0.525	39.5012	161.7663	3.0151	59.7873	45.0135	36.4234	87.5868	57.3255	38.5657	83.7283	61.462	59.8439	320.2142	2.8536	63.0636	38.8302	161.9708	86.904	80.0315
EPHA2	30.9877	40.6368	212.5029	12.9075	48.7949	168.1405	101.1603	270.4214	170.5469	53.1149	129.2859	222.609	7.6222	29.1818	58.1458	99.7175	192.2644	12.1287	69.7737	242.184	761.1012	29.8079	478.5409	485.9287	67.7321	429.5928	124.4817	100.4821	114.2701	2.015	59.2619	141.0386	26.6608	221.9598	416.2535	44.3668	408.2522	161.0906	107.4035	217.9531	63.1421	90.9661	475.7177	6.5641	65.8165	168.1936	173.1233	314.4628	238.6014
SERPINB8	11.3884	6.9686	9.6718	2.6015	8.744	8.3401	5.7461	5.7678	10.8347	16.9556	6.3242	13.2481	1.1441	8.426	17.3681	7.3414	4.0042	1.3237	6.9573	11.6998	6.602	4.4046	20.0206	8.2415	8.12	13.1634	10.1808	12.5111	6.34	1.3206	10.6073	8.309	5.1345	13.07	8.5063	10.754	6.631	11.3485	7.3008	8.546	9.5802	9.4094	11.4869	1.5795	16.8749	6.1961	5.3988	11.4569	10.1076
CLDN2	163.1045	2.7329	114.4391	13.6223	17.3062	133.5159	57.8662	82.5628	207.8759	519.9531	52.7577	81.496	0.0376	45.5331	329.2176	66.2516	61.0892	465.4328	93.2658	734.1487	9.2285	6.807	60.0224	183.0851	150.6107	32.3977	78.9427	433.5001	313.7351	0.0429	346.9823	205.1458	3.5275	48.5955	23.0582	256.5386	6.4753	283.9407	118.1048	0.9541	136.3004	238.6491	116.5815	6.4075	417.6754	208.1766	63.9756	222.5014	25.8788
GPR132	0.165	0.2953	14.4141	1.891	9.9634	10.3159	10.789	14.6501	17.579	8.3706	7.4214	11.2142	0.9617	12.9565	12.6854	4.6013	6.1303	0.8125	16.3832	8.4366	28.3825	4.9196	8.7465	3.6971	12.1952	10.1106	4.6839	3.0492	9.1043	0.2269	5.7911	11.9521	0.4118	9.4193	11.2353	9.1272	22.0214	5.9613	9.7425	11.8383	8.7062	5.1236	8.7128	1.38	5.344	11.9674	8.2945	7.0753	8.4542
CAPSL	0.0866	0	4.1195	52.7563	1.6851	0	0	0.4313	0.0765	0.4228	0.1333	0.3471	6.8396	0.4332	2.4005	0	0	0	0.0541	0.697	0.5242	0.1764	11.6525	0.432	0.4504	0.6611	0.088	0.1263	0.3077	52.6197	0.2456	0.2552	0.1564	0.3641	1.2295	1.0209	0	0	0.1604	0.2849	0	0.6197	0.3914	15.0899	2.3313	0.2234	0.2868	0	3.982
SP100	9.2677	6.3807	15.0115	5.7055	27.425	41.582	17.6706	22.5241	62.0383	34.266	23.6154	20.7041	4.4075	38.7086	29.9336	27.7129	19.1627	3.7631	29.6056	16.6894	24.2071	14.5695	24.5387	25.3121	23.5357	29.1377	19.5115	14.5989	29.029	2.8896	23.3513	19.6711	5.7088	56.0812	31.9559	18.6422	31.1813	19.2333	17.5918	22.7525	20.4168	21.3484	23.3394	1.914	27.4439	47.5675	28.7979	23.846	25.2961
ZFP36L1	63.3202	71.6935	134.3879	43.5909	360.6879	279.9396	225.794	216.6963	444.4203	429.1045	346.0842	175.7549	16.2044	189.3971	370.9338	179.1255	288.0059	13.3082	214.1116	239.7915	458.4634	118.42	422.9129	146.4118	153.8657	401.7201	176.7706	184.4117	209.5572	8.9506	180.2778	294.8263	63.7951	514.2609	267.2216	459.6478	279.4296	248.4245	145.5772	305.2945	297.3551	273.5926	148.2933	19.6851	303.2954	214.0302	264.1069	390.5994	353.4094
TLR3	5.248	5.4641	7.0188	2.2199	3.5974	4.5657	7.0476	3.4971	18.7548	19.3324	3.5759	10.1762	0.3713	7.8105	11.6704	11.5475	4.6452	0.2864	2.7748	2.9481	2.7721	6.1841	12.0924	4.9363	6.4923	6.4925	6.2979	8.0067	3.6749	0.2394	15.3221	5.5904	2.8158	13.9024	6.7229	5.4176	8.5001	4.11	7.7833	5.0993	10.2617	8.9545	14.5895	0.938	16.9493	7.7194	14.8852	20.7626	8.1144
LY75	5.2433	4.0661	13.1437	1.0975	4.6521	24.3042	8.6463	5.4119	18.1362	8.7653	13.7683	10.9382	0.4726	10.3529	9.0807	14.4001	9.6622	4.703	8.9124	6.4757	2.0784	3.6111	15.7369	11.9349	7.0939	19.1349	8.3365	3.4453	9.6442	0.1579	8.5428	19.9588	3.5235	17.1592	9.1724	4.2151	24.8865	11.7598	7.762	11.9501	12.6859	6.0866	16.264	1.2408	8.7685	16.7605	9.8213	13.9767	8.9146
GPRC5B	1.3669	1.7197	18.7359	10.116	21.0708	17.5719	16.7273	8.2809	24.7215	59.2691	4.6548	70.4448	3.9738	31.6869	26.512	24.2965	9.1234	2.6608	13.5115	28.8606	17.6324	16.2672	22.2525	47.7711	27.1651	27.7599	45.9151	17.8532	40.3097	3.542	44.3495	12.3075	1.584	14.457	8.6262	25.3331	24.4922	41.4307	32.8329	6.4348	31.1047	28.4264	20.6903	7.916	59.6531	69.5451	13.4491	38.7006	20.2251
PPP1R18	23.2156	7.2205	59.569	21.1719	134.4569	76.5072	81.5515	83.2922	135.3651	102.4594	90.2824	32.5904	11.5824	98.9349	102.5248	91.5227	25.373	9.0202	143.9362	164.9495	168.7418	41.0784	62.631	50.8799	64.8017	148.3988	42.671	40.9883	86.1834	5.1087	75.0824	66.834	8.7011	126.4204	88.7816	97.4522	82.9363	84.9873	62.5106	45.1356	56.0978	99.8413	53.7357	9.7423	60.2987	66.7983	85.1848	79.5264	110.9165
VSIG2	196.7635	14.389	307.3469	2.7174	69.092	232.1246	130.3712	624.8027	138.4169	53.051	128.6413	961.0434	1.5044	11.5965	85.7087	101.4434	212.0308	236.1595	56.4955	215.2742	158.382	14.5097	213.6087	281.4367	329.5742	303.6546	522.4155	72.0639	219.5218	0.6576	76.0947	118.0923	359.4704	182.3891	362.674	121.7309	223.3947	379.918	252.2407	50.3665	24.2396	191.0979	347.0207	1.9774	218.6464	354.4	17.3402	777.7396	102.9795
LIPH	90.511	65.9792	88.0919	2.2286	18.4079	164.1552	33.2473	87.1414	94.6695	31.6658	94.249	95.6753	7.9854	17.1275	43.1205	81.2853	51.5923	11.0114	36.5887	135.709	72.0934	14.0558	72.986	64.5459	41.8736	69.1634	60.5058	40.4485	106.5491	1.0898	46.1251	56.4096	75.9142	155.6466	119.2355	14.2284	215.3601	165.8499	33.1694	42.5817	44.9858	58.4164	106.5519	17.2215	70.2862	182.4529	38.9365	190.6566	94.828
OLFM4	41.9016	1.1203	1916.6279	19.6444	86.0931	5119.968	2321.5706	538.9527	2394.6836	1630.6826	422.2648	204.7229	0.9233	20.6942	2863.6448	669.0571	138.6536	787.1364	3663.5547	3285.8435	525.6295	610.6585	1697.2256	1113.0682	3204.3469	438.6024	3435.9389	861.3739	142.0518	0	2293.2115	13642.1392	0.5865	202.4572	617.0844	2181.6968	489.3009	1276.4432	2892.2437	6.1341	2108.7558	464.7713	132.6195	42.979	4374.9329	1619.6401	555.6468	1496.8465	20.6547
FAM183A	0.1173	2.5888	0.7441	15.7325	0.9783	0.3679	1.1067	0	0.1555	1.2272	10.0205	0.2351	0.9873	0.538	0.4818	0.0919	7.0039	0	1.9058	1.1158	0.5072	0.4302	13.0293	0.418	1.4236	0.2985	0.7748	0.057	0	20.4038	0.3327	0.5762	2.1898	0.8221	1.6656	0	0	0.0711	0.3623	0.3088	0.0711	0.6869	0.7291	0.7714	1.2486	0.8322	0.3109	0.128	5.8634
SLC6A20	3.9823	9.8496	14.6846	1.5327	4.9448	18.3438	24.8213	29.316	24.1209	29.0066	12.4796	56.9819	0	1.4873	28.2328	61.9153	11.4079	2.2937	7.3279	14.1062	2.9177	6.8204	17.4407	59.5269	21.0877	16.057	80.4258	9.5602	14.2249	0.121	30.2256	19.6102	5.0481	98.5159	55.1418	8.3093	9.7714	21.5296	11.815	5.9858	14.6535	17.6193	9.5657	0.8797	39.9422	33.3878	12.2891	54.6253	11.4415
PDGFC	1.2691	2.6846	16.1313	13.3225	65.466	50.053	33.4271	20.3234	49.3932	62.9801	28.7759	11.729	0.7258	20.0783	42.0734	52.8222	15.8306	0.2717	14.9274	41.6801	43.8835	22.521	159.0229	16.7448	19.3317	72.1859	20.3128	20.6234	47.9404	0.2319	48.6482	37.527	1.4793	75.9269	33.8871	61.4071	28.1613	11.9853	36.5664	37.6891	26.4197	51.9584	32.0171	1.2143	40.5983	28.9743	38.4141	46.1985	79.2772
IFI27	26.6281	213.8418	228.4178	23.2705	306.9744	443.3758	143.6693	644.8865	906.8905	76.9709	418.6584	438.6325	13.6631	220.6992	86.9394	173.2813	316.3962	138.814	207.1855	207.6174	876.7549	98.4093	129.0166	82.9217	506.5256	167.1222	101.9613	113.6569	683.2164	5.542	180.3148	72.8301	132.0198	479.66	798.1761	63.5839	256.6027	379.1848	318.7841	275.4915	138.1159	266.5927	375.6905	14.6146	119.9316	1167.6545	342.6178	329.5547	750.9551
GSTP1	733.1554	100.6113	1682.7967	151.464	725.5643	1259.4701	704.9659	1690.8179	1316.951	813.2256	1110.4153	1691.7531	28.6727	511.9952	532.2338	882.1773	1032.2167	1484.5458	680.3272	1441.6252	1889.3648	204.0514	921.0138	1027.2876	896.7972	1342.9405	625.4282	558.1864	1173.858	11.9499	854.8978	1275.5072	506.5649	1357.32	1434.8687	622.6494	1241.2547	1599.5201	1206.258	1406.2708	1302.7671	890.6824	2119.5034	54.928	838.7192	1780.2116	1184.2022	1423.3719	1200.6748
GBP2	25.4438	13.1553	37.744	7.7598	51.1026	40.2331	90.7527	57.2782	57.8305	55.8606	65.2704	33.2068	4.3167	84.0617	71.7171	63.8428	22.4273	26.7576	39.095	47.6844	41.816	20.6263	54.1294	63.2211	51.7672	40.6068	31.2662	23.9946	52.3771	1.2869	56.7135	61.814	41.4109	179.9383	62.9436	36.1562	88.358	45.7788	24.5811	24.9728	28.5631	40.5366	57.0807	3.1241	57.8168	61.4796	89.6024	99.2025	51.3882
MLKL	14.8672	5.9169	9.4084	4.0863	14.5859	33.646	10.3263	14.7316	25.5521	17.3882	12.073	13.6477	2.1484	16.6523	17.7394	14.147	15.1257	9.0581	16.9674	15.6488	12.71	7.8374	11.2935	19.0318	18.6943	22.0617	17.7593	9.806	13.6223	1.1702	9.2732	14.3193	14.6987	28.3945	12.3831	10.395	13.9417	14.6099	12.6187	14.0958	14.2518	16.3441	25.0412	3.0389	15.5003	21.7701	12.4994	11.9051	19.0814
CASKIN1	0.0497	0.1186	0.0394	1.284	0.1842	0.1819	0.4064	1.3615	0.3661	0.1155	0.1402	0.0775	5.9851	0.3039	0.4423	0.1169	0.1798	0.3103	0.1242	0.194	0.1862	0.2768	0.6606	0.0472	0.0383	0.1265	0.1094	0.0967	0.1374	8.9514	0.0752	0.2116	0.1097	0.1277	0.0753	0.3418	0.6572	0.01	0.0819	0.0981	0.1105	0.1725	0.1872	4.8589	0.4771	0.0641	0.1866	0.0723	0.1656
EPS8L1	27.1721	18.2767	118.838	3.0821	56.7563	110.678	16.9266	229.7785	47.172	12.0096	135.9309	134.81	0.3117	10.1818	14.8276	78.6773	79.7342	33.9115	31.4795	236.0005	400.7378	5.1684	58.2275	131.0251	97.3996	124.0131	175.2295	30.1363	106.7102	0.1644	23.861	114.0977	42.1554	45.1183	112.032	21.4104	360.5343	168.105	65.7191	48.685	49.3484	130.9619	124.5839	0.974	44.9779	102.3079	142.0276	70.6298	35.4513
MARCHF10	0.1206	0.2997	0.1594	7.965	0.1118	0.3782	0.0948	0.2878	0.2576	0.3224	0.6496	0.2148	0	0.2011	0.5159	0.126	0.1636	0	0.1256	0.1324	0.2607	0.1556	0.5724	0.0573	0.2091	0.358	0.3064	0.0879	0.9046	9.4616	0.1026	0.4936	0.3268	0.0845	0.1484	1.2243	0.205	0.1097	0.4469	0.5819	0.2559	0.1831	0.4088	4.1767	0.2517	0.1815	0.0932	0.0548	0.2947
SELPLG	1.4771	2.9376	118.3235	9.6732	61.776	53.8419	66.347	93.739	74.7189	62.9597	19.4923	55.2237	9.3382	91.1113	89.7384	28.1775	16.1542	34.5224	81.2664	119.8247	26.4362	32.9298	19.1863	34.1247	63.7951	16.5173	65.97	14.6571	29.6671	1.6664	60.2228	23.8458	1.8854	115.3866	104.874	42.0631	90.7523	91.5451	26.2904	28.6584	27.0882	47.9263	26.5356	4.0021	35.8137	97.5119	34.9354	142.6058	71.5319
LYPD1	0.0497	0.0741	2.6997	0.3852	2.0267	1.442	0.3517	2.2899	1.6804	8.9789	0.5929	1.5439	0.0965	0.6735	0.9952	2.9411	0.6745	0.0559	0.7454	1.1638	1.311	0.4051	2.5658	1.2931	2.2836	3.1623	4.331	1.7761	2.3549	0.0552	5.6106	0.6592	0.015	1.6547	0.5081	1.636	1.493	1.3109	3.4076	0.2944	8.5437	7.9875	3.7914	0.6047	6.5353	0.8815	5.8943	0.2576	1.06
REST	11.2016	7.6299	6.0506	3.2303	11.6202	18.4609	14.1017	4.692	26.9658	31.6484	15.8302	7.8569	1.8374	16.5389	18.6216	13.9385	10.6746	2.5827	16.0322	10.6676	13.5434	10.927	21.0895	11.6644	6.2991	15.8354	8.2988	11.3342	12.6614	1.2137	18.3337	18.5453	8.9816	21.9233	11.7902	12.6816	13.6532	12.0066	10.2833	10.3058	9.6359	12.1794	14.5743	1.4515	17.2554	13.1035	17.8544	25.5596	20.2871
PTPN22	0.3517	0.4197	1.1856	0.904	6.2762	4.4139	4.3983	1.6428	9.8542	9.2483	3.1476	1.4836	0.3844	16.9518	10.9614	6.0319	6.696	0.313	6.1694	2.8963	2.8524	5.7441	5.6051	1.7083	4.8925	4.4489	2.4914	2.1061	3.7245	0.179	6.1743	13.4367	1.1918	6.6886	3.0973	3.4135	4.2371	2.7065	1.8471	3.14	4.5064	4.6496	4.7959	0.4627	5.6586	1.9287	5.5067	3.8752	3.9716
LAMP3	0.8097	1.2155	3.5216	1.7784	7.9895	12.291	8.6272	5.6117	17.5965	12.0449	4.9662	2.4259	1.1333	65.3017	27.1466	7.6785	4.9067	0.3523	11.852	3.5749	6.7779	12.2972	4.297	5.9215	13.3016	2.859	3.4512	9.2722	5.2297	1.5857	25.0748	4.3376	0.4248	9.5032	7.805	4.7744	4.5604	4.7363	8.9719	3.2665	6.954	4.8614	14.5257	0.4123	10.3872	28.4756	27.607	10.0777	12.293
CACNA2D2	25.034	7.9936	7.3372	200.5208	2.2952	1.3105	3.2686	1.542	1.6251	5.7547	1.4617	4.3848	139.7638	8.5334	19.6417	2.7747	3.0021	1.7074	1.804	1.5788	7.3321	6.6442	3.8839	1.0722	3.3017	2.1268	5.7823	1.0785	5.4892	106.7083	6.3263	2.0002	20.8071	1.8423	1.8641	21.1989	0.9817	0.4883	1.0042	7.899	3.0679	2.0859	5.177	38.8495	11.6446	1.3621	5.0634	1.7824	0.7595
STXBP1	70.1253	41.1768	10.1383	58.0639	9.9197	12.1797	13.7085	3.7895	15.6915	21.1159	8.9373	9.0848	192.5907	13.3097	23.9127	10.7002	10.0147	15.1434	10.6902	16.4	19.0438	11.95	9.6305	9.9191	6.4732	12.6392	10.8934	11.215	12.1407	136.0543	14.3797	14.3466	85.6507	26.8914	10.8089	26.8068	7.6895	7.7717	5.5672	11.3343	7.2335	14.9395	16.3	58.476	22.4222	17.2353	9.976	12.1995	11.5218
USP27X	3.1828	1.7647	4.6407	83.681	4.8277	4.69	6.766	1.5016	11.1566	7.2448	5.4446	4.1245	15.0742	6.1005	7.8253	5.1668	4.0846	3.7822	5.1241	4.0003	4.1714	3.7088	7.4644	2.7963	3.8284	4.1738	5.4571	3.5959	5.5992	93.4017	5.9649	6.9187	5.3448	8.4069	3.1963	9.0995	4.4469	4.2506	4.1711	5.0788	3.3147	3.8288	5.651	34.0899	7.7519	6.8027	5.028	6.2813	4.4794
TNFRSF10B	76.4833	17.2003	42.8193	9.0058	63.2314	66.9499	65.9227	38.758	65.7982	70.7057	69.2051	78.4244	6.249	51.8694	47.5333	61.2745	50.1935	25.3877	41.2801	69.6285	36.749	19.4414	141.2379	79.5126	54.5123	227.0664	74.9914	51.3576	63.1456	4.7481	44.3028	94.6445	18.542	38.8999	42.1617	46.3093	79.6673	123.599	68.7322	43.9136	83.4487	52.0857	66.8814	11.8116	54.0544	75.0919	72.9268	53.4138	100.9886
INAVA	76.9446	62.1961	63.2139	1.7345	6.8801	54.5551	28.9447	43.9408	108.6716	23.748	43.7715	59.1432	0.012	34.5208	22.346	44.8527	53.7658	29.7922	52.732	45.5066	33.719	12.7965	63.4346	81.8165	28.8893	50.5099	74.8497	15.1401	49.7148	0	37.1253	51.4195	39.0447	91.6121	55.3956	6.9125	114.3931	76.9859	39.6122	46.3579	29.1196	25.6334	81.0125	0.8158	31.1599	98.5107	48.2298	110.056	54.4417
TRPV6	0.0747	0.109	10.3618	3.8354	5.8048	2.319	6.537	5.2033	11.4333	28.9316	1.3107	16.3602	0.0269	1.7942	13.6564	10.2485	4.32	0.0062	0.9863	1.9817	0.5532	8.2337	4.5547	3.9199	11.5466	7.6429	11.4091	12.2663	4.2214	0.0123	15.8574	1.7874	0.2551	14.0149	1.8213	2.4487	6.3279	2.1005	11.0577	0.3499	21.9668	20.4474	6.2572	1.5406	32.4629	1.4091	15.0035	2.9508	0.144
PCED1B	10.3467	13.9008	17.0713	3.9203	17.7464	31.808	13.2569	28.972	57.4411	15.0166	26.9756	28.3101	6.8964	22.331	24.5684	16.3707	10.0257	0.9621	25.4668	12.9902	11.7591	8.112	16.1901	10.4725	19.3401	19.273	13.6255	4.8113	30.6463	0.9226	18.0404	21.7817	20.9488	18.6898	17.3982	8.5726	49.6632	19.9015	13.9043	15.311	19.0084	13.4915	20.4672	6.2843	14.8518	10.0121	32.506	11.623	25.7528
MBLAC1	5.4885	6.1498	5.8395	11.7769	2.7919	3.5697	4.3585	5.3771	2.9589	1.9613	1.8549	6.2166	14.9114	1.7307	1.9248	1.889	3.3797	3.7616	2.8448	3.7232	3.937	1.3915	6.3401	2.4337	4.14	2.6409	2.8233	1.0416	2.2204	15.263	1.671	1.8416	6.1685	4.317	1.7492	3.5521	1.7454	1.9891	4.2179	2.5993	2.3138	3.4847	1.1349	8.5854	3.4793	2.418	3.0161	3.5067	2.1864
PSMB9	34.4736	25.7629	48.0361	8.7051	63.4432	61.8334	29.683	117.6532	79.1439	46.821	43.7731	22.1443	6.6939	153.8857	42.3554	205.2709	37.7078	15.0021	48.1108	37.7398	29.6662	32.234	15.5033	38.0276	40.7632	23.6727	33.956	21.0854	22.4569	1.8638	77.5343	31.8678	36.3747	108.3191	69.1525	20.3161	33.2762	24.7873	106.5085	17.0964	68.3629	28.2171	65.9339	6.2535	34.6853	87.6957	140.2887	41.1511	47.0496
LAMA3	27.6832	16.9644	40.6112	5.7685	9.9746	63.5676	37.8006	19.8575	192.3966	64.9675	55.4056	41.9376	7.9941	25.9473	18.9495	97.5086	29.8905	1.2271	69.7064	25.2015	395.097	25.6539	418.3765	89.6433	132.226	106.9982	120.5167	60.8513	236.5497	12.9129	42.1853	27.1831	10.5837	199.7808	28.8957	13.1505	95.815	69.3009	153.3527	267.446	72.8064	28.5136	52.8311	6.8225	27.0981	49.6935	94.8955	63.4557	90.9652
NAA38	52.1012	72.9465	84.8648	197.4674	66.1693	59.4586	42.063	68.5998	34.3233	39.3664	41.7128	77.514	152.5297	42.884	35.7424	39.808	38.1225	153.494	53.4268	71.092	73.1032	14.3731	62.6897	37.8341	50.559	36.5889	33.7961	32.7351	46.477	101.9356	32.1311	63.2973	65.9536	30.0694	55.6718	60.954	36.6885	38.7573	59.6304	49.3647	56.7475	58.8069	49.7775	99.2	59.7792	34.5955	48.7888	29.7945	59.189
FBP1	37.6798	7.752	94.3586	6.7788	22.9355	59.9018	89.3522	68.6368	175.6846	51.0386	62.8815	96.4808	80.2673	112.2132	97.18	101.3725	51.7124	40.8488	25.9167	50.6507	30.6875	33.4363	28.9679	63.9967	60.7067	23.5117	64.7399	52.9109	34.9373	1.1711	49.874	152.5467	27.6304	88.3948	119.4833	31.6452	51.5589	58.4148	22.3365	23.1655	61.0873	77.5348	69.6668	11.3708	55.7581	61.042	54.0572	158.9895	116.7461
CASP10	6.5202	11.2581	9.0809	3.8593	10.9152	15.3619	11.6052	16.6481	24.5406	20.1973	13.9534	10.6566	2.1958	25.0332	21.8973	9.5484	12.5179	8.0909	15.2581	16.1591	6.362	6.6075	6.8727	19.6819	14.496	15.0375	13.8179	8.6309	10.4751	1.3034	13.5625	13.4295	8.8368	27.1062	21.0844	7.792	25.0161	12.488	7.3798	7.4591	10.321	11.6775	13.1412	1.9214	16.9547	25.7675	11.1996	21.4144	10.9798
ADM2	18.6933	32.1248	24.9721	0.5128	5.961	14.6792	2.8279	62.7569	15.1823	6.947	34.7238	21.6083	2.6421	12.285	9.6347	18.4855	25.9679	4.7324	16.5966	51.9278	7.5167	10.8991	38.0358	17.9448	19.8397	20.184	25.9349	6.6694	3.6594	0.9386	9.7694	28.8334	26.8932	14.3492	18.4112	3.0128	22.7619	15.9222	12.6596	12.3953	10.5263	11.1753	12.0893	2.3501	15.4894	46.0211	10.6769	5.1449	10.3106
ACKR4	1.0371	0.5304	3.5547	0.1249	5.6308	3.7185	2.4819	2.4682	7.5321	3.0751	2.5947	6.3854	0.2639	1.9618	2.8721	6.0689	0.905	0	0.764	3.0364	0.8651	1.3891	1.2926	4.3308	2.5908	1.65	4.1601	3.5665	3.8179	0.1371	2.7741	5.7873	1.2271	3.0122	4.5242	1.6745	4.9974	2.2015	2.9749	0.7802	0.4493	2.5792	5.4639	0.2193	5.6834	6.7144	9.2537	6.0239	3.0866
LRG1	26.5261	78.4978	68.2226	5.7963	17.9747	25.7113	22.4438	62.6364	29.9061	82.4743	8.9282	88.1574	0.1896	20.9959	39.2109	37.4889	28.5262	78.6567	35.2403	35.7238	25.0657	28.5162	22.8527	20.8417	42.5115	55.6955	75.6599	56.5629	37.1061	0.1625	68.9216	39.6565	37.1791	43.297	34.4629	16.6122	124.0315	42.0051	69.1234	2.5528	139.5736	67.7891	48.2021	1.2515	79.6268	89.4553	126.5153	91.5111	11.781
SLC38A5	2.7065	4.3158	9.3668	0.564	20.3663	38.9801	2.6703	67.8937	115.9023	21.0964	26.0995	21.8984	0.239	6.7415	9.5644	103.3487	11.9961	57.2087	26.0665	23.231	83.6203	50.8496	97.096	11.5773	30.6786	9.52	49.6039	77.0673	27.7805	0.1093	37.3855	22.8237	94.1834	67.4776	30.1364	15.1127	112.5868	79.4894	253.3802	182.3399	3.0441	20.2873	2.8507	1.408	16.6882	2.2221	25.6148	70.9516	125.2163
EPSTI1	0.9235	4.2883	18.1848	8.7165	45.893	56.5298	29.2928	36.0591	61.3293	26.6696	27.1393	19.4253	2.1974	76.6803	25.4035	40.4981	13.5715	2.8885	18.4092	14.7244	55.8518	24.4296	14.6279	18.7367	26.1132	17.1211	24.4066	11.4917	42.3883	10.0782	30.2447	24.6021	5.0309	41.9298	45.0766	12.6082	13.4756	17.9723	30.625	50.7199	11.1658	29.4898	28.1412	20.3644	30.6302	71.6241	70.9675	32.3341	30.6102
GADD45G	54.1002	34.6405	65.4883	218.5253	52.2948	19.6916	33.1442	68.4527	26.8889	22.7818	28.2432	30.2074	123.2079	29.7608	21.7567	40.069	16.4718	63.2716	25.9212	24.1741	15.836	14.834	12.7725	16.1419	27.213	14.5514	40.4819	25.5823	14.3421	243.0923	20.4781	17.4025	45.5501	11.5772	25.9803	56.9867	15.5885	16.6319	20.1741	21.3463	34.9861	25.6763	31.1678	89.6052	33.6012	27.5251	46.9927	31.4008	13.0017
YAP1	11.3412	8.2712	27.1341	9.6732	51.0821	75.1644	81.4263	32.1631	100.0154	116.7514	52.539	36.247	2.7391	52.3739	62.0112	63.5022	56.1333	11.1863	47.8483	55.7562	60.9211	22.1383	101.0102	45.8556	22.5836	81.984	38.4275	48.7462	52.077	1.6353	62.4916	61.0182	6.4634	116.4946	36.3268	56.2525	49.2668	49.9147	37.8013	57.2973	63.7949	51.9097	46.5601	6.1515	68.6049	58.7124	74.7825	99.3042	72.5676
CA2	61.2272	1.058	36.7233	21.5511	36.7096	38.169	26.6365	145.7081	45.4011	160.8295	18.6936	135.6355	25.6477	44.906	35.5132	42.7863	13.2651	3.9494	30.3565	32.8802	27.0135	29.0342	46.4126	44.4588	126.0827	25.6419	65.2114	152.3	137.9027	4.1575	65.4829	7.1637	2.4033	26.1063	74.7164	73.2909	32.7263	213.9554	135.8774	6.8735	37.4319	88.6351	62.6111	24.1712	375.3719	401.6856	21.3805	310.7024	22.4609
FMO4	3.539	1.9491	7.0018	2.9888	7.5703	11.7127	5.7256	5.9337	7.5818	13.1865	2.7243	8.4455	0.7052	10.9641	11.3634	4.1464	5.7856	0.3206	6.4902	4.4405	3.4313	3.9474	5.318	7.2089	4.9234	5.5934	6.6409	4.3877	6.2664	0.1152	6.995	4.5095	4.3806	8.0702	4.6177	8.1027	6.6581	2.9955	3.8203	5.7853	3.4436	7.8206	7.803	0.8186	8.6222	9.1072	3.9689	9.1689	5.0557
F2RL1	96.0595	104.1353	79.2109	25.0433	27.6475	80.7111	35.3129	60.2417	85.2425	93.1698	43.583	79.4937	1.5733	9.2026	57.6442	135.139	33.3593	7.155	33.911	50.7989	134.0796	21.4559	231.9625	102.041	62.2183	150.8208	152.1652	63.5159	57.644	16.8869	100.162	84.0825	45.403	173.052	80.3537	33.8887	139.9719	60.3658	42.4616	44.5952	58.115	58.8471	108.3725	14.7369	120.9122	128.53	99.0514	235.6772	142.0895
MMD2	0	0	0	1.7567	0	0	0.0757	0	0.0354	0	0	0	3.5569	0.0669	0.1029	0	0	1.2917	0.1503	0	0	0.0163	0	0	0.0695	0	0.0204	0	0	0.9201	0	0	0.0241	0	0	0	0.0455	0	0	0.0264	0	0	0	0.0527	0.1255	0	0.0266	0.0438	0
C3orf52	21.936	32.5232	8.4255	0.6973	5.4334	22.8962	5.7643	11.8714	14.4006	8.1217	11.2743	13.9662	0.4891	2.965	3.7436	11.2372	5.6965	2.8175	3.479	12.1138	8.8625	7.8308	15.0382	16.7862	8.0771	10.3027	13.7265	9.2143	20.3284	0.158	6.0461	7.083	37.9285	9.2891	13.8519	5.3411	11.7837	21.6983	9.2309	10.0617	2.9774	8.1209	15.1261	0.1836	7.6403	9.0881	7.5077	15.7439	5.6918
SLC41A2	11.0356	8.2559	16.9877	13.0548	18.395	17.491	17.9495	15.6932	33.8099	36.7417	21.0088	37.9465	1.6531	13.5349	24.2248	16.8365	13.7132	0.7191	13.5673	16.3371	6.3086	12.7992	20.1069	13.122	15.9316	32.6598	18.4053	18.7506	42.6805	20.2344	25.0134	20.689	1.4566	29.1028	21.8067	19.4087	14.3615	32.9988	13.6002	8.8809	19.2988	19.5096	27.4326	22.9135	42.8387	23.9946	20.5402	72.3971	20.996
LGALS4	4175.5682	3258.4524	880.7706	66.8852	201.5111	817.5722	313.0028	1340.253	945.7912	474.1221	898.5156	1431.7076	0.8053	311.1983	268.3329	242.9507	431.8626	400.9076	728.3574	1030.3396	30.464	141.3346	414.8894	2145.7423	1888.9401	696.4581	588.8153	276.0796	1237.0405	0.822	489.7109	1067.906	7357.6016	2434.8928	2000.9603	234.2928	749.0435	1386.6493	476.0718	52.7063	129.7446	389.0253	392.9498	29.0965	751.5922	823.1763	319.1455	845.3967	97.3772
IL22RA1	80.4356	62.542	45.6476	0.5205	6.1156	31.928	27.5884	62.3086	65.267	29.7724	13.1833	76.5388	0.1818	8.84	17.2463	45.5602	44.8724	2.1826	20.1582	47.648	3.0357	90.4965	3.4492	27.7971	22.0515	15.9461	36.0627	39.5427	66.0684	6.9634	52.9262	26.5884	44.8144	103.2577	52.3552	3.4144	34.5763	90.286	108.6019	41.0249	19.3683	31.3575	66.6838	2.193	45.496	76.3401	98.513	109.7814	14.8093
SMAD3	12.4184	27.8602	43.4144	6.886	27.9822	31.5461	24.6693	37.5728	69.5636	39.3941	60.1633	71.0271	2.3468	18.2326	34.3226	44.5906	30.7267	3.7635	21.5439	34.1704	27.7624	16.4779	99.145	39.2442	36.8303	69.4814	25.0454	25.4446	68.9329	14.0267	31.5211	39.2019	6.5229	75.6943	70.201	19.5979	68.0797	64.3906	24.1032	32.0127	33.3457	39.3605	65.4258	8.3848	52.7962	38.6958	90.8117	45.897	64.5629
SLC66A3	12.2323	15.4014	42.7775	12.2081	53.9089	51.6904	37.3847	29.4679	70.3938	94.9378	37.4307	57.7089	12.4044	60.872	60.3778	64.8409	62.7513	14.907	38.092	42.4718	29.898	30.7518	62.6574	42.0217	31.7317	74.2995	51.8123	34.0616	63.4373	8.6697	71.0353	50.6048	15.8638	95.3376	38.8023	66.9528	41.7541	41.2383	46.4191	50.659	40.4464	57.0842	73.0224	11.7688	75.3548	67.1732	57.5506	59.9865	62.2775
GJB3	7.9105	146.5823	62.9722	1.1851	17.2644	61.1881	42.9357	79.42	94.3992	18.8926	75.6503	137.7071	0.0271	29.6387	14.4861	76.0254	64.1741	7.8093	43.7923	112.3359	242.5323	14.8603	138.4614	75.6432	67.3331	167.6985	53.411	29.8184	101.0603	0.031	26.2888	94.1023	23.3453	63.3202	144.593	13.1626	115.6911	81.4058	68.7562	93.3649	134.5092	36.5264	148.4846	0.6057	24.2729	105.3291	78.4098	105.1406	80.4979
PIPOX	0.3629	0.2938	1.8297	48.2806	1.9702	1.3011	3.7182	1.1784	1.5011	2.9296	0.8181	2.3381	44.098	5.2752	9.7964	0.5283	6.3893	1.1848	1.5553	3.7564	1.4574	2.3034	1.2922	1.0349	1.813	1.3526	1.673	0.8698	0.9827	25.0822	2.6178	0.9424	0.8119	2.4168	1.502	3.6427	1.1755	0.896	0.5445	2.3545	1.462	1.7206	1.3478	15.1404	2.8895	0.418	1.4257	0.9761	1.4169
GBP1	5.6933	2.9358	12.8853	7.7584	34.9623	37.5718	27.1909	24.4008	43.3611	32.4002	25.0593	11.793	3.3447	127.7145	33.3496	36.5512	9.8916	0.7161	24.5409	28.0384	25.1865	35.3172	21.0124	13.612	13.7873	14.2856	12.3072	13.6851	26.5475	1.3549	58.9303	21.7589	4.2867	104.3438	23.2531	20.3225	18.0737	9.0268	20.0615	8.1373	6.2645	21.7543	18.1458	2.3941	40.4441	21.1579	112.39	22.2822	30.6075
MYEOV	158.9358	6.4697	31.4511	0.1601	9.4645	65.0165	23.953	177.2863	216.1456	8.2279	3.7167	112.2456	0.0342	6.4479	4.4845	33.942	21.3154	0.4943	14.9241	29.932	167.035	5.2484	28.7495	1.8434	67.503	115.5178	3.1376	27.1365	117.9396	0	13.8921	80.4493	32.6744	99.3811	91.2971	11.5385	41.0409	70.0053	49.7641	62.6751	77.6221	25.1886	104.6648	0.3297	22.8027	1.7191	37.136	69.5029	43.3387
TRIM5	12.4197	12.5478	7.0728	3.9477	12.009	14.8888	11.3777	9.0573	17.5961	18.945	9.9288	9.0659	1.0039	11.3647	14.0917	18.1528	5.86	3.2551	9.6047	11.4294	10.7431	6.6228	17.3363	7.1627	9.0046	9.1581	7.2844	11.2884	16.3243	0.7934	10.7277	12.6745	6.8816	16.3673	12.2089	8.1058	11.4558	9.3428	8.2405	5.4541	15.5289	12.8399	15.726	1.284	19.1639	21.4312	19.0349	17.5037	16.7633
CTSS	150.172	114.1546	238.3253	23.4594	101.2263	174.8408	189.7572	93.0817	234.9487	235.5115	87.1305	139.5941	12.0152	746.0086	213.6997	108.3237	110.0668	43.2168	190.836	103.2494	64.6557	131.9132	73.0197	160.0753	147.6058	56.9946	163.0785	74.0327	118.9394	6.0949	199.4574	130.888	153.0905	358.0041	212.0573	65.9404	156.7973	124.7143	70.7532	20.3159	100.4433	122.8416	215	13.961	194.457	298.8398	236.5596	170.736	154.0698
POF1B	90.6361	78.6974	26.4037	1.3819	6.6616	40.9856	29.7862	15.2568	101.7836	41.1449	53.8964	49.6706	1.3595	53.0218	19.936	40.2901	37.2362	16.5071	34.4842	38.4295	2.3926	11.6879	44.8692	65.7094	11.5636	19.1114	26.5328	20.513	34.7899	0.0366	75.7518	30.6023	49.9681	204.9226	44.0411	7.8638	34.5802	76.8965	34.3144	24.026	26.6158	19.0454	48.0435	1.0884	45.5501	178.6121	26.4636	120.4928	23.3294
LGALS3	625.0792	1285.4378	1160.1123	28.8525	453.9767	553.0803	473.5295	1046.8097	1348.4621	354.6727	556.0693	976.795	13.4511	452.7676	407.1412	535.1121	322.3696	205.6268	233.759	446.4224	1074.8219	134.3102	620.2898	869.2969	608.2713	872.3212	710.3966	289.876	834.4289	5.026	361.5258	467.2631	757.6082	1444.2048	1594.3565	292.7064	1176.3534	989.4597	308.1592	889.9933	433.248	700.944	665.6849	21.8833	590.3665	1254.0146	602.5127	1012.5056	1287.0814
OLR1	0.1617	0.5981	34.1128	0.9592	109.2331	36.2188	58.2612	10.996	214.2959	32.7596	18.3221	6.677	0.1047	36.8996	64.25	12.5747	4.8636	0.0969	20.415	22.1785	41.6802	51.6354	14.3027	16.0928	40.6966	1.3995	19.7219	5.9918	9.3104	1.4126	74.4777	10.6139	0.1558	66.404	97.4268	29.4934	7.333	21.5741	20.3987	5.1938	42.2266	52.6773	18.0946	0.8083	17.276	7.8859	17.3157	33.8856	79.8535
OAS2	6.2971	9.4161	17.3865	5.2133	44.2532	74.4659	21.8051	43.3337	120.1893	25.5008	53.65	21.3546	3.1991	87.3349	31.5178	27.8507	31.8333	12.9613	39.6352	17.2347	88.3267	32.4113	9.2169	26.3291	30.6537	17.3956	10.2745	15.6185	30.9272	1.6359	44.5854	25.4961	16.7788	79.7395	90.2252	14.9054	24.2456	20.2152	13.3775	16.2264	19.1146	25.6874	40.2642	3.0936	52.8405	84.8809	102.5987	72.6253	60.5813
C6orf132	27.5284	18.9808	30.7133	1.2644	9.161	19.3952	24.3047	36.0121	31.0932	15.1591	26.711	29.6928	0.7849	9.2181	9.4019	45.4922	18.4558	29.8929	13.1571	18.3324	22.5767	5.9401	18.609	58.0552	17.5395	44.348	34.103	14.2572	28.1535	0.0107	16.5935	38.0814	26.2109	28.483	14.1146	8.621	44.3791	40.9948	30.1103	27.3791	13.1866	14.6663	20.0843	0.6454	24.397	35.5176	25.6811	40.7319	23.44
C1orf56	11.1217	7.1694	10.139	31.628	7.2283	10.8951	10.7372	8.1203	9.3433	8.3241	7.1181	11.0759	20.2281	5.0292	9.2341	6.6478	10.9896	17.1146	6.0725	9.2943	8.7357	3.943	8.4368	4.2835	7.9316	7.6473	7.7961	6.7348	10.1476	19.0239	5.7543	8.6259	12.5257	5.9747	6.8994	11.2232	7.3918	5.8664	8.0821	10.6302	9.4845	9.2622	8.7905	37.1113	13.05	18.1704	6.8054	9.6974	11.5618
PLPP2	99.8688	69.8499	93.1477	4.0133	16.3572	66.8157	18.276	58.274	60.6234	43.7339	54.73	83.174	3.2573	15.3231	23.6391	70.6517	46.5938	81.5095	16.2336	30.8754	59.3611	9.5505	32.3809	64.3425	36.9757	106.3328	25.4602	26.7464	43.1945	0.3261	30.0212	65.5923	50.9215	115.7423	62.1767	15.9181	72.1511	79.2239	58.4167	57.7209	81.4905	42.9126	52.3888	1.8038	43.388	77.3131	43.923	67.8861	38.6072
SH2D3A	22.0494	19.4112	49.9675	6.2223	7.9492	35.1691	17.6382	55.4871	37.3087	9.9429	24.8408	56.924	0.1718	9.2103	7.3729	41.9877	11.1652	30.262	7.9794	12.463	26.2157	5.3914	26.2944	59.627	20.4426	90.2687	36.1783	10.7227	22.7718	0.0785	9.7517	28.4609	19.182	35.7128	42.803	6.5165	83.4771	33.5761	23.2901	47.6137	32.9542	19.24	46.7998	0.9072	20.8411	21.4105	15.76	33.1182	26.5341
KCNS1	0.07	0.0313	3.234	0.4837	1.1517	0.9882	0.8753	0.6975	2.0656	6.2024	2.1016	4.1161	0.2833	0.2117	4.5562	2.9909	1.3492	1.1409	0.5797	2.7667	2.1193	0.4138	3.5771	1.5471	2.438	3.6975	6.5281	3.2595	0.9745	0.013	3.4356	1.1694	0.0316	1.4968	1.372	0.9459	1.4484	2.3987	1.957	1.3017	7.939	3.337	1.2166	0.3569	4.9211	0.5193	0.9858	1.6809	4.0017
BCL2L14	30.0332	17.1225	3.0983	0.1956	0.717	9.1914	6.5885	10.1646	13.6614	1.2278	3.9748	13.6714	0.1753	11.1944	1.43	4.5482	3.339	2.9562	1.6801	1.5004	0.7193	6.5036	3.6912	8.2035	7.3558	3.2491	5.2286	1.326	7.2631	0.0573	5.7826	8.9506	22.0976	23.7256	10.8657	1.9386	13.6378	4.3161	3.1542	4.277	1.8062	1.183	3.0495	0.1145	4.3965	5.1898	11.3801	20.3376	7.0005
SH2D4A	54.3341	25.1603	45.7702	4.2881	10.2394	32.0272	27.2652	28.4846	26.3912	40.7356	32.3879	73.2758	1.9654	13.8712	23.251	32.1465	35.7221	31.0357	10.6525	20.2397	11.9283	9.4512	61.3997	40.2254	29.2894	69.8971	60.2356	22.1135	53.9612	5.1048	33.5011	50.4338	19.0402	26.9939	26.4127	11.6196	32.3152	44.5846	43.2874	28.5088	26.7243	22.7042	38.2555	2.8746	41.5853	82.8671	50.9363	101.7301	85.764
IFIT2	3.6399	2.7508	7.4482	2.8464	20.6037	28.3955	9.4809	7.027	53.0353	23.8876	20.7159	6.583	1.8544	42.7671	19.5511	14.6481	8.129	1.6001	19.4745	8.3299	52.2868	13.0273	8.1918	14.4111	12.4422	17.3267	10.6797	5.9829	11.8737	1.6349	28.6244	4.1491	2.7187	44.5028	23.0774	3.8872	10.262	9.3011	7.0911	10.7974	17.1452	12.2862	13.6462	3.3201	21.7323	30.0091	24.5391	18.1827	43.4999
NOTCH2	4.5784	10.7015	7.5261	3.6082	22.6035	20.728	31.1444	5.8446	31.8374	68.5178	13.5402	9.2738	1.1019	27.017	50.1365	18.1253	17.4519	2.2116	32.0765	19.5	14.7473	21.3261	41.1179	13.884	10.1305	25.5253	19.2395	19.0977	20.9688	0.4297	37.2494	33.6769	4.1412	41.5001	17.5986	25.286	27.1804	12.3463	12.3746	27.5208	20.8089	26.6288	18.4303	1.7065	37.4902	11.6159	23.0165	28.419	52.9092
OSBPL3	20.8499	18.5792	10.74	1.1452	15.7128	39.0889	18.8348	16.3941	33.3564	22.1775	49.1756	19.6807	1.3534	23.9198	17.3654	33.7352	26.0779	5.1284	14.9492	21.8175	35.5209	8.0308	19.5931	23.1335	16.5034	63.0613	18.8383	11.4766	30.5668	1.2215	16.5801	31.6333	10.1149	40.8776	34.1465	10.1132	30.4703	24.7638	13.7948	36.8758	29.441	24.7038	31.0004	0.9808	17.0151	26.5067	21.4623	28.4735	29.7302
GCOM1	0.7101	1.9981	1.7353	0.2523	0.5871	2.0321	1.7026	1.8645	6.2529	4.2312	0.8421	2.443	0.0808	1.3767	1.0496	2.8362	0.6565	0.3595	0.2579	1.9877	1.1123	1.1148	2.9661	4.9669	1.7973	2.6138	1.5655	1.6333	0.6481	0.0071	2.1289	2.1217	4.6704	6.095	2.8294	0.8676	2.4697	2.229	1.1798	1.1812	2.0311	1.8735	2.5382	0.1262	3.7802	0.9224	5.2718	3.5664	1.6633
TRIP6	11.5007	7.0003	152.9158	22.5546	107.9688	96.5171	85.1114	151.4661	148.0207	89.9083	57.62	206.14	7.6738	103.2094	69.8152	93.1055	84.308	149.8974	56.0787	119.4349	176.1872	28.1127	363.2102	133.3699	103.9082	273.7343	94.7368	57.642	103.5469	2.6663	59.1462	139.8017	12.3621	76.7985	83.1119	84.598	180.8369	86.3768	146.6742	110.8742	165.0982	116.6778	97.2158	8.4311	98.5825	161.1743	158.508	66.5051	120.4516
SYP	4.6893	5.2172	10.2431	219.4747	2.5296	1.3264	4.9333	2.9682	2.1749	9.7611	0.577	6.0098	147.0152	11.4133	12.8	3.5105	1.92	2.4482	1.4895	1.4911	9.2264	6.2829	3.2029	1.8771	4.3105	2.1526	7.7941	2.0655	9.5405	194.352	6.4336	0.9065	8.5201	2.0614	2.1618	28.5199	1.3074	0.5012	3.0277	15.7113	3.7065	2.4764	6.8539	233.6691	11.2659	3.6326	4.9542	1.0908	0.9481
TACSTD2	34.4924	510.8144	625.0248	16.698	316.8026	553.8257	162.8602	342.3313	804.5609	227.2636	1198.5963	579.2319	0.1407	163.3298	199.074	593.1025	711.7002	454.3192	357.4009	935.3681	1319.7414	94.5909	1476.5985	753.6813	614.9924	1289.3131	885.2736	234.0658	922.0843	0.2011	281.17	785.3334	889.0679	432.0959	1183.563	188.1205	2287.9429	917.3017	415.1179	1013.4374	749.2284	883.4968	1316.6292	10.6833	433.9094	1243.267	903.821	854.5496	1263.8559
PIGR	290.7686	75.8597	261.2648	87.8955	50.4717	40.1156	480.9976	190.1743	210.2565	467.7478	350.4631	319.6779	0.0293	53.1392	1370.9984	173.3334	718.074	0.7455	58.4552	1144.2086	15.6477	80.7077	187.5833	453.5155	721.3207	82.2539	561.5867	891.5799	57.4382	0.3516	474.4361	525.8363	281.1923	440.6286	780.1191	600.0499	37.917	401.5934	101.1979	17.2949	684.0717	421.9991	292.7375	77.3148	1577.2956	1689.6357	140.1207	593.0054	262.3238
BICC1	0.4194	2.0711	21.0388	8.2198	48.9223	27.5657	17.1989	12.9887	33.5299	93.7341	27.6014	20.4888	1.5924	14.0486	48.6637	25.3199	6.7143	0.2276	24.8157	29.4302	16.4898	19.9459	35.0753	21.0876	15.0581	51.3802	14.4587	32.496	17.9417	1.0709	56.7652	27.3316	1.1587	50.8108	16.7627	36.503	12.3318	26.4563	24.3054	18.6504	29.2108	46.6499	18.0088	2.6735	60.3471	16.8979	23.1954	23.5148	60.3993
ALOX5	61.0653	35.3579	117.402	9.9522	50.6829	62.4442	48.1744	42.7162	133.3458	93.5085	53.3322	154.6581	36.6634	133.712	147.5063	99.9214	91.0899	6.2957	56.1251	35.8687	30.2396	36.2795	28.7673	26.5484	121.1277	13.055	160.8674	33.1633	70.9983	0.9419	64.1677	124.7009	98.8692	64.4564	88.1597	53.397	132.368	145.069	31.7008	19.033	85.145	86.3801	27.6074	10.6347	100.6229	86.3787	73.3284	23.8807	164.7979
OSCAR	2.1821	0.7642	10.0079	2.0787	23.5249	11.8312	26.8163	13.5598	26.2132	16.4816	22.9327	7.0368	0.7066	25.0459	23.7264	5.5784	3.4255	3.9456	20.9626	24.2698	19.7783	12.9945	10.2707	9.9431	21.0052	7.8491	6.7262	3.2527	8.5428	0.7024	14.05	8.2509	0.9144	14.5662	61.1489	7.2261	12.1013	8.7461	10.7851	6.0263	19.5924	32.5079	12.1453	1.6226	5.4962	7.6506	8.6449	8.2844	41.7757
C2orf81	1.4194	1.2013	0.7854	2.737	0.6119	1.1909	0.5919	0.3906	0.788	0.783	0.7623	1.0366	4.1899	0.6195	0.7797	0.4399	1.2366	2.0282	0.8253	0.459	0.828	0.2287	1.6221	1.2002	0.935	0.6722	0.6542	0.3531	1.1732	3.5436	0.5244	1.2974	1.4713	0.8099	1.3127	1.1678	0.5239	0.3603	0.673	0.9125	0.4404	1.0741	0.7835	1.8021	1.1163	1.0434	0.4156	0.9728	0.8582
CRYBG1	10.2362	7.869	5.0696	1.8632	8.7957	9.391	13.2032	5.2758	32.2049	26.5935	10.1667	9.3001	0.6064	25.1556	19.3798	12.7676	10.0693	0.1079	20.1898	7.6832	8.4183	9.3581	19.1777	10.4813	13.7547	23.9485	9.901	13.8129	7.6797	1.0998	18.425	18.9851	6.784	36.7452	11.9835	11.7143	15.7496	11.8319	7.6311	11.6206	8.5996	8.6595	17.3814	1.1725	19.6326	6.2492	27.9328	11.7918	20.4899
MUC1	42.8386	536.9071	716.4944	10.1728	132.2201	966.7212	286.7552	1076.7373	229.9925	128.5404	488.3587	422.949	18.975	147.2247	290.6784	555.1318	556.8381	419.4363	301.9448	958.9103	1415.0219	100.3491	973.0567	1396.4698	743.8351	519.3136	1619.65	284.7144	183.723	1.3345	195.5201	598.0122	150.8462	474.1073	713.5481	214.9717	1281.31	466.0643	546.2948	410.3225	676.1624	376.5948	813.1273	11.0289	435.0267	1200.4809	249.3004	1376.0959	180.8092
ANKRD22	58.2519	57.5652	22.8061	0.4671	16.5612	23.7556	17.2115	50.9168	44.6762	8.0625	48.7658	60.6996	0.4167	25.5113	11.2587	52.7091	13.9999	14.2408	13.5027	25.1397	7.7701	13.2244	18.7168	14.5902	24.1892	23.9371	15.783	15.7405	15.8319	0.0733	15.6272	21.5447	34.4768	49.8066	51.4959	18.3126	42.6455	62.5079	7.0326	11.8416	33.6628	35.7515	39.6922	0.2116	20.1163	39.67	53.6563	67.7407	40.2359
PLEKHN1	2.4636	2.6492	16.0633	0.3669	7.0102	8.9421	7.1642	13.6297	10.6122	1.7987	22.1402	14.0115	0.5009	4.5279	2.8244	9.4547	9.441	2.0392	4.2077	11.532	47.4034	1.6932	8.9566	14.664	8.0645	30.9554	13.685	2.7723	8.1795	0.0212	1.9992	5.1515	1.9671	7.4106	14.5168	2.4212	60.6056	9.9204	9.4685	21.8728	9.764	12.2857	15.203	0.1319	4.1085	27.7573	4.7269	13.1949	5.6337
SFTA2	0.7421	3.5419	68.2066	1.7787	14.5213	34.7908	15.4847	183.0021	78.8397	23.9299	23.738	186.2154	0	0.9628	31.0776	129.3422	87.1162	8.8968	8.9156	56.6675	114.8989	6.4531	26.7187	42.1475	56.4323	130.3397	60.6754	29.0299	117.5176	0	8.1869	180.7609	2.3839	38.3235	169.1455	21.1491	85.1619	44.0048	186.3364	288.0737	235.5764	73.6195	159.6065	2.3864	57.5249	28.4568	68.9548	102.2347	36.7177
TMBIM1	170.6029	230.3248	450.9892	56.2033	181.6369	287.0629	242.8698	477.583	518.837	273.2572	275.1782	420.4918	174.6223	168.5745	209.4819	438.3811	178.0362	141.4948	252.5978	345.3812	432.2064	133.9276	360.6673	441.8863	200.7504	681.2897	662.2855	168.8648	402.0443	106.6785	252.1562	354.3639	80.0914	460.9737	424.3616	147.4801	792.6692	469.2571	320.5879	444.4242	177.0566	286.6029	589.8742	96.7581	255.9232	687.8285	306.9043	475.5379	578.0699
TMEM139	1.5037	1.0582	4.1895	0.5199	2.8235	6.169	6.2586	5.2585	9.92	5.649	8.0435	13.3969	0.0749	3.9396	5.2864	7.1638	18.8199	2.0513	4.4102	5.2491	8.7716	0.8644	7.8811	2.8863	6.107	10.6492	5.9177	3.9938	9.2276	0.314	3.544	11.1013	0.0697	9.0822	4.5123	1.0231	3.8032	5.3783	3.9066	12.6641	7.7401	2.986	4.9031	0.3551	5.892	1.3929	8.8917	12.962	12.7492
FMC1	1.1911	0.533	1.2989	4.2155	0.828	0.4671	1.0538	1.9007	0.7569	0.8829	0.5731	1.4425	7.328	0.683	1.1468	1.2256	2.4251	3.1238	0.9306	0.4904	0.7083	0.4552	0.7423	0.3715	1.5492	1.2317	0.7945	0.6878	0.9702	3.803	0.718	0.6584	1.8385	1.096	0.4652	0.6584	0.422	0.3612	2.2076	0.588	1.0384	1.0174	0.9677	3.5257	1.5852	1.2966	0.8386	0.3656	0.6452
PSMB8	100.536	58.6605	86.7672	20.0512	86.8183	124.6808	66.0588	192.976	111.9315	85.6193	107.2635	70.0051	14.6813	252.1833	79.7225	292.102	68.7754	56.5166	102.7535	88.7427	72.7364	39.8817	54.8698	76.0708	88.5947	78.2442	77.7301	51.8335	74.2477	9.8222	85.8147	69.3979	112.4571	115.8286	85.2777	44.8092	78.7813	66.6413	210.4853	68.8675	102.6328	59.0676	95.0017	14.4633	80.3994	179.487	177.3733	91.3932	88.1764
PIK3AP1	18.5797	12.7961	23.6134	12.1621	27.2269	31.0251	17.5343	16.5603	59.6071	115.0852	14.3827	35.5137	13.2595	58.4583	45.4642	55.0743	9.8141	26.0211	38.3258	28.7117	8.9604	43.1537	17.5649	19.863	28.1918	26.0149	43.0604	52.9358	34.0796	4.3365	114.9654	11.665	8.4172	115.717	24.7837	14.0747	13.0844	26.7527	25.7384	4.0841	46.0638	82.3323	37.2788	5.4305	82.7264	38.7607	87.0736	29.632	45.0838
CCRL2	28.326	27.0361	12.0325	1.2032	8.4253	9.9026	8.2661	11.9179	17.2122	11.9218	8.32	16.4535	0.4281	15.466	11.0154	7.7476	2.3868	3.9627	14.8124	8.6849	7.6909	5.1603	5.5554	11.3344	10.7187	4.922	14.6979	5.5293	8.4585	0.3426	9.6206	8.4446	21.6412	16.614	20.1294	5.8144	6.3331	11.1454	5.8197	1.3489	4.1695	4.3881	8.5184	1.1088	8.632	6.7166	5.9796	18.3989	9.4087
ALPK1	8.7102	3.5554	3.7595	1.3463	7.821	7.4604	7.2134	3.9259	8.5945	10.1951	5.6925	7.0366	0.374	11.4629	10.0205	7.9036	10.1376	2.1756	5.7951	6.974	3.8574	4.7079	10.8246	6.3299	6.4908	7.6766	6.6236	4.3099	6.1671	0.2197	5.5018	8.3306	6.2176	9.0076	6.1376	5.0919	11.9941	4.621	4.8857	5.9338	7.3304	7.036	7.2846	0.5803	8.1976	10.4309	6.1866	8.404	7.261
RTP4	16.0046	9.9811	49.5732	5.8609	22.4667	72.1117	22.8115	39.0886	63.938	20.1721	38.3295	56.155	1.4502	41.8057	25.3321	39.8611	23.4226	6.5639	19.1835	32.3466	32.3599	11.7593	17.1681	17.8433	42.5273	24.0589	20.4514	12.5554	36.5973	4.6812	35.763	16.698	27.8103	51.991	69.1844	10.2917	49.9564	36.7888	23.397	19.075	46.9748	23.4458	44.3343	3.4226	38.7324	63.6478	36.4443	59.5595	20.5048
SLFN12	1.2916	0.2248	2.0488	1.3242	5.6618	9.2857	3.5552	2.8152	6.9586	10.7943	1.8642	1.9418	0.4008	10.4587	8.8294	4.3877	4.529	0.2218	6.3237	4.9631	4.2594	3.6306	7.9722	1.7073	3.5931	7.6373	2.6119	2.2638	8.4163	0.498	11.9085	7.7473	0.8104	10.1865	4.2497	5.5004	3.7829	2.709	3.757	3.1526	4.0635	5.5511	3.9389	0.6903	7.1452	15.6227	4.5292	3.3628	5.3277
SYT7	10.4201	33.6307	17.8059	229.1475	8.0207	2.2382	2.582	3.7745	7.251	34.8052	0.6651	13.8901	196.4706	35.3819	37.4357	9.2362	11.8481	31.8501	1.7755	5.8829	21.3899	22.9347	16.9681	4.1997	7.779	10.2634	24.9611	2.4127	22.2249	270.7336	18.9698	5.5957	26.1627	18.5287	7.1245	100.1411	19.7098	2.3976	7.586	43.5822	12.6154	10.3763	15.9143	136.9292	28.5304	4.9656	19.3796	1.0716	6.8244
OR2I1P	0.3501	24.6264	61.3966	2.4348	16.8756	18.0651	19.842	13.7361	23.6393	29.6582	42.4834	23.4185	0.2864	94.4767	17.9218	50.5604	10.505	7.2905	61.8943	7.0537	3.0285	8.8409	2.5197	14.4903	38.8793	5.6288	25.8091	11.6314	19.714	0.0136	99.5127	35.762	7.7696	17.1553	7.5896	4.473	12.7231	112.5931	28.3695	3.2506	21.0994	18.6474	20.8291	1.2848	50.7084	14.8115	59.5413	14.5113	4.4223
SULT1C2	0.7533	0.6742	2.894	0.3095	1.6693	17.7245	12.741	79.319	36.7458	5.1652	26.5571	41.6208	0.0839	10.8042	3.4573	2.3622	1.4571	1.42	1.1992	12.7762	3.9402	3.5601	12.0966	105.9354	50.418	23.2358	26.3919	5.9072	28.3369	0	2.5846	39.7998	1.1627	14.754	21.5987	8.3287	47.4548	1.9131	8.159	0.5191	10.0083	26.9939	8.8211	0.542	32.7373	27.9202	4.1496	1.2912	1.4909
DNAJC30	23.5065	8.9544	16.8194	39.4723	10.8765	13.5137	16.5551	15.974	11.9941	16.2093	8.5824	20.3432	37.5659	10.2422	15.6541	12.5604	16.1068	11.0416	11.5979	13.667	13.5555	6.6582	17.3522	11.9784	12.6193	13.5949	9.6878	8.3033	16.673	25.4849	10.0196	13.5223	14.3235	14.9489	14.2844	15.5925	9.3699	10.1188	13.6555	12.9322	13.5706	15.2977	12.8669	25.8218	17.4073	14.3846	12.1157	14.8496	16.6062
KRT17	1.8149	5.8864	374.8987	55.2786	573.2825	321.1154	107.84	453.7888	616.3736	67.8431	660.5272	1103.2119	0.2778	27.3437	101.955	144.4753	603.8123	0.3214	235.8603	217.2193	1941.5145	82.144	2041.5548	381.5286	233.3004	1744.3602	468.6421	470.376	4056.0449	1.3681	124.8221	1015.6863	14.8871	112.1711	265.8943	158.4143	883.2463	406.2074	1819.264	3469.3662	926.4675	488.5371	5186.9133	2.4527	81.6705	323.7296	612.2011	36.6284	1456.6862
SERPING1	7.9569	12.7492	266.9737	52.1479	424.3491	248.0153	201.0324	259.0332	227.6514	670.5964	215.8222	174.1998	23.7554	239.4821	610.2131	247.6931	84.8147	9.7323	261.1253	292.1244	163.7677	148.9726	176.1519	217.0181	292.3512	230.2683	219.8513	331.9897	194.5851	3.229	431.8737	234.8911	25.043	406.7016	203.8917	544.7129	158.2453	118.918	265.1091	56.3246	567.4538	696.2427	192.0777	17.0688	518.1489	117.1785	376.3052	186.031	316.1182
MT3	0.1766	0.9134	0.4203	0.3572	0.1092	0	0.6112	0.2567	0.0781	0.2465	0	0.1574	11.9353	0.2701	0.3628	0.3231	4.6035	4.8532	4.5635	1.2929	0.4584	0.144	4.2354	0.084	0.2042	0.6745	0.0898	0.2004	0.2093	10.6804	0.1002	0.0579	0.1064	0.1238	0.4014	0.4051	1.2684	0.0714	0.3638	0.2713	0.3928	0.1916	0.1331	0.581	0.4056	0.2659	0.1951	0.2249	1.6879
NGEF	12.041	0.66	15.9111	0.8605	2.465	20.8564	9.9983	26.1789	21.8184	15.2576	10.137	30.42	24.6615	11.4983	7.9748	33.5225	16.3094	24.5333	8.0978	8.4706	17.9052	3.6162	22.3179	21.1883	9.5922	26.2918	17.104	6.2798	13.1821	0.0788	6.9889	12.5639	0.4869	31.3346	21.4283	7.8821	12.9523	12.8119	13.9186	78.1784	19.7146	7.7115	26.8248	0.4898	14.6825	27.5714	15.2256	19.4005	13.0902
GALM	58.273	61.395	53.411	5.885	32.5424	40.6647	44.0808	29.912	53.0245	53.8639	48.0579	57.8755	2.3005	71.7723	46.6128	27.7893	54.414	29.2518	36.4461	37.1195	26.7723	28.1751	29.7135	31.7649	53.7831	36.8439	30.4983	27.934	36.0425	1.4549	37.9094	43.6711	52.2185	64.8021	47.275	26.3318	43.4885	39.1918	29.0906	23.5561	23.3547	33.5701	50.2139	4.2259	46.9326	82.7908	30.0767	79.794	31.6425
EZR	369.6008	481.4461	650.8493	117.1453	413.8952	436.4375	317.5164	1108.3286	658.9452	400.9651	664.3523	627.2201	121.3497	407.6633	357.5301	664.1946	337.6114	366.8871	565.1461	969.5728	1366.7789	216.9988	1444.264	1493.5205	544.649	1412.9034	538.0483	344.1546	551.0786	84.534	574.2226	310.3483	321.4123	901.3135	814.9629	261.3031	462.5445	1219.1097	526.9827	994.6414	402.4809	484.3581	836.3978	249.2116	546.1699	680.3338	1134.8885	539.0968	1353.6512
FUT6	83.2539	68.2545	48.5606	0.4842	3.6719	21.4409	10.8867	17.5669	24.2087	14.2437	24.1775	40.2711	23.9348	7.7338	10.6181	15.5447	14.1338	31.8853	8.9244	15.5963	19.6371	5.0307	16.0131	13.2055	8.1531	59.7277	42.1445	9.6427	21.0684	0.0161	10.3737	14.266	62.4063	27.8475	31.2224	3.1444	30.6987	31.8527	2.8777	5.8023	10.9828	14.1365	16.8532	0.6586	19.5475	72.2	4.1973	12.2586	16.2514
ZSWIM2	0	0	0	0.7244	0	0	0	0	0	0	0	0	0	0.0448	0.0736	0	0	0	0.0224	0	0	0.0146	0	0	0	0.0912	0.0364	0	0	0.1326	0	0	0	0.0251	0	0.0704	0	0	0	0	0	0.0233	0.0607	0.1649	0.0449	0	0	0	0.0239
SPSB4	0	0	1.033	0.0878	5.6986	2.1657	1.4259	1.6709	1.1286	1.981	0.3409	0.2437	0.0169	0.2933	0.5485	0.6535	0.0283	0.0781	1.5468	2.2689	0.4056	3.2281	0.8905	0.4272	0.6626	0.6963	0.4898	2.0649	1.6049	0.0193	3.3108	1.4079	0.0314	0.5296	1.6575	2.6113	0.443	0.1896	1.9956	0.2229	0.3476	1.1359	0.6478	0.2913	2.3983	0.4537	2.6757	0.6113	2.3444
AMER2	0.0093	0	0.0961	0.1634	0	0	0.2375	0	0.0124	0.0455	0	0.0062	0.0121	0.0389	0.3112	0	0	0.3842	0	0.0068	0.0081	0.0304	0.0398	0.0199	0.0269	0	0.0047	0.0227	0.0331	4.8105	0.074	0	0.0112	0.0131	0.0159	0.0825	0.0211	0	0	0.0123	0.0057	0	0.0158	0.5396	0.0934	0.006	0.1174	0.0102	0
ANXA10	580.5062	99.8141	134.054	4.4285	42.4246	82.9411	99.5984	217.8601	337.2911	16.8671	6.0102	511.7611	1.883	3.8175	21.5948	112.7914	0.8186	0.0403	17.5343	38.7014	16.1155	34.4601	465.6296	546.8415	370.0254	119.4535	247.5411	81.5142	51.4822	1.8338	169.5904	21.6938	120.1667	208.6351	245.3012	84.9854	255.3649	415.483	286.7528	11.306	6.6619	73.2372	137.3415	2.0897	244.8914	195.3551	7.0651	878.1339	67.4486
COTL1	5.8488	11.28	81.3422	50.0952	98.4818	118.6716	88.8539	125.1981	114.7994	96.8615	80.8851	116.2273	13.4467	116.3933	118.3807	95.0633	100.8091	30.8869	174.688	65.4231	106.1816	53.0122	148.4914	132.0175	149.8879	207.9376	85.8514	53.672	143.9616	46.6159	117.3697	88.0793	7.0461	134.4295	119.811	67.7983	118.2185	135.8222	96.3346	124.8883	116.2776	74.5566	94.7816	69.9246	83.2054	77.3396	168.9314	124.6942	151.6372
SPAG6	0	11.1695	0.3641	2.9746	0.2128	0	0.0481	0.0477	0.0338	0.4627	0.0393	0.2556	61.0503	0.7127	0.9823	0.3199	2.9497	0	1.2594	0	0.3971	0.3743	0.0545	0.1818	0.2064	0.0649	0.5703	0.0248	0.0907	0.0378	0.3328	0.0752	1.3981	0.0715	0.0435	0.8272	0.0578	0.0464	1.2448	0.6212	0.1702	0.1992	0.4036	0.0839	0.7188	0	0.2873	0.0696	0.4931
CLDN23	28.5138	7.8916	50.8564	3.9185	57.9096	36.0397	40.4288	41.1007	23.996	12.1977	28.5732	99.697	1.0671	21.8933	9.2365	24.327	15.7796	5.3501	19.0521	44.3194	7.6805	7.4254	15.6463	38.373	42.7546	74.506	43.5892	13.8441	92.4543	6.7772	40.563	25.9056	8.6014	21.9148	59.6994	11.8747	55.3677	172.6248	37.5789	6.6578	12.602	37.3212	48.3465	1.2645	29.4952	180.1356	14.983	78.6803	36.6139
ADGRL1	2.5161	11.0987	8.5642	75.0952	16.9734	8.5511	18.9629	9.6334	8.2441	10.6134	5.5594	13.1771	105.25	8.9579	18.7283	7.1502	4.4967	24.3349	10.1783	16.4973	12.2322	6.3817	11.3323	4.5841	5.5686	10.8822	6.0323	6.5257	8.377	98.7725	6.0871	11.332	6.3569	5.014	7.7558	14.0921	12.9425	5.2701	4.6129	7.1228	5.249	16.0406	7.3011	27.2314	12.5185	3.8549	11.957	13.6613	16.6024
TCIRG1	49.3509	8.3452	94.5916	19.4682	138.9952	69.3656	103.2561	174.3395	103.2381	42.5966	94.6788	126.8594	5.2975	137.5961	63.4252	123.4539	113.7305	30.0038	70.6461	184.8895	121.8116	47.7872	58.9176	43.3679	120.7342	153.8686	63.5284	70.5039	65.7249	3.6137	36.6042	105.4504	50.0477	49.1082	152.7897	68.5314	193.2467	84.1173	97.1638	41.7648	79.5129	117.9676	130.2405	8.7845	80.5096	113.8625	129.1683	56.9119	92.0562
SRRM4	1.2047	1.3362	0.0128	0.556	0.0075	0.0127	0.0534	0	0.0143	0	0.0187	0.0216	0.0367	0.0303	0.083	0.0063	0	0.0909	0.0051	0.0296	0.007	0.0099	0.0058	0.0058	0.0047	0.0103	0.0164	0.0157	0.0192	0.0359	0.0229	0.0159	2.2549	0.0057	0	0.0477	0	0	0.01	0.0319	0.0147	0.0421	0.0228	0.0053	0.0253	0.0313	0.0054	0.0088	0.0054
CARD16	7.3794	2.9002	22.4355	5.7249	18.892	17.1791	15.2548	30.0898	20.3756	18.346	13.3899	19.097	2.6171	37.9804	19.1875	12.0293	12.4013	3.1158	15.7405	16.032	10.8919	7.0427	13.2224	11.0231	27.558	2.7581	10.0602	8.1171	20.9552	1.1707	16.615	14.3302	7.5141	12.3174	20.2627	12.8928	9.1633	8.8798	14.5816	5.3198	13.0356	11.9678	16.0207	3.3516	23.0344	19.9109	19.2501	17.0678	13.7432
GCNT3	42.072	164.5153	193.1266	14.9943	13.839	142.1885	58.3468	72.3461	170.4444	34.869	67.8049	57.3765	0.2274	16.9537	162.2448	102.5141	35.8554	4.0036	68.2216	130.8167	3.0767	27.1872	27.7893	95.8828	88.9065	21.7419	29.7602	58.9144	136.1717	0.1921	68.6082	107.6165	45.1301	406.4286	316.0613	28.0397	111.0289	268.3785	12.5812	12.3893	24.9141	40.1359	72.8104	5.573	102.1258	211.583	36.7623	60.7421	37.3489
B4GAT1	34.7266	17.8388	36.7624	116.8209	42.2343	39.7143	60.2923	24.0802	38.9121	47.4584	23.7366	29.3257	155.577	32.8064	48.4639	23.6715	26.9848	37.279	52.7083	29.8518	23.0936	20.1794	43.0097	12.0804	28.1038	24.5134	24.6827	24.9601	42.3688	141.4996	31.6095	45.3057	17.8912	25.4156	26.8084	64.2869	21.1101	33.0104	26.8103	26.9754	21.8975	33.691	32.099	148.6559	44.6695	65.0463	26.538	40.9413	31.9181
VAMP8	430.3447	183.2082	853.2907	89.2084	270.3039	402.6653	271.344	906.0792	619.7475	467.6164	612.382	694.0772	219.54	418.9222	323.9928	487.6991	392.8199	1130.7894	415.6195	398.2527	433.0183	173.1712	334.5765	598.2611	608.6342	427.1092	567.5898	270.6212	569.1449	63.0525	417.7775	237.8174	341.7868	557.1578	793.3763	190.622	713.4594	745.3365	484.3799	443.287	364.1617	412.9762	726.9854	114.4363	421.5697	390.0623	507.8502	544.2844	630.7738
CAPZA1	94.2776	86.5583	91.7566	37.0889	135.1615	173.2627	103.8149	72.4342	160.4181	179.6801	184.3199	118.8835	72.0654	199.8804	150.4378	107.3496	132.6757	18.3129	178.0524	158.4219	182.8712	80.6202	184.4916	147.1327	94.3788	218.8924	69.1307	84.4869	148.6288	21.2983	136.3226	144.5096	93.8289	175.3371	151.472	101.1316	158.7465	118.5235	88.0583	195.9783	138.9727	123.6293	169.9239	39.0545	123.4917	161.491	172.6757	182.9435	135.8078
SFN	145.3423	137.5357	500.2415	4.1271	137.0353	375.4668	210.5609	849.6323	506.1221	95.3889	453.059	989.7424	0.1468	111.1099	104.0929	220.596	440.2777	912.5552	170.9162	1510.5592	852.0716	79.0258	366.9514	753.8981	596.682	576.1304	361.9085	129.5989	383.6173	0	177.7969	163.8408	103.0257	389.2896	796.8481	127.3136	802.6733	480.1105	579.6184	468.2373	402.0951	280.8577	340.9249	1.2429	106.125	780.613	559.5111	770.9226	402.6859
ADGRF1	0.4471	0.5763	21.1993	0.1399	0.6512	16.8057	3.5487	5.7175	8.4914	2.5231	7.6943	5.2971	0.0052	0.4362	16.8331	23.5829	15.8516	3.8885	2.4501	13.7845	14.2052	1.7476	3.5935	9.7272	5.4272	23.7977	10.4273	5.0199	15.9379	0	11.415	19.4323	0.0769	31.3312	13.602	0.6198	43.5377	8.3715	0.9026	2.5591	2.7841	7.5855	18.1388	0.1365	9.9649	20.6267	17.1942	9.6289	12.1559
NENF	101.832	196.1728	241.4276	661.1843	175.8795	155.5619	121.3456	208.2707	117.4854	143.7262	140.342	161.1182	201.8971	110.3459	132.2558	113.0032	188.8405	769.675	139.0289	247.9869	164.3988	59.874	153.8508	116.2601	157.4714	93.8726	146.9885	73.3689	178.3775	203.8293	113.7377	132.7301	155.5132	141.3534	162.2691	220.1393	135.5834	97.2396	133.3629	163.6058	129.922	153.003	160.1955	502.4304	130.5389	142.0816	85.5706	107.3068	142.9159
S100A11	1955.1121	2949.1254	6695.2571	210.6168	2655.0758	5981.3521	1658.6508	5401.7333	5173.8814	2103.1404	4120.8471	4643.5251	73.3953	2355.6359	1553.7113	4629.9328	3106.4734	3742.034	3130.8509	5388.1729	14626.394	740.3385	6502.3947	5693.9689	4119.2692	3885.1301	9630.2857	1784.6573	5170.9067	46.8031	2553.0177	2509.9251	1526.2326	3303.085	5423.7761	1890.7331	5749.1298	4609.4457	3451.0494	5744.554	5193.4163	3981.8299	5307.3345	182.5618	1693.0516	6869.0563	3704.6379	3103.2912	6985.6299
TAP1	49.8106	50.4267	28.8503	13.0379	61.5046	97.69	56.5415	57.1707	103.3947	56.6841	61.5463	19.3428	10.9526	270.9865	53.7556	223.6023	48.1906	3.5767	128.4679	54.7392	69.3548	44.4668	26.0972	51.5589	41.353	42.1344	50.5867	35.0088	38.636	4.2195	91.2535	61.0775	48.3078	101.918	70.0725	32.6146	43.201	52.5197	115.4159	40.1399	41.2273	44.1318	84.0609	9.4329	46.9929	144.3272	251.2655	57.3095	64.122
TRIM31	33.5433	56.4181	47.2811	0.3977	10.1559	44.155	64.0541	94.0366	50.1606	6.2131	61.4607	67.5398	0.3457	9.3729	13.5317	26.1203	18.99	8.8414	21.0183	22.68	3.2077	6.8939	4.1617	22.372	58.7875	27.5325	15.5336	7.1041	9.5525	0.0832	9.5001	80.527	45.5876	87.9175	65.851	3.672	82.1763	30.0209	2.534	12.6852	4.0891	10.1469	15.1792	0.3511	25.8459	51.4334	105.7248	44.7839	17.0802
CFAP61	0.0874	0.5664	0.0793	1.1788	0.1042	0.6857	0.1532	0.0856	0.0994	0.183	0.0481	0.1168	11.4943	0.1615	0.1796	0.1273	0.1017	0.0468	0.1405	0.0457	0.2269	0.0866	1.361	0.0623	0.065	0.1908	0.0571	0.0547	0.1628	13.0296	0.078	0.1596	0.1956	0.1839	0.1987	0.2332	0	0.1364	0.0849	0.1644	0.0606	0.1626	0.1553	1.3885	0.1564	0.2256	0.0166	0.0477	0.3414
NBPF10	0.1583	0.0986	0.1856	0.116	0.5551	0.6047	0.3963	0.0729	0.7212	1.3591	0.3497	0.4829	0.0446	0.91	0.8978	0.4425	0.2242	0.0206	0.6454	0.4887	0.6371	0.2694	0.5098	0.2699	0.3661	1.3229	0.4828	0.2812	0.6198	0.0255	0.3867	0.5952	0.141	0.9458	0.5631	0.4532	0.9443	0.3006	0.2637	0.3942	0.3966	0.6048	0.3579	0.0815	0.6682	0.2353	0.4151	0.2517	0.5553
FBF1	1.8949	0.6836	1.6311	6.0902	2.6415	1.7973	2.1072	3.7232	1.4871	2.1726	3.4941	1.7079	13.3755	2.7629	2.8362	1.0479	4.4982	3.1591	1.4415	1.7955	1.4994	0.8742	1.6948	1.6337	1.936	2.8979	1.5528	1.243	2.4017	3.7521	0.8835	2.4539	6.875	1.4417	2.2031	3.4214	1.832	1.4521	1.4339	2.1175	2.3074	2.3899	1.4944	2.1451	2.5667	2.2459	1.3823	0.8017	1.3906
CCDC183	1.6277	0.5549	1.2383	8.8458	0.6466	0.8337	0.9718	2.6066	1.1454	0.9039	1.2786	2.1975	6.2604	0.7758	1.0576	0.8334	0.9379	0.9459	0.6229	0.5592	0.4885	0.5552	1.1593	1.7289	0.9409	2.41	0.7428	0.6139	1.5743	8.7065	0.5466	1.828	2.0009	0.5822	0.6416	0.8815	1.7702	0.7454	0.8414	1.0714	0.685	0.8647	1.5208	2.3381	1.5811	1.2644	0.2421	0.6708	0.8858
HLA-B	1299.6022	1345.5287	1810.8223	881.4644	2159.2146	2785.0089	1456.5022	3303.6756	2393.937	1672.3892	1351.5055	689.1732	407.3861	3401.3544	1847.4431	4598.0524	1351.7264	513.3404	3088.0346	2785.6205	2249.4039	870.4408	822.8604	1509.4511	1815.1075	1153.888	1757.5066	950.5972	939.7332	189.6084	1953.9291	1513.2977	2455.0804	1767.7842	2356.0998	1240.3875	1011.8091	1407.6859	2210.2108	1334.271	1817.1102	1495.207	2383.7752	640.888	1835.0279	3626.4561	2959.4245	1283.8157	2609.5206
FRMD4B	4.1659	7.646	4.3751	4.2364	8.7375	5.8562	9.7787	3.6496	18.8022	22.7892	16.4894	8.5395	3.5381	10.218	12.7039	12.6414	5.4677	0.7341	5.8365	5.1615	6.6115	4.749	16.1987	19.0722	9.0815	18.6028	8.1097	11.4685	6.2218	8.3773	11.9336	13.2349	4.8006	16.4525	9.8879	7.4856	17.2715	7.3547	4.9784	10.8114	7.0925	12.533	12.7251	3.1641	21.4414	7.5897	10.1243	12.3019	12.1737
MBOAT1	17.4176	26.7706	19.8876	3.4671	11.1448	42.8104	22.9738	28.3984	29.0307	24.4788	17.279	20.7411	0.5329	17.4925	21.3509	32.3268	22.9966	6.1832	12.5581	13.702	10.6572	4.1743	13.2514	30.1153	16.8469	19.725	13.5101	8.548	23.8587	0.3892	13.4232	24.3033	19.4822	29.9498	18.5826	7.2334	29.2327	18.5068	7.894	28.3156	21.6537	15.411	23.0989	1.5637	25.4814	31.9982	35.0057	41.6648	10.2248
RAB36	7.9194	37.5839	10.9966	32.6656	8.0325	14.0837	6.0881	7.5701	11.6519	18.7248	10.0431	4.3105	63.6027	8.9244	16.8724	13.9077	13.409	10.3893	9.7041	13.4603	4.1435	5.4556	18.5835	4.1873	6.1085	7.0159	7.5479	8.358	8.1279	156.4557	10.9945	26.6814	5.8432	7.695	6.1674	13.4604	11.1348	5.2847	3.7178	2.7886	8.7008	15.8061	14.5433	25.5397	17.7134	19.2552	8.6935	5.2415	16.7049
UNC13D	1.4925	0.8274	21.6526	4.7725	21.7432	26.4978	16.1541	31.5683	36.9823	39.0237	20.4157	39.5106	3.1135	34.3381	19.255	25.1506	21.3339	4.6911	19.0614	12.3449	108.6839	12.7599	39.0279	53.8706	40.9994	158.3051	17.7138	24.0604	70.0883	0.5574	15.2052	60.7145	6.6032	32.315	54.1148	10.9163	32.4649	43.2712	65.9967	65.0108	52.8116	19.0388	24.4397	1.4161	27.5532	15.1408	62.7555	16.456	91.6683
PRSS3	77.9086	192.6348	134.2017	4.864	34.2112	60.505	72.4118	116.5208	120.1899	51.7888	15.8611	199.1442	0.2246	17.591	34.2357	162.4549	66.5575	136.9277	241.482	96.0713	49.6284	2660.1572	19.2696	94.4197	47.1214	1.5894	239.9962	2049.413	191.3483	29.6882	868.4652	39.6082	46.4267	227.5667	59.0798	12.8178	72.8353	137.2899	327.2835	70.46	18.3026	38.1956	126.0202	46.2275	77.5991	98.0572	124.6807	69.3996	78.3461
TMEM145	0.2742	0.0164	1.305	52.0964	0.3305	1.0324	0.3882	0.9734	0.2909	0.7653	1.6888	0.6047	37.4196	1.1551	2.0419	1.4189	1.1911	3.2262	0.6856	1.8667	1.4944	0.7266	2.8515	0.2151	0.7292	7.5392	1.2682	0.2267	0.8772	59.8134	0.2956	0.5659	0.1817	1.2304	1.3554	2.9646	1.368	0.1331	0.3727	1.9133	0.5156	1.2493	0.651	22.8007	1.4427	0.3538	0.6906	0.3442	1.3528
IL15RA	6.9934	11.3971	32.028	6.4756	18.5393	30.3911	20.7499	45.4836	31.8778	37.6275	24.634	29.8011	7.7188	31.9005	35.6743	22.6981	11.9082	19.6563	21.9575	23.9999	15.8648	10.5932	22.3841	25.0069	33.4578	29.9242	33.1072	19.4394	12.1221	7.8371	21.7545	17.782	11.6867	43.1708	28.5222	15.1899	16.8451	25.2336	22.477	19.0218	34.9211	23.3404	22.6387	3.7231	35.4988	16.9049	65.1158	36.6067	27.5194
VILL	42.8963	7.9421	57.8738	10.8778	28.4137	35.5352	36.103	166.1394	75.2109	17.6901	48.1568	257.271	5.3781	9.2631	28.6517	107.3011	24.8402	29.1577	17.251	29.274	69.3649	8.1829	80.9759	82.4962	63.7127	120.6199	141.3995	37.4228	38.8494	0.2486	19.783	146.1688	38.4636	82.7048	228.9458	22.0087	226.35	73.1773	62.6325	76.2854	36.8017	88.0207	182.9535	1.9179	58.9791	41.7947	12.7363	177.7607	145.9457
OGFOD3	20.8248	17.8126	19.9081	89.3119	18.1872	11.6715	14.8308	16.2085	11.3078	18.1259	16.4942	14.049	42.0092	10.5197	17.3843	12.5015	15.2376	21.7006	12.8907	15.9766	15.1159	8.4197	29.9598	14.9678	13.1446	20.9253	11.2267	9.3164	19.5882	74.9305	12.3764	18.8102	19.4434	16.0062	18.1276	19.1916	10.9564	19.4643	18.6167	15.1502	13.1167	16.5262	20.896	63.2011	19.9452	14.5098	17.7796	11.4745	27.7657
CARD11	42.7439	14.8476	76.0701	3.0529	25.424	45.9718	30.2995	59.5169	99.0014	31.3857	53.2117	78.2178	2.1858	41.7277	30.9223	97.0616	21.7114	30.5565	41.9103	43.3242	50.4624	12.5389	82.2595	51.5814	40.2673	112.3689	78.4347	11.6865	46.871	0.601	31.7428	60.9785	25.8883	51.4403	50.4353	16.2277	79.2924	67.5353	76.8997	69.5569	71.7589	32.3629	60.7876	1.363	28.6828	86.1131	74.4023	24.2482	63.2705
CFAP53	0.813	1.8432	2.5792	9.4269	1.055	2.2104	0.8695	1.7889	1.0782	3.5166	0.7927	2.0281	8.2838	2.0569	3.1729	1.4022	2.4425	0.731	0.9824	1.8645	0.7032	1.0826	3.8987	0.9274	1.2219	1.5177	1.212	1.3706	1.9264	25.8825	1.4761	2.5032	3.33	0.6459	1.2316	1.7578	0.7374	0.5917	1.4064	1.3557	2.794	1.5167	1.2559	7.7008	5.0237	3.6713	1.5803	1.3606	2.7099
CDHR3	2.409	3.0747	1.1206	24.3874	0.8762	1.5466	5.8515	1.342	1.357	0.8864	0.6025	0.9237	45.3352	1.0343	0.9343	2.4543	1.4294	0.5789	1.2389	0.6919	0.3869	0.3356	0.9773	1.0218	0.5171	1.8759	0.9505	0.5981	0.7707	56.2683	0.5018	0.9189	1.0347	3.9691	0.6294	0.7492	1.21	1.424	0.3391	0.6423	0.4192	0.6681	0.6377	7.4817	0.8912	1.4688	0.4782	1.0151	1.3823
FRAS1	3.3971	1.5324	3.1883	5.1111	2.729	4.2145	3.1282	1.7758	9.1082	23.535	6.2008	12.0751	0.0733	8.0582	5.5822	8.8933	7.2855	0.0463	2.2359	2.784	5.5609	6.0111	7.7311	6.0768	4.8676	7.632	4.9779	10.8181	7.641	0.1829	12.1839	9.4683	4.3808	2.9156	2.7487	2.9035	1.4647	6.4242	3.606	3.5912	7.0829	10.8863	10.4202	2.3734	22.3422	9.7753	7.4664	5.927	8.5131
ADGRG6	6.6039	26.2578	11.225	2.0529	5.4184	27.0867	14.6999	4.2143	38.4158	22.9307	12.9605	11.0472	1.2014	29.2149	12.9655	19.1903	3.6932	0.1574	11.0702	15.4144	14.2104	6.3875	39.9531	46.0917	16.6862	40.3039	20.1251	20.903	10.7547	0.1555	24.9909	24.2492	8.8623	49.1595	25.6324	10.469	10.6224	42.1811	8.7581	13.7547	23.8681	7.4337	13.591	0.9594	30.6319	9.6796	22.4071	25.7822	13.6353
ANTXR2	51.0991	28.3599	46.3086	5.546	36.3619	41.0373	80.8266	47.5487	90.1471	37.9789	28.3118	25.3603	2.7503	25.3016	48.9399	48.4522	10.1989	4.0184	30.4385	51.9302	51.0097	16.1033	85.3901	29.6851	21.4374	55.8366	49.0721	15.6523	43.0596	0.9286	37.1352	32.9481	13.5634	85.6043	51.6073	57.0806	63.3653	47.2644	32.5883	9.8095	9.4278	35.9154	36.1087	2.6765	25.4522	76.0588	20.4326	71.3398	61.8493
RIPK2	9.8246	13.6128	13.6618	5.3595	33.7311	28.3376	21.929	23.2858	67.9755	30.7991	56.6966	15.7206	1.7999	39.652	24.1797	33.9498	10.8439	8.7906	25.5323	44.4226	41.8207	9.9198	26.193	23.9161	19.5597	32.7422	16.4899	19.0009	20.6762	6.1014	26.8267	23.9451	13.6071	54.1488	35.1961	19.1518	21.1052	38.3573	17.4504	26.9944	32.2226	26.6054	26.3022	4.2091	21.6163	24.476	64.7844	28.0608	40.6547
WHRN	8.7352	32.2832	3.6565	17.1288	10.2658	11.3367	14.8517	6.7783	10.3357	5.671	19.6257	1.4013	36.5352	4.8789	5.5803	3.5735	7.3493	3.3377	2.9574	8.7023	4.0029	3.0026	3.7031	10.6883	4.7088	10.1253	2.4222	3.9782	4.1068	44.0905	2.96	7.7662	11.2331	2.2721	7.6309	9.3682	8.1155	4.604	3.5549	2.6353	2.3861	9.9708	3.2521	14.7181	6.9252	4.6177	4.6401	1.8444	6.6205
CFTR	0.2386	0.0059	65.277	28.0204	39.6431	15.582	18.9654	22.6954	69.8179	373.5831	20.2386	100.5936	0.1739	44.6377	75.6022	106.3293	95.4301	1.2294	4.506	20.3858	2.1503	92.7329	32.166	58.2946	63.2862	42.5119	93.7874	177.4917	20.1338	0.162	233.2042	69.0437	0.024	78.4938	12.6483	39.2945	17.8465	41.5028	89.2617	0.4778	156.0431	154.6356	87.7561	10.341	429.3948	45.288	117.0488	50.2946	1.8627
LRRC10B	0.6533	13.8752	10.2587	58.6599	3.4717	1.9811	9.7407	1.0849	1.5402	3.403	0.5699	3.4047	22.3377	3.3782	6.8209	1.6047	1.6315	0.1632	3.3481	0.7013	3.3528	1.651	6.2344	1.8008	2.6434	1.3303	4.161	1.2284	3.973	131.7478	2.6687	1.9686	2.8069	0.6106	2.5236	11.2137	5.5795	1.9281	0.7534	5.8765	1.2942	0.9636	4.4059	42.4836	6.0278	1.6295	2.9437	0.8081	6.4163
CYP4F11	0.1227	0.2197	11.9744	0.7778	2.3211	5.6992	3.2435	1.3301	0.4992	11.8006	1.3606	26.3932	0.0318	2.3957	36.7727	25.2887	8.5305	3.1824	2.9768	12.5778	7.0501	2.5718	18.3757	13.5816	7.9328	12.0609	3.169	1.4326	7.4168	0.2181	11.7143	0.4825	0.3549	14.1985	15.9689	2.9193	17.2288	1.4442	6.552	35.0647	6.0001	7.9402	1.1239	0.5813	9.4709	33.8593	2.2288	8.8692	0.2455
GCKR	0.1256	0.0375	5.8514	0.3175	4.6561	12.9513	3.7923	3.2845	1.8597	4.5557	8.3859	15.2294	0.183	1.7544	3.595	3.2733	2.1647	0.8704	1.0007	14.0856	11.4055	1.5485	6.2381	21.621	11.9049	33.3248	11.7587	4.0916	3.4219	0	3.3844	2.468	0.1135	1.3425	4.3518	3.7024	11.39	3.4843	4.9846	1.8598	2.875	6.1701	1.8985	0.2272	7.9039	18.7539	0.8946	6.5277	1.1302
BAZ1A	22.4612	11.3398	10.0939	4.3288	13.9872	19.822	14.0104	12.9801	39.2177	32.0396	16.3809	15.2571	2.3537	45.2404	23.1868	14.991	10.5636	1.6744	16.3186	12.1255	20.24	12.2707	26.5883	18.1467	11.5809	31.2198	18.6399	18.2173	16.7215	4.5163	20.8032	16.7336	19.2615	38.1912	16.2551	18.1238	28.8729	21.699	13.7973	21.4539	13.9027	15.1188	11.9471	4.8573	20.8552	18.5411	31.8542	37.4189	26.0863
MECOM	28.7505	24.5166	9.9153	2.7709	8.0257	23.9975	24.8155	10.7042	25.0228	18.9857	9.9195	24.2542	1.7008	11.6251	9.4733	13.9185	23.2265	4.4719	13.5993	10.9787	17.1952	11.7545	30.2618	24.6074	13.9289	29.7039	20.0207	15.378	15.8488	1.2093	19.9109	35.0292	17.305	32.8268	15.1993	14.6574	33.4438	20.6546	20.7435	7.0974	8.7086	10.915	25.8613	1.8469	26.9186	54.7944	35.0697	98.0637	16.277
DIPK1B	2.1263	0.5214	6.9306	33.3621	5.103	2.0104	3.2162	1.8865	3.026	1.7273	0.8072	3.3281	12.5821	2.4781	4.218	2.1922	0.9647	4.7145	4.0417	2.7502	1.0078	1.3536	1.1825	1.2044	2.4751	2.1132	2.0872	1.5865	2.1396	23.0535	1.223	2.4329	1.4562	0.9597	1.4231	5.1813	2.3778	2.0492	2.0155	1.8022	2.6145	2.0662	3.062	7.6257	4.4146	1.2026	3.8026	0.6835	2.0583
ARL14	24.389	13.2242	21.3509	2.6369	21.6119	267.555	47.481	218.4644	42.7533	8.6147	25.4458	212.571	0.8444	12.3463	32.3735	25.3129	31.4807	2.0114	19.4624	123.9463	83.4578	11.1923	114.8707	262.7315	123.1171	111.1847	44.356	111.4807	103.4969	0.1703	15.013	25.2474	65.4615	49.2508	214.0216	60.751	95.998	53.7702	96.4713	63.6077	27.3038	54.6037	58.7782	1.7657	99.6679	45.9142	18.6017	95.2221	5.9821
CAV2	7.0485	9.9799	43.0303	13.6675	35.2172	42.2921	41.103	20.5718	105.0976	88.6412	21.5647	48.9552	5.4115	29.2827	42.7472	81.2957	24.6672	0.4392	18.0544	33.8581	175.3839	17.6008	96.1931	33.1404	18.7219	231.6267	28.428	32.9032	63.7271	2.2031	54.8558	35.5916	11.7956	62.9106	19.5265	30.5737	65.6014	63.7209	32.6366	180.3171	75.8984	34.2222	53.5805	6.8706	73.5195	57.1534	61.4591	46.9478	55.0444
TMEM63A	82.517	29.8902	36.189	5.4282	23.7371	41.5771	44.5574	49.1156	70.376	52.6579	47.0358	53.1519	0.8289	34.5048	36.5905	31.1281	43.7027	49.729	42.3698	66.7652	28.2487	16.4465	27.8639	64.9106	40.2736	43.5958	41.3729	28.3206	22.0221	0.4526	30.8589	49.8964	79.8982	65.9043	22.08	22.5666	62.6699	49.6394	22.8549	24.7147	32.1275	39.7644	33.411	2.7959	65.294	92.2554	27.2621	50.9132	35.2576
IFIT3	16.9508	7.1374	28.4643	9.4307	88.2057	82.3338	29.6404	41.1569	233.965	56.9549	43.4951	26.3499	6.5361	119.3476	51.7862	72.0032	27.5465	3.4163	48.7846	26.3821	181.8825	47.383	16.2907	35.1155	53.0026	30.4524	26.1011	20.9586	33.9331	6.174	112.8478	13.4787	11.3839	173.3605	100.6821	14.629	27.745	24.6963	26.2409	23.8793	38.2617	51.3019	57.2174	6.9207	70.4313	176.7457	162.9421	59.8004	126.7185
LDLR	44.8385	58.4176	98.2725	9.8281	29.6961	111.6342	57.8487	104.9651	93.6207	42.7382	40.5268	149.7937	20.6888	11.5054	43.7789	86.2974	17.4434	20.6529	15.4922	74.684	76.5389	17.2942	92.2271	171.6805	40.9373	176.2438	255.9079	97.9934	49.4816	2.2951	68.3822	64.6704	16.3129	168.8184	93.5661	37.1316	86.9825	145.9818	41.2999	57.9515	45.585	52.0044	163.0182	3.8905	117.0618	95.6461	43.5088	202.0553	93.6955
RHBDL2	11.2993	33.9995	12.4299	1.3207	4.9612	13.828	9.9702	9.7163	17.6759	6.6872	18.2848	31.1351	1.1101	6.6089	6.2694	7.8983	24.5015	3.696	13.9499	13.9032	6.8085	4.6345	24.1172	17.4831	9.8279	22.6631	8.3025	5.665	18.485	0.1295	6.7684	32.2444	8.9765	16.3578	17.9063	3.988	34.2283	15.6786	4.625	13.7466	17.8003	12.1115	28.7278	0.8054	10.7134	30.8044	8.2296	38.2782	9.7948
IFI44L	0.1159	0.1267	3.2772	1.562	20.1083	28.7881	5.3391	12.9384	98.0407	11.8948	12.7752	3.348	0.8878	37.8025	15.0859	6.7663	15.1119	0.557	7.054	3.8582	34.5649	10.8342	4.6687	12.4443	27.0836	3.9444	3.9987	4.2958	7.675	0.2073	22.1082	4.2122	1.4131	35.6276	40.2302	6.3285	5.6261	2.7226	4.199	7.6637	12.1611	12.905	15.1089	0.7303	30.0139	49.8867	29.9221	4.3467	12.1512
CYP2C18	3.0813	6.2302	8.316	0.3174	4.8	15.7085	4.6447	22.5207	11.9378	11.3459	2.372	85.9598	0.0277	2.3559	17.0538	7.4818	1.673	0.5452	1.8724	5.8576	1.1476	6.1233	9.3878	15.1641	9.2029	9.6413	4.7632	12.6121	14.7549	0	6.362	14.2144	3.7379	12.7811	24.8723	6.4771	16.0121	27.4866	18.5873	8.6762	8.6431	20.9442	12.5051	0.7319	22.7555	26.5868	1.5882	51.4064	2.5107
RPH3AL	17.7968	15.5575	12.2408	47.4079	4.1694	5.5474	4.891	10.9714	11.7434	15.1336	4.5917	13.2745	100.806	9.196	15.0054	11.5499	8.3619	7.1318	3.3106	5.2127	10.0655	10.4035	16.2963	8.6562	6.7171	9.4173	11.8688	11.4523	5.7926	84.4992	10.4306	10.6498	21.9894	15.6984	6.8514	19.9086	8.7768	5.5944	11.146	11.2851	11.5841	4.3167	14.2678	64.6751	18.7192	6.6761	10.0656	6.8307	9.6587
CNN2	30.8258	47.3643	133.5308	27.5371	255.879	302.5167	161.553	201.6609	196.9741	129.2829	250.9672	158.0829	11.1865	113.6172	138.2667	241.1927	71.8424	43.9585	171.2482	310.8816	369.1216	66.8247	173.5639	195.7395	87.1025	246.469	141.6841	54.1381	185.8584	3.2776	132.8338	267.6314	31.181	267.5705	200.5058	222.5256	273.0677	137.3399	170.4769	185.4363	121.4618	239.6715	160.1003	9.2184	102.6686	109.2239	167.003	192.7606	248.013
CACNG2	0	0	0.0242	0.0206	0	0	0.0144	0.0095	0.0067	0.0319	0	0.0102	11.3093	0.0572	0.047	0	0.0166	0.2514	0	0.0112	0	0.0187	0.0217	0	0.0176	0.0776	0.0155	0	0.0361	4.7087	0.0173	0	0.0184	0	0	0.0749	0	0.0185	0.0094	0.0502	0.0092	0.0099	0.0086	1.7657	0.0764	0.0197	0.0101	0	0
NRM	36.4017	12.2291	34.6223	9.3858	40.5085	25.2512	27.9664	65.2384	26.7986	28.2292	54.0338	28.1994	6.4806	16.6528	20.2566	65.0713	17.3231	30.9354	24.7465	56.2235	38.5129	11.1732	34.3606	16.9223	21.8529	73.0966	26.0667	16.997	35.1667	7.5162	20.2151	18.7166	22.9748	34.3988	23.7561	20.0489	38.8048	28.0872	37.5717	33.6336	43.333	43.1952	22.2676	11.8928	23.5244	37.0177	25.2119	40.5235	35.5791
FUT3	208.3405	260.8776	158.0772	1.7149	17.6259	106.6395	56.3565	90.5958	57.141	28.6622	82.3187	116.0298	0.0618	11.8422	27.9056	86.85	29.3324	86.8495	29.5935	82.5288	56.9913	18.2115	52.2003	45.3173	39.0785	262.015	113.185	27.1847	65.2505	0.0235	45.4475	65.9304	99.5599	87.7192	106.6722	13.2188	137.2126	131.9468	20.9219	45.3764	59.8796	79.8982	144.0789	1.0876	42.8958	247.0599	8.3445	88.104	51.1511
FLRT3	13.1788	11.8056	2.5829	1.7846	2.2243	6.4227	5.1582	2.6922	26.1071	20.023	28.9393	12.089	0.1973	7.3785	14.7476	22.7534	3.7638	1.8266	6.0231	1.0176	8.4345	1.9641	81.1369	3.2722	8.2347	25.1363	4.2973	15.1424	18.502	0.4935	8.677	28.1463	7.2155	17.4233	5.3448	4.4919	41.4137	1.9173	9.7186	20.6209	8.0851	5.0195	10.8713	21.0833	14.2649	7.4943	14.6144	6.5686	7.6049
TOR4A	86.4166	3.7332	86.3599	8.4046	23.8375	66.4007	45.7204	83.3371	61.4729	32.6087	55.5753	139.098	5.0961	23.9307	30.9146	57.4157	31.0779	40.4757	29.6879	80.2514	51.4809	11.0432	41.0869	89.7107	23.3604	75.3877	71.2248	21.969	41.1952	2.2462	27.2325	60.8821	8.1377	45.7775	76.9669	14.9543	79.3541	73.8855	36.1099	34.0569	27.1969	37.8215	101.4331	4.6928	41.6818	101.2056	63.5649	79.2532	76.2704
TMEM92	24.2146	28.3933	56.2326	0.4571	6.7935	31.9056	22.3645	41.7407	37.1943	12.9518	30.6195	55.4645	0.0209	3.6355	14.855	23.3113	15.7415	12.8705	9.9688	36.8407	25.3304	3.8035	27.1791	29.8543	23.3852	41.3808	37.6566	12.6391	40.9294	0	54.2787	24.4292	34.3637	10.8644	54.4941	10.0901	48.2088	19.7571	14.7605	21.0388	39.2401	14.7079	58.4651	0.3823	15.5089	53.2988	6.8465	40.7901	26.6246
LAMC2	92.7853	494.7299	383.4123	9.7557	61.0734	279.6779	145.417	101.6513	682.3358	234.7463	343.805	158.8488	2.0711	153.8013	74.4088	375.4206	130.6762	52.1721	404.7695	175.2093	2514.5538	107.2049	1348.8208	386.8956	145.9745	788.213	791.6578	144.1351	1092.4284	0.7892	266.2434	267.5313	94.3712	272.9037	266.5306	51.7641	618.535	419.5805	818.2878	1638.6139	442.5816	288.8589	506.406	3.2082	78.5587	225.9358	423.4703	204.6598	640.4082
ST6GALNAC1	568.474	288.7816	40.6125	1.099	11.9808	56.5763	26.0716	59.9883	11.1702	18.3395	32.9638	91.3437	0.6598	4.6741	35.2938	26.5871	64.1702	30.3424	19.8873	36.1791	6.5219	7.464	24.2158	60.7265	48.4809	69.6569	92.2871	24.3918	52.8037	0.0862	32.5718	52.7208	1143.3222	70.6121	92.8281	16.1927	88.3871	195.7414	58.2707	13.6811	8.5804	50.6584	106.4336	1.7425	67.9305	97.2779	4.8999	150.6245	23.3074
MXRA5	1.5428	8.3384	34.8054	24.0914	280.4634	247.1586	77.291	83.7263	198.3469	144.6255	136.422	80.2803	0.2155	110.5408	104.4518	161.1777	41.8607	6.2714	110.5601	237.3781	154.561	107.3683	507.6727	35.3555	47.6635	121.0143	170.5263	53.0285	170.1947	1.0751	181.493	135.2055	3.2495	165.8847	116.8864	229.0866	132.6289	59.614	122.3894	78.771	42.3134	227.5667	123.79	3.018	46.3598	110.9887	81.3427	145.1878	354.7606
RHOD	6.9361	6.9447	230.5452	3.601	94.2236	59.7774	38.1466	275.4064	151.6905	57.9024	76.4082	186.1846	10.5845	17.6885	29.2312	193.6298	120.8129	115.1199	55.1132	187.4893	626.876	19.5318	97.2087	120.4428	76.9184	238.6656	115.9609	53.116	196.8487	0.3542	39.9883	105.7636	5.2825	94.9044	186.4257	57.9805	150.6815	126.1021	262.185	474.4983	162.6568	108.127	228.7226	2.9892	62.6631	87.2281	140.6935	78.7093	132.1821
PRSS8	198.2849	398.8011	178.7705	6.519	37.7637	129.6343	94.2381	190.6772	204.2933	58.8399	132.0966	197.6156	0	46.4812	68.2393	163.783	132.2489	37.8733	83.8483	143.3786	225.8443	44.3894	89.6491	160.6965	121.8629	326.6007	171.7841	84.7427	97.8354	0.0246	73.6081	195.7611	150.662	132.8577	273.6424	46.4718	357.2391	265.4008	77.685	77.5173	133.5574	143.4436	264.1945	2.7542	132.6108	197.2424	88.3924	220.7597	227.4222
IGSF9	12.5418	11.1087	9.7346	0.5523	2.9133	23.8319	3.6549	36.1954	32.0741	5.6116	7.5218	23.001	0.3376	3.7769	2.7842	23.4713	17.7516	9.8109	8.0811	40.5127	11.3126	1.3783	19.8378	13.4123	6.5956	20.3803	45.851	3.3031	13.2533	0.0772	6.2625	14.8858	7.7071	16.1857	23.6855	1.6102	63.9036	16.3058	9.5429	27.6091	6.5675	14.3563	13.9411	0.2645	8.032	42.7026	1.3029	24.8016	12.2337
CASP8	18.3716	12.5001	8.6603	2.1531	11.5258	24.2573	11.799	7.31	31.4058	18.5593	15.5502	12.7955	2.2098	27.3455	16.3659	16.243	11.8422	1.708	13.8886	11.5585	8.9611	6.9381	18.5085	13.3216	11.1091	20.1865	11.1956	8.204	17.9013	0.667	12.5381	19.1797	10.6386	26.754	14.1048	7.8605	30.9188	8.7911	11.7043	16.5577	11.0924	11.9293	16.0455	1.3018	17.6348	28.0354	16.896	17.7879	18.1801
GRHL2	40.194	40.9945	8.8991	1.3763	2.9824	15.9093	8.5236	13.9649	26.4541	32.839	29.9351	22.6337	0.0423	11.7563	11.9093	26.0943	22.4438	3.6715	7.2274	10.3881	7.5583	7.7428	34.0583	12.5755	10.6307	36.3367	14.3014	11.0956	20.5886	0	14.0485	19.7726	28.323	33.4794	14.9107	4.8955	43.034	17.0767	15.6803	29.1119	22.4058	14.519	22.9477	0.9454	23.0861	28.3633	31.0516	25.7149	27.2635
AFAP1L2	2.7153	1.2634	22.1856	4.4323	33.4161	38.0111	21.5314	21.4081	72.8881	31.4653	17.76	41.9003	7.4873	20.8317	14.0836	40.391	38.3488	7.601	26.3643	36.4478	26.7667	11.2563	38.3237	15.7057	20.4344	37.972	36.937	16.136	66.2417	1.8333	12.325	21.6476	2.7053	49.5881	22.8087	12.9564	43.4088	24.9914	23.1054	44.6026	37.8342	20.4268	31.1751	4.6505	17.7218	35.76	22.011	34.7441	90.6322
RAB38	2.6234	0.7826	7.2276	3.9094	5.1194	16.0269	3.2576	10.0603	19.3793	11.2704	10.5755	8.211	0.5812	6.3053	14.0031	5.358	2.4364	4.5006	3.754	9.5501	13.7349	2.5046	32.4507	10.2867	9.4181	11.7743	7.9292	6.5466	14.968	0.5111	7.7166	12.5503	0.8733	13.4546	15.7273	5.8348	30.2128	12.2258	12.838	3.8625	6.7828	9.7044	8.7401	1.1353	10.5496	19.3285	8.6008	17.5948	10.033
PRRT1B	3.1647	1.034	2.3905	36.0151	0.5588	0.2364	0.0711	0.0469	0.5996	1.4719	0.058	1.8629	90.9603	4.3994	3.9854	0.8861	0.7364	0	0	0.2758	0.7821	2.9794	0.644	0.6446	0.8711	0.0959	2.604	0.2931	0.8927	170.2078	2.0949	3.7022	15.0232	0.6339	0.2997	8.3679	0.2563	0.1828	0.6052	2.6783	0.7312	0.8827	1.4054	47.483	3.1618	0.5833	1.5979	0.4523	0.1005
CYB5D2	20.071	21.3278	30.7596	114.1712	23.8542	26.011	24.4574	20.9074	17.7655	37.2988	19.1125	39.9611	117.1907	27.5489	48.602	22.803	13.259	31.4374	24.6086	21.3891	22.2212	15.015	43.0774	17.9917	22.3403	20.8174	22.1505	21.8126	31.5094	84.6989	26.6837	36.9973	49.2869	23.3137	20.9776	49.3797	15.2562	17.2835	21.665	29.494	24.1531	25.9174	32.0597	163.3172	47.3294	27.0943	19.3055	22.5501	40.5941
INPP4B	3.6672	4.2467	7.9333	2.1237	6.9474	17.2131	10.8835	4.4805	33.6547	15.0291	19.1369	12.2098	8.5724	5.1474	11.202	28.7709	10.4522	1.1306	5.3919	13.579	17.6189	6.6856	48.9171	10.6869	9.077	38.8248	14.1108	8.9405	19.506	0.8843	15.1516	19.981	5.7011	29.7144	10.9247	6.0478	23.3546	24.668	8.4022	18.3265	17.1359	11.4418	26.8612	1.0292	13.872	24.9414	18.8118	10.0219	57.416
B2M	841.0075	734.5187	1649.1293	1118.2181	1996.7482	3023.5048	1091.7923	2545.844	2640.4409	2153.7823	1362.4025	940.9021	821.72	4066.3682	2494.5537	3036.6682	1251.7927	191.9787	1850.0028	1881.4178	2002.8876	1226.0882	1417.9856	1420.5752	1439.1994	1033.3277	1100.6181	1206.6369	1981.8378	467.4707	2159.5047	1531.1466	1602.9658	2914.5596	2721.0186	1234.8574	1033.3155	1701.9956	1593.0908	1176.4192	1353.6371	1380.117	3263.0067	753.417	1755.6039	2889.6092	4415.8571	1666.0205	2714.4904
SHISA7	0	0	0.6058	23.939	0.1205	0	0.0767	0.0304	0.0718	0.102	0	0.0434	0.0421	0.1966	1.3687	0.051	0.0265	0.3532	0.0305	0.0119	0.1265	0.0662	0.1852	0.0348	0.2161	0.0827	0.2065	0.0079	0.077	45.29	0.0277	0.016	0.0392	0.0911	0.0923	0.3674	0	0.0394	0	0.2781	0.069	0.0212	0.0827	13.6835	0.6107	0.021	0.1831	0.0177	0
BIRC3	1.0388	12.7725	23.7686	4.2817	36.6158	39.9332	42.9133	31.6099	84.0744	96.3834	47.2015	25.147	2.2397	243.7318	78.3498	51.369	53.0614	2.4535	71.8014	38.4216	20.5198	23.1296	108.4406	44.5686	52.5408	69.4911	57.8467	45.4731	33.496	0.701	66.3437	85.6455	4.4911	58.9534	71.4703	44.4816	40.716	44.134	36.0869	78.6347	79.2006	25.8527	72.8858	1.9808	53.6458	21.3517	65.6432	53.4714	32.2775
EHD4	11.4398	8.2804	24.2583	26.6701	29.3066	29.2632	17.3568	22.3825	46.837	42.8789	31.896	29.9877	14.3858	24.2529	31.7092	50.2028	16.3333	3.8998	27.6738	32.1029	41.3327	15.732	42.4293	31.5659	28.392	33.6808	22.7633	19.5079	55.4357	6.7106	29.972	30.0925	7.2391	50.2168	33.5737	27.7484	21.6074	29.3455	29.9868	31.4932	22.5676	26.7687	43.0067	14.5786	36.8147	35.9344	60.1476	29.9674	57.0551
RSU1	16.1732	23.4014	44.544	15.878	77.645	101.0631	100.2392	35.662	88.7187	109.4243	69.5721	42.3782	15.8119	77.2617	65.5057	48.387	42.3445	16.8947	71.7196	58.8896	65.2861	42.0957	53.4119	54.6799	43.0751	67.8844	45.6875	63.4097	70.543	8.0183	74.8395	48.6671	21.8507	89.7147	37.5828	73.7504	58.1884	60.0873	47.8723	70.1026	50.6566	65.3033	73.6409	17.0374	59.9034	100.5627	54.8584	79.4246	123.9833
TMEM144	14.8055	4.7388	6.9608	2.8898	3.6564	5.1813	5.2863	3.1022	11.4266	8.8451	3.8758	8.7928	0.9761	6.1656	6.5378	4.8942	4.0164	0.6568	2.5056	4.4598	4.4939	4.1571	7.9103	8.2461	4.8879	6.6261	6.2693	4.2628	4.6228	0.2691	6.0532	7.2481	6.703	10.1846	5.6115	3.3513	8.6294	9.8415	4.3126	5.1295	4.5058	4.0071	4.3259	0.4782	9.172	15.1646	8.1253	11.0845	6.0361
ATP1A3	0	0.0394	0.2097	3.3418	0.0766	0.4147	0.3587	0.0926	0.0511	0.0807	0.0127	0.2208	1.8727	0.317	0.4836	0.0907	0.0718	0.2724	0.2169	0.133	0.1572	0.0943	0.0706	0.0236	0.0955	0.3996	0.0924	0.0161	0.1566	4.9179	0.0656	0.0974	0	0.2085	0.1971	0.3248	0.1686	0.0401	0.051	0.3372	0.1904	0.0753	0.1214	3.315	0.1863	0.1279	0.0547	0.0721	0.011
POU5F1	1.1993	1.0631	5.2453	0.4389	9.529	7.4714	14.035	30.0679	7.7407	3.8251	8.1245	27.8652	0.2885	4.3301	12.0008	31.1888	8.6513	1.0014	2.7415	13.9449	6.0171	0.7683	11.5679	7.9642	19.8084	143.0111	22.9178	5.6991	25.5771	0.203	1.9832	18.0149	0.4335	3.4593	4.4191	10.204	43.4352	6.6087	10.9239	7.6462	19.0989	10.3474	19.8125	0.6537	9.8719	10.2571	1.4306	4.6191	2.7184
HTR1B	0.9239	0.0459	0.7328	0.3633	1.8556	1.4493	1.9982	1.1028	1.6337	0.6446	2.2226	1.1575	0.1247	0.4174	0.8896	0.8149	0.1672	0.0288	0.9384	4.0293	0.4995	0.5022	3.3998	5.5166	1.2907	1.078	2.2695	1.9283	1.87	0.0285	1.9003	2.8372	0.2087	1.0795	0.8092	1.4377	1.2221	6.2571	2.8065	0.2534	0.4903	3.4824	1.6536	0.0253	3.0137	3.0547	0.1276	7.5004	3.4646
TPM4	94.1946	116.9546	176.0397	39.5943	307.6267	377.6595	143.2067	162.0653	309.5207	261.3768	252.1399	151.0688	24.4247	146.928	168.9154	310.9658	74.8766	36.7069	194.4095	329.9707	214.7432	79.3727	233.6584	104.3744	116.9175	333.5969	189.3266	156.8495	263.3769	38.4035	190.8088	239.5243	123.4368	422.1474	225.5016	256.4773	201.4263	214.6807	168.0772	189.6675	145.1074	248.0871	245.6331	22.7746	159.1957	144.5418	145.4828	265.7501	435.3194
DNAJC5B	0.054	0.0966	2.5472	0.2001	1.8262	0.8044	3.3366	0.7899	4.4741	4.0859	0.9141	0.6672	0.0175	8.0139	1.9957	0.8252	0.1172	0.1011	2.2773	0.8297	0.677	2.0903	1.0956	0.8659	1.6069	0.2748	1.0698	0.1706	0.6395	0.1599	3.6599	0.7426	0.0325	1.7975	1.6713	0.5835	0.612	1.5713	0.2668	0.4619	1.4895	1.6334	0.5186	0.1065	0.7437	0.592	3.0404	0.8101	1.3314
SLC12A5	0	0.0464	0.7571	7.213	0.2778	0.0348	0.1152	0.3594	0.1668	0.5188	0.0684	0.1854	1.1932	0.6527	1.0145	0.1827	0.2772	0.3909	0.0763	0.2031	0.4128	0.2398	0.2213	0.0475	0.4363	0.0706	0.2482	0.0594	0.4339	87.9847	0.2708	0.0873	0.0602	0.2334	0.1513	0.7199	0.0378	0.0808	0.0686	0.5918	0.2356	0.195	0.2572	22.9758	0.6534	0.1074	0.3236	0.0606	0.3848
SAMD9	27.2712	28.9535	14.8123	6.0375	13.3813	60.1283	12.3444	9.6996	107.7744	29.0172	49.2688	26.6637	1.401	31.4795	21.306	37.9539	16.4824	0.1837	19.2448	27.761	132.3571	15.3199	55.8541	11.5566	12.2881	32.3424	15.2887	12.6098	36.3597	7.1325	33.7208	27.2519	8.8779	79.8813	52.8696	7.8661	47.4336	20.9301	20.3231	38.3405	18.8485	20.385	44.585	4.1266	28.4597	77.3583	38.8106	37.0857	24.3334
STBD1	1.4742	2.5007	2.5448	7.4635	2.8134	1.1789	4.0374	4.0864	3.9358	2.0369	1.6466	3.7471	28.9229	1.5551	1.8109	2.81	1.9775	2.4043	2.1681	1.9888	2.0003	0.7659	2.9028	1.9578	2.3561	2.4282	3.5698	1.237	2.5001	20.0318	1.3613	2.6985	2.4725	1.0335	2.8082	3.3238	1.737	2.4193	2.5181	3.2346	1.8057	2.7653	4.7705	3.4036	3.6207	2.7412	2.3753	4.007	3.6807
TSPYL2	9.1907	19.4781	21.4244	179.0194	50.6893	23.1917	40.0869	19.5223	30.9222	25.913	19.7328	12.1754	146.5633	21.4477	51.1555	15.6633	17.4326	5.1801	30.6455	50.7735	15.0704	11.0601	36.129	17.0932	23.1338	22.3783	16.8149	11.9024	20.9967	58.2232	12.7307	40.8766	26.0915	29.9046	25.4596	57.9051	23.1509	11.4509	8.3196	17.1622	8.9063	22.2604	17.8078	51.387	30.7444	10.7624	11.9427	7.9925	17.7549
SPAG8	0.9806	0.8017	1.2386	14.1028	2.1546	1.7091	2.7077	1.538	1.3326	1.5963	2.5721	1.0921	18.9578	1.2723	2.0515	1.4236	1.5972	0.7348	1.1123	1.462	0.8796	0.7402	4.4749	2.4339	1.2387	1.2481	1.0705	0.6712	1.0327	10.0836	1.051	1.4276	0.7219	0.9421	0.8666	2.6413	1.3177	0.4626	0.561	1.2192	2.1806	1.7963	1.4163	2.9624	2.684	1.9212	0.8664	0.9514	1.598
RALB	68.8397	48.0507	86.3721	25.4487	88.6305	120.7553	69.916	89.9093	212.4727	155.4197	96.6872	78.8302	35.4644	81.3353	85.6549	126.4106	68.5321	50.4714	97.9376	84.6578	116.7653	45.5873	110.8591	96.3608	65.3852	142.9993	95.9764	78.1127	149.5463	27.0291	94.3485	129.6634	47.1605	198.5319	115.9923	75.9618	83.995	116.7739	91.945	156.3991	93.0428	90.947	152.9756	37.3831	86.723	105.8024	116.0475	124.1937	166.9364
CFAP161	1.1601	0.5116	0.08	4.2844	0.374	0.1582	0.2856	0.1571	0.1338	0.2815	0.2718	0.0674	3.7238	0.7362	0.3367	0.3559	0.2465	0	0.2837	0.1846	0.6108	0.185	1.7602	0.1079	0.0875	0.2568	0.0256	0.1717	0.0598	4.0704	0.2576	0.2478	0.6988	0.4243	0.086	0.3966	0.0572	0.0612	0.1558	0.3652	0.0918	0.2626	0.1425	0.1327	0.3159	0.0651	0.0668	0.1101	0.1681
ALDH3B1	26.7963	8.1895	50.6588	3.3293	15.9321	61.2	41.9317	58.5644	59.0771	20.7975	26.3472	101.3683	1.5073	26.3265	24.065	69.0218	30.3291	28.0057	16.8138	26.4709	39.9179	10.625	24.9181	85.8833	42.7526	132.2267	91.6572	18.8356	64.3791	0.9942	23.5002	97.747	6.7673	80.1526	58.901	14.7802	82.1943	73.1585	32.6029	90.1831	46.7366	49.0341	141.1352	2.1984	47.4308	60.6183	35.2874	60.6128	172.3716
FCGR2B	0.0446	0.0443	1.7801	0.471	5.9521	2.9144	6.8595	3.3601	5.7758	7.3938	1.5218	1.0031	0.1155	9.881	16.5708	2.75	2.2193	0.1893	13.5361	4.3626	5.7858	3.9747	4.2344	1.2293	3.2823	1.3621	2.4097	3.419	2.6416	0.011	7.177	2.8482	0.2955	8.3988	16.7029	4.8498	4.0614	1.9291	2.3692	2.1329	4.4623	4.9624	3.0915	0.2444	6.8514	1.3233	4.5704	4.7698	11.9899
RAB42	0.4494	0.563	4.847	0.6665	9.8302	4.0882	9.457	3.1622	11.6408	11.2235	4.3239	6.2754	0.3201	17.11	6.115	3.3467	1.8542	0.7071	7.7238	6.2491	11.0003	7.0156	9.2491	3.46	8.4422	8.2932	5.5037	1.8575	9.5299	0.2329	11.6009	2.5611	0.5143	6.269	21.0102	3.533	7.0308	3.7882	5.1082	3.5789	18.096	9.1241	5.1556	0.3251	3.5741	2.667	4.8241	4.2426	11.3836
NECAB3	25.7054	9.7399	7.5844	34.2131	10.067	10.8214	16.0079	31.4492	12.7022	7.3069	10.113	15.533	29.3724	14.3855	9.3651	8.3892	31.7701	26.8367	10.844	13.4151	14.1605	4.7334	7.2159	12.2554	10.0422	13.823	8.0188	7.6067	8.794	29.3987	5.4645	13.1556	8.4207	11.7319	13.6463	11.9488	19.4896	7.429	7.8491	11.9743	9.9283	10.5351	12.5079	25.3855	11.7355	15.9365	12.9305	14.9729	12.0365
TPSG1	104.9255	505.0877	2.1242	10.5677	1.8985	1.6063	7.5827	1.5698	1.2884	0.7694	0.9702	0.9474	26.8338	1.544	2.3057	1.7291	0.2566	0	1.2801	4.3818	1.3628	0.578	0.8976	0.5616	2.4134	1.5039	0.7206	1.2258	1.5866	15.5718	0.5363	0.8515	302.0589	2.0985	5.8177	3.0192	0.2679	1.0988	0.292	0.8814	4.4908	1.0765	1.1575	4.3007	3.0587	0.9147	0.4698	1.1607	0.8402
ABTB2	3.4371	9.4827	11.424	2.7189	5.58	9.692	20.2119	9.5021	67.7672	14.7063	15.8901	26.8954	1.9428	6.935	7.4271	28.0353	6.073	0.8932	14.4046	7.5179	10.3284	5.3046	9.7773	7.6628	8.7053	40.737	23.0813	8.0674	22.8322	2.1034	8.4319	13.4122	1.448	20.6692	14.402	8.6301	11.0598	32.605	12.6424	10.9848	16.17	11.1193	19.2796	0.771	13.5873	10.0097	12.5601	13.5639	34.9525
IGSF3	6.319	19.1932	12.683	2.0624	7.5786	16.0939	18.7351	7.9869	24.314	24.6339	24.5581	9.9978	4.0491	9.8002	9.8101	9.604	20.4692	0.6106	15.7232	11.5089	7.1416	9.1924	31.3792	16.544	11.3213	21.5436	13.2801	11.3108	306.6191	0.9891	19.8521	13.3772	3.9109	14.8539	9.6388	5.4093	23.6135	19.0321	7.5603	13.6475	16.0263	15.5277	25.4906	1.9597	19.0428	24.5707	11.5975	18.6208	15.8172
ZNF185	5.1156	1.5077	15.6425	2.3822	12.8162	20.9791	17.7017	19.2296	42.9488	22.2594	22.5679	27.0295	2.6477	23.2876	19.1585	43.2767	60.2119	9.4214	22.7927	12.0447	546.745	13.6757	50.7138	10.6922	15.7357	50.5453	19.086	18.1533	66.4985	1.2321	19.8514	56.1839	6.3112	73.4395	49.7322	11.872	46.306	32.4578	26.9716	68.6822	46.9237	29.9221	86.0635	13.0544	18.6437	21.8416	41.1427	35.0712	73.7939
MITF	0.7604	0.5031	5.9648	1.9385	19.0553	17.7602	29.9945	8.2047	15.0891	21.4407	10.4824	5.7826	1.5937	8.3023	21.418	7.0555	4.5712	0.404	5.9967	17.6165	4.03	5.7086	13.8827	5.1843	6.4811	7.619	5.4029	7.1331	10.9412	0.7267	10.1579	18.2446	0.3914	19.1219	17.2472	23.2871	9.5298	5.8439	4.3388	4.5498	8.0993	13.8462	9.2667	1.0549	12.7014	7.4112	4.031	19.7596	17.5384
RIPK3	19.9924	7.5806	17.3134	4.8503	13.2248	14.8876	13.5222	24.2716	32.5774	10.7013	20.6692	21.5621	3.3112	16.7903	15.6117	11.0168	10.5888	9.2684	12.9169	17.2772	8.6865	5.1169	7.9806	7.7488	19.4856	18.3928	28.7851	8.7248	12.2241	2.5161	8.2514	9.7176	18.6814	24.2539	15.7584	7.9735	33.7746	21.0191	11.4435	7.8392	10.0083	14.6047	11.0571	1.1076	17.7172	27.1573	10.5502	30.9444	7.8784
GPX8	12.0734	20.4288	29.0953	4.8604	93.7893	79.5866	26.9859	34.6258	62.2425	96.6277	48.163	13.4727	3.0706	29.7622	51.0167	39.8526	10.5493	0.641	60.2783	60.4982	60.1666	26.6498	67.5013	23.8015	26.1648	46.5047	34.1568	35.9529	71.4633	1.719	53.9428	51.0106	26.7341	48.3857	35.8639	77.3649	35.856	24.783	25.8197	27.5408	29.971	62.7461	44.6439	3.4403	31.0413	50.2949	23.9214	37.1063	84.8538
RIBC1	1.1561	2.6998	2.8555	11.0445	1.1635	2.2797	1.3092	1.8719	2.3947	2.5809	1.2967	2.0526	13.6047	0.978	1.3739	1.3983	4.6627	0.495	0.7432	2.0308	0.7714	0.6463	5.9987	1.6013	1.3366	1.6396	1.3261	1.2529	1.4088	19.4905	1.0682	2.337	1.6315	1.2736	2.0266	2.4346	1.3482	0.6811	0.7754	1.4784	1.863	2.429	2.6882	3.8891	3.9718	4.6026	0.8099	1.4781	2.9286
LRRC73	5.733	4.0045	4.0664	14.2341	2.2466	2.2665	0.9677	2.2641	2.3283	1.7235	1.2917	1.1212	15.8776	1.1857	2.4174	1.6809	0.8857	3.4926	1.2236	1.8081	3.1045	1.026	1.361	1.4621	1.3741	2.195	1.4213	1.7907	2.2641	17.0474	1.4545	5.4046	4.3236	1.1437	2.1978	3.9852	1.9553	1.0459	2.678	2.6998	2.4028	2.5783	2.8187	21.2164	2.8899	3.7886	1.3282	1.5008	4.692
ANGPTL3	0.088	0	0.2791	3.4993	0.0816	0.23	0	0.0365	0.1037	0.2251	0.158	1.646	1.1585	0.3425	0.5723	0.115	0.2229	0.3736	0.0733	0.1288	0.3805	0.3945	0.188	0.1254	0.0848	0.1493	0.0745	0.1569	0.0695	7.404	0.3827	0.2305	0.1766	0.1439	0.2499	0.7494	0.0665	0.0711	0.0544	0.1351	0.1601	0.1718	0.1989	1.659	0.8449	0.0946	0.1943	0.08	0
TRIM21	29.7346	30.1466	35.78	14.328	36.0392	48.6451	42.9602	36.3666	73.0862	50.4006	43.8124	44.3452	5.7241	55.2488	41.7931	65.1256	18.3079	6.891	35.5735	36.983	31.9961	21.1177	43.1182	27.5003	44.9204	33.3588	36.9217	22.4602	51.2089	11.3856	45.9174	34.9926	43.2378	59.707	59.9365	24.9042	39.2151	30.1797	45.1365	22.3968	40.4979	44.62	53.5061	8.6705	55.3868	66.6097	71.4036	63.9062	56.9474
SPATS2L	31.1154	29.3869	36.4549	13.5166	51.8193	64.8887	25.4285	48.2135	77.2918	79.7064	47.8172	39.4142	1.2556	33.6836	35.652	48.6009	18.0339	11.9058	28.5219	47.5073	52.8401	19.3339	76.834	46.0253	33.9614	70.467	31.6359	32.6086	82.6488	7.8074	46.9859	37.4624	19.181	76.2478	49.6674	60.3405	67.1564	32.1722	48.4381	44.1676	41.0801	44.8442	40.0306	10.8184	52.7985	72.5792	42.9	55.9135	78.9246
IGF2BP2	21.6268	18.0267	14.5636	0.4501	22.6772	34.8547	16.1564	17.0951	38.6026	27.3814	37.3082	24.762	5.7897	7.3407	12.9533	22.1455	14.0684	25.976	10.2714	37.1972	48.1801	10.275	43.0771	36.6289	14.6996	48.6311	24.7155	15.2977	33.9075	0.0961	16.2383	14.3076	9.6975	52.35	43.4238	12.4681	66.1573	25.8274	17.3031	27.8599	43.0721	18.4922	19.0894	0.9638	20.2121	10.5056	35.0547	34.4059	44.3035
THAP7	33.1021	26.5718	36.5487	80.5813	29.5696	17.6132	31.9525	53.6533	24.7279	17.4883	26.4068	41.5523	78.2782	24.8748	26.9786	26.3006	36.1503	39.8566	31.8504	45.1641	22.2177	8.9583	24.8715	18.0915	25.7252	37.5427	15.3744	13.1753	25.1829	77.4389	17.6713	34.7215	31.2323	14.2271	27.272	33.9828	26.3568	20.284	19.3263	21.8789	21.1587	28.5593	26.7628	37.6982	28.3442	37.2816	21.6631	24.5118	30.423
GJB2	12.0278	34.8078	99.1986	0.5388	402.8477	341.4199	53.3989	135.0758	185.3741	80.5964	292.3165	37.0068	0.2329	59.5436	65.0268	332.8447	22.9108	34.5239	150.6052	310.6662	246.1737	72.3224	573.966	41.9923	66.0866	204.1003	68.7217	35.6002	172.1395	0.0888	75.9308	186.242	35.3583	253.6082	207.6496	304.4287	194.4039	60.0292	81.2212	101.1846	49.148	214.0219	108.699	0.5257	13.8894	84.0885	105.8952	76.6758	488.1608
PLSCR1	45.0027	60.4394	47.1499	21.646	61.4933	71.4502	50.8053	36.4391	165.2166	111.672	116.7695	36.2612	57.4616	88.7391	82.1602	62.1339	54.4808	7.6267	65.0713	53.2664	85.9487	53.2663	48.1415	36.721	51.1845	54.4321	48.2932	59.1404	65.431	15.3246	96.6723	40.4326	55.3831	131.0925	78.67	42.59	90.8165	59.3337	42.0993	32.9865	87.9421	75.2376	73.3893	13.5552	109.4217	131.6285	81.3311	75.0374	74.9267
MUC5B	197.4276	792.7118	20.2028	1.1288	1.7295	38.4468	39.6205	54.6767	5.3929	61.4576	46.6314	6.6916	0.0482	19.9649	258.5807	14.3811	42.5034	21.6443	3.3324	126.3486	19.0037	3.3261	115.1524	272.2297	48.9921	7.2798	25.0425	293.6921	12.6019	0.0394	14.9475	97.4645	65.382	70.2786	213.3164	18.2789	122.5229	19.6234	10.9621	22.4276	82.9813	105.4715	99.4032	2.2238	141.0696	119.3514	3.1703	4.9462	85.4838
SPP1	12.3522	52.4515	1388.2057	116.9243	1146.9049	144.3812	759.0808	589.1297	743.8488	2500.6111	347.4235	653.8808	2.5102	133.2078	1532.9441	851.9867	125.8053	10.2133	171.3152	786.9922	779.6883	484.4855	1017.7484	569.4349	1087.2752	883.7172	781.0286	463.4832	405.0742	15.6415	2391.2064	64.9592	19.4731	651.5535	1171.9508	292.3902	1320.8215	672.9027	1130.1363	355.7774	3346.9336	3773.9879	1457.946	60.7422	2576.3864	368.4731	1982.8197	665.953	1920.1907
GATM	44.7752	16.5546	39.7036	11.1196	18.268	29.8587	17.7124	21.415	63.3122	149.8595	20.743	56.1912	1.5211	82.569	24.8456	131.7951	25.603	3.7519	10.2762	13.3698	2.6966	384.4247	19.0163	21.7304	33.8996	13.8192	41.7559	270.1279	48.1536	3.4462	176.418	16.6805	40.1211	43.0131	21.2219	24.0583	7.5772	27.1229	162.9604	14.6868	44.2165	46.842	38.4782	12.5282	187.6213	52.5078	239.0571	21.5634	7.5086
P2RY2	0.3092	2.3124	3.6783	0.2978	0.7881	2.4076	1.313	3.1151	6.7899	2.1339	0.3485	2.7963	0.0858	1.0269	1.015	8.6998	2.7398	0.3061	1.0905	4.3158	8.3193	0.4141	3.358	0.7872	1.5511	5.2984	3.7318	1.1545	2.9043	0	0.7393	2.9948	0.2261	2.7249	3.0111	0.4992	10.3784	2.7725	2.0943	9.4559	1.9823	3.2265	12.0572	0.109	1.8049	3.9107	6.893	1.2173	3.2757
CYS1	0.3125	0.4765	38.1988	12.9452	56.4886	37.801	38.5708	23.3547	21.1989	76.9656	9.3824	51.2306	0.7646	4.0403	18.9547	34.7357	5.3355	0.3383	9.8318	33.2436	3.6344	32.5984	12.7363	10.8432	23.5454	18.6067	18.9178	26.8833	30.7731	1.5682	59.4219	18.4942	1.1295	17.6734	13.3553	38.8353	8.3857	6.0441	22.9117	2.9942	44.6043	86.5278	27.9468	9.068	82.574	11.3796	22.0906	17.1123	24.862
TMEM51	52.7872	53.2898	73.8186	17.0337	56.7511	57.6493	57.1123	75.2101	93.9861	83.7022	100.7884	89.8763	9.841	57.6615	60.9733	41.833	45.9527	18.0396	33.4078	91.2075	66.4475	43.8638	67.0734	59.5844	82.7078	91.0251	49.4334	41.3736	86.0396	26.6217	88.725	42.9734	41.3485	67.1072	98.4237	49.8372	121.4	63.0374	44.2926	39.2523	76.5131	86.1846	89.7778	6.8574	77.0192	74.8319	77.2802	132.2528	83.0439
NMI	28.0879	28.7967	33.0488	4.9099	23.601	41.9985	19.3524	32.8461	60.962	36.4847	46.0698	32.3703	13.8795	52.7436	23.2983	33.3221	28.7662	7.3586	29.7573	28.3796	23.7024	15.6473	31.6964	31.0482	21.7753	35.6738	16.0646	19.3639	52.3393	3.9558	35.752	22.0279	30.0258	57.3783	35.8821	12.9659	28.0212	21.1441	32.0135	22.9283	24.6199	17.6382	36.1527	7.8341	27.91	61.4453	56.5718	37.5483	35.619
GJB1	89.3436	7.414	73.0338	4.2674	7.876	24.4569	14.1931	45.3209	25.9737	51.8098	18.2813	102.8608	37.9272	6.963	29.0588	31.4237	34.2074	78.917	13.6885	21.6421	0.8636	16.6944	13.8426	20.6566	34.6518	18.7632	49.3132	36.2376	39.8644	0.2045	40.0263	53.6452	18.8983	50.1999	26.1991	17.7654	37.6907	51.2477	40.9319	27.754	54.9453	37.8914	49.3789	5.0721	79.488	81.3703	34.8818	98.7578	2.549
GABRA1	0	0	0	0.6411	0.1088	0	0.0443	0	0.0208	0.0164	0	0.0078	0	0.0392	0.1025	0.0092	0	0.1232	0	0.0172	0.0102	0.0431	0.0251	0	0	0.0299	0.0895	0.0057	0.0139	0.1652	0.0333	0	0	0	0	0.4846	0	0.0071	0	0.0077	0.0071	0.0076	0.0265	0.0154	0.0588	0.0076	0	0	0.0078
ADGRE5	84.6243	177.7695	94.3462	13.1756	46.6869	69.4104	64.7985	70.7397	97.3768	58.8728	41.1473	85.8298	8.2557	67.1827	52.8125	85.6956	22.7687	55.6894	65.7745	70.6776	56.962	25.3981	62.1533	70.5988	56.5208	108.3161	95.4329	32.3453	34.5374	2.3935	35.5397	77.3268	102.4446	111.6338	104.0616	40.3284	56.6879	70.3058	96.1765	108.0538	67.9888	60.9895	80.0839	6.8388	74.5225	101.327	65.3665	113.7688	114.4093
CDH3	4.0026	76.6986	14.5434	1.042	35.8193	60.3083	30.3723	36.3557	136.114	42.9537	113.7638	50.706	1.4857	11.5897	26.87	52.6033	69.5059	17.9221	55.16	25.6159	102.7693	22.5171	108.3702	84.7836	40.1235	260.3519	79.3397	17.3598	57.6767	2.0479	27.0491	32.9522	6.782	85.8682	59.7405	12.5523	208.4339	59.2362	51.7983	144.6549	84.1131	71.9286	86.3489	1.1131	12.0241	39.9592	52.7572	98.8917	179.7637
CFB	0.4597	0.8228	0.9778	0.3099	2.1306	2.5239	2.1495	1.7958	3.3625	7.1726	0.9651	1.4242	0.1489	5.2375	5.9554	5.193	7.2384	0.5167	3.0432	1.6518	1.3737	0.9796	1.8156	2.6369	2.8628	1.5692	5.5647	5.5585	0.6684	0.0619	4.7781	5.8932	0.7426	4.3948	1.6382	1.5813	1.919	1.977	5.6029	0.7015	5.817	3.5357	2.0668	0.1375	9.5404	4.3002	8.1977	4.094	1.198
CD40	1.2941	1.4272	45.5333	23.2903	44.7099	28.1724	36.3049	24.3234	30.9784	44.4031	26.0212	45.9595	5.5364	100.1039	49.779	31.2651	31.8092	2.1157	51.6433	36.0499	39.2464	21.2762	58.0637	11.4626	64.8545	25.954	14.9669	25.0009	17.0045	2.0033	38.2477	44.6617	2.9054	37.6908	43.0191	29.0968	95.2786	17.9085	53.6144	15.5387	26.4228	36.0346	39.872	7.0936	42.0211	33.4181	54.5461	32.8079	59.0819
TNFSF13	7.7316	1.9436	11.3685	7.1448	9.3409	17.5102	12.5435	8.6019	22.2738	25.4854	4.748	27.3109	32.6588	23.0418	26.5873	11.3393	10.8247	0.4557	13.33	17.6127	15.5549	10.1986	13.4567	13.2539	14.1613	6.413	26.9088	17.9756	13.0713	1.1577	19.4696	40.3352	9.445	27.3143	17.1253	13.9161	16.1528	17.9395	13.1491	11.2074	16.9122	23.151	22.3643	2.4286	37.6218	23.4254	9.2973	27.1657	22.7888
ANXA11	131.0972	86.8282	239.5164	37.9848	135.7926	171.0283	141.7597	200.7659	143.8034	105.1297	157.1194	210.8886	39.3106	85.4992	103.1236	177.1992	64.1734	200.515	100.877	203.8829	216.2924	48.3886	124.4321	133.4195	143.9456	166.5033	180.3693	82.2027	148.3176	23.8675	118.0421	128.9382	80.757	213.0793	223.6897	107.4051	218.7316	190.0114	89.3366	149.5739	134.6262	175.0532	281.739	56.695	126.3084	151.5908	184.7326	189.9006	337.0501
MTURN	19.9244	8.9457	10.0539	72.0352	12.6152	19.5181	44.9459	5.279	13.9373	27.2043	25.8979	9.4471	123.1416	10.0932	32.9306	9.7548	13.2077	15.3961	23.643	10.4963	7.8841	8.2994	9.8921	9.8691	10.3218	15.9165	10.0151	13.6527	15.94	37.4488	12.3198	15.6815	29.5305	11.0567	10.63	19.5811	7.4241	7.2069	7.1781	13.432	7.4521	10.1121	14.7421	44.4132	25.6579	9.0706	7.2769	14.7274	7.4553
TEX38	0.1351	0.0806	0.1071	2.7314	0.2504	0.1059	0.0637	0.1682	0.3582	0.0942	0	0.2256	1.4869	0.1971	0.4161	0.0529	0.0733	0	0.0844	0.1977	0.0584	0.1376	0.2405	0.1444	0.039	0.3438	0.1373	0	0.08	1.1499	0.2299	0.3318	0.9355	0.2367	0.0384	0.3982	0.1531	0.1638	0.0417	0.2222	0.1229	0.1318	0.3053	1.377	0.3806	0.0436	0.0895	0.0369	0.045
RAC2	8.9338	22.2792	68.6809	16.4567	82.3027	51.8133	55.8748	84.0883	71.0883	75.0672	30.4948	137.5073	22.9399	128.687	109.5597	68.0714	47.7824	53.6722	202.7849	66.1347	139.677	47.6299	76.436	47.5181	96.0155	69.6712	26.4251	23.1328	55.7084	2.814	70.4543	63.4933	8.1663	83.7825	68.362	37.7766	118.2153	106.0586	46.6969	88.5934	60.028	55.6666	72.5276	9.0984	69.7669	105.281	102.5143	84.724	124.9923
DOCK5	11.995	2.9548	10.1363	3.7597	10.7518	15.4984	10.649	7.5855	11.5236	18.9456	9.4097	12.043	0.2883	10.2731	15.6371	11.0855	17.4666	2.1405	9.1358	9.413	7.2363	4.5997	25.382	11.9856	12.1915	34.823	10.3663	7.6824	13.3104	1.2726	9.5703	20.524	3.9515	14.9154	8.5076	12.8578	8.8117	14.7819	9.6758	10.5977	12.6933	23.837	12.3496	1.6512	13.917	12.9672	10.5507	17.4892	23.3093
TAFA4	0	0	0.1204	0.6347	0.1408	0	0.1147	0	0.0403	0	0.0234	0.0812	1.8686	0.1773	0.1248	0.0238	0	0.0455	0	0	0.0788	0.1362	0	0	0.0176	0.0773	0.0463	0.1034	0	1.0793	0.1206	0	0	0	0.0173	0.2686	0	0.0184	0.0563	0.1	0.0368	0.0198	0.1373	1.4784	0.1712	0	0.0201	0.116	0
COL10A1	0.4388	6.3141	69.5847	2.3839	613.2508	587.4486	74.7596	94.7112	500.1385	185.7358	283.0652	18.0406	0.0501	45.7178	177.9582	125.7433	33.3544	0.1934	180.8868	471.7637	129.9909	140.845	226.5562	73.4805	83.3335	172.1827	65.6289	8.7993	213.5501	0.0382	296.454	262.0148	2.27	626.6307	304.3226	695.29	95.9889	64.825	33.5202	28.3903	21.4623	312.4272	110.0556	0.6622	22.3408	115.2617	56.7718	372.6788	580.6527
ITGB4	131.2187	204.899	188.2329	15.4366	93.1416	175.8284	169.8836	194.7495	210.2265	116.0502	255.9486	281.3061	3.1439	126.26	86.4391	371.1402	372.0678	259.4655	108.8487	131.4883	428.5714	46.8133	837.8582	654.1352	161.6622	1085.1169	359.4939	126.927	394.2572	0.7362	153.9405	278.9512	219.8202	260.8224	474.7666	64.2776	383.5181	722.6706	416.3599	965.5456	322.7252	248.7821	510.5014	6.5789	173.3431	396.9516	422.1833	212.2418	618.6359
NDUFAF8	51.7557	25.3286	50.0664	103.5771	36.6822	29.9951	31.4939	40.5073	15.5685	35.8506	40.4661	35.7664	80.3761	18.6284	23.4303	20.6054	39.3245	206.0802	30.8261	26.8574	31.2936	10.4433	36.5449	39.9515	34.2286	24.6204	26.6404	20.8963	35.9516	54.444	21.8253	38.8874	35.5777	19.2545	32.5906	42.7372	10.882	38.1053	36.4451	43.6403	37.2099	30.7989	30.7953	84.6007	29.9167	18.0514	26.2246	18.3736	31.2544
SP110	6.6696	4.3992	10.2341	2.9975	14.6015	20.2053	9.6471	11.8484	24.8368	17.046	10.3544	11.0182	1.2734	23.7477	14.9102	12.174	7.6913	1.7831	18.2809	9.9514	13.7418	8.4659	10.5664	11.6207	12.0572	10.9916	8.596	5.8784	12.3626	0.7692	12.9312	9.6498	2.6917	29.0256	16.5081	9.2117	15.111	8.2255	10.926	12.5084	8.7133	9.0372	11.6117	0.9553	15.099	23.4229	15.1177	13.3463	13.9422
MYD88	41.1896	49.7115	37.9559	24.61	47.0706	61.1499	60.9742	60.871	106.7203	72.1179	79.2301	66.5868	26.4505	80.1942	60.4887	93.6279	36.6941	22.8604	63.5255	38.256	86.2004	31.2771	76.3741	56.6993	51.5887	90.4984	91.9312	40.4107	54.2912	17.2111	75.0756	86.5034	36.4694	90.5373	97.0924	39.3838	91.6852	46.0684	45.7039	48.0411	45.2569	68.8687	109.6328	11.5582	65.1891	49.2424	54.9031	131.8171	126.5066
FGFBP3	3.7561	0.2079	2.3034	6.1085	2.2613	1.5185	1.206	2.0498	2.1398	1.783	1.7885	1.8371	11.9621	1.6149	2.6646	2.5196	3.3219	4.2944	0.9439	1.6722	1.3733	1.0102	1.3789	1.4356	0.9178	0.9857	1.2988	1.0169	2.2021	5.0172	1.0766	1.2557	3.2888	3.8549	1.4519	2.9303	1.4927	1.3621	1.1722	2.09	0.8924	1.6128	2.1886	8.1	3.7347	1.9984	1.2574	2.7895	1.3682
SGSM1	10.8772	3.8924	1.9313	16.8027	0.8411	0.8288	2.1896	1.3233	1.4471	4.4875	1.4147	2.3101	3.8457	2.7831	5.7507	1.1436	0.9167	0.3357	0.84	0.4119	1.4506	2.8607	1.4725	1.1792	2.284	0.6432	1.7512	1.1115	1.4969	60.3098	2.3722	1.4786	9.9835	2.9713	0.8352	5.6892	1.4846	0.3344	0.3974	2.2303	1.1773	1.4875	2.0644	22.802	4.6326	1.8969	1.2102	2.1689	0.2221
LRRN1	0.3861	0.2488	3.6258	10.8699	7.6305	6.8075	6.4715	5.6747	23.5411	33.3703	25.7753	9.7728	0.03	9.0238	4.4016	49.6782	13.5593	1.1689	5.8788	6.2851	10.1265	4.9421	26.9819	10.031	8.1779	50.1067	10.8003	5.28	24.3915	1.3836	17.8766	10.8817	0.2419	8.218	3.0797	5.3883	20.102	6.2195	11.1352	29.8876	15.5301	5.9904	8.0306	0.3962	13.174	21.1223	13.1823	17.852	69.7455
FAM71F1	0	0	0.0622	0.846	0.0363	0.123	0	0	0.1387	0.1368	0.1207	0.0262	1.9047	0.0654	0.1007	0.0615	0.4897	0.2938	0.098	0	0	0.0799	0.1396	0	0.0227	0.1497	0.0399	0	0.0465	0.5807	0	0.0771	0.0472	0.0275	0.0223	0.0771	0	0.0238	0	0.0774	0.0476	0.2042	0	0.1548	0.0982	0.0759	0.026	0	0.0261
IFFO2	5.4238	9.5743	20.1762	9.2003	16.4914	19.9015	20.565	10.4021	35.6397	42.1484	22.0705	19.3927	6.1236	11.8435	16.1934	21.0844	26.1905	5.2031	27.4203	62.8611	16.732	18.0851	33.2499	19.4481	11.3666	20.4655	13.9203	23.1859	14.2925	4.2644	27.9599	20.58	1.3974	35.7914	13.6341	11.5883	29.1503	19.9014	18.3852	23.6002	11.382	27.9774	26.8112	4.2939	24.91	44.526	38.9534	18.8863	22.6652
AC113554.1	0	0.0485	0.0161	1.0006	0	0	0	0	0	0	0	0.0408	0.0132	0.0424	0.0522	0	0	0	0	0	0	0.0083	0	0.0145	0	0	0.031	0.0297	0	0.271	0	0	0.0122	0.0143	0	0.0799	0	0	0	0.0134	0	0.0132	0	0.535	0.0255	0.0131	0	0	0
LRP2BP	0.5373	1.2101	0.5966	3.8394	1.7804	1.201	1.1662	0.8699	0.8313	1.3213	0.9099	0.6103	8.3248	0.7114	2.0279	1.39	0.8314	0.463	0.8312	1.1994	0.9063	0.6406	2.1716	1.1013	1.1414	1.6412	0.4642	0.8426	0.6366	15.9414	0.6173	1.1219	0.8495	0.9793	0.5952	1.4521	1.0813	0.5539	0.4813	1.0963	1.0753	1.6609	1.3133	3.9848	1.203	0.6845	0.5519	0.6597	0.6179
FERMT1	130.9563	18.8574	84.2665	1.2105	10.4215	72.7826	24.5327	45.5674	94.5944	35.9447	53.2317	58.0946	0.0132	65.1663	17.6239	117.8285	32.1942	50.0735	26.0809	18.3397	159.9093	14.93	51.9814	33.182	17.2798	80.976	49.3394	29.4607	72.4035	28.9298	34.049	66.368	44.0374	137.868	17.8749	14.7188	41.9884	37.4836	70.8587	141.4654	25.9627	16.9572	78.2927	3.9863	30.5673	80.1502	57.9539	79.9205	90.4307
AJM1	12.0786	4.2486	5.8265	28.1349	4.4283	5.5496	9.0171	6.9747	5.3595	2.2482	5.7419	5.3153	37.4772	3.4585	3.379	5.2292	4.0988	4.7787	2.3522	8.8736	4.4638	1.286	2.7926	2.8919	3.5172	5.3061	5.4971	1.9835	3.7111	23.8917	1.2147	7.0639	9.4881	0.8847	5.0441	6.0238	5.442	2.7607	2.6452	9.6562	4.4691	7.1273	11.539	14.0523	5.3912	6.6145	3.0763	2.3244	5.0627
MMP1	16.9532	71.4314	138.8751	3.7533	671.6335	361.2821	62.9082	15.0244	56.7846	193.8959	252.2812	141.1627	0.877	191.5438	206.2307	436.307	214.4837	30.7438	88.4693	1310.3762	207.4734	6.5835	2331.2568	234.5431	227.9512	158.5128	1299.3993	227.0613	298.7299	0.9284	279.6928	13.6034	10.0002	194.7669	27.0701	682.954	163.0942	57.1275	81.4351	20.0398	59.7742	233.3874	49.2688	25.4045	117.2945	7025.9876	21.5716	506.5102	44.3714
DHRS9	10.4396	17.2386	89.4062	0.3732	1.6128	5.045	9.4541	44.3928	325.9518	1.8392	0.7509	7.5041	0.1707	4.0679	13.2262	22.9406	2.2758	0.0198	2.1421	3.1452	16.3732	4.7713	4.8629	6.9541	8.2597	39.4258	2.7867	32.871	19.1151	0.1171	9.4833	94.2703	11.4968	78.5467	401.6195	3.2904	687.0937	179.5817	36.1898	3.6093	15.5728	133.9745	18.8332	0.3988	52.0739	3.7245	21.9423	7.1361	37.9965
CXCL11	2.1093	9.9022	5.6352	0.1497	7.7693	4.7888	4.6622	9.9901	10.9441	5.1118	11.2379	2.1883	0.6471	153.8964	4.1046	44.2122	1.1452	0.3743	4.2327	1.5439	9.2669	16.4498	0.5139	7.1629	6.9629	0.5652	1.4951	3.4012	1.7756	0.1233	27.6839	0.7636	8.2251	29.4579	2.239	1.4183	2.4544	3.1981	9.8079	0.8769	1.6159	1.5172	5.6156	0.4747	12.7583	3.5809	67.315	11.36	3.0714
ZDHHC22	0.0256	0	0.1015	0.8456	0.0949	0	0.5073	0.0956	0.0792	0.25	0	0.2395	1.6412	0.395	0.7756	0.0803	0	2.225	0	0.0375	0.0664	0.2087	0.1094	0.1277	0.2072	0.1955	0.3252	0.0124	0.1516	12.8496	0.1743	0.0503	0.0154	0.0179	0.1163	0.8302	0	0.0155	0.0474	0.2696	0.0466	0.0833	0.2315	7.6108	0.3687	0.0991	0.1357	0.014	0.0683
CACNB2	2.3471	3.1653	0.6603	6.1559	0.9605	0.4168	6.5948	0.2537	0.556	2.7497	0.7227	0.864	12.8311	1.4959	3.0108	0.979	0.5145	0.2323	1.2622	0.5251	0.6052	1.1986	0.6182	0.4799	0.7526	1.0371	0.7337	1.6022	1.1438	14.8327	0.9548	1.5405	13.684	0.4719	0.2516	3.3337	0.4519	0.4566	0.6785	1.1718	0.9185	0.9338	0.8159	12.1878	1.8027	0.4228	0.898	0.7057	0.2598
TRIP10	17.0388	39.0948	86.3748	17.79	89.3841	125.3097	84.005	117.4625	136.5132	56.703	100.8066	114.4644	5.5254	45.9041	62.5847	119.286	57.9845	35.1806	43.4829	102.2199	162.0827	24.0517	71.5387	109.9828	57.6634	277.2553	84.9544	42.7568	97.0278	3.7643	36.3488	104.0187	30.8796	110.3227	143.6488	76.4869	179.3467	93.4846	45.1254	181.5183	95.3351	91.243	167.2713	8.4834	57.4562	82.223	72.8921	67.4741	75.3626
SLC52A3	2.1642	1.4588	14.5443	1.0692	3.0934	13.5532	6.595	12.2226	18.2289	5.7284	12.1706	14.7701	0.2247	5.6635	3.631	10.944	23.178	20.5126	10.8836	6.8924	4.573	2.8621	12.2485	4.6053	4.7941	16.8008	5.4154	5.4069	36.974	0.0612	4.7243	25.1469	0.2886	13.5508	12.9427	2.6789	6.7618	13.3259	8.6756	8.1992	6.4726	5.881	16.6669	0.4238	6.8598	19.0239	15.765	21.2238	13.2603
CPNE8	7.5883	0.2074	7.4426	7.1332	10.345	12.7207	8.6191	7.4071	27.997	21.0416	15.7702	7.5862	8.3031	11.5473	14.1985	7.7653	2.3797	0.1302	7.2773	7.5043	12.8105	4.9507	10.52	9.4296	6.7081	8.2328	5.9662	7.6151	10.2028	1.2723	10.1996	9.8095	2.7448	14.4026	8.2161	12.0876	22.8985	12.4714	4.2109	3.7874	10.996	10.0149	10.3781	14.6188	11.1494	8.657	11.132	16.7231	12.6533
CFAP99	0.3423	1.2255	0.0905	2.0642	0.1587	0.3282	0.1077	0.687	0.0841	0.2654	0.1025	0.2033	1.4411	0.3728	0.3125	0.1193	0.0929	0.3278	0.0594	0.0835	0.2303	0.1706	0.9075	1.4508	0.0989	0.3631	0.2126	0.2312	0.1352	10.0679	0.0971	0.3364	0.4468	0.1067	0.3458	0.2056	0.1941	0.1038	0.1645	0.1753	0.1269	0.3094	0.3117	1.4137	0.5122	0.3067	0.2269	0.3633	0.3297
FAM111B	6.4457	2.9758	1.7649	0.2931	2.205	6.2189	3.5243	4.3168	3.6636	5.871	6.3992	4.0335	0.1822	8.7898	2.6007	14.7183	7.7215	1.9933	4.956	11.5511	5.0888	3.6284	7.4325	2.4983	1.8039	10.3201	2.9248	7.0403	3.485	1.8369	5.0505	5.7307	4.3756	8.1589	4.0106	0.7541	4.698	4.235	6.0839	12.021	6.1741	3.3791	8.0667	0.1851	2.9635	13.6296	8.2039	12.4376	8.9692
SLC28A3	6.465	5.4758	7.7981	2.2699	6.2423	8.7224	8.5344	12.0663	9.3308	35.2239	13.0193	9.3853	0.0125	6.5799	25.1655	18.0556	15.691	29.9168	4.0889	22.1102	3.0125	6.5413	7.5506	4.5405	9.7322	11.8039	32.3764	26.6766	2.8495	0.5271	20.8626	0.8508	1.3908	19.3161	3.5416	5.3703	30.868	14.7149	5.4206	1.2285	16.1853	38.4667	11.9077	1.0125	28.4024	9.8431	10.2642	18.1976	3.6813
C17orf100	8.2485	2.1091	3.2871	21.4756	2.7118	5.1627	2.3391	3.4667	3.7362	5.0176	3.7222	4.7513	19.1308	3.5247	4.1105	4.1729	3.243	4.7802	3.6825	4.1636	6.3266	1.5735	11.0546	3.0417	4.0635	6.9818	4.6876	2.1736	4.9585	31.9186	2.1441	5.2706	6.7062	4.5862	2.8855	3.5939	3.7776	3.4007	5.4976	4.6537	3.179	3.3054	4.8686	8.1787	4.8351	4.561	1.8579	1.3527	3.7652
ADRA2A	0.5097	1.4445	75.9421	17.3873	81.03	55.0085	35.7411	29.5527	36.3907	135.933	7.8475	119.495	11.306	15.1672	96.9115	87.7116	122.5581	2.8837	31.9068	124.0105	10.1189	22.5751	14.8295	9.9026	58.5616	37.0442	58.2202	44.8038	31.9464	2.887	50.0044	44.7036	1.5505	37.8422	81.2984	53.9508	23.2318	44.1289	31.9316	6.7772	95.2136	66.4098	42.5212	10.4609	126.5896	129.7536	40.483	48.4165	10.5509
DNAI1	0.0547	0.049	0.3688	15.933	0.3043	0.3862	0.0516	0.1874	0.1088	0.458	0.0632	0.457	23.5261	0.6503	1.0114	0.2144	0.2376	0	0.1197	0.2803	0.1656	0.3234	2.0261	0.1365	0.4428	0.2437	0.3754	0.1729	0.3241	22.1159	0.0466	0.215	0.0989	0.1151	0.4351	1.2366	0.1861	0.0332	0.1183	0.5942	0.1659	1.1037	0.7266	2.5191	0.9422	1.0059	0.1631	0.0299	1.1306
MYZAP	1.3699	2.5654	7.6054	0.7183	3.8094	3.0441	12.7844	8.7917	9.3192	8.2033	2.9292	9.6619	0.5422	2.428	3.8104	8.2931	1.7148	2.3096	1.6887	6.6844	2.4687	3.1023	7.7238	5.2088	9.0846	6.6837	3.9644	3.9416	3.4263	0	3.9295	7.7776	8.962	10.3505	13.122	2.169	3.9691	6.2541	5.5481	5.4101	5.9772	6.8348	9.3768	0.6508	9.6756	3.5103	7.8676	7.3722	7.0268
TRIM29	0.4234	12.7835	80.9931	0.458	43.5185	84.2852	47.5036	107.3656	89.2204	5.9079	53.0739	182.3473	0.0064	27.4271	13.6774	151.0129	148.7354	13.3178	58.4611	64.8989	139.6679	10.2713	93.1436	12.7764	38.859	63.0013	63.1723	11.09	93.4215	0.0073	16.8053	68.8923	0.3796	80.9789	150.2982	9.0383	56.6452	139.6318	37.315	288.8495	158.9749	70.2256	245.5336	0.1619	3.8481	165.9109	28.4888	74.9097	65.4981
CFI	0.8314	12.1353	12.4166	2.1873	11.316	12.0558	7.4446	8.4361	12.1919	21.3775	7.8989	9.5528	0.394	7.8737	15.7764	8.7279	6.0116	2.5832	9.4048	13.4772	7.3674	4.191	15.006	12.6504	16.1419	7.5367	12.0065	13.1259	15.3286	0.2703	11.276	16.0415	5.7288	4.0375	7.7419	14.0503	6.7596	5.9157	9.8599	3.644	19.2599	18.0538	10.9112	1.0138	20.5237	7.326	7.8481	3.4972	4.9074
HNF1B	20.0743	11.0447	43.575	7.3275	11.1772	23.6829	15.9315	16.8906	21.6449	67.7862	17.4925	79.1752	20.2047	8.4498	19.1167	29.198	27.9949	16.1875	5.1483	20.6968	7.4482	11.3052	24.5661	45.1993	33.6541	35.4936	25.7034	29.9968	31.9126	0	40.1733	15.4873	10.6902	16.8115	12.0508	16.0564	15.0191	35.8132	25.8428	12.1066	46.958	34.4727	29.0264	3.7424	82.6337	63.1179	12.1324	33.1258	14.945
GABRP	229.5323	16.874	147.5858	2.1057	62.9621	197.9582	160.9737	3.1575	176.5602	15.9405	185.3869	26.946	0.0416	145.6706	156.8012	8.5536	207.2328	0.0481	2.6877	27.5434	2.4242	44.9554	348.7954	23.3208	172.8021	49.6392	6.0342	263.0073	54.9008	0	204.8866	744.1821	3.9046	272.9043	28.5252	16.5046	15.0384	538.5447	2.4716	41.9495	310.4489	133.5461	594.058	2.6316	216.5321	9.1502	11.6536	78.3305	135.3328
MYO1E	50.7533	68.957	26.0353	9.7358	41.1393	64.0991	26.0661	29.5788	85.205	57.2239	32.9658	26.9846	5.6215	34.284	45.9111	65.3519	25.3741	5.1496	32.6346	46.3309	56.5825	21.9939	54.9877	30.1041	26.9399	53.1892	37.4224	38.2668	62.8539	3.8463	56.1787	63.1443	62.6381	112.5678	48.6703	46.7533	33.8217	52.1226	25.9728	47.3646	38.4365	54.9877	97.904	5.1868	37.7474	45.627	58.8869	60.4488	99.2387
FOXP4	106.4169	132.1101	45.7872	140.9018	29.5409	48.1197	67.4301	61.7391	54.8542	30.6394	60.4734	46.066	255.0112	46.9702	35.7046	39.273	30.2681	66.9071	40.5549	56.0028	27.1117	19.5685	30.4617	71.32	26.7385	31.9298	40.0107	23.9249	34.6941	347.9201	32.2109	45.9556	208.7359	53.0976	39.6943	53.1438	41.189	44.9016	31.4949	35.3389	27.1515	38.2049	30.4226	177.3117	39.6371	52.0072	26.127	114.209	32.9009
TSPAN14	31.4281	20.6533	17.8258	9.0828	20.0138	19.6515	23.2031	19.424	30.0146	36.5617	20.1346	24.4672	2.9347	31.7888	24.2775	28.546	24.2078	9.1971	29.923	19.484	36.5118	13.0612	25.4255	12.0561	17.3592	30.6321	18.8171	16.1005	27.1522	5.4622	22.8458	19.1207	15.1492	26.3292	19.192	13.8655	28.5584	26.0586	21.3318	21.6833	22.6601	22.787	32.3019	9.146	21.7248	22.8698	34.4354	25.2465	55.8474
SLC34A2	1.5285	0.7716	17.3601	6.0899	2.8154	4.918	0.8507	14.766	9.7627	80.5779	9.9558	25.899	0.0127	9.0058	24.6231	26.8684	157.6003	30.7766	0.5879	8.9354	0.9662	3.5865	31.1219	21.0255	11.9505	42.0255	22.0784	56.9858	1.2769	0.0145	41.516	9.782	0.4839	25.1535	4.6979	5.6041	22.0837	35.2252	23.2199	1.651	25.7178	51.4055	27.0233	1.5854	59.5947	13.1469	24.1273	8.2666	11.6265
C12orf57	25.8919	264.6375	63.2562	66.3874	57.8948	44.5637	27.8962	69.5765	31.7727	23.6396	20.6477	55.2303	102.7709	22.3723	32.4945	24.6324	20.1506	47.7448	39.9962	45.8749	21.5917	9.2825	26.7832	50.8118	43.9838	17.6966	19.0006	24.5437	39.7557	46.0801	21.5238	35.2866	226.059	22.3345	40.241	49.6541	16.8189	23.9361	47.7857	30.41	61.0523	35.4101	26.3591	50.9861	30.5114	22.6356	25.4287	26.3488	30.3251
TLR1	1.0241	2.1971	4.1822	2.7028	4.2819	3.4521	4.3595	2.6189	10.5572	20.0209	5.032	3.2759	0.7479	26.1895	17.1755	3.3139	3.3954	0.1959	7.4906	3.6522	3.2419	7.9851	6.223	2.9361	6.3483	2.1077	4.1527	4.8108	1.4973	0.3227	15.281	5.1817	1.0238	9.1654	6.2761	3.8117	4.1257	6.8454	3.8905	2.1514	5.3257	4.9773	3.8793	0.688	14.2469	1.5744	8.5049	8.7641	13.9451
CYBA	17.5049	6.5637	342.0745	29.7683	212.4302	152.3063	160.8396	241.2089	186.1628	84.682	239.4397	304.7187	30.1322	147.9829	127.7959	215.9713	230.7893	285.8831	269.9564	261.4502	189.6933	60.2434	128.068	136.2386	267.2376	126.9102	136.2995	69.121	227.7006	4.8825	129.7553	200.8616	10.2878	113.4291	262.4461	113.5831	195.8466	253.502	107.6393	200.1959	265.7965	237.6083	392.8695	11.8743	147.6575	334.3642	249.6847	190.8644	335.6639
SPACA9	2.6615	3.8444	6.5826	16.8326	5.8754	9.5581	10.0138	7.9383	5.7125	7.1341	3.154	3.7673	15.5126	4.6443	7.6787	8.5107	8.1378	12.7793	5.297	7.587	5.2405	3.5688	7.6569	6.5662	3.7248	6.3292	4.6807	3.4401	7.5927	22.7643	4.2124	9.2225	3.0586	6.2849	7.5998	9.7742	5.4395	3.9929	4.0242	15.9971	7.3486	7.7942	8.8868	8.2236	9.1237	9.8498	4.2468	4.2619	7.7975
TFPI	6.9879	13.6958	16.8409	4.9327	12.9547	17.4611	15.5549	11.5889	55.1003	47.7039	27.4352	22.0096	1.5686	12.0336	34.9474	13.7087	9.0589	0.5502	16.6266	12.1256	18.944	8.6005	56.6499	34.4523	20.6997	56.5975	15.2303	21.1281	34.7561	0.4686	21.3039	21.1143	11.26	45.6754	19.7295	17.1189	43.0388	31.1299	7.1171	16.6429	39.0277	20.4642	23.9541	1.8042	31.2108	13.6708	24.1212	20.1319	18.8758
CXCL17	3.4245	114.5777	86.3419	1.0328	53.8796	11.3087	26.4498	405.311	19.3216	49.7321	35.7267	937.743	0.4085	2.1422	83.252	144.901	426.3695	377.2789	54.1301	22.7562	205.7959	158.6962	158.2098	63.9918	528.5991	315.428	537.8645	139.582	34.4868	0.3336	113.565	66.9483	17.5333	14.8468	49.354	259.2314	589.0318	84.3873	131.6176	48.6999	226.7097	280.8054	112.2063	4.3274	281.2946	77.1465	75.844	5.3608	11.9554
PCSK5	1.6451	0.6455	4.3785	1.4687	12.7142	16.9357	15.5041	3.7333	17.6239	19.4852	8.1971	7.2984	0.5375	5.3495	11.4766	6.0533	3.5526	1.8213	6.5584	6.8393	7.1855	4.4343	9.0827	6.1653	5.4359	13.44	10.3865	6.4361	12.6337	0.8998	5.8863	16.2747	0.6338	15.0966	11.5854	19.0366	6.2759	8.1434	3.0811	6.2872	1.937	13.6138	5.9472	0.8969	15.2314	26.3639	4.4834	14.858	18.1991
PPIL6	1.3017	4.0936	1.4173	5.3096	0.6953	3.1838	1.3117	0.948	2.0384	3.4632	1.8002	1.0024	3.672	1.0581	1.6314	1.3491	1.114	1.1572	1.6409	1.1626	0.8588	0.7734	4.3838	1.9346	1.1095	1.1794	0.8297	1.0085	1.4115	20.532	1.8026	1.5609	2.3787	1.6859	2.1307	2.3633	0.4252	0.9768	0.736	1.4957	1.4183	1.4645	2.1447	9.8828	3.4266	1.5798	1.5351	1.0716	2.4268
MYOM3	2.8433	2.823	2.3061	0.528	2.4963	3.4333	1.9644	2.793	12.8822	2.9193	2.4861	8.5457	0.1251	1.6824	2.5179	1.0514	2.4001	0.1447	1.9984	4.759	1.4014	1.0103	1.7193	1.5146	1.5506	4.8206	1.4232	1.0383	14.2373	8.5474	0.6818	5.7988	1.2021	5.7467	1.1459	1.0861	3.8562	2.9282	2.0681	8.3335	3.6245	1.997	6.8766	0.0706	2.0159	13.4763	1.742	1.013	6.2658
EFNB1	142.8576	142.0366	261.218	28.9746	93.9398	81.8314	80.756	303.1864	154.5007	69.7228	114.9469	273.1672	8.6838	42.3023	63.1228	309.0925	175.8466	101.1483	107.8109	225.8371	94.3688	26.0361	212.1198	93.7612	99.6573	162.7791	192.0832	69.7631	188.1193	19.6334	45.9878	138.5571	61.7297	190.0406	251.7568	60.4176	264.6527	231.6576	106.2133	138.4964	104.956	122.9076	234.0006	15.0415	91.1373	228.4942	107.6207	224.613	141.647
PLAUR	22.9128	56.2828	188.9571	5.4429	144.3125	173.6157	47.9151	155.9098	133.4416	39.2595	146.4486	57.194	1.7812	35.5214	45.139	85.9703	49.3399	42.366	101.5379	188.0792	582.1006	30.9224	138.0044	113.9365	56.5318	176.7282	102.6588	44.0524	69.6139	1.5437	97.2584	59.6781	43.1948	241.5678	177.2475	84.7312	115.5299	145.5529	62.3508	71.7	47.7017	104.3791	188.5949	1.8092	32.0198	76.6534	71.7742	90.34	138.5529
DUSP15	0.1565	0.4201	2.7922	14.6793	3.0457	0.7772	1.0336	1.7864	0.8646	0.9461	0.2007	0.9061	1.7564	0.6308	1.4864	1.0017	1.1752	2.4035	1.0269	0.7444	1.1504	0.8079	1.5972	0.7994	1.5677	1.0621	0.8349	0.4312	1.5448	48.9242	0.947	2.3319	0.6283	0.3291	0.5333	1.5377	0.5322	0.6168	0.8539	0.8582	0.9331	1.4086	1.3265	4.3055	1.1432	1.0767	1.1751	0.2419	0.9388
TNFAIP8	4.6722	7.3364	6.9504	1.4025	13.1002	11.1208	10.8368	5.9278	24.2507	15.6495	10.1367	5.84	2.2129	20.1152	16.6215	9.5032	6.0011	1.2802	21.5969	8.1494	6.8564	7.5708	22.1919	6.372	7.5919	14.1715	11.069	9.5349	12.5857	0.9724	12.1008	9.0111	20.3511	13.5825	6.9659	5.7111	11.8199	16.2614	11.9553	17.2663	9.544	8.1763	14.7797	1.1238	13.0729	13.031	11.5837	16.8085	14.7833
TMEM243	5.4721	1.5332	14.7705	12.0044	20.1209	17.1669	14.5224	17.0011	18.2696	19.3414	32.698	16.6253	2.232	17.4624	17.7602	14.0546	14.297	3.2395	23.4691	14.1618	15.1677	7.3326	27.0436	22.9548	13.6664	16.9309	11.5233	11.2765	21.0613	7.1403	11.0298	19.1024	10.7988	18.2696	18.6696	15.4797	10.3173	10.7445	15.7641	15.6411	21.6724	12.5722	13.3961	8.9489	17.8737	19.1131	11.62	17.9181	12.7578
SPTBN4	0.0504	0.3358	2.1523	42.6426	0.7943	0.5535	1.6412	0.3767	0.4494	1.3364	0.1617	1.3361	20.8388	1.9621	3.4988	0.4347	1.1769	0.3777	0.7194	0.3505	1.4607	0.9007	0.7479	0.4912	0.7722	0.7699	1.4432	0.2574	1.6822	58.4078	0.7913	1.2796	0.1619	0.4005	0.7207	4.7641	0.3239	0.214	0.3114	2.3724	0.5554	0.7381	1.1064	19.8452	2.5993	1.1382	0.9075	0.1742	0.4033
PMEPA1	100.8261	134.8613	361.3449	52.5189	159.038	183.5045	105.0327	201.162	724.3797	452.9086	558.0146	431.2252	13.247	66.0511	118.1639	410.779	157.7674	17.7441	158.1956	242.5235	830.409	46.1479	1175.8237	395.5884	127.6541	934.1982	510.3747	234.2312	486.8161	10.4708	243.2653	339.9087	66.1139	240.7571	90.5843	138.0225	290.0473	248.3928	507.1405	567.6287	373.5266	328.5296	604.6413	15.8488	318.4604	148.9906	293.9035	93.6445	567.6894
CCL18	1.2665	1.6372	47.1565	1.6602	48.9818	123.9466	285.7355	25.3273	243.5839	95.6268	119.6497	23.3197	1.5038	251.0119	51.5606	45.0669	15.1666	1.1599	80.8775	76.6327	56.7865	51.2839	4.8609	19.7146	246.5263	7.075	13.8388	40.3084	10.2538	9.0124	85.1963	67.1378	0.8477	151.5852	132.3134	15.2823	19.3855	105.1906	91.5059	11.4396	53.2569	259.6817	53.8458	6.8963	19.9183	12.165	103.701	11.7504	634.8462
CCDC40	0.9726	1.6343	1.4484	7.353	2.6311	3.1136	3.0628	1.3906	1.8471	3.1297	2.5747	0.9152	11.5308	1.9909	3.1241	1.2215	4.7958	1.3312	1.2469	1.8814	0.8499	0.8172	6.0223	2.6958	1.8187	2.4885	1.7704	1.0232	1.9754	23.4474	1.1994	4.2229	3.6885	0.9393	2.4076	2.9066	0.9452	1.7215	1.0362	1.999	1.4867	4.8958	2.4681	3.4927	3.6051	3.8351	1.2496	0.7312	1.9253
CD58	38.07	46.6835	30.7216	6.6123	36.7268	37.5509	24.318	26.5035	53.1095	36.8052	71.537	40.1007	15.324	32.678	39.7247	37.969	28.7332	13.3706	26.8429	41.614	51.1457	13.8696	125.1876	38.9541	33.9872	55.7899	21.1218	26.598	593.5127	2.4617	23.7386	62.3498	45.1952	37.8386	51.4095	22.0563	32.105	53.6718	27.9705	94.0329	90.7753	47.6033	80.2718	5.577	45.4292	71.0679	27.2112	32.2383	50.9065
OAF	16.29	28.5497	117.195	18.7605	93.8077	80.6498	103.1299	68.2018	74.8781	170.285	57.6834	116.2175	15.4949	58.9631	118.2093	55.1533	54.0071	22.0989	106.548	77.798	193.4276	42.263	74.2754	61.1899	84.122	97.2752	64.0912	82.2389	80.7785	5.1258	83.243	91.5098	6.4393	82.6532	78.644	135.7789	46.9039	64.5876	55.9395	50.44	71.133	98.857	59.8636	11.7869	119.8325	50.9895	98.3475	105.5152	72.4435
SMOC1	0.7241	44.1458	6.2274	130.6524	2.496	0.4969	6.1714	1.5501	2.4107	4.1203	14.4225	4.6417	152.0358	15.6177	7.8432	39.3984	3.1819	32.2492	6.7321	9.2414	52.6514	6.143	11.8287	0.8389	3.4008	2.8512	2.2079	17.6062	5.9247	467.0362	4.2624	34.4202	172.743	0.9994	11.8137	6.0709	0.3592	0.3431	7.521	5.9874	20.8044	3.7992	56.9993	99.0987	8.6019	2.4231	8.1572	1.025	54.8027
SLC15A1	0	0.7145	19.5927	3.4194	5.1804	10.6819	3.4128	14.9307	13.2769	29.669	21.4747	14.1685	11.4056	1.8313	40.6125	11.3031	10.6586	5.0148	4.8875	7.2014	4.3468	3.7427	11.1215	13.2759	12.8819	26.0621	8.6759	23.4784	10.0712	0.0348	8.687	32.7665	0.1132	15.0959	10.8324	5.7463	33.5189	16.4774	5.1356	9.8303	8.1177	26.3459	41.1158	1.4674	49.8843	6.7865	8.9944	11.6106	15.7014
P4HTM	19.7798	14.512	19.5379	117.2256	17.2307	19.7367	18.4347	25.2082	20.0917	18.9203	26.2274	30.3168	124.5764	14.4952	22.0824	18.6118	19.4755	22.6202	10.3807	16.5996	29.1468	8.7489	30.4146	25.5455	16.4026	26.9877	25.4201	12.0111	17.8673	193.3099	11.5607	28.5955	17.2165	15.9085	29.4973	24.5531	25.4051	10.2453	13.6596	23.9173	21.3542	26.3092	33.0986	93.801	27.775	17.6369	12.0011	21.554	20.5991
CDC42EP1	213.9501	188.3028	374.476	79.9486	188.6137	211.2387	133.9955	523.6704	171.4555	190.1593	296.8552	776.2206	18.3753	126.5596	146.2211	217.0053	273.5754	316.0282	107.1848	326.6087	202.0363	95.7329	166.5125	491.8959	209.2399	430.8835	165.7182	183.9184	322.4216	7.1176	209.9263	291.82	183.3804	172.2007	238.141	219.9025	191.6471	299.6881	248.5134	157.4529	165.8016	307.5238	251.4107	21.3776	284.1713	454.4865	209.5369	473.6962	376.022
MSN	14.1677	17.546	122.5299	90.7793	310.5284	249.6369	297.2206	98.1326	255.6681	429.0678	225.6474	104.5414	113.5892	272.1987	318.9071	191.1205	140.1011	25.5259	335.013	239.3003	286.6383	149.8188	440.5361	173.43	167.1082	209.852	291.2956	187.1881	226.7804	18.4481	304.4927	154.0833	18.0226	341.6562	130.9287	288.7106	166.7135	279.6135	258.863	477.8696	302.818	278.6235	211.4194	42.48	231.3792	158.5167	204.2302	236.2921	432.4612
FAXC	0.2031	0.5756	0.8323	3.1663	1.0433	0.969	4.2488	0.3847	0.7557	1.6708	2.026	0.3958	1.0139	0.5329	1.0169	0.9686	1.3417	0.1585	0.3121	1.2264	0.6808	0.79	1.0487	0.2775	0.318	0.5062	0.3527	0.7696	1.2032	3.5588	1.1188	0.7567	2.3703	0.5517	0.3606	1.6301	0.2015	0.1334	0.5751	0.5793	0.3849	1.7128	0.7509	4.8541	1.0388	0.9172	0.3926	0.4295	1.8786
RASSF9	1.936	1.7754	1.6065	0.8217	1.8942	2.8399	4.5507	1.2838	7.4647	11.6057	6.4027	4.1802	1.0216	7.3412	6.7197	2.9371	3.387	0.0134	2.857	1.1021	0.8528	3.2078	5.2599	3.9106	2.6734	4.2209	1.658	3.9053	3.2494	0.0265	4.0989	5.6896	2.8289	2.8904	1.7822	2.1845	7.7433	4.0333	2.0599	2.053	2.283	2.1815	2.7354	0.6131	8.7118	0.6823	3.1004	5.7719	1.6252
ZER1	50.3801	49.4535	47.9061	140.7032	46.0283	40.9856	85.3553	50.7176	58.5835	53.3461	63.7545	47.7514	158.3155	37.0022	56.911	45.6499	33.7651	54.9399	43.211	55.5518	44.6554	24.2621	36.8958	39.7564	34.1707	65.6201	40.4002	29.4946	38.408	127.2926	40.4968	56.9982	56.1279	47.9749	57.1014	50.9349	56.3501	34.0805	30.8876	48.1709	36.0701	51.8079	50.4144	50.0886	62.325	51.7645	48.5872	65.1871	73.4758
CELF5	0.0978	0.2139	0.2068	4.8671	0.3021	0.3579	1.3535	0.1421	0.353	0.2615	0.0627	0.3594	0.4644	0.2175	0.5691	0.3705	0.3805	0.4518	0.1834	0.3459	0.2256	0.3787	0.4759	0.1162	0.2638	0.5808	0.1905	0.1347	0.3282	19.1007	0.5548	0.3523	0.1473	0.3199	0.1759	0.3043	0.1293	0.0494	0.2014	0.1395	0.2866	0.5303	0.3224	11.4385	0.6532	0.1787	0.162	0.1957	0.1521
OAS3	18.2675	17.707	10.6261	9.7425	34.7864	44.3495	20.7607	27.3842	119.2465	29.419	43.641	19.1024	3.5617	80.1945	23.0035	26.0872	22.3028	3.1316	25.9474	12.9094	78.7349	36.9654	18.4713	24.1039	21.6097	20.4598	15.6801	18.1912	26.9244	6.6458	51.3772	15.4153	22.1965	89.4667	64.8757	10.3454	20.9584	19.0868	15.3795	20.6912	18.5799	29.4998	33.4039	3.769	40.3531	52.2565	141.212	36.0365	45.6272
INSIG2	28.5317	16.1717	27.7108	8.4193	28.9527	42.36	22.6039	20.1062	53.1291	45.9575	49.3984	31.2391	19.1747	29.309	29.8939	50.7392	27.0823	3.6383	25.3107	26.6351	56.2663	16.8642	85.9693	29.8696	20.1824	120.0932	21.3559	24.4882	52.7812	11.1365	35.26	31.1604	15.1056	39.5483	27.8968	19.4559	50.8779	29.7809	26.518	48.6308	58.879	26.7608	41.955	12.0345	37.7284	58.3826	30.5504	36.428	54.5427
PCSK1N	0.8128	11.2411	717.1004	9851.4581	107.1154	9.7354	36.6774	78.6824	53.0442	8.7116	2.6732	167.3639	2303.8916	81.4409	85.0268	21.7793	17.3302	518.1046	11.1297	28.8243	120.4105	12.7702	39.256	40.4027	99.0894	13.2598	141.8631	2.2996	88.5017	3934.8207	14.6309	10.1647	20.3835	0.9842	74.6744	481.2802	2.8482	4.974	10.9098	146.6301	44.3178	50.296	152.9225	2231.2486	126.3734	94.0899	120.4491	10.7662	11.0334
TCN1	119.0274	125.3575	108.2555	12.6183	31.8286	123.6434	260.4861	84.3037	205.2568	870.1854	569.7454	160.8265	0	51.756	1945.0023	94.2423	224.0769	51.9535	143.1894	110.4668	394.8486	58.3254	290.2225	16.0227	509.9059	212.8156	168.4099	873.3773	257.6791	0	238.6538	570.1813	48.3928	327.6785	301.971	142.4961	536.6612	461.7451	28.258	64.0739	666.4789	351.578	1105.0746	147.0086	1019.561	472.9573	14.8932	43.3776	338.1368
BATF2	11.2732	2.8286	24.0377	5.0665	5.4689	11.0726	11.3017	26.7476	20.2911	8.8695	5.7042	12.3431	5.2311	29.6291	11.5057	24.1454	14.0719	1.921	8.2095	13.4434	16.3434	11.0946	4.0769	6.9354	10.049	5.9896	8.6383	3.8597	6.2828	4.4982	12.972	22.6041	2.1789	35.2562	25.8171	3.0027	11.0691	7.1351	12.736	6.2413	9.8827	11.8388	22.0518	2.8645	12.9327	37.9253	41.309	15.4478	13.7663
PSPN	1.9716	3.0162	2.5261	9.4064	2.6242	3.2513	2.6718	3.9039	2.4248	3.7739	1.7902	2.6348	7.121	1.9081	3.31	2.0411	1.3861	4.6027	3.1598	2.3126	1.8585	1.2571	2.0163	1.5498	1.6658	5.0189	1.9783	1.8807	3.8034	11.9961	2.0653	3.3284	1.8576	2.4277	2.8146	3.1052	2.8659	2.3762	1.5304	2.5124	3.7253	3.5039	2.6287	6.8836	3.7361	3.1635	1.6081	2.8004	2.1738
HAPLN3	1.3034	24.2929	43.7548	2.445	55.1556	34.4899	19.5472	70.7059	37.7779	22.7334	34.6371	13.9157	2.3305	53.1757	25.6666	73.1037	12.9073	4.7135	36.6954	38.2011	22.1568	16.7593	17.2943	11.1913	18.787	16.7337	16.7184	13.6415	55.7267	0.3357	24.5655	15.4531	4.2839	28.6838	16.0328	20.8292	16.4481	33.9049	19.6586	48.8271	24.6426	26.6271	38.4504	1.081	15.7048	30.0506	39.8821	16.4686	49.2257
CCDC88C	16.4608	7.0963	4.6189	1.6037	8.6578	9.16	8.0864	6.5351	21.3203	10.6904	8.7456	11.573	1.7364	22.353	11.7293	8.4201	6.92	1.5798	15.8529	7.1683	7.8316	6.1359	7.1224	8.2812	7.7539	16.5967	6.7846	4.8478	8.2477	3.0748	7.3264	6.7782	7.2123	22.6837	10.2057	4.7382	13.6746	10.1327	5.0577	8.2217	4.2992	5.3484	5.6926	1.659	10.339	10.4393	31.8494	25.6041	15.8265
ANO6	24.766	37.1443	19.9757	9.8006	37.5339	50.956	73.3236	16.0063	89.9738	91.4254	33.7212	29.4549	4.2138	45.4294	66.5101	40.5344	16.0211	2.1949	34.5007	30.683	23.2296	28.2163	57.2927	17.3057	21.0407	35.4486	43.1645	38.7409	54.8868	3.2797	58.8849	39.92	18.1646	77.9155	26.5232	46.4487	49.7882	43.2255	27.108	37.3757	46.087	32.2034	32.6423	6.7358	54.516	27.8257	55.2899	51.5609	70.0826
FMO1	0.2196	0.1474	4.9849	0.074	12.4659	5.3384	3.0046	4.6832	5.2171	26.6732	0.655	1.3754	0.1244	8.0123	16.236	3.4211	1.1623	0.2468	15.096	14.1221	4.7007	4.7436	1.5638	2.4655	3.5856	4.8556	2.8733	5.4589	2.9591	0.061	15.775	4.2073	0.6447	4.4831	3.3523	12.8121	3.7652	1.9642	2.1365	2.8543	3.662	16.7182	3.6608	0.325	10.1414	1.1332	2.7645	3.6847	5.178
CDKN2AIPNL	37.0865	21.3234	26.3882	63.9602	25.1196	29.0428	27.5868	35.4998	36.1378	34.1724	30.1468	18.7074	96.217	29.8336	24.9219	35.76	16.5717	23.8799	22.7244	28.6229	26.7415	12.8763	43.116	30.6404	30.4548	28.3504	24.1228	25.5931	35.1646	105.8436	26.5817	39.8066	27.6788	28.1236	21.5473	36.7783	24.109	14.0874	22.0804	45.5354	32.8707	19.6077	30.0299	83.8511	26.635	19.9071	53.5031	22.5668	24.1253
AP1S3	7.2146	6.2285	6.8427	1.9612	7.9664	14.5241	5.0359	19.4003	23.4129	8.8374	22.4836	24.159	15.8363	8.5272	4.9596	26.7679	8.5834	5.5929	6.1302	15.7078	16.0187	2.1616	19.7834	15.1107	8.5236	38.1692	13.8213	9.135	26.0369	1.9938	6.2723	9.8665	4.0553	11.7705	16.8575	5.6363	24.3507	19.9922	21.711	25.243	34.49	14.172	29.4167	3.2039	9.6093	21.2227	14.42	11.6487	37.4685
TRPV4	4.642	2.5261	8.4355	2.3556	11.5847	12.2825	7.5341	22.0467	16.4505	15.926	35.7339	41.7201	0.4295	5.0738	9.7576	15.7763	9.7906	2.1023	6.3927	29.9065	22.9009	6.8828	52.8061	23.6027	13.0631	6.6874	12.7159	17.34	8.2799	0.2644	9.3921	15.7148	14.0882	7.8497	15.5478	16.8695	24.8691	8.3376	6.3188	1.662	15.9328	29.1971	61.5536	0.9563	21.2451	38.5514	8.0623	6.5144	45.45
CD44	18.0762	52.684	53.7055	17.5819	77.2477	99.6044	102.3544	61.165	155.7147	163.5993	104.6394	54.8381	64.9847	101.2154	157.2049	156.6016	70.0273	51.6739	87.8067	98.2396	172.3383	63.2549	311.6858	100.1701	96.1014	474.3702	120.5155	149.852	131.5215	10.1381	110.7586	62.9815	17.6523	224.1137	95.3291	67.2277	203.2263	62.5847	147.8559	121.6772	128.1941	109.859	80.987	25.4076	166.7754	94.3034	163.7289	152.3426	264.0489
WNT4	31.6565	76.6899	27.8728	308.9493	7.6069	1.2339	0.9631	6.9377	6.6071	8.9737	0.7037	14.1632	165.4562	11.4554	15.2952	5.2335	6.822	2.0391	2.352	13.5224	24.9555	7.1931	6.6017	7.5786	7.6442	7.252	12.7063	1.1476	9.6724	482.4301	11.1943	2.695	15.3545	4.6353	8.4668	20.2253	5.1101	3.7779	2.3774	13.2662	4.6676	10.2939	12.2923	218.9865	19.1867	15.9232	12.9616	5.0587	1.6583
PELP1	25.057	28.1864	27.9799	59.9477	27.225	27.6096	30.683	25.6952	23.2633	26.6677	22.4127	27.2885	53.267	26.3973	27.1697	19.5611	21.6677	68.2439	23.1867	29.3855	29.9697	12.4811	38.3032	19.0643	20.4712	29.4241	16.1565	15.7597	23.6854	58.5924	17.7138	29.5263	52.803	26.892	21.0751	28.9977	21.1149	17.6579	20.1978	22.5777	20.9671	27.3702	18.7492	48.9027	29.9074	19.5292	24.7228	22.6653	30.4825
KLF5	362.5224	229.5332	157.7327	5.2715	32.7542	188.6229	142.0381	80.0904	266.4923	139.2733	215.2102	239.4316	1.8621	69.8952	158.3685	190.3947	245.3836	94.9788	66.3758	52.2182	281.9489	49.3134	406.4306	178.9898	79.9347	368.7942	161.2129	157.8831	106.4616	5.5905	112.215	245.4919	216.8435	358.1341	213.5241	59.3132	358.7378	195.1887	90.0789	280.7509	102.9808	89.6935	269.0727	6.2218	183.0498	231.1788	170.7172	484.426	98.1321
CEMIP	7.6276	3.0958	25.7622	0.9882	44.7905	70.4647	5.0193	32.3621	34.3841	7.1768	20.4308	35.2691	1.2853	38.1831	22.6684	47.3289	59.6198	8.3011	13.9781	78.3112	4.5893	6.0123	33.7767	11.8748	25.8704	20.8694	15.3869	21.3222	41.8804	0.5282	17.2376	11.141	4.3053	65.4864	26.0292	14.9285	15.1191	92.7552	4.4399	5.8915	17.2215	139.2172	32.5888	3.7289	7.4742	25.9084	17.0465	17.8118	69.0615
TMPRSS3	31.7045	25.2971	61.4101	2.227	22.1624	93.5862	38.7788	32.3633	41.7081	24.0724	57.5257	88.2643	0.3783	26.9987	27.5653	31.0923	74.1263	26.1417	17.6383	84.6979	5.9066	8.6378	22.3504	72.4196	41.1605	29.6365	34.9787	16.6718	51.8336	0.0298	27.2575	46.8707	25.9158	43.8316	71.4971	16.1136	11.8525	33.1056	15.8913	10.2884	13.1812	33.7675	120.2405	2.4644	46.1455	194.0545	25.8152	62.3616	10.9573
CD300LF	0.5947	0.7096	11.3567	2.3747	22.3474	10.5486	16.6217	5.9828	27.4229	20.2988	5.1415	3.9432	1.985	32.9106	17.1255	5.272	1.6642	2.2282	7.9204	7.5003	9.2598	9.5105	3.8446	4.6966	18.5907	2.3873	7.8117	2.5362	4.607	0.5081	21.8814	4.6752	0.3858	10.9684	31.0574	12.4536	4.668	5.9374	5.6243	2.1681	13.0678	13.3973	5.4814	0.9028	8.1654	4.7219	9.4889	6.4912	24.8859
ITGB2	2.0005	4.2419	66.8792	12.9721	99.7482	32.9151	81.9832	46.741	89.7275	92.3363	27.5534	18.9545	7.4286	197.5913	106.4682	31.4227	10.4944	6.6971	108.4417	52.965	65.7698	83.0435	62.9461	31.4696	57.9376	19.6004	33.7406	17.0495	20.0185	4.763	101.5768	33.1221	2.4534	63.3026	121.623	49.7027	70.6056	45.6155	45.1871	19.7517	59.6861	75.5386	32.179	7.4221	52.2156	12.302	71.7119	63.3304	139.6488
CLDN10	0.2044	0.122	46.2573	10.1987	12.128	59.6921	22.7111	17.6239	34.0196	181.342	8.2734	154.1848	0	3.3738	77.9257	51.5611	55.9588	0.1094	7.1922	32.6199	0.9347	49.1916	95.3266	52.5744	80.5464	52.301	112.7579	83.7812	100.5526	0.173	84.2792	67.4712	0	24.9379	66.8815	42.6799	38.6088	15.4098	36.4113	15.1481	127.1933	108.8685	120.5127	8.6449	204.7648	29.6927	38.7463	8.7344	25.2133
PNP	23.5073	21.6298	45.4251	7.6738	34.979	50.0399	16.0009	48.5644	52.0859	31.2489	28.0364	37.1989	11.925	26.5085	22.1041	19.7223	20.4886	9.0671	34.2135	28.3201	47.8045	9.1632	31.6445	33.9618	36.1767	36.4028	54.2157	22.4098	32.2425	11.1366	26.2686	22.7003	28.9242	46.1369	42.8764	27.1681	32.8879	69.2676	38.9003	38.6432	23.6549	31.1878	26.261	9.5483	39.1644	58.4375	31.7262	70.4746	39.3613
APOL1	71.6435	46.8892	247.2418	40.1455	268.5513	365.6595	159.0749	458.8037	316.1428	249.6762	238.3394	553.6707	11.1643	259.5821	432.301	820.0455	199.3502	132.9038	177.4559	629.4196	585.2719	93.323	921.4144	158.5923	511.0862	1308.3036	269.4275	108.5112	612.9006	60.8956	324.631	185.7795	72.7391	342.6215	256.3889	253.0338	710.4636	379.7997	599.9365	337.8909	285.8261	437.7232	960.9088	14.7434	205.2585	847.3735	303.9001	580.8054	380.2214
STAT6	85.7337	61.3829	100.218	50.1989	75.5523	142.6834	139.5113	106.5797	226.9747	156.9948	87.9368	111.1508	7.3428	81.5143	119.0955	61.6044	80.2115	20.7983	82.3395	69.9687	41.7495	40.282	180.7863	103.1235	96.5818	122.7409	71.0046	58.7476	82.4125	3.3899	93.2847	107.7283	77.0259	137.8807	98.1125	72.9405	224.3689	92.0133	45.9454	51.0284	105.4952	71.9621	141.8668	23.8089	138.2082	73.2568	132.7576	147.8252	117.605
IQGAP2	31.8392	19.0261	14.2406	8.6229	10.6452	33.131	24.2137	12.6605	24.1842	71.2941	2.7663	14.1802	2.5144	26.5043	32.2673	25.9653	11.3654	6.5529	17.5759	14.319	4.5214	27.0074	16.8235	28.0831	18.623	10.4749	31.8384	24.8078	13.3978	4.5025	51.5937	15.977	15.8482	95.811	25.3477	17.3247	15.2428	12.5202	11.4654	1.8112	16.7419	19.2895	16.2054	3.3225	56.6969	41.9062	21.2991	91.8861	10.7217
CACNA1A	0.1237	0.2638	1.2756	34.3955	0.4587	0.4816	0.1081	0.4608	0.2927	0.6953	0.2293	0.3873	27.9234	1.5603	3.2153	0.3035	0.214	0.1923	0.1174	0.1593	0.9869	0.8639	0.5841	0.3218	0.6542	0.312	0.7067	0.0713	0.6297	46.8545	0.3614	0.1418	0.334	0.2056	0.2265	2.7154	0.1195	0.2084	0.0906	1.125	0.1792	0.3727	0.6474	8.2298	1.6228	0.2616	0.6817	0.1263	0.2963
RASSF3	27.7162	21.0562	28.5826	7.5273	31.1579	41.3548	113.4703	21.9348	108.7568	57.9448	30.864	33.2231	9.8126	61.0899	41.2254	22.2217	24.9962	16.8733	39.2948	34.9592	13.913	22.9572	19.4739	30.4459	24.996	29.4319	19.8194	45.4912	46.3978	2.5715	43.0644	35.4132	15.6839	53.5033	28.7504	24.9019	23.0988	57.228	19.7875	24.2734	47.6289	27.3366	55.8212	5.336	42.118	42.1509	34.1543	72.8183	34.5609
LMO4	38.8072	104.593	41.3953	8.741	62.038	69.3115	60.7181	31.3563	138.9601	77.3428	73.2375	261.3762	32.7735	60.4021	48.1529	40.1306	62.6163	3.4709	36.5204	63.3751	49.1854	23.1414	128.8673	73.2502	103.0675	115.3357	25.9317	39.6685	97.2708	5.9408	60.4795	137.5023	68.6326	97.8031	100.8265	49.5729	72.0972	61.5823	27.7159	63.3671	30.8245	69.5229	63.8927	10.8801	86.9494	96.057	39.6507	113.219	39.9005
PLIN3	49.809	135.1925	90.3454	86.8657	96.689	93.4164	70.3051	61.6779	160.4983	91.055	93.7722	49.2472	5.8904	58.75	77.8259	112.1075	39.9969	10.5208	82.9289	90.4807	115.2056	43.0352	81.0247	78.8697	38.3277	122.887	93.8063	48.6901	76.3741	68.4633	83.1451	99.1675	50.3736	145.1655	154.4028	73.4969	119.6551	85.6334	56.6612	97.4531	87.2098	118.4319	126.1294	104.8677	68.1078	68.9909	86.178	155.1791	148.1721
GALNT5	68.2423	58.6713	17.7419	0.1698	12.9481	33.2265	10.0165	18.5856	41.9253	12.6195	36.7317	31.1984	0.0058	2.0331	9.3301	22.1343	1.9095	9.7257	5.9874	19.8621	71.3619	10.5889	15.4576	37.9947	11.444	62.7361	44.1985	11.3027	30.1582	0	16.6067	25.8089	34.1924	81.8228	31.3903	7.2662	54.9053	30.6138	11.6807	4.6594	4.064	9.9686	23.3744	0.2485	18.9894	39.4048	7.5818	46.7216	34.4306
VAMP2	47.2795	17.9805	74.6825	427.7991	70.0638	71.483	83.769	99.1013	62.5133	89.3156	41.9368	44.1059	421.0819	80.0407	113.7176	51.2933	44.7322	44.7761	59.7697	56.3951	97.0975	37.302	129.2373	52.4095	49.001	47.2871	62.4261	45.8953	63.7855	212.624	47.2483	80.8699	66.0891	72.984	53.5639	115.0229	43.7134	27.8786	33.9208	57.5626	46.8036	58.6791	62.5974	220.729	96.988	34.1014	37.9209	47.9427	37.3753
DRAM1	5.6456	5.7635	14.1095	9.7262	28.2121	22.4342	23.1349	13.6569	27.4972	31.2996	25.5731	13.5467	2.7137	45.0378	29.1065	19.1984	13.3644	5.5841	25.3592	23.4338	14.2596	12.5703	29.4142	12.0211	16.9266	18.1076	11.2087	17.7661	15.7854	9.2513	33.214	26.3083	9.2647	24.2571	23.2208	20.9355	13.8826	15.6739	18.1214	14.765	12.4631	26.747	14.8619	9.2592	29.6214	12.14	65.2797	22.3477	40.5968
KRTCAP3	145.0839	0.4624	196.0483	12.1606	40.1035	70.7381	40.2316	110.0544	81.9541	52.4043	92.2112	167.5199	9.2636	71.0853	29.3449	140.8623	138.2629	443.8885	21.5805	129.0378	63.3892	16.0562	141.82	89.7213	112.9096	104.3926	118.7822	57.3278	61.9445	1.3564	37.6214	86.1364	92.8663	139.5011	32.9454	42.1727	123.5088	174.9123	142.1342	109.4577	133.7595	70.8482	168.259	50.1969	80.0074	204.2808	84.2838	163.8178	75.7227
TRIB2	8.382	2.0055	30.6079	16.2837	59.8997	55.3633	52.8712	15.5927	68.7259	78.487	83.6982	24.7353	11.1218	54.9059	61.742	69.3598	55.7344	5.3766	44.0534	42.5979	56.028	22.4857	127.8181	33.1051	48.3908	168.967	24.2338	27.8207	42.5057	7.2108	75.9226	60.9596	2.8943	76.0583	47.1659	28.2914	102.5569	40.5765	30.7379	72.6879	24.4505	57.4374	50.9539	13.5217	51.8335	59.8553	67.9828	73.367	98.2686
LRRN4	0.101	0.0603	1.0686	0.4087	1.686	0.317	0.5404	1.2166	1.8911	4.3004	1.2187	0.9678	0.0654	2.669	0.3978	3.6969	0.2012	1.4134	0.4	0.9861	0.1748	0.6728	0.5278	0.6244	0.5841	3.7298	1.4893	6.978	0.9179	0.2244	3.2298	2.0852	0.0203	1.8655	0.2488	0.2979	0.5728	1.573	4.0995	1.3081	6.8843	5.2828	1.4468	0.1994	3.5229	0.4129	3.4598	1.0294	4.9401
STEAP3	2.4054	3.3616	22.4121	3.2432	14.4024	39.7706	19.5102	55.0878	58.5991	36.3905	34.1639	44.5833	0.842	29.9682	17.9494	65.2192	50.1692	28.3517	28.3218	21.1269	46.0001	14.9905	123.685	33.4792	33.5969	80.0141	32.9401	14.9012	38.1522	0.4011	28.6117	33.7093	4.8427	40.3956	17.137	22.7451	80.8818	31.7131	111.0138	111.1011	52.6494	15.8373	33.6566	1.5965	41.2851	48.0901	44.3308	59.3451	45.8244
MAPK8IP2	0.4437	2.0974	8.4729	62.6996	3.1954	0.8834	2.3353	1.9236	1.4485	5.0124	0.7488	5.462	214.6939	5.0033	9.1576	1.8061	14.3987	1.2532	0.768	1.0117	7.5875	4.1043	1.6408	1.9953	3.9558	3.2798	4.293	0.8548	4.0842	97.4141	3.4277	1.0732	0.7504	1.663	3.4805	11.5219	1.3157	0.3001	1.3284	7.6495	2.3805	5.1087	3.8484	74.9072	7.086	13.1007	3.8337	0.8103	1.1832
SERPINA10	0.2533	0.7988	0.7749	31.0298	0.1342	0	0	0.2479	0.104	0.6816	0.0279	0.4473	0.2343	1.328	1.4865	0.1418	0.0884	0.0949	0.0792	0.0927	1.0329	0.8924	0.2577	0.0645	0.1987	0.1382	0.2667	0.0704	0.4502	79.0203	0.7905	0.2667	0.3161	0.1268	0.0925	2.6672	0.7385	0	0.0335	0.8575	0.2195	0.1413	0.6238	69.6704	1.0085	0.1401	0.2398	0.0296	0.0121
SLC25A14	7.228	6.6451	9.5111	39.004	13.7349	10.6679	8.8367	10.2711	9.9925	12.3089	9.3831	7.5299	25.6605	9.8105	10.224	8.9376	10.5959	5.9332	7.5159	9.6189	5.3997	4.2321	13.0801	8.6666	7.8437	9.7852	6.6788	4.7293	10.8602	31.9871	5.2383	8.4264	7.9754	11.7468	8.3246	14.3361	7.0402	6.436	5.521	8.3691	6.0973	9.1299	9.5259	26.8847	11.1729	8.1388	6.2486	7.19	8.4325
KIAA1217	15.0023	12.6785	18.414	9.7622	75.2973	56.2917	25.2258	27.5612	65.467	62.2635	45.6805	26.1856	3.9337	31.245	46.8339	27.8826	28.807	16.787	28.3538	59.9715	28.2252	22.8956	50.0617	25.585	27.1379	36.5244	31.7154	24.5784	35.7873	1.5781	41.7409	58.7801	13.5384	59.8339	40.5205	65.3853	48.5697	36.1559	14.3663	18.8525	23.7341	60.1693	37.0649	2.9966	33.9849	30.6041	32.4744	60.6719	84.0416
MALL	7.9525	19.1361	2.4512	2.1089	3.4237	7.0944	5.4065	5.5158	48.5011	6.3633	9.7484	8.5876	0.9763	4.5268	6.4643	47.8958	6.8552	0.3671	4.1461	18.593	23.9949	2.7654	79.1857	14.4294	6.7104	57.7087	22.5446	3.5741	15.8521	0.4465	9.1099	24.2216	1.2032	26.9773	31.0257	4.4078	39.0138	10.789	20.9331	27.7851	4.5945	12.362	41.0268	0.471	9.6542	11.8165	32.1194	8.1659	63.694
KITLG	6.1817	15.3421	4.17	10.5151	12.7598	27.8653	27.3652	7.7589	50.0696	54.999	34.9661	8.3463	9.3791	22.0064	23.947	17.0866	14.9218	1.0625	14.1008	13.0723	9.3439	9.495	34.6764	34.6214	17.0751	43.0509	8.1455	18.0062	21.1413	2.0289	36.7741	79.8772	2.7255	37.7078	40.776	14.0137	17.6843	19.5765	6.8803	5.8517	7.3146	17.1184	8.6625	7.9753	32.0597	17.0821	38.8852	62.4211	20.7434
CFAP157	1.0508	1.8432	0.4	6.5314	0.6818	2.9669	1.4677	0.6282	1.4679	1.129	1.6825	0.7583	11.7186	1.2446	1.0684	1.038	2.2821	0.4409	1.2742	1.5075	0.3999	0.7453	3.6521	1.5133	0.4738	1.8457	1.2817	0.5008	0.7968	15.0774	0.9182	3.2423	2.2913	1.0019	1.7073	0.7435	0.6672	0.5863	0.6752	1.9782	0.3569	2.0652	1.4966	0.8986	1.0661	2.9827	0.6824	1.1699	2.3257
PPP2R3B	3.8582	2.7062	5.0192	16.2691	7.1729	4.5433	4.7345	5.1254	3.3484	2.7604	6.1504	4.7543	7.6021	4.3121	4.984	4.4727	8.0231	5.9951	5.3559	7.3118	3.8196	1.243	5.2543	2.8442	3.6455	5.7871	3.1161	1.7381	2.81	21.9782	1.4201	5.5635	10.8563	2.2987	4.5266	4.9303	3.4945	2.5786	2.7213	3.6978	4.9052	5.1213	4.4662	13.3437	4.6478	4.6395	3.2448	1.8431	4.0221
GATA4	4.5836	7.1554	12.8474	0.48	3.0319	9.5632	5.5647	5.03	5.2821	7.4203	11.0821	47.7994	10.404	22.2244	1.074	13.5188	0.0846	4.9519	7.8994	8.0941	9.2386	13.8954	12.3448	9.9463	13.3511	39.1387	11.2515	8.6565	16.7136	0	17.3971	7.6527	0.0804	10.5917	15.6241	6.9101	28.3302	19.3648	44.3192	8.1578	2.1861	2.983	0.3898	0.7611	19.4814	59.9284	6.6058	27.2615	14.7148
CYP2S1	106.6944	49.3949	114.5054	2.1863	32.8651	129.3498	55.1943	165.2942	191.6602	20.6685	85.3861	345.3317	0.6372	18.4793	18.3939	47.621	118.7467	100.6732	56.6661	31.285	6.966	15.5223	32.2326	291.8997	269.4958	63.4005	219.8001	35.8309	164.4007	5.3418	138.3181	196.6908	72.169	378.8452	376.5193	30.5472	86.8418	295.7162	89.1494	10.1937	5.0167	23.8565	24.5903	0.3116	116.0006	204.1372	100.3093	468.8453	50.9653
SDCBP2	161.5913	83.1023	308.2579	3.3675	43.3957	87.2238	41.9527	473.5938	130.6457	38.7405	93.0326	277.7598	7.5233	48.2215	44.1838	120.7913	48.6926	34.6743	79.8461	63.3736	101.9608	21.7041	127.3856	105.7076	137.5966	183.4424	93.3396	67.1517	245.4938	1.3188	37.9661	85.1215	94.2788	99.3304	203.094	44.4872	106.5967	331.44	98.66	70.4752	78.6037	47.3263	232.8409	3.1585	82.9645	189.4272	35.8228	151.7763	53.1267
SYT5	0.1331	1.1688	2.685	95.4298	2.8031	0.4475	0.6282	0.6159	0.454	1.1146	0.5124	1.6393	14.3985	2.7682	2.4904	0.7753	12.6495	0.2138	0.2377	0.3898	7.5347	0.6125	5.1743	1.0576	1.1544	2.3723	2.542	0.1387	2.9744	254.7542	1.5215	0.0934	0.2864	0.1867	1.2642	4.0186	0.4313	0.0807	0.2467	5.3454	0.6805	1.6462	2.0101	125.5165	3.7163	0.503	1.4746	0.4775	1.027
TRIM6	0.2245	0.253	2.4527	0.6725	4.0224	3.7164	4.1188	2.7024	7.7284	6.5596	2.7837	0.6666	0.2746	3.1827	4.0085	3.1869	1.178	0.1121	2.2135	2.2452	1.6611	1.9621	3.1971	0.6045	1.5137	4.0948	2.3068	2.3771	3.8707	0.0739	2.7593	3.2104	0.1052	2.9897	1.601	2.549	4.3262	1.6335	2.003	1.6416	2.3444	3.5706	1.776	0.2461	3.1551	2.2524	2.6443	1.6197	3.7907
S100A14	1209.0025	95.887	1236.3556	7.4109	327.9417	1042.1465	116.7495	452.6536	374.0905	113.8536	558.8712	916.3649	0.1003	475.1813	95.608	559.0212	368.1619	2830.3446	254.5173	1236.8879	2775.3016	54.0575	440.0924	367.2515	397.5695	311.5625	537.0383	375.1194	545.9193	0	131.8189	116.7728	610.1244	832.9739	896.3248	67.4085	685.9369	1216.1266	415.0992	1712.4496	651.8709	507.5386	1245.3279	6.2126	148.4582	669.2156	152.2128	579.2363	147.7574
ITPRID2	48.5062	45.9984	26.6029	26.0252	33.6271	76.679	70.4185	21.9436	135.9001	92.1727	64.8492	52.7637	19.7392	54.0977	58.4238	114.7524	48.3494	3.855	47.7035	93.0234	61.7717	80.0271	91.796	62.9052	29.6564	116.2001	42.4966	72.5084	82.3214	11.2907	75.0078	54.2753	33.6999	120.2209	50.8282	35.6725	98.6599	83.2148	78.8222	65.1187	30.5634	63.6059	53.4278	20.17	88.4123	121.6636	92.3805	119.9427	105.6862
ARHGAP42	2.1124	5.7824	3.1572	3.4064	7.3207	8.2256	7.2129	4.806	12.3276	14.4637	11.3176	8.2562	1.3062	6.552	9.1578	14.4468	6.6107	0.2148	6.4292	8.2358	5.7573	3.0376	15.4304	6.3874	4.6697	22.5362	4.7042	8.2028	6.9801	0.4951	8.1431	13.0807	2.5257	31.36	10.9818	6.8436	9.6042	7.6225	3.1217	4.8002	6.4122	6.404	10.3732	1.2708	14.9916	4.9374	14.674	16.893	14.8964
CD2AP	41.6468	44.0075	31.2425	9.5758	24.2701	57.5172	28.3305	42.214	103	72.2097	67.7145	22.4267	21.1673	58.4325	39.268	90.5547	28.4795	16.9641	36.4556	33.9872	57.6725	21.376	79.7424	53.3383	19.9182	107.7293	42.8814	43.4327	34.7338	14.4088	70.7488	50.4796	61.5946	108.1115	25.3987	16.9675	86.035	62.4965	42.7833	73.3032	45.1962	30.5625	41.9365	24.8036	57.5028	60.1477	96.1582	101.535	46.4391
TCF7L2	35.3836	38.7207	18.965	5.4788	17.0111	33.2739	23.3693	31.1071	39.8311	26.0676	40.473	27.6127	4.9972	12.0585	21.7933	33.3055	21.1547	10.0361	14.0562	24.3198	17.8922	9.7413	38.9392	13.4708	17.9693	30.8453	17.289	13.9612	15.6598	3.6385	16.2225	12.7577	23.7875	71.8256	33.4696	11.548	40.2001	33.8707	10.9664	9.936	20.6232	23.7336	30.3787	6.3495	27.6266	36.6904	24.459	40.5022	35.9206
MRPS26	195.5793	74.5989	138.1403	186.621	100.3859	88.9828	96.3276	187.6657	125.473	83.0233	120.1443	162.9967	276.6373	91.02	61.4085	99.8524	99.7961	359.8918	108.0727	87.7414	98.2238	30.9379	109.1465	52.0282	96.1266	75.6696	47.0273	63.8803	103.7541	235.1405	55.0985	111.1058	198.3964	85.7456	129.9604	105.1891	36.5158	63.3792	117.584	102.0908	83.8568	75.2282	139.8498	170.2528	101.4027	139.1631	121.4819	140.0315	126.7504
PERCC1	3.2337	0.8269	0	0.6229	0.0952	0.0805	0	0	0.0454	0.0358	0	0	0.3657	0.0642	0.0527	0.0805	0	0.0769	0.1604	0.0751	0	0.0418	0.0366	0	0.0297	0.0653	0	0.1248	0.1216	1.4061	0.0291	0.1009	1.4222	0.072	0.0292	0.2018	0	0.0623	0	0	0	0	0	0.4727	0.1929	0.0331	0.034	0.084	0.0342
TTC23L	0.1131	0.0944	0.2331	3.567	0.2725	0.1773	0.1067	0.2253	0.1399	0.284	0.2437	0.2569	2.8263	0.877	0.5457	0.2304	0.6507	0.0508	0.1131	0.1159	0.0782	0.0922	0.9985	0.4836	0.0915	0.4029	0.1609	0.1869	0.1607	4.403	0.1155	0.3111	0.0817	0.2695	0.1413	0.2667	0.282	0.096	0.1118	0.5209	0.288	0.3237	0.3323	1.9782	0.5665	0.248	0.1498	0.1851	0.1206
GIMAP2	23.6189	17.3544	11.778	5.9431	18.441	17.6738	22.0675	10.1875	52.0805	37.3306	6.8952	15.4983	3.9385	52.062	35.0542	18.8119	12.9005	1.3777	28.0518	10.3517	5.0566	16.2962	9.8712	5.0416	16.6782	10.2006	10.7815	9.3997	15.4158	0.9773	24.4217	22.4218	17.748	47.6251	13.2306	7.3667	12.1331	10.8648	9.8444	4.034	11.9513	8.6518	18.8378	4.5275	24.122	31.7812	26.2425	47.3143	18.197
AHR	38.4462	28.9967	34.5245	11.6719	38.4828	92.5496	36.7465	30.8936	74.1116	75.2077	145.0283	41.7461	6.9423	40.9523	63.093	37.1578	50.9219	14.3629	27.054	67.7566	36.7188	16.2025	101.6288	75.6372	31.0402	119.8413	54.5475	34.1863	43.3097	3.0637	55.4861	49.4719	21.7675	59.8798	58.6397	30.0122	116.122	37.161	17.3041	20.5375	32.6482	47.6032	59.2953	8.7717	65.0979	67.6805	34.046	70.8596	37.0905
C19orf73	6.795	2.3847	2.3248	12.4848	2.0995	2.9259	3.3949	6.3059	1.4725	1.4872	8.4101	5.0745	14.4959	1.7225	1.7104	2.5068	9.9104	11.6808	1.5822	5.8511	2.8812	1.3035	3.6058	4.3694	1.7714	2.8828	3.6564	2.5269	3.7885	9.0752	1.2095	2.7494	8.1056	1.8681	3.4818	2.095	1.8127	2.1009	4.3626	2.894	1.4545	2.1677	3.5392	4.7326	3.0874	6.1025	1.5893	5.0898	1.2435
TNFSF11	0.6509	19.179	31.5468	4.3147	8.0442	5.672	5.8353	14.9973	7.0333	8.4763	14.3908	9.1813	0.0234	5.0217	5.9418	8.0223	1.3154	0.271	5.6954	5.8755	5.286	3.2133	30.1308	6.1871	4.8703	3.2216	10.8422	4.1148	6.5118	0.0803	7.9604	9.807	10.9992	4.5883	12.5309	3.376	38.9467	17.1273	3.552	1.6899	1.25	14.7781	16.8194	0.1903	3.4422	26.5691	1.6534	5.5057	2.9168
TMC5	43.6475	123.1162	36.0202	1.4175	22.3556	93.0527	66.4928	67.2796	109.4327	55.368	123.913	55.8493	0.0413	22.5676	84.6231	57.1711	83.4883	63.9083	41.5787	92.2257	7.992	11.1623	90.8295	101.1446	64.4771	55.5943	60.9198	36.9748	47.0885	0.0944	65.8175	64.8839	43.5817	190.9543	84.8331	23.8899	96.0467	173.0875	24.8301	16.2522	46.6534	46.0599	55.6038	0.7125	93.7691	166.8988	50.9765	201.6731	91.8593
PSCA	0	7.4606	101.179	0.1512	77.1872	188.5835	10.6898	2431.506	20.5747	9.5456	29.3528	898.5687	0.7989	4.0223	7.9762	38.5092	690.1991	0.7143	145.2412	62.0975	610.7273	16.6177	1058.2391	98.8652	1597.2382	230.5284	569.9273	374.3533	118.8542	3.1552	11.0403	381.5302	0.4729	195.3775	2833.2647	254.8772	1931.5049	238.0576	74.2755	2488.7418	408.8484	965.6691	317.0838	0.7377	196.0322	196.4987	221.6947	241.974	278.1993
ADTRP	0.1002	3.437	7.0522	0.0844	1.602	11.8258	6.4294	14.0071	23.9828	2.9007	2.3523	5.9915	0.0487	9.0877	2.8939	0.6676	2.7606	0.0751	5.808	2.1266	15.3176	1.6948	2.8898	3.7856	9.4401	3.4748	4.3661	2.5701	33.1469	0.0742	3.6523	1.0337	0.4677	3.3187	4.1123	3.84	4.0892	5.3318	1.4546	2.9346	1.4887	0.978	1.6138	0.2307	3.1686	20.5367	1.1121	13.8195	4.2913
MED9	13.1813	7.7165	7.3233	16.8479	8.4824	9.0426	7.841	7.2212	8.1856	10.337	7.5529	8.322	15.7572	7.3502	9.025	6.2286	5.9191	6.8818	7.5161	10.4578	7.1869	3.7908	11.4112	4.3808	6.1301	7.5896	6.4554	5.4944	8.3368	24.3366	6.1387	10.8589	11.3127	8.2681	6.231	10.3244	5.4872	4.5581	5.725	6.6105	7.303	7.1485	6.7217	11.4846	9.0207	6.0632	7.2244	7.6894	7.1796
RASAL1	17.603	16.6298	47.9116	1.8555	5.7309	24.0356	16.1085	66.0681	23.1543	5.6604	18.7526	48.8599	0.1064	5.4224	4.1663	14.8788	29.4306	10.3122	7.7928	11.11	8.937	3.4245	4.2862	17.8362	15.768	20.7838	12.8083	10.638	15.8424	0.365	6.8644	49.4913	23.9653	9.763	19.1023	11.809	17.4659	33.2234	6.4591	20.7802	21.2894	14.5302	35.0591	11.0791	17.778	25.746	14.823	48.1568	9.0649
ZBP1	0.7316	0.7093	1.2186	0.2219	3.3908	4.074	1.4499	4.5904	6.428	2.0672	3.4073	1.381	0.2724	12.0216	5.5603	4.1583	5.3924	0.2467	5.3045	1.8608	8.7967	3.7279	0.5601	1.1736	3.4574	0.8614	1.0132	0.8361	2.9038	0.0135	2.6982	1.6895	0.8924	6.5652	5.7046	1.2762	0.8088	1.0871	1.1074	0.9029	1.4421	1.8331	2.8221	0.1444	2.291	4.9557	4.0483	0.8085	1.9265
SLC44A4	340.5373	497.7886	295.6655	17.6654	70.3122	275.2525	187.2593	372.7007	340.8002	231.4391	284.5951	365.558	144.1243	176.6759	227.7599	445.1356	252.0146	177.2688	222.4022	287.2204	81.4786	31.9733	200.8796	623.7008	296.3888	406.4638	568.0179	177.334	220.2082	45.276	158.1205	398.964	578.7436	358.3584	222.7525	124.6106	453.9943	348.4561	290.643	85.0239	173.0897	155.0265	249.202	20.9814	332.9655	527.3526	86.2611	767.4057	134.0597
METTL7B	130.806	54.9902	83.487	9.9435	13.2053	53.3833	18.673	78.0995	64.059	45.4286	65.0794	126.4408	12.0685	13.4129	16.9958	24.593	26.8377	11.2142	13.4464	17.01	2.8629	3.1969	41.4558	38.2669	68.0443	24.7259	34.8473	27.257	31.626	0.586	17.3502	136.386	29.7741	40.3528	42.6742	25.9508	38.7483	78.1093	35.9613	35.6615	70.5604	23.2249	80.273	1.7511	75.027	51.3822	28.2743	70.9546	22.2561
TMSB4X	1822.495	2087.3851	4293.4783	1398.7376	4628.1852	4311.5805	1950.9164	4904.0925	5243.0856	3654.0105	3098.3036	4900.2737	466.9247	3013.6536	2803.1715	3742.664	2919.9978	907.0775	3652.6484	5872.9487	5705.9669	1128.4779	4369.4406	1582.3239	4059.5356	2481.9637	3716.374	1826.2317	5136.0432	230.5394	2723.3554	2817.7998	3202.9805	3692.1796	4327.0754	2630.9826	2681.8041	4139.3935	3152.8741	3787.8735	2828.1759	3173.7997	4925.0752	447.6797	3582.2227	5125.4255	4232.4637	3522.5439	4706.5411
ADORA1	0.0708	0.183	43.5164	4.055	13.3159	6.6972	1.447	7.0659	8.2901	46.5732	6.6822	26.3376	192.6818	2.7545	18.1574	12.8892	7.3642	0.4949	5.3077	7.3895	2.5505	10.1924	7.8455	7.0464	9.995	8.1963	10.4056	20.8891	12.2129	0.0873	29.7793	8.3447	0.3126	6.6974	5.213	8.2297	16.5814	4.721	10.3907	2.1582	30.9869	35.4918	14.7184	1.8154	35.6919	2.45	12.224	3.0639	8.9635
ADAMTS17	0.0825	0.1476	0.8037	0.1271	1.4854	1.3862	0.8674	0.587	0.5157	0.8385	1.4694	1.8738	0.206	0.7273	0.9439	0.8683	0.1024	0.0177	2.1063	0.8107	0.2752	1.5274	0.8056	0.8233	0.7288	0.5099	0.6827	1.1976	0.4328	0.0698	0.9226	0.8684	0.0284	0.19	0.9639	1.1696	0.3206	0.536	0.9464	0.4033	0.2001	0.8818	0.5994	0.1085	1.4907	0.6005	0.4841	1.2861	0.3613
TP53I3	35.8325	21.9143	92.1431	15.3354	59.9288	56.2737	53.7105	42.6858	103.1322	65.451	52.6324	79.1711	81.8294	25.3579	47.2305	64.3279	34.6615	23.3257	30.4142	43.0018	34.2502	17.2733	43.061	48.5319	63.7963	152.4946	52.3278	36.0569	96.2041	2.5326	41.5839	143.4498	37.2691	44.3054	55.4831	50.5533	40.6258	50.4651	87.8369	90.4586	69.8371	47.9185	62.0607	13.9508	59.3969	57.1826	25.7006	43.9645	84.7473
STKLD1	0.2242	0.1739	0.4624	1.1942	0.7898	0.8793	0.6137	0.391	0.4857	0.6727	0.6904	0.5543	1.9023	0.4863	0.6102	0.5273	1.0835	1.0081	0.3784	0.4923	0.2327	0.3382	0.5909	0.5915	0.2981	0.9418	0.4558	0.3162	0.4782	1.1289	0.3689	0.639	0.4052	0.5345	0.4968	0.5289	0.5084	0.2176	0.1939	0.9741	0.3264	0.6712	0.5196	3.2301	0.6038	0.5352	0.2377	0.257	0.299
TMEM8B	9.3247	5.127	6.3225	22.9055	5.9374	4.1012	13.2805	4.8012	4.8603	6.1696	8.9139	11.1011	20.2281	3.444	9.536	7.2098	5.7875	10.0059	14.6582	6.8027	4.0382	2.9191	6.0768	4.4667	3.5266	5.3989	6.8327	3.6662	5.1195	17.9272	4.0493	5.6355	6.8502	4.8067	4.1652	9.5234	5.7905	2.0144	3.5281	3.6826	4.7829	6.3341	8.3668	7.4967	9.382	6.9905	2.6575	5.1853	6.716
TCIM	74.5909	26.1858	52.1292	75.2451	196.8519	133.3663	103.1933	105.1898	90.1292	224.6369	311.1459	126.5519	20.9678	55.8585	171.5042	72.3747	184.0634	1.0531	96.8582	56.4939	71.7685	67.9721	275.8968	136.4918	149.289	244.5683	95.3464	174.9287	117.383	8.4038	95.7463	264.3493	81.4922	155.2089	140.2085	147.1423	179.4947	239.1049	25.7796	66.6371	48.1883	219.6027	255.7859	47.2873	161.8095	250.3588	108.3518	140.028	38.7359
PCSK6	0.3138	0.0922	0.7935	0.7787	0.725	2.6178	1.2617	1.2942	3.0958	2.316	1.2427	2.6374	0.751	1.8149	1.8938	2.7521	2.7134	0.0886	1.7622	2.3365	1.2155	0.5913	3.9285	1.5918	1.8611	1.0823	2.0175	1.4264	3.4912	0.1616	1.9196	7.0513	0.4465	3.6502	2.3354	1.0547	2.5933	3.8307	2.4217	4.2713	0.9653	3.1073	2.4596	0.4846	1.8939	2.7957	4.4659	4.0923	3.8136
SLC35F2	0.4541	0.762	13.2819	7.4242	17.2329	29.8299	11.9736	20.2213	53.7155	39.4064	47.1291	39.7707	8.3269	15.4712	11.4124	35.6024	20.4962	5.3597	19.1954	24.6803	34.741	8.3883	46.3323	26.5897	19.6398	76.226	24.7674	17.8197	52.6617	9.5616	19.0195	20.2492	0.6668	56.0735	16.7055	12.3015	30.1531	31.9837	45.5574	52.4982	152.5514	18.3792	37.2814	3.9768	18.7182	48.5593	46.0074	35.0852	42.3283
RAP1GAP2	39.8091	24.7692	16.0626	139.8126	8.9909	14.7618	16.5735	10.0702	21.3059	29.5957	26.2394	27.1524	348.5936	27.3308	38.7415	25.3435	22.2911	4.9274	10.4926	13.4879	24.1262	29.614	50.1887	15.2434	14.2261	39.4588	22.0191	20.1571	22.1751	300.1875	18.9754	20.2624	42.9456	18.1914	11.1626	45.5856	16.6966	15.817	12.6175	31.8792	13.0071	15.6314	27.0319	181.2641	38.8238	14.1149	22.4667	9.4266	16.66
CAPN8	96.2996	15.0135	137.9492	5.1137	24.583	115.9887	40.626	456.9817	62.6737	15.5032	68.0558	197.0217	0.2227	7.1158	48.6856	60.246	22.7296	26.616	13.9489	69.2255	6.5946	5.4443	64.0804	336.1262	142.3601	86.8192	298.4103	23.2667	80.0918	0.1273	14.5163	118.9445	118.613	94.9976	109.1677	45.0104	284.3492	110.8512	73.2822	62.1916	73.0397	67.0971	66.4677	1.7847	84.0999	109.0613	14.1053	78.1233	27.297
CACNA1B	0.02	0.7206	0.3642	1.7025	0.0925	0.0626	0.4145	0.0684	0.2118	0.7173	0.0154	0.2334	76.4094	1.0365	1.958	0.2035	0.1626	0.0898	0.025	0.0219	0.5353	0.5371	0.2062	0.1067	0.2193	0.1016	0.4921	0.0291	0.4257	27.6618	0.4814	0.049	5.2309	0.133	0.1248	1.805	0.0113	0.0242	0.037	0.5782	0.1756	0.1104	0.5416	17.0451	0.8627	0.1223	0.3969	0.0436	0.0133
CFAP92	0.608	2.3577	1.4922	1.7557	0.3808	0.3351	0.2404	0.5423	0.4867	0.4757	0.3289	1.312	4.2299	0.4249	0.6581	0.219	0.4996	2.875	0.1695	0.2826	0.2629	0.3684	0.4915	0.2987	0.3229	0.2301	0.3131	0.2397	0.4867	1.5693	0.2797	0.3794	2.1032	0.3341	0.2567	0.6459	0.2701	0.2691	0.1066	0.3569	0.2342	0.262	0.4179	0.2108	0.5506	0.3604	0.1851	0.3497	0.2026
PRR5L	8.4724	17.7857	10.9743	2.2967	18.8787	18.9854	8.588	11.8646	26.6998	16.2316	14.4473	9.3854	0.629	6.7302	11.1031	10.3437	10.8957	12.4285	12.2442	14.1413	8.66	4.7693	9.1948	3.4729	5.9255	16.7174	13.7527	6.0167	25.4577	0.3983	11.0218	22.2601	25.4628	19.9977	8.7946	5.8006	11.4185	8.6455	4.1819	6.0292	8.3736	17.2802	15.6998	1.1893	7.0187	27.6848	8.3178	3.6778	28.171
NRTN	3.2092	4.6271	7.9186	3.6057	5.4536	2.9364	16.2366	2.6092	4.256	2.3011	2.4704	4.2886	42.6631	2.937	4.0283	6.1498	3.5816	13.7602	1.1143	5.6764	1.9277	2.9434	2.5395	3.559	3.2464	13.1614	3.1259	4.2484	3.9077	20.6578	2.529	4.2923	4.4567	3.1247	4.0008	9.8996	2.6278	1.9463	5.8378	3.8726	5.0279	7.0196	2.8214	1.6418	6.4761	4.8306	4.4896	5.8866	2.496
CLDN1	89.1865	99.3826	144.0004	12.6568	51.2996	181.4008	66.3985	59.1558	139.528	149.862	227.486	173.9729	3.8118	192.2915	73.1261	144.4509	80.0396	5.3088	99.1068	69.187	33.5411	48.0406	656.4183	80.8161	70.7252	143.307	103.1559	88.1478	241.9696	1.9771	137.6331	86.6762	25.5722	115.4972	117.8685	33.5281	542.6898	220.4079	90.3519	98.594	87.1918	109.7162	135.2032	4.481	149.5804	134.2831	237.7087	75.9911	124.7618
EPS8	37.9118	18.8758	30.0411	8.7482	19.3897	56.1997	27.3337	16.1195	142.8166	80.3344	42.8538	28.983	4.6781	38.2212	58.9928	49.623	22.6078	1.4746	29.1082	16.3865	34.5162	15.3219	87.161	74.9046	22.1563	62.6189	41.817	35.3926	38.1828	2.7426	44.3155	78.9338	23.5055	111.2222	45.0358	37.4405	79.8373	30.575	24.0515	91.5194	57.6961	21.0488	35.1404	7.0968	59.2969	19.9018	63.6407	54.445	59.2991
PPARG	16.3277	23.7751	12.2583	1.1463	13.3768	22.0895	12.6522	23.4859	86.0754	27.6645	58.9009	54.5497	1.1012	9.0822	14.1942	25.3953	8.1667	10.1766	14.8924	13.3867	37.2605	4.9229	137.5404	58.172	33.5449	110.9276	34.8091	8.2688	18.4407	0.5165	15.8072	36.9304	20.1952	36.6015	52.3365	10.4976	63.667	12.7449	22.5047	33.1026	18.0597	18.0455	33.7708	0.846	12.7105	11.2644	33.3558	43.4711	57.7232
LGALS2	0.9494	12.4621	126.0366	8.3207	20.5716	15.079	15.3442	26.4591	27.9109	164.1065	6.7605	41.4739	4.6115	126.7058	120.5456	42.426	19.5242	4.0018	11.7944	140.2862	3.593	142.5688	13.6083	57.7893	86.647	10.7248	32.3283	121.4304	57.2276	165.19	73.7347	108.9246	3.5743	35.3602	136.0593	30.7915	5.3822	23.5364	126.6986	7.4211	43.3301	23.1704	19.1836	12.2563	191.2426	294.7596	73.2199	19.8839	8.7821
MET	83.7792	112.5518	30.8792	2.7031	16.8331	60.1481	46.8166	41.2567	202.8991	69.8399	58.8458	64.8224	0.9128	28.3934	33.7805	132.8926	86.8807	6.1937	36.6005	39.9853	173.2543	17.572	179.0808	55.0657	26.8886	268.7586	68.7623	40.183	61.19	3.5563	56.2087	67.2383	30.0544	191.4836	55.1914	13.4222	118.6788	66.5547	26.759	150.3026	262.6924	29.1136	71.2888	2.3315	54.8005	65.0112	158.5487	126.0677	175.7285
SLC44A2	65.7802	75.884	147.4744	57.669	135.4016	229.1622	84.9887	161.6716	185.6656	170.7843	82.5712	185.9518	28.7149	77.2209	136.5199	171.9378	117.6371	79.2691	140.2517	172.0844	239.7927	51.5369	107.3895	112.4393	142.245	168.6419	181.5577	92.5498	121.4316	13.3616	116.149	278.6273	97.6677	157.6178	192.3976	127.2726	269.0303	130.5556	160.8804	204.4002	133.934	166.3241	226.1134	21.7857	185.6924	150.745	106.2727	260.6419	263.8065
CELF4	0.0156	0	1.7344	14.8897	0.5212	0.098	1.0024	0.1654	0.3176	1.3295	0.024	0.574	7.2632	2.3647	3.2405	0.3674	1.094	0.4214	0.2538	0.2515	1.2431	1.5664	0.5006	0.1893	0.5327	0.3777	0.9129	0.6761	1.3325	14.6525	1.2231	0.1688	0.0659	0.1095	0.2928	3.9452	0.2302	0.0947	0.2316	2.0049	0.4074	0.3964	1.0329	31.3277	2.0739	0.8364	0.8488	0.162	0.0729
SYK	67.5322	28.8573	43.1169	9.0311	21.6165	38.8422	38.9127	42.6232	50.5978	68.6137	25.7079	44.6296	3.1582	70.002	54.9848	43.1988	39.7981	37.1102	58.4698	34.5264	9.2408	30.0654	21.7171	24.5263	30.4383	25.2379	48.8819	19.8393	22.8633	2.4023	54.3589	42.0282	39.0207	71.0353	47.2375	22.8252	46.2107	23.2921	20.1634	24.355	21.0251	30.0196	46.3936	2.4464	56.4358	41.6559	40.4266	80.6073	47.0696
TYRO3	2.8914	4.2772	3.48	1.0396	4.2373	6.1193	4.0195	4.2701	6.6102	10.6883	4.4163	5.7961	0.749	12.0739	4.8503	4.3536	3.5534	2.0566	5.0775	6.4229	4.3194	3.274	5.3084	2.9514	3.969	4.1826	2.6777	3.4238	8.7111	0.8223	4.7342	4.3386	1.7748	4.5367	4.7767	5.2773	3.9651	4.6317	7.1114	8.7004	7.4041	5.3524	7.6003	0.5917	4.5588	6.7861	6.9345	5.8511	6.4192
EPDR1	0.8179	0.8699	30.2915	11.1476	52.7408	59.853	40.2722	17.8053	82.1547	61.032	68.6828	34.169	5.7345	28.5636	42.5117	63.1167	8.4568	0.5596	32.3845	57.1577	19.9021	17.6995	28.1126	31.8685	26.9908	53.9065	65.1334	24.0552	51.3167	22.6688	47.174	96.3771	2.142	79.3279	39.2941	53.7855	24.2312	47.5986	34.7125	16.0338	30.194	55.9589	74.2641	10.0584	44.7875	53.1766	17.0615	76.29	92.2434
BCAT2	10.6394	21.2456	25.3496	75.3991	16.2624	19.5499	20.4914	31.2222	23.6415	20.9807	21.9796	29.22	45.7572	17.4768	18.3417	12.8347	25.2285	48.9896	18.2535	18.9596	29.206	14.4537	33.1705	43.8397	28.0904	29.0455	16.4198	14.8145	16.0525	35.1739	20.993	16.3866	26.1316	22.8635	18.7622	19.6532	40.4716	18.8574	30.6388	30.7851	21.5439	17.9741	17.7452	27.1942	22.084	22.8179	29.6699	28.1196	19.3242
DNAI2	0	0.103	0.0274	4.049	0.32	0.0541	0.0326	0	0.0153	0.289	0.0266	0.0231	0.8942	0.1871	0.195	0.1624	0.0187	0.2587	0.1079	0.1011	0.1194	0.0704	0.1229	0.0246	0.1197	0.0879	0	0.0504	0.2454	8.0247	0.0783	0	0.104	0.0242	0.1373	0.2375	0.1565	0.1047	0	0.1136	0.0419	0.0899	0.1561	1.5894	0.1946	0.0891	0.0457	0	0.2071
BCAS1	323.2695	107.856	21.5991	0.1628	5.239	27.3165	10.7247	57.2185	40.6222	9.4618	35.0572	87.1021	0.0313	3.3644	15.2868	17.6287	8.0061	4.2351	11.632	26.4471	5.7351	6.38	15.7571	26.9147	33.7187	17.9226	19.6952	17.7421	45.0708	0	14.9721	31.9112	270.6803	111.1808	55.0724	13.3522	84.0566	76.0479	9.013	6.3832	1.3477	42.6684	58.9864	0.4687	51.7943	73.5527	3.8334	111.7271	27.4135
LSP1	1.5574	2.0859	32.1396	5.1958	48.2711	21.9358	37.6279	23.3555	26.1752	28.7925	8.7466	8.9831	3.4785	43.8069	51.1084	13.5046	7.006	1.7862	50.6363	29.9738	22.8735	22.5364	26.1781	12.1226	28.5047	8.0096	14.9328	12.9985	17.5662	2.2119	40.3312	12.0866	2.2495	18.1147	60.7675	21.9738	12.8642	19.6128	15.7084	10.8889	19.8249	30.2085	19.1126	3.575	30.0962	7.6682	19.0187	20.1117	43.3929
SPOCD1	0.4046	0.2914	2.4458	0.1975	13.0116	8.5579	1.3432	1.3208	4.6818	1.0319	6.9603	0.8484	0.0271	1.5828	2.2642	2.3081	3.1895	0.46	5.102	11.6018	5.4073	1.2627	8.1986	0.7759	1.5245	12.3607	1.4537	1.0043	5.0256	0.0207	1.2113	5.0321	0.353	3.6585	4.2013	2.0295	18.4936	1.4809	3.7672	1.6991	0.2962	14.3202	2.1214	0.0734	0.3146	1.2872	4.5401	0.3351	11.0694
XAF1	1.2404	0.2764	0.5452	2.0351	12.5785	14.4171	5.4723	1.9731	18.5976	6.7042	3.4628	2.3966	0.842	24.2262	12.4094	8.2364	10.0373	0.0672	5.5672	5.5458	12.5525	4.8492	9.6964	3.6652	8.6822	6.0679	3.0608	4.3243	5.1525	0.6196	4.9097	7.8568	0.7742	21.6038	5.5442	5.0231	6.2185	2.4109	2.7237	8.9713	4.2509	11.1069	8.6493	0.9732	12.4671	9.8145	7.3188	3.9638	6.8446
ERBB2	49.6359	53.7077	186.0265	10.2929	42.6711	145.5905	61.4238	79.4727	86.1392	66.2981	87.2869	136.5364	5.5643	53.7841	42.3941	70.6461	140.7698	54.247	49.1403	88.3006	41.8251	21.6545	86.4122	91.2476	65.0707	79.9632	73.8996	31.9636	80.6077	6.113	50.0162	112.3093	37.064	72.133	93.3678	31.5634	146.8688	131.0492	49.1463	76.7733	71.761	61.8494	93.1683	5.261	88.3571	218.5203	67.531	176.0909	122.832
ITPR3	52.1945	77.723	13.9101	4.7199	26.7762	72.4451	48.5864	23.6095	99.8032	72.8844	39.8472	33.517	3.9958	38.9064	34.9342	100.1871	42.4726	0.9006	49.1633	51.5744	80.4546	17.9567	56.94	101.1084	39.1635	124.5778	123.2116	32.9809	48.5833	3.8191	45.2489	57.382	73.9013	76.9528	26.6989	31.6767	97.4126	60.8252	89.2321	154.9787	47.7953	34.7235	63.3408	2.5432	56.6386	95.6887	72.3691	111.6434	66.1521
B4GALNT4	0.0974	0.9591	4.1725	9.9008	2.6414	1.0315	3.057	3.6251	8.8073	2.9736	0.5812	1.0904	28.3287	1.7166	2.2512	0.8592	14.4536	9.1982	8.3879	4.0645	0.9059	0.5957	2.8968	1.4933	2.8018	1.86	0.755	1.9898	3.2319	16.3734	0.7048	0.5744	1.2177	0.3244	3.5145	3.2553	5.2742	0.3397	0.7674	1.4108	9.6604	7.2436	1.4316	5.7515	4.7286	0.6442	5.6167	3.2698	1.4288
DUOX2	0.0307	10.7258	107.0788	0.7932	12.339	22.2768	57.7146	39.2447	36.9993	114.771	16.3356	7.7461	0.0066	15.5536	839.4043	22.5399	84.5629	1.7634	10.6672	122.8111	5.629	12.2706	46.7032	131.7998	49.541	102.1124	148.286	60.9033	46.1379	2.8862	77.5898	26.4532	1.1279	123.3692	190.0494	32.3285	199.4021	327.8309	29.0084	1.0776	76.2211	168.4457	12.4967	20.3325	169.7673	419.4632	20.443	62.7079	5.3613
SLC25A24	20.1659	18.2753	13.4644	7.2928	12.3709	28.1507	19.1977	5.5561	45.0736	34.1472	33.5022	20.3396	12.6886	31.8626	20.1976	25.5689	18.4664	0.782	22.8568	14.534	33.8193	12.1627	48.7812	33.3228	10.1533	49.9866	15.6641	19.1203	19.2773	7.9984	33.3501	22.9505	15.9362	47.0077	18.5374	12.9715	28.9627	18.1581	13.9025	28.0468	17.9086	16.8924	33.4529	10.7608	28.6558	35.121	27.0193	75.7144	25.1529
QDPR	33.4638	18.9156	45.3289	146.4492	28.8442	34.1934	23.8932	26.5215	39.7559	45.2836	34.1378	41.4543	442.9317	37.7093	44.3572	28.8397	27.2269	16.7494	27.9015	16.9567	49.1553	19.6578	42.3749	17.7712	23.2431	16.6719	28.085	23.1822	32.5824	553.7983	26.7705	21.1006	28.2628	30.9981	28.5074	51.076	15.6268	17.8051	28.6862	43.1952	22.2713	26.0188	38.5814	308.3835	48.3845	40.653	36.1463	44.6697	35.1899
FBXL16	2.7157	1.8135	9.0699	48.1871	2.0785	1.6023	2.892	1.2102	4.2733	4.3628	0.211	9.0562	149.781	9.8189	12.3204	2.6563	5.0185	2.2029	3.6439	0.8206	5.086	3.7577	2.36	1.2256	3.0964	0.7293	6.1156	0.3877	3.7488	48.6049	3.1241	0.9793	0.5853	1.2226	1.7268	16.258	0.452	0.8613	0.6465	9.5771	2.2212	1.8646	4.9143	61.0301	8.7535	1.6394	3.6157	1.4957	1.063
HAPLN2	0.1794	0.0535	0.5336	0.4233	0.3326	0.3518	0.4233	0.419	0.2379	0.1252	0.1726	0	0.4938	0.1684	0.4376	0.211	0.6575	0.773	0.1682	0.0985	0.0388	0.0183	0.0958	0.064	0.1556	0.4567	0.1596	0.1963	0.1063	0.2657	0	0.3526	0.1621	0.0629	0.2548	0.2645	0.1526	0.2992	0.0277	0.1771	0.1904	0.1751	0.0507	0.059	0.309	0.2315	0.0297	0.0734	0
CXCL5	0.2435	0.1695	38.2384	0.8481	48.7527	180.6618	79.0882	30.6311	6.0638	13.109	186.8794	47.6716	0.0263	251.689	102.5317	21.7616	4.2306	7.5416	757.5944	140.6172	92.8513	105.5108	56.2167	184.7955	32.726	58.7296	90.4803	227.6299	6.3468	0	296.5336	13.1602	0.0244	46.46	83.7146	47.6609	1.6564	522.0598	61.7533	72.9786	189.3953	23.7433	10.6885	0.0534	58.8896	212.8198	70.5416	329.8925	54.3798
SPTLC3	11.501	0.6502	3.1908	2.6183	2.289	5.0193	3.4575	3.0902	6.919	10.3453	2.8827	6.6932	0.2027	3.7956	5.9297	6.9076	1.4793	1.6767	3.1884	1.1795	2.2063	1.7864	12.1214	2.273	3.5118	5.6074	3.5058	5.2378	4.4093	2.4378	4.2232	5.6622	1.676	6.3397	3.2603	4.2727	3.1021	1.4555	4.8133	7.1428	4.4157	2.8747	4.2264	0.5338	9.2722	2.715	3.2268	7.4914	2.8675
PARP4	71.4579	50.4128	52.99	22.0682	31.1624	108.0854	74.1839	39.2744	89.018	114.6703	62.148	66.1881	17.852	67.0728	70.1882	93.3793	42.5459	15.887	82.3943	34.7961	100.2598	36.9976	146.8167	78.1204	41.5625	78.1032	126.0322	56.8031	68.9814	16.3876	81.5904	91.9855	49.3098	135.5038	64.3233	46.6087	97.1351	51.0171	58.6103	72.717	68.8069	51.4118	102.0395	19.3268	85.2126	104.0688	58.8236	168.517	75.8295
TMEM97	49.1768	61.8823	29.6607	8.3279	14.5168	42.3018	24.049	26.3372	47.403	55.9022	20.3699	67.5679	2.929	53.7003	17.9214	76.3377	52.7225	26.9352	13.4593	22.6536	7.8245	132.4665	25.9854	49.7626	36.6609	44.076	57.2401	87.0584	43.7476	9.4709	130.8755	32.7026	34.6026	43.3488	25.1958	16.8838	16.4932	29.1492	122.4238	60.2729	24.1342	21.4162	37.351	13.1656	67.6004	51.9957	95.9315	80.0534	26.6185
ACTR3	50.7127	46.3921	41.7179	15.9557	58.2148	76.5231	53.0918	33.205	97.3962	82.9778	100.5639	41.6215	38.0733	78.8201	54.9218	66.2587	37.1315	26.4849	71.1218	64.9079	70.5677	36.5541	73.2372	65.0235	33.6923	81.5148	44.8162	47.9309	75.5648	19.8086	84.2135	49.256	32.097	111.5996	49.9291	49.0743	52.5614	54.782	45.9888	56.3017	42.315	53.1345	68.7082	23.9571	57.0475	60.3959	79.5517	84.6995	86.9355
ERICH2	8.0601	15.0155	3.2616	3.7703	1.9822	3.0963	3.4152	2.7658	2.5451	6.1971	2.026	1.8685	1.7045	1.7836	2.7875	3.3528	19.8268	20.4609	1.645	2.4079	2.2766	2.0116	6.9119	4.2218	2.5673	4.8153	3.3439	2.6398	5.2619	4.7496	4.7599	8.7286	16.2494	2.9983	2.2428	3.2332	1.865	0.9976	2.1341	2.8151	3.5914	1.6057	3.5328	8.6561	3.0906	5.4119	1.9621	2.0647	4.496
RAB26	113.0453	9.0086	24.2032	243.0103	6.8507	5.2979	1.125	23.7552	3.4077	6.7363	6.0869	12.0272	213.6092	13.8203	19.1391	5.389	6.1054	6.5801	2.3097	15.7047	14.2295	12.9091	4.0468	4.5042	9.7849	2.6804	12.0354	7.3428	9.3212	52.6297	5.7715	3.436	110.2647	3.7327	7.9685	31.1229	17.5695	1.3013	7.3891	22.1788	6.9162	4.034	6.1533	60.3504	16.3246	7.9975	5.8719	3.2527	0.6357
SLC49A3	0.7992	0.5483	15.2443	4.3101	18.9645	15.9835	13.2366	11.5466	16.5519	15.1658	12.7656	31.9337	1.3198	16.2816	14.9999	10.0872	11.1082	3.0841	10.8146	18.3381	18.3887	6.2386	14.7134	11.4809	12.6814	31.9908	15.3933	7.8118	11.4097	0.8284	11.8125	25.4841	1.5164	6.079	25.2893	12.9594	27.8626	8.0459	16.9108	11.573	11.9235	26.1091	24.3686	2.1816	13.9394	237.314	11.5984	15.9196	15.4773
BCL10	28.1612	32.287	20.8198	6.1953	15.5188	34.5752	20.2223	16.5884	34.0289	26.9314	45.5277	29.0462	11.7853	19.4096	25.523	16.6203	15.0923	3.1534	20.758	68.3623	27.4882	8.8738	50.4327	54.6203	15.2664	49.1033	20.0805	14.1816	22.9349	5.3051	18.3274	23.3812	50.0391	41.5262	41.8704	16.4759	46.6546	27.2467	12.7324	17.9973	18.3623	22.842	37.2707	7.2421	26.4695	34.485	20.9833	62.4435	14.3002
MSX2	19.7809	0.5569	11.5638	0.1199	5.5625	29.2153	6.3345	13.5367	33.2093	6.0164	9.3074	3.7127	0.2303	2.3914	4.0403	14.218	75.7827	33.8415	8.4184	31.7543	3.6144	2.1019	9.7508	8.4615	7.7601	3.7907	2.5527	5.6852	8.2684	0.0987	3.7328	33.11	0.3213	23.3409	12.1468	5.5044	17.9416	8.7347	3.9271	4.4766	1.5906	4.7153	11.7828	0.2924	3.1458	8.2873	22.7409	28.0435	9.1568
PODXL2	111.3595	39.8098	93.9816	239.4342	17.1899	80.8509	28.6541	11.4922	32.8523	23.6246	106.9967	32.4362	267.6038	15.9039	35.6643	20.7028	111.5708	86.2713	41.1085	65.4716	97.742	15.7118	38.0366	9.7539	27.6672	89.4963	19.8887	10.1678	31.7185	327.5019	29.0648	15.052	56.564	15.2951	28.172	51.1021	23.1384	35.6431	7.3011	37.4573	7.8564	27.3911	104.6833	146.6214	36.4084	35.8901	17.1989	47.85	11.1811
KCNH2	19.6698	1.1685	18.3965	157.8946	3.2361	0.8281	69.6877	9.8738	13.5136	7.5565	3.343	12.0734	77.6665	9.6733	13.144	7.9171	6.9163	6.0232	1.767	9.6478	8.6767	5.9354	3.8327	1.6512	5.001	1.669	7.2009	3.8428	6.7593	89.1936	5.1406	6.7274	2.4107	6.8649	3.5991	24.4021	14.8481	1.3943	2.0306	12.8462	4.2037	3.2473	9.9813	104.3487	12.3508	4.9438	6.2522	3.4109	9.6729
COPRS	43.0138	45.766	104.2788	125.3171	88.381	82.7646	81.7958	83.3969	69.6263	95.6293	56.7311	58.201	242.3053	48.5837	59.38	60.529	71.0352	149.768	63.8518	73.7749	70.1975	28.2879	74.748	44.7725	94.237	50.5498	54.5407	41.0684	79.4152	153.3927	51.0891	67.6992	64.3846	56.3394	81.2107	77.852	37.0635	60.7826	60.7663	70.0264	74.0002	71.6613	67.7051	106.8096	66.8978	57.1156	54.3008	49.6877	90.9958
MICA	15.3771	9.1897	16.4105	3.79	39.9053	24.4828	21.4407	47.593	28.1554	24.8948	27.9822	16.1068	6.4506	22.9002	33.233	34.0115	6.8993	14.0039	20.9713	29.274	34.3967	8.4343	16.2171	39.697	17.1694	27.2827	28.8586	12.509	30.9925	1.1974	9.2637	23.0062	15.0146	27.8052	16.48	27.449	15.7169	23.6027	13.4016	20.3613	26.2963	26.4964	19.1663	2.7187	19.0035	28.8984	9.2544	18.6752	20.3996
TXNL4A	39.1309	55.3307	36.5514	31.9879	25.9261	16.4078	15.3439	44.2063	14.9529	26.2426	11.8156	32.7309	57.6912	18.6269	22.848	18.8072	13.0459	31.1393	18.5005	31.72	19.2436	13.3711	19.3126	9.0246	18.3809	16.5936	13.7714	20.7343	20.3855	41.023	18.2351	16.6099	29.9282	26.9545	20.6373	23.8934	10.6778	21.468	24.5617	19.1585	32.8917	20.052	20.3275	36.8086	24.59	16.0386	19.7906	20.4971	22.6253
GDF9	0.3618	0	0.3348	2.7845	0.4192	0.804	0.4552	0.3192	0.3599	0.5469	0.4874	0.282	1.5035	0.5784	0.449	0.5673	0.8185	0.113	0.3204	0.2648	0.1565	0.3687	0.4294	0.2149	0.1917	0.2302	0.3831	0.2932	0.7858	3.7054	0.325	0.6222	0.2361	0.1902	0.1542	0.3259	0.376	0.0731	0.2794	0.7541	0.0914	0.3532	0.4771	1.1304	0.5853	0.7002	0.2597	0.2139	0.1608
PRMT8	0.0148	1.6519	0.0117	0.0599	0.0549	0.0464	0.0419	0.1567	0.0393	0.062	0	0	0.1822	0.0123	0.0228	0.1161	0.8602	0.0222	0	0.0217	0.0256	0.0181	0.0211	0	0.0086	0.0188	0.0075	0.0288	0.0702	0.0438	0.084	0	0.3121	0.0104	0.0421	0	0.0168	0.0269	0.0183	0.0097	0.0269	0	0.0167	0.0584	0.0185	0.2006	0.1276	0.0162	0.1579
FRMD6	2.4463	3.4077	7.4278	7.5451	45.2152	28.4747	18.2017	7.068	45.4942	43.7735	20.8923	4.8336	0.7887	16.9364	23.0537	16.0337	4.8967	0.2124	14.6339	27.9412	43.0932	12.5526	55.6924	9.858	7.374	47.9201	11.8561	14.7761	37.8025	0.513	31.4	17.1058	2.6561	46.2825	15.532	35.9281	27.3307	11.2259	21.3858	30.5663	26.9856	28.5606	10.8769	1.1741	16.6555	9.2791	21.6381	19.2867	42.2195
DNAJC22	52.3512	21.0979	15.8219	4.3143	4.507	29.5431	8.0166	20.825	40.2873	21.3322	16.5547	30.6913	24.9423	9.5218	13.8362	14.4487	9.0155	1.9297	2.5346	9.4808	3.7903	6.5258	11.3058	15.0169	14.1424	9.3685	12.033	16.1779	29.35	4.1264	17.7633	21.8314	23.7892	20.2906	18.4736	13.3156	26.1255	18.2177	12.0158	4.9082	13.031	13.3701	15.3588	4.9303	33.9059	11.7905	19.6512	22.1515	14.6185
UHRF1	6.0527	9.4005	2.7584	0.3627	4.3815	8.0474	2.4843	3.9727	5.6656	4.9734	7.1738	5.7391	0.2364	5.7216	2.822	13.5421	4.8616	1.771	4.2034	8.0867	8.8589	3.4385	8.9362	1.5343	1.5772	22.4263	3.037	3.9339	3.2782	0.8109	3.347	3.2288	5.6597	8.1227	5.0105	1.133	5.1631	5.4887	4.9027	14.9494	8.0991	5.1269	9.3829	0.2275	2.4308	9.0736	11.7655	11.105	11.7207
ANPEP	5.6816	24.9442	85.0431	7.9906	38.1186	14.7819	18.5633	21.0221	44.2396	284.6869	20.8577	169.1873	578.9908	57.3985	115.2238	114.9473	6.4036	0.8221	28.6421	44.9406	133.288	538.2405	10.2556	23.5495	56.2752	25.6093	80.3706	199.9824	19.7765	0.8848	132.5493	12.5716	24.8649	34.1448	98.0909	41.974	15.6599	20.1994	191.496	72.3448	394.0081	85.7439	14.1401	22.5526	438.7488	552.5166	94.9711	80.0836	72.344
CIB4	1.231	11.1863	0.0751	0.3192	0	0	0.6256	0	0.0837	0.0661	0.0729	0.1265	2.0237	0.158	0.0486	0	0.1028	0.3548	0.2959	0	0.0819	0.579	0	0.0675	0.1095	0	0.0481	0.2302	0.1122	0.4908	0.1612	0.1861	28.5193	0.3319	0.269	0.0931	0	0.1149	0.1755	0.1247	0	0.0616	0.107	0.3114	0.2372	0.1833	0	0.155	0
RPS6KA1	49.9004	47.2642	40.7898	13.8751	30.1044	46.8851	49.1698	38.107	55.943	39.0805	67.5522	89.206	11.2727	50.7233	37.1597	30.6504	67.2767	17.1976	51.7932	45.0209	61.7814	23.0121	42.623	46.9074	52.767	69.4359	34.6329	23.9317	29.7595	11.0586	35.663	30.5438	34.0449	46.0194	73.0198	19.5006	63.3572	40.973	30.1541	43.7829	32.0367	40.2268	43.6242	21.7058	34.9767	78.4943	45.694	88.0712	31.4404
PNPLA3	0.0929	0.0185	1.2033	0.1879	1.8368	2.1369	2.1038	1.4654	2.6963	1.7281	3.0984	5.9788	0.401	1.9368	1.6694	1.9175	2.1181	0.2784	1.4514	1.8809	3.7762	0.5932	4.2779	1.788	2.3983	12.295	1.5735	0.6324	8.8038	0.0229	0.9135	1.6734	0.746	0.7814	0.5453	0.4868	3.3348	2.5725	0.8225	2.7716	3.8118	3.5261	4.3572	0.3259	1.7064	7.7098	1.4773	0.7604	0.9082
AQP5	1.5742	0.0313	220.0755	9.9756	14.3487	341.0908	101.8149	167.2464	81.7917	15.7052	499.5464	246.9069	0.1019	27.3108	43.3287	40.3142	140.9691	1074.5273	94.4242	363.6726	40.0338	3.5507	33.7092	156.0756	160.8252	19.3683	11.387	231.5499	84.3637	0.0777	47.6665	18.5113	0.0316	84.9035	550.3043	131.089	196.0886	250.8372	78.1609	14.541	158.7071	33.1928	79.5996	0.4142	69.637	25.2867	251.9312	359.5096	102.9504
MMP14	70.6745	308.3946	482.9188	67.1988	1881.1713	875.5366	355.0655	518.6114	819.1158	526.6898	580.5246	255.5297	16.1998	375.3695	270.3631	639.1908	135.1998	18.3949	565.2219	2044.4178	1155.2121	246.3744	1027.7413	199.2691	325.3086	1373.1751	470.8601	298.4626	1441.6744	18.1095	430.5563	511.7916	233.4108	821.0065	736.5724	801.7694	734.9362	561.9074	692.7878	575.7484	314.0533	1316.8651	562.9254	22.5807	167.271	452.6355	579.7374	727.5198	1845.2968
SEC11C	102.0049	116.4754	51.1804	90.8246	24.1221	19.431	17.9888	26.6116	19.3468	43.8313	13.9156	30.4138	106.7941	48.6477	69.2943	35.9656	26.7465	21.2449	32.3658	28.7465	23.0503	37.6563	21.8166	15.1128	22.2733	13.0777	25.0598	46.92	25.7406	160.7834	51.9514	21.4674	74.9052	23.1581	20.0622	49.5927	10.1252	22.8004	35.136	36.5811	35.9187	22.2319	27.5435	318.0856	66.8306	22.8587	37.4653	17.0975	18.6608
SLC22A3	38.0583	9.9034	25.1178	1.7104	9.2941	9.0626	20.4827	15.8007	55.7972	20.8364	12.9895	17.9747	0.7127	6.4253	14.787	40.4764	45.5759	3.0007	31.4685	9.688	21.5769	5.408	45.872	20.6169	7.9518	43.7321	16.9492	11.6547	80.3663	0.1132	8.9324	18.564	7.4757	29.9169	8.8222	8.2616	14.3485	25.1209	52.7289	62.9791	25.3806	15.0397	22.4083	0.8445	18.7619	20.3316	8.7715	6.3395	27.4299
MAP7D2	0.0906	1.5266	1.2032	15.2189	0.3568	0.6393	1.2394	0.6628	9.4092	2.7329	1.0458	0.9229	12.7725	2.3702	4.5696	2.1124	7.7575	0.1018	4.8968	2.5688	1.3906	1.4953	1.9674	0.113	1.2696	0.9222	0.9206	0.4625	3.0851	23.051	1.1049	6.9867	6.4649	4.2066	0.4502	3.9165	3.3887	0.1785	0.5036	1.6246	0.4944	0.3831	1.2158	25.0226	2.2831	0.6281	1.1554	0.8403	0.5434
PARP14	13.25	15.4891	18.98	15.1273	46.2378	47.0617	35.0069	29.3506	77.0985	55.001	43.1468	24.3357	7.1601	91.2099	52.5149	45.5627	35.6983	5.7394	41.727	39.9892	47.951	29.9121	23.2181	26.4869	35.8269	27.1519	23.8836	20.9916	44.8488	20.8452	44.5943	29	11.5514	61.69	54.8895	18.6388	41.3799	24.8545	21.9361	26.5822	29.99	37.848	43.0067	7.4245	42.2082	44.3646	85.6496	53.3588	44.3964
SNAP25	53.7443	8.785	15.5555	132.4377	6.3057	1.0163	6.5311	1.944	3.58	24.0382	2.8337	6.6706	305.0322	23.1628	41.0118	3.186	1.423	3.1776	2.356	2.8667	11.5395	9.4114	7.8022	6.1096	10.8268	7.5339	9.294	5.1699	11.6185	249.6245	14.2528	1.0707	98.6262	3.1174	2.2753	35.5401	3.6727	0.8216	3.8571	17.3292	8.0371	9.8891	7.8726	175.9867	26.8166	4.4265	10.265	1.35	1.5509
DOK5	0.3794	0.3395	11.0421	2.7364	16.2106	13.0317	6.4442	4.6777	6.9596	26.0163	6.2201	2.915	0.4668	6.6764	28.1101	49.1896	7.6208	0.3127	7.3267	18.0479	4.594	5.7525	30.2869	4.138	6.3814	7.3391	8.7335	6.8074	12.3599	0.0843	21.9332	53.9409	0.5256	7.7391	5.3879	20.2813	7.7418	6.327	2.414	1.7729	6.8101	13.8746	4.4596	0.6737	26.7043	38.3728	4.2736	5.093	12.2655
PGM2L1	4.4466	3.4186	5.4284	2.049	11.6033	18.3112	12.281	9.4711	50.2864	26.8675	24.177	10.3726	10.4616	12.2203	11.2896	11.3402	18.177	2.1172	16.6403	23.5234	16.5537	5.7589	41.4015	9.6067	10.8802	34.6591	15.9558	12.383	23.14	1.2002	31.5655	17.4778	2.5563	43.3498	13.1231	11.9039	8.5129	29.1863	6.6765	9.4918	7.6738	11.8534	24.0623	3.7838	11.8654	35.6639	17.6277	23.247	23.1065
NR1H3	4.339	3.1221	20.5445	5.8355	21.5248	17.0667	18.9517	49.209	41.746	24.9781	18.0602	41.362	11.6355	52.5955	22.9756	12.7859	22.4101	21.9261	24.49	22.3905	11.2221	12.5055	24.427	16.3533	28.6493	27.7241	18.1508	9.4688	19.9947	2.0663	17.7036	35.0531	8.1429	35.0351	24.1797	16.1356	45.5854	18.3546	22.779	11.2376	17.9447	22.2212	14.9728	8.3473	21.4801	25.2344	30.5744	27.5354	27.3417
CD24	97.6146	98.2661	576.7658	46.2602	305.9602	587.3272	180.8389	590.0824	285.5635	869.2899	535.6591	970.5841	1372.5157	534.0976	483.7333	513.6003	268.5503	424.6098	383.3772	472.034	373.1589	445.6531	553.4864	633.5089	695.2547	713.7518	469.8953	1226.3215	730.2647	14.6103	1019.1357	138.9411	121.7122	380.1306	200.5622	376.9833	192.2744	766.0529	443.573	428.7037	668.3935	430.4068	432.1747	43.5416	1161.3103	610.5821	401.4124	643.645	200.5676
ZNF775	12.0997	6.5459	9.7509	15.8156	9.9174	6.1028	10.3541	8.4801	6.6904	4.0444	2.7254	7.279	25.045	8.5508	4.5152	5.3376	5.3021	10.7867	7.7086	5.2966	5.6538	1.9824	4.849	2.8015	5.3526	5.5461	5.0617	2.138	9.4033	9.7361	2.8477	6.8434	9.7724	2.7275	4.0669	8.0295	4.2346	4.2708	4.2304	5.6851	6.3944	8.0009	7.2124	8.3429	5.9941	8.3829	6.3166	3.8006	7.4957
HLA-DMA	22.8319	5.0322	135.7207	31.498	157.274	84.4277	139.3166	149.9071	121.032	168.076	48.9827	55.2047	17.0221	322.4687	209.6099	136.7663	149.4391	265.1824	184.7833	231.8332	49.6798	67.2762	49.7886	71.9633	184.0051	50.8302	72.1126	53.5511	56.9831	6.7965	137.8044	71.7029	29.4197	187.6761	137.8897	99.0456	67.3397	70.6392	123.5342	45.6018	99.4044	99.3643	68.246	15.2508	148.5448	180.241	169.3187	98.8482	96.373
PABPC1L2A	0	0	0	1.9961	0	0	0	0	0.0391	0	0	0	0	0	0.0681	0	0	0	0	0.0323	0.0382	0	0	0	0.0255	0	0	0	0	0.8834	0	0	0	0	0	0	0	0	0	0	0	0	0	0	0	0	0	0.0241	0
ASTN2	10.6254	11.8463	1.2863	1.5837	1.3044	2.7685	2.2171	1.0174	1.4761	2.7372	0.7252	0.6693	233.4659	1.5417	2.2903	1.2153	1.1525	1.26	3.9504	1.4053	0.8665	1.959	1.6562	0.5611	0.6549	0.9866	0.9273	1.6354	1.8226	1.139	2.0163	3.0702	5.7465	1.4045	0.9146	3.8089	0.5408	0.5352	1.4219	1.4286	0.7232	1.4901	1.1188	2.5729	2.9053	1.8617	1.0273	1.4578	2.3691
ZNF300	3.6756	0.1872	2.8796	2.2059	8.6423	7.453	5.034	6.0435	14.1878	8.0683	9.1784	4.6873	2.3514	3.5424	7.6189	9.277	2.5797	0.8061	3.292	5.2657	4.2651	2.019	7.8214	4.9373	4.6381	20.5956	4.818	4.5667	3.8502	12.3289	2.7468	8.8094	1.08	5.7349	4.5582	4.4713	14.6871	4.2001	4.1539	1.0622	1.7806	5.8196	3.6354	5.0124	7.2147	3.5278	4.916	5.8099	3.1675
MYOF	53.6103	74.9335	49.7601	13.9964	116.0089	155.3452	91.1874	52.8854	210.4367	146.8134	69.6834	63.5827	4.3889	81.8459	82.5346	126.3308	95.5346	5.8547	84.0032	102.648	167.6949	55.8531	171.4426	60.328	42.4599	161.5745	109.3835	66.2246	117.6925	2.707	114.2788	94.7887	36.3181	430.5295	118.3132	98.049	167.414	135.5483	44.1635	148.4921	111.213	92.2385	127.0688	5.1165	84.4191	76.5904	216.2068	123.7596	201.3558
KRT19	655.4129	1524.5312	2599.6525	179.4241	1009.0674	2047.0594	882.4903	4863.5173	2897.751	662.6659	2975.1523	4755.1918	7.4548	494.217	541.841	2852.9394	1824.7794	1525.8653	676.787	2347.1172	4377.2701	273.2918	5370.9132	4609.5617	2783.7514	8736.5274	2737.6297	953.1813	5000.0529	0.8773	700.7447	3338.307	884.4286	1960.8301	5234.3605	584.727	4674.6391	3993.2424	3157.7208	6704.9156	5298.0851	1855.6257	4477.5204	61.1873	1407.6723	1498.6638	3611.2943	1327.9727	4255.7278
TNFRSF9	0.1089	0.6776	1.16	0.1678	3.1151	1.5131	3.1716	0.9883	1.3687	1.943	1.3534	0.6446	0.1209	9.9601	2.5327	0.988	0.3801	0.0466	4.7067	1.0591	1.0363	1.9154	1.1524	0.843	2.6892	0.4951	0.7116	0.628	1.2535	0.1267	2.8249	0.7339	0.0562	1.2216	0.769	1.0398	2.5578	1.8872	0.8651	0.6145	0.4341	0.9822	1.0728	0.1433	1.3252	0.3613	1.9796	1.6303	0.9957
SP140L	12.7556	10.7526	19.1233	2.2058	12.5697	27.2267	11.4434	27.6337	20.6601	14.1604	24.77	15.9238	1.2918	25.0803	14.475	13.0039	9.0441	0.236	23.1851	14.4716	10.2315	6.5405	12.2622	11.6262	14.3222	13.0504	8.3855	6.3817	16.3978	1.2436	9.9675	15.1651	6.7453	21.4051	17.6144	8.6839	24.2023	8.5319	11.2208	9.4901	10.7604	10.328	11.7681	1.3466	14.7279	23.0155	13.833	13.6934	6.3922
PKHD1	0.017	0.4666	2.297	2.1931	2.1172	0.809	0.7274	1.1047	4.5449	26.4963	0.8028	4.1809	0	3.4391	7.9337	6.9491	1.1632	0.0637	0.2692	1.7962	0.2451	7.2312	2.2039	3.4345	4.4065	5.3597	4.8476	9.4426	2.3166	0.0378	10.8145	2.9852	0.5565	3.5958	0.4443	2.3672	2.1462	2.6914	3.3194	1.4848	8.088	11.7069	5.1732	0.6636	22.3548	0.574	4.5595	2.5641	0.4987
VWC2L	0	0	0.0895	0.2915	0.0523	0.0295	0.0355	0	0	0.0525	0.0145	0.0754	1.2298	0.1333	0.1834	0.0147	0.051	0.1268	0	0.0275	0.0163	0.0307	0.0134	0.0134	0.1304	0.0957	0.0096	0	0.0446	3.0207	0.0213	0	0	0	0	0.1293	0	0	0	0.1856	0.0456	0.0122	0.0531	0.8905	0.0942	0.0243	0.0623	0.0103	0.0501
TRIM22	5.3388	1.5083	11.252	7.6356	62.5457	36.0024	47.92	18.3744	53.2387	65.1884	18.2187	9.7685	4.5993	84.497	76.4474	50.6031	19.0356	1.1964	58.3081	21.7659	26.7592	29.5392	14.6052	12.4859	34.2461	12.7013	16.7613	20.3335	23.6067	1.8471	39.5401	50.861	10.8297	51.6996	30.5194	47.4831	17.3294	13.4963	10.0287	9.6885	16.9259	32.4281	25.9348	4.398	66.0182	38.9475	66.7029	18.3713	34.0169
TNFRSF12A	41.8824	85.5754	239.0556	48.2543	206.7813	208.8855	118.6808	260.6194	477.9143	158.8135	332.0825	368.4295	13.7574	60.6872	59.5884	191.1083	90.7206	36.0725	134.8689	822.0945	594.1852	54.1938	485.8984	333.0332	154.3388	299.3022	318.1317	119.8559	269.5673	5.8928	119.2232	107.4484	25.7238	155.0822	407.4875	225.9251	246.0759	248.4151	459.7174	332.1509	427.1542	211.6213	382.9582	10.435	156.6933	206.9774	420.0296	127.9455	228.8929
HDAC5	7.981	13.0616	69.5772	140.9288	35.1248	23.165	40.0108	35.3489	33.3421	40.4067	34.1847	39.0289	95.01	22.8117	41.043	28.3027	25.344	32.3229	27.3345	38.7151	29.0174	13.2089	30.5552	28.4496	23.2925	39.0133	21.6188	12.426	24.354	147.3665	22.5385	27.5574	15.2583	34.3255	27.2264	34.5493	44.0364	48.5917	18.2395	23.6352	19.5422	31.0704	20.9546	49.6466	41.482	33.7796	20.8887	34.5045	34.8644
RAC3	4.6309	5.0854	12.4559	13.7544	25.2578	10.4223	6.0171	12.915	7.5953	8.8497	26.3487	7.5788	62.7631	6.3817	9.4432	7.5239	9.2556	70.407	8.5995	20.779	14.8039	3.0368	30.4959	6.1725	8.0309	29.727	5.048	3.9166	20.4356	36.7208	4.6839	8.3758	12.0471	4.9874	16.624	21.5683	9.6638	7.1638	11.5684	20.9396	20.4333	20.572	8.3071	58.1861	5.7164	12.7724	9.3843	6.4464	19.6865
EGF	0.013	0.0387	0.2878	0.1048	0.4205	1.0165	0.0612	0.0323	3.6954	2.0435	1.2471	0.0779	0	0.0486	0.1863	3.617	0.9077	0.0194	0.0972	0.4743	0.1682	14.6761	0.1569	0.0185	0.3521	0.165	1.1197	6.5294	1.8272	0.0288	4.0885	3.8461	0.0078	0.2544	1.583	0.1783	2.7331	0.1415	3.0666	0.1791	0.4009	1.417	0.5127	0.324	2.7029	0.0752	2.9115	0.0354	6.3762
SWI5	25.793	31.6745	25.2889	46.804	28.1255	29.1651	16.2776	28.2083	22.5946	26.1919	25.763	19.6664	48.8311	14.7823	19.4612	14.4211	17.8918	47.844	23.9843	32.4584	34.2195	8.0307	20.9337	17.2324	15.2301	19.6872	14.6362	10.8695	28.028	22.5525	13.6246	25.579	25.473	18.7756	26.4298	30.7526	20.0039	13.7475	13.5644	19.295	16.3867	18.8968	20.3462	25.8658	19.5727	18.9361	12.8194	19.3226	29.6691
B3GNT7	132.3566	213.5786	75.133	4.3954	14.3033	74.8296	32.6887	65.609	51.6289	30.7044	35.698	105.6475	1.3723	14.502	12.6531	28.198	39.0286	0.3461	15.7066	25.034	59.0306	18.837	31.5763	56.0322	26.4457	59.8189	110.1201	44.7862	62.3132	2.0717	40.9709	9.9308	441.4488	38.4716	44.8966	18.7158	105.4316	53.8439	40.2644	28.2353	20.2162	25.5472	85.4001	1.2866	60.4169	190.099	23.0797	106.0512	66.2673
MSLN	67.0781	206.6211	1691.0465	1.7254	272.5036	453.5893	379.3898	995.0633	360.2766	68.0117	296.8188	1360.4709	2.2017	149.7016	104.4541	476.7805	594.9713	1360.9152	216.2432	511.1482	761.2701	26.1131	242.6742	394.1812	282.3136	797.4074	549.6292	122.6045	145.9107	0.0283	15.8003	860.086	1.9558	98.1209	428.7763	96.7059	589.1806	538.2881	242.1106	642.6706	566.3455	401.6313	2563.5511	0.0754	119.4742	724.8644	540.9087	779.3051	296.6746
CRYBG2	7.9575	5.6117	9.0746	0.3866	8.3729	8.4789	12.8952	12.7417	17.5444	2.3907	10.5847	36.7121	0.0743	3.1333	2.68	6.0585	12.0585	1.5149	6.3628	10.6832	31.6509	4.214	16.5528	18.5121	10.3188	38.688	9.8224	3.8558	12.5536	0.2335	3.4737	21.0776	2.1246	9.4284	35.2374	2.4377	45.5654	18.3739	5.6249	19.8377	7.6	17.5328	18.4923	0.3301	3.3943	11.2289	10.8792	24.5152	8.679
OAS1	39.8706	33.6975	25.9044	5.9476	32.564	65.1961	19.1895	90.9096	175.0131	27.0799	72.5446	48.8241	2.012	51.6025	20.0547	22.6073	27.281	39.1433	38.1772	18.9204	88.6497	21.4482	43.5725	20.2753	41.7092	25.0184	14.5846	24.2413	90.4642	6.8563	41.7641	43.1324	58.5645	128.1825	181.1502	11.6259	71.3964	24.8208	12.8083	25.8635	25.3282	33.4125	58.7104	6.6548	37.1061	95.2004	164.3488	42.1379	45.0077
NEURL3	0.1586	0.2601	40.273	6.1462	15.6158	6.0934	1.3467	12.9352	16.9624	36.449	4.2414	18.5934	0.231	20.6144	6.0048	22.2189	12.3105	10.99	2.651	3.5686	1.3029	10.9553	4.6581	11.841	16.0626	6.7606	19.178	23.903	8.3125	1.3793	32.4993	3.272	0.1194	9.1982	4.5264	6.7004	6.6963	8.0775	18.2201	2.6352	27.0214	53.3988	18.998	4.0676	41.7561	18.7183	38.7979	3.3098	2.1669
LRRK1	2.4643	3.2744	2.8824	1.5089	6.1979	6.5163	5.6381	3.1045	7.0635	12.1057	4.1029	3.6633	1.9912	13.5371	9.633	5.5431	5.5299	1.4612	8.1464	4.9601	4.1997	4.2877	5.3095	2.9214	4.6754	4.7479	3.3119	3.6749	5.8192	0.2929	6.5325	8.992	0.6741	11.2215	3.5321	6.6378	2.9734	5.2035	3.3976	3.8207	3.1742	6.3855	5.5104	0.5688	6.8742	3.7519	7.6371	5.6509	6.7446
MROH8	1.173	0.3803	0.8494	4.4522	1.4654	0.72	2.0214	0.9528	0.868	1.5299	0.6478	0.9712	4.2605	1.0209	2.1998	0.8796	0.8168	0.4777	1.3228	0.9518	1.0587	0.8315	0.5993	0.3272	0.678	1.0061	0.7775	1.054	1.3897	6.9474	1.0706	1.5535	0.6144	1.3765	0.7098	2.2303	0.6938	0.4949	0.5356	0.7385	0.5258	0.9957	1.0376	6.4911	1.5011	0.5757	0.7604	0.3757	0.816
DDX60	10.7711	19.0342	8.6126	6.629	15.4721	29.4925	22.778	11.7911	130.4925	28.4023	25.1565	15.2168	2.4391	43.7407	23.3585	27.8943	22.0955	0.2416	16.4231	9.8573	46.4714	22.3775	14.2361	15.4001	14.5113	33.4619	20.6299	16.049	13.8205	12.7378	44.0939	12.9029	11.9167	87.5827	39.4708	12.0113	22.3471	15.9446	15.0382	21.3465	14.1137	18.6639	29.229	2.7377	32.5357	87.9013	76.0105	65.4049	38.9315
AKR1C3	36.7028	38.0951	97.6944	4.8054	19.0959	56.6995	48.9268	87.3503	74.0632	94.4892	53.6076	118.872	1.7352	52.9197	105.9836	20.4703	103.261	69.5134	33.9998	28.3068	21.3622	11.3961	67.1137	64.7862	133.816	27.1537	30.0602	42.9253	70.6774	0.8234	29.8747	37.83	93.8063	35.2643	71.2703	29.2388	28.4582	61.1216	24.6117	38.6171	86.892	41.6683	109.2335	7.6152	108.4566	78.2718	64.608	82.1078	28.5965
MACC1	16.2203	41.3557	13.942	1.993	7.6935	31.2555	16.4387	18.3179	27.9444	10.2223	44.8397	19.4807	3.5252	15.9159	5.5238	23.5998	9.8262	4.6028	4.4948	12.7932	25.072	8.9855	19.6542	18.5139	7.6674	45.8408	8.2585	8.3251	28.2581	0.1775	14.0656	22.2107	30.5141	31.25	35.4184	3.6318	33.6548	30.8929	10.4468	11.9191	22.0249	14.7874	28.2813	0.3811	13.2173	16.5205	14.1774	31.751	22.106
ERP29	272.6188	221.6922	250.3711	818.1529	155.0528	127.5561	133.0764	209.5529	172.5316	177.5966	143.2173	234.9797	315.5193	187.6461	140.6754	129.9155	113.8291	188.5362	184.3585	143.3873	153.3875	91.5143	135.0433	152.0345	126.4025	134.8236	103.647	124.3443	207.517	672.6145	127.8219	218.1241	393.5377	132.9292	177.9577	169.0439	125.4657	161.6014	129.7647	147.3663	141.2493	115.3374	204.8222	509.567	214.9024	135.0596	203.6282	255.7112	165.7893
PLEKHS1	29.8665	48.9553	8.3538	4.5392	25.1453	29.4397	25.9845	20.0303	14.3592	43.1162	27.5347	31.1037	0.0229	43.263	13.5036	22.4581	75.4276	22.0751	29.8459	33.1135	1.6357	14.8544	30.7611	7.6226	47.4627	18.9618	15.6994	38.3386	35.5107	0.1047	32.2676	30.7727	24.0364	23.1928	11.0238	12.2444	4.4882	49.8387	14.0954	5.0485	27.2667	44.9114	17.9688	1.116	59.1804	76.1678	24.9917	12.8081	23.8926
CLEC5A	0.0718	0.0857	3.1903	0.7102	8.7664	2.4412	4.5191	2.997	8.7426	12.7118	5.1791	0.9279	0.062	8.6272	12.9465	3.3223	1.287	0.2691	4.0555	8.7972	5.0948	5.1727	6.4116	1.6216	4.6504	1.4932	3.0907	2.7129	1.7304	0.4432	7.5804	2.7527	0.375	6.3112	9.2359	5.9061	3.7733	2.3524	5.2808	2.3167	8.3205	11.6706	4.3844	0.0315	6.7627	1.421	2.9194	5.4227	13.2161
UBE2O	20.1327	16.3621	9.4388	66.6873	18.1188	13.2752	23.6553	8.4769	18.3179	26.1021	15.8896	12.0927	40.6624	16.3745	24.0569	10.502	22.5398	10.373	19.9545	12.8063	15.8281	13.7994	21.8482	13.672	15.1133	24.4669	13.3184	10.5477	20.7479	80.1211	16.6886	18.6021	39.2221	19.3339	16.4645	23.3157	12.916	21.0451	13.7143	19.4718	16.7258	19.4826	15.9615	57.7381	19.8206	18.7457	19.9612	14.7479	19.9267
KLK11	51.1608	23.5513	89.0624	1.413	25.8456	65.0074	29.8503	107.6655	22.5884	10.6791	15.1078	92.73	1065.3251	0.1457	18.819	61.1202	186.6828	81.5265	24.0374	46.1158	91.393	34.0719	18.5463	25.2672	36.4582	78.0912	1.6301	42.4852	64.7151	0	22.2531	91.0918	78.811	62.8718	49.3435	16.2916	129.0792	188.7677	54.5822	106.3973	16.3904	64.7293	166.7064	0.4178	30.4698	121.2816	69.8267	35.2344	63.7244
GPR83	0.0231	0.5378	0.11	0.1558	0.8999	0.1813	0.1309	0.2447	0.0715	0.1613	0.0178	0.0772	0.1048	0.3856	0.3086	0.0725	5.3839	0.2598	0.2023	0.1861	0.02	0.0565	0.1152	0.033	0.0534	0.1177	0.0587	0.0562	0.2465	0.1027	0.0918	0.1136	0.4316	0.1945	0.0394	0.3635	0.131	0.0421	0.0714	0.1369	0.028	0.1655	0.1176	0.0456	0.1448	0.2386	0.1225	0.1766	0.0616
NECTIN4	30.9045	26.8986	123.2355	1.0407	28.567	121.8417	25.5772	77.4821	94.5585	15.8366	95.0277	59.7339	0.1111	12.6023	20.8759	52.7363	78.1382	80.8048	21.7822	111.5085	190.6641	10.7331	63.3022	70.9293	44.0586	46.5757	136.7914	23.3428	49.5537	0.0423	25.8401	91.9205	40.8813	70.3281	93.3239	14.5819	237.329	110.9143	26.3169	92.8842	41.2658	58.4015	166.006	0.5642	26.1407	159.6041	20.1388	64.2184	105.9855
IFIH1	19.4071	24.6281	12.7448	5.6388	16.9279	37.1087	15.6045	12.1705	64.2328	27.8511	35.4064	13.2788	3.8711	69.9288	20.5893	21.6957	17.0278	3.1557	28.2873	11.3779	39.3494	18.5671	14.969	18.8586	15.2684	16.031	16.7275	11.7311	20.5098	6.4946	32.2745	12.5294	12.777	47.3604	26.9681	10.0704	19.5389	11.0403	13.7164	22.6486	14.489	17.0756	24.3283	16.7104	27.6754	68.0445	40.074	28.8402	23.9478
HPGDS	0.2342	0.1118	7.7628	1.8311	7.0323	2.718	3.2263	3.6164	8.2809	12.0887	0.6849	2.1278	1.9107	2.5976	10.7255	3.6346	1.5764	0.1404	1.9611	3.5305	5.1041	2.2526	3.7689	1.5024	11.4782	1.669	3.451	5.6252	3.44	0.5201	8.3966	2.3009	0.3385	5.1216	5.4274	11.7361	2.3893	2.2154	2.1121	1.8803	11.8437	3.901	3.2291	1.8483	11.5557	12.4469	1.5517	7.7951	5.6196
ABHD14A	7.5247	7.4162	10.716	77.828	6.8208	5.9342	4.7865	12.6341	5.3847	7.425	7.7765	15.667	41.4619	5.0973	7.5572	5.4753	5.2818	27.0395	5.0669	6.0856	14.9596	2.5589	5.0334	3.0528	13.8422	3.651	8.1553	4.0636	9.0628	35.5809	5.4252	7.5576	11.1935	5.5375	7.4869	13.6052	3.7236	4.1349	6.3182	12.8885	8.043	9.3881	7.7067	25.1857	10.4145	4.881	3.7743	7.1694	8.0372
HSH2D	29.8791	23.5548	19.7059	2.1575	15.7763	38.243	11.9161	40.9289	45.2974	12.1379	24.4787	28.7517	6.4815	31.7164	20.5423	22.7853	19.1608	12.5789	22.0577	20.0806	31.4325	11.1361	9.8215	18.3773	33.7367	34.7339	18.556	9.734	14.9252	1.7232	15.3519	19.0118	77.984	36.9985	43.4199	8.0916	34.041	19.0386	13.3369	18.9202	16.7095	24.1972	31.6531	2.8515	17.8746	41.8537	20.128	23.8482	25.466
PRRT3	0.8253	1.134	3.8083	50.3594	3.5236	3.0598	2.7378	2.5386	3.9137	3.5245	3.0032	4.0774	67.8297	4.0676	6.6138	2.1762	1.6023	1.0307	2.0946	2.2332	4.5645	2.8035	4.72	2.0861	2.3131	3.3104	3.8511	1.8729	3.2593	59.8433	3.065	2.4821	2.0336	1.6481	4.0208	8.7252	3.9413	1.3499	2.6884	5.1689	1.8656	3.7596	3.9294	13.7526	6.5	1.7263	3.7289	3.3029	8.8362
DCAKD	18.4185	17.8571	21.5802	72.8776	38.4462	43.4462	39.8011	24.5914	27.7575	43.7823	37.9164	29.4156	62.8036	26.3027	38.8893	21.741	46.0237	17.8791	24.0491	34.7493	22.0877	15.1297	38.3593	28.6002	24.0567	34.1873	23.6671	17.1845	41.1225	63.9989	22.2469	26.2232	27.2316	26.5828	35.87	36.7508	23.9673	38.885	18.6203	26.543	33.0672	36.4816	32.9447	65.4648	29.253	24.1464	18.424	22.9402	21.1854
PLA2G4A	18.1993	11.5752	9.5321	2.9631	8.6576	36.5729	19.2817	7.3134	25.5021	30.3291	27.332	12.2982	0.9562	9.8955	18.1797	7.053	35.0689	3.2935	25.1112	26.44	6.5643	8.0905	27.8551	28.0308	11.8106	14.7286	16.9973	19.3038	27.095	1.2966	21.7043	20.4145	8.5837	18.9213	8.72	11.7776	28.6538	24.574	9.992	12.9284	11.7248	12.179	43.0456	3.8624	27.2044	110.3828	14.0173	30.5835	25.9362
KCNQ1	36.6587	1.7748	51.4442	4.9758	19.0945	15.6124	44.4112	56.0775	14.9696	48.2642	43.4053	78.7153	3.9979	8.8148	42.2664	32.7191	59.9294	145.4078	12.8195	95.0478	4.8948	20.9516	19.9596	52.2866	32.2972	23.5428	29.2015	33.7618	11.3947	1.1923	31.866	29.5833	6.2243	21.2935	32.3002	18.7059	42.4248	32.6234	38.3316	2.8119	45.89	49.6061	62.5737	3.325	48.7469	64.1071	43.68	57.0404	17.192
ADAM9	20.3203	16.3448	17.113	6.0156	21.0562	31.9883	31.3345	8.3599	86.2377	68.9282	24.2782	27.4541	11.9809	49.4728	32.4167	37.2582	35.9756	3.4102	25.4994	37.0864	57.0644	17.9004	142.3475	48.6328	13.27	100.6674	48.834	40.2361	53.0855	20.1174	61.9853	41.9553	7.3863	86.9652	45.0822	20.058	83.0378	63.2788	57.5333	28.1546	51.0939	51.9773	33.6399	14.9165	50.6847	66.4374	111.472	94.0232	94.5728
BCAM	9.061	7.0349	87.2736	565.5748	52.3562	59.5831	49.6826	57.3273	31.8084	71.9939	65.654	62.9371	159.2069	129.2228	77.7994	59.0144	114.9343	227.2602	58.9589	69.9254	91.9661	27.2179	447.5998	89.2965	133.9078	151.1587	48.6832	54.1562	38.9798	856.0255	57.1025	37.1514	18.1493	37.6002	47.936	104.4864	173.499	30.3202	56.0406	60.3316	119.8175	56.4056	62.102	367.5296	108.2042	47.2093	72.3168	39.0633	24.4391
CXCR3	1.4335	5.6068	5.6427	1.2885	8.4157	2.5817	6.7643	10.0846	15.3499	5.2599	2.4522	5.6053	3.0602	18.3338	10.8511	14.3599	4.7852	0.3183	11.117	8.8213	2.6637	7.0555	0.7941	1.1356	5.9848	7.7037	7.1504	1.575	12.6437	0.0393	6.1454	9.4955	3.4539	8.1887	6.7565	3.0264	16.614	20.9944	2.3945	8.597	6.7298	5.4938	4.4411	0.7334	5.0875	5.0349	8.9367	5.8241	17.2726
PSMB10	64.1435	30.9422	47.1124	13.6488	37.1959	34.1424	46.4765	69.176	56.335	42.0359	26.7244	53.6255	16.5375	57.2285	42.2423	111.2481	43.244	11.8908	41.2697	33.1085	19.4064	20.8432	33.5586	61.725	50.7156	34.2813	49.2219	22.0569	36.9533	10.0832	52.9875	34.7718	50.8321	97.4375	76.5077	27.0676	41.0839	40.4504	62.4286	27.3333	53.2826	40.0818	76.1823	7.3187	48.5489	70.2077	116.2384	51.9282	60.5548
CMTM7	11.3089	15.6801	39.4567	6.2279	36.0003	58.464	24.6521	36.6516	49.5938	41.2271	63.7788	43.9552	2.7336	24.7218	25.3419	66.7424	8.5904	45.8712	29.767	36.0236	114.356	12.1415	79.4455	54.3937	44.7019	78.8954	40.3255	17.3378	30.4454	2.5354	25.124	63.4422	10.5057	40.7759	75.1658	23.8195	44.0934	32.3933	22.8134	55.3039	120.7185	39.0961	39.3398	3.6496	40.2675	21.0815	38.6848	34.4518	150.8171
SEZ6	0	0.0357	0.7585	52.6235	0.4248	0	0.5077	0.1737	0.1761	1.2649	0.0153	0.7455	462.7838	1.3045	2.2303	0.2811	0.2596	2.5081	0.0498	0.2042	1.5166	0.804	0.4683	0.1989	0.5528	0.6593	0.9923	0.0194	1.0622	78.0757	1.3452	0.1175	0.048	0.2933	0.2037	3.0741	0.2033	0.0604	0.1108	1.9671	0.3142	0.5316	0.9459	16.6831	1.6471	0.09	0.7262	0.1196	0.2524
CCDC151	0.3319	0.374	1.1113	15.7106	1.1963	0.4627	0.2784	1.0334	0.6357	0.6174	0.5109	1.158	6.5194	0.5844	1.761	0.4914	0.3804	0.3316	0.6453	1.1605	1.3715	0.3457	1.7858	0.6309	0.6821	1.2203	0.5809	0.269	0.7864	20.0114	0.544	1.0146	0.1333	0.3361	1.9692	1.1959	0.8779	0.6262	0.6151	0.9223	0.6933	1.2959	1.1462	10.4541	1.0854	1.237	0.562	0.322	3.4907
ECM1	68.437	46.5189	106.7611	16.0465	295.9933	220.4688	46.1766	210.7336	80.9019	54.869	64.5729	49.9162	5.1257	20.7249	69.8783	159.271	38.7709	16.0282	81.9093	220.7139	411.6909	27.8252	102.9091	29.409	36.8736	160.8415	69.157	58.8356	107.436	5.0756	38.3464	63.3472	18.9633	77.0616	103.785	78.1011	132.3333	118.5747	49.2973	117.8455	32.1732	108.0701	93.9214	6.2513	17.8556	145.1836	29.3832	86.1148	142.7943
GPR39	1.2128	0.9091	4.0943	1.174	0.9801	7.756	1.9076	4.3381	10.7779	6.9427	4.8117	7.0857	10.7746	3.0607	1.8364	9.1179	5.9095	2.5633	2.3519	1.5705	5.8373	1.5212	13.0894	3.5695	4.1526	15.2782	4.678	2.9792	7.7741	0.4375	4.1641	10.6955	0	8.4807	4.8054	1.253	5.6413	4.1492	8.1845	8.3105	6.2805	3.2583	8.1552	0.6137	5.5701	5.9582	5.3374	6.9583	9.6194
MMP28	8.5534	4.456	132.9251	4.4918	42.6012	81.1815	27.2873	104.121	66.4308	15.4374	17.749	95.3373	3.0306	9.6545	23.68	134.4743	58.6896	32.1857	31.9607	18.6453	117.7901	8.4387	234.5982	110.0519	58.9387	121.8827	144.2674	21.5512	88.1939	4.7954	18.4102	91.847	9.6136	26.962	162.2924	39.0453	130.9879	55.4833	106.1465	444.16	147.8807	68.4106	138.3186	14.1677	33.0532	67.9736	20.4752	52.9713	69.2106
RFX2	2.7612	6.0124	4.2937	24.4993	5.8142	3.6491	8.3305	2.972	4.5798	5.2635	5.0796	3.7626	50.4571	3.8173	4.544	3.2811	2.5439	0.8716	3.275	3.5885	2.727	1.5155	9.1126	7.541	2.6267	6.5584	3.1159	2.8389	3.9669	47.9853	2.3562	3.3863	2.1936	3.7419	5.6139	14.1344	8.7139	3.8899	1.8805	7.2485	1.5691	4.1811	2.8508	7.2008	11.894	7.0059	4.3007	3.7376	4.3483
SULF1	5.5907	12.6121	89.6607	9.9556	504.2779	429.3249	161.9762	61.1582	250.9545	224.4137	296.4315	15.4288	5.7657	169.2442	257.3059	162.9343	35.9497	1.4781	367.9877	466.9077	283.7342	151.3002	206.7169	74.0381	61.1046	259.3338	109.4733	71.1801	243.8893	2.4835	340.0547	154.1356	8.6857	501.3441	128.267	320.0191	91.6338	99.4093	73.3086	50.6992	43.8352	494.4004	127.4274	7.7435	40.926	69.4165	125.7544	151.4484	556.4799
ARPC2	88.3442	120.7987	188.4443	51.598	199.1824	238.9501	157.8107	173.215	274.619	205.2936	154.387	113.8125	111.0364	194.7914	154.8451	190.1562	87.1988	65.0387	190.4744	175.8142	182.2383	75.5188	180.3919	182.2443	120.9434	215.7891	178.9033	105.0584	256.3667	59.1163	175.9652	184.6889	72.2073	230.4489	191.6015	154.0783	267.6612	170.5287	155.5924	167.6482	109.9559	136.6128	200.2714	61.3158	130.6802	235.5426	187.4171	172.6554	269.5279
MYL7	0	0	0.3764	18.467	0.1886	0.1064	0.064	0.38	0.0599	0.3311	0	0.3625	0	0.5373	0.6616	0.0532	0.0368	0.3048	0.0424	0	0.3519	0.0829	0.0966	0.0483	0	0.1726	0.1378	0	0.1607	5.4719	0.0385	0	0	0	0	0.4665	0.0769	0.0411	0.0419	0.8034	0.0411	0.3089	0.1533	6.6902	0.5096	0	0.0449	0	0.0452
PLCD3	32.465	11.6951	78.4314	2.5777	29.2239	45.8457	36.9014	87.9142	61.979	19.3381	15.6984	104.4889	0.759	11.798	14.5346	41.5418	36.1283	27.9934	18.2497	39.5568	65.8466	6.2765	37.2804	89.7619	19.8423	40.9292	25.5675	14.9827	32.1109	0.8243	19.476	29.2964	7.9509	53.253	85.3102	23.2093	78.4327	93.631	44.6216	52.5549	31.7732	29.6989	43.6111	2.0623	24.5528	30.7252	50.1926	66.4728	34.7007
HRH3	0	0	0.3204	0.0248	0	0.0576	0.104	0.0686	0.0812	0	0	0.0245	5.6128	0.0613	0.0943	0.0288	0	0.1376	0	0.0538	0	0.0299	0	0.0262	0	0.0467	0.0187	0.0179	0.0435	0.5166	0	0	0	0.0515	0	0.0722	0.0416	0	0	0.0242	0.0668	0	0.0208	0.2416	0.023	0.0474	0.0487	0	0
REM2	1.3682	0.5003	1.8902	9.6398	1.2273	1.9384	0.8747	1.9514	1.5413	1.4164	2.8878	1.4745	9.4035	1.4725	1.5638	0.9688	0.7428	1.2898	1.7379	0.3876	1.0689	0.2878	1.603	0.9125	1.4287	2.0784	1.7495	0.5366	1.5687	13.7564	0.2755	1.3878	2.7913	0.526	1.2536	1.6048	1.6012	0.3747	0.5726	1.6558	1.2045	1.3212	0.6485	14.2251	1.2991	0.8257	0.6727	0.7707	1.5005
NT5C3B	16.887	19.4884	28.4095	73.1677	48.4703	32.8527	35.1133	27.9647	23.7444	29.0303	49.1149	25.4867	81.3825	16.6738	26.4245	26.9938	47.7826	84.2117	34.3739	34.0598	35.6035	13.0606	42.156	11.6191	28.4834	44.355	15.1553	24.1475	34.1397	59.2272	20.8157	40.0714	12.8454	31.6751	26.7322	42.7679	22.6449	23.1751	32.2199	27.4575	32.6807	32.5406	33.5322	48.401	30.2947	17.5153	24.0588	21.4976	34.2124
SMPDL3B	21.2347	0.443	10.0697	8.8344	3.2002	11.1805	12.2972	10.2879	14.9669	9.8678	25.0623	20.018	0.4087	4.4898	7.7588	11.7286	22.3933	27.6229	18.1682	8.858	2.8901	9.5942	21.9712	18.3679	15.5798	22.6801	11.3577	12.4567	12.3153	19.652	14.576	10.5062	18.873	11.5814	6.5169	4.3416	17.5935	18.372	12.7978	11.729	14.1843	10.751	17.1419	17.4355	14.2986	28.6186	10.6276	41.8368	9.4044
RAB27B	37.4629	26.5067	7.9022	2.1054	9.0049	16.9291	5.1904	7.1428	11.8817	18.7419	6.5102	23.601	17.6123	4.0111	12.9149	27.2568	6.2724	6.1404	3.714	19.6219	8.3435	9.0691	13.3159	10.1574	9.41	19.9276	13.4418	16.1686	6.6799	0.931	14.1524	32.4001	17.8129	28.5206	20.9297	6.8583	34.9383	22.4858	5.37	16.7182	14.9682	15.594	14.7925	0.9272	38.3047	41.4263	10.586	55.4907	25.7853
CD70	0.2585	0.1928	4.4073	0.0436	23.8376	6.7907	1.2806	7.0016	4.6845	1.5778	4.4268	0.259	0.0837	2.6139	1.9576	1.0131	0.3157	1.5978	5.5733	15.2283	1.8444	1.7384	7.7311	0.5528	2.6893	4.9344	0.3612	0.2828	6.7367	0.0478	1.5764	1.5874	0.1946	5.2999	9.5808	1.9685	0.7326	2.3904	1.1177	1.361	0.3135	2.0605	1.2782	0.1275	0.7689	1.8757	3.0829	1.34	6.5474
HHIP	0.2733	0.1482	0.8341	8.8533	4.4518	5.7669	1.0081	2.7537	4.0522	2.3628	1.1474	0.332	0.1341	0.6734	2.5555	1.532	0.2293	0.062	1.2887	7.3698	1.9411	1.9543	6.6581	0.49	1.3881	1.1488	0.6228	0.2094	1.1478	0.0981	2.8753	1.7413	0.2693	4.7717	4.2197	4.8582	2.1499	0.3063	4.7883	0.6213	0.8336	4.117	1.1466	0.0599	0.7779	1.3461	0.7847	7.7862	4.2947
NOD2	0.0144	0.0515	0.7301	0.2909	2.6666	2.369	1.7511	1.2272	6.0216	3.0005	1.8713	1.1918	0.1956	4.1691	5.1999	5.2999	3.8189	0.5281	1.9329	1.7476	3.9317	1.7883	1.6391	0.482	1.929	0.9886	0.7018	0.7275	2.5392	0.0639	2.5626	1.1166	0.2599	3.0957	2.2962	1.1874	2.8213	0.8549	0.9153	2.8024	1.5004	3.0703	5.0078	0.2271	1.4053	0.798	1.5251	1.7113	4.0849
LCK	52.1687	2.7734	10.7785	2.5748	22.2026	10.1244	8.606	16.2441	20.8108	23.5687	10.0739	9.8126	4.2759	33.9931	31.8825	6.0117	6.2372	0.8652	39.5837	13.3057	5.4551	11.7915	9.489	7.6201	19.0149	27.434	3.3103	14.2831	11.7162	0.5042	15.1864	12.0741	47.2962	25.1361	22.2365	6.867	14.0987	22.3198	10.2434	6.1778	3.5374	4.8556	5.2377	1.5386	12.5534	15.3565	16.4223	15.2695	13.8363
FBLIM1	73.1168	28.4678	103.7813	51.0067	125.2297	130.016	116.2625	158.0809	123.3738	137.6252	139.0498	149.482	28.9879	63.6295	87.2852	77.3594	68.368	35.9069	107.4341	136.3346	104.6181	45.4574	56.4916	87.5869	69.9269	169.5528	72.3775	61.8323	169.8084	25.8052	111.5141	83.3923	45.4515	112.9507	101.5353	109.1698	115.5366	115.8893	90.5126	38.4208	57.5728	125.7602	130.1756	11.3289	94.8421	142.9117	86.7729	191.9389	100.2738
ZNF267	7.4727	10.55	6.8501	3.0862	11.4619	15.6453	8.5963	4.3793	21.2254	15.5964	16.6396	8.378	4.0652	19.2826	11.7705	10.3846	7.9266	1.7093	9.5675	11.365	11.0363	6.1884	13.6581	9.7803	9.1396	16.8597	5.2928	8.3773	8.4807	4.3096	10.2741	11.5017	8.1021	20.8668	10.3943	9.7868	8.9004	8.9591	6.2204	9.8063	9.3599	8.641	12.0213	3.1459	10.296	12.4323	11.0821	11.9684	9.6697
TPRG1	0.1036	0.2659	3.7568	0.1467	1.8735	4.4385	2.3378	2.0332	2.4376	2.1694	0.4707	1.7591	0.2215	1.8976	4.7796	1.5601	1.7614	0.2019	1.2698	1.4945	0.4841	1.7576	1.5133	0.6503	3.1276	0.8575	2.6232	1.2349	2.5051	0.0537	1.4938	2.6481	0.1561	1.3661	5.2289	1.8946	3.7017	6.2735	0.5635	1.7533	0.66	10.1786	1.9156	0.2795	1.876	4.5334	1.305	1.697	1.223
ZNF217	21.832	27.6639	9.4125	9.2513	20.2963	30.2817	23.0941	9.5919	62.9485	51.9208	42.4646	13.9253	1.9888	36.6597	40.6142	30.419	26.8681	1.57	28.9209	22.7926	59.4769	15.6539	52.0572	17.1841	16.1429	57.8345	11.1603	17.1349	21.2045	24.1688	32.9239	21.4535	14.7787	69.2947	23.7156	15.2942	61.691	26.8694	11.9959	26.414	15.1711	25.0123	26.7121	13.4455	32.0038	30.0665	37.192	42.3692	35.4955
CCDC188	0.9892	0.0738	1.8143	28.9673	2.407	0.7758	0.9919	0.7315	0.5466	1.0352	1.3802	1.1567	25.5053	1.9338	3.4288	0.824	1.2085	0.4633	1.1979	0.9503	1.8718	0.7813	2.5099	1.0138	0.6433	1.1017	1.0369	1.1425	1.3918	21.8802	0.3859	1.7011	1.1917	0.1734	0.3161	3.5241	1.1215	0.4875	0.2674	2.1975	0.9374	1.7704	0.9784	17.2841	3.33	0.5584	0.6555	0.2362	0.7419
KCNH6	2.512	1.0645	5.6791	195.4423	0.7181	0.1105	0	0.4971	0.467	1.8672	0.0181	1.6785	24.5695	2.8295	10.2472	0.4049	0.4589	0.0352	0.0147	0.2062	3.7569	2.603	0.719	0.5189	1.5878	0.3586	1.7658	0.0457	2.8927	178.7333	1.6517	0.1384	6.2645	0.4115	0.6935	12.2974	0.0532	0.0854	0.174	6.1811	0.6692	0.4583	2.3485	233.1681	5.5724	0.6058	1.6335	0.0769	0.1565
TMEM106A	6.1079	5.8537	6.1157	4.1362	8.7103	6.9797	7.3814	6.2306	10.0063	9.853	6.0847	4.0074	1.8257	13.013	9.1966	5.3083	4.7868	3.1064	7.428	7.1407	7.2916	4.912	8.2081	9.6155	5.7195	5.4172	7.9499	4.8519	6.6471	1.0026	7.9975	5.5675	4.8444	12.6715	7.3639	6.9262	9.9645	3.6205	5.3615	3.3473	6.051	9.4967	8.0445	2.7451	6.3697	4.0651	7.326	9.0348	9.8019
TNFSF13B	0.9372	1.3497	11.2268	3.3552	13.7201	12.4199	10.3698	9.9423	22.2871	25.1398	15.2004	3.7358	2.1557	63.9526	24.8435	15.3281	5.4921	3.3903	10.2412	3.8556	10.9304	13.569	4.8795	7.6034	7.0056	7.5274	5.9291	13.2959	6.6623	1.2442	23.8745	6.6373	1.0512	24.0158	10.6121	10.3858	3.7007	7.6244	6.2095	3.2759	5.1744	9.5905	10.7949	6.3775	20.4222	19.1597	22.1016	9.6299	13.0345
ATP6V0E2	16.9868	7.3477	14.936	96.2419	7.3435	6.179	12.2581	8.3717	10.2993	11.2381	2.7167	22.0646	72.4639	10.8095	15.4455	7.772	7.6645	4.5647	7.3039	8.7031	15.099	6.2021	4.349	3.5392	7.1953	8.1636	8.7668	3.8241	11.1211	83.699	11.1171	9.3534	1.526	6.6627	6.1146	16.0752	3.9846	3.4814	6.8305	12.6847	10.6663	10.178	10.1469	61.7442	16.6822	9.6924	8.8308	11.3003	7.5365
KIZ	11.3346	6.4567	10.0438	14.0792	10.0489	8.4579	14.585	8.5485	15.6866	10.1198	6.4161	9.984	92.5741	8.8444	11.5044	7.323	9.5764	11.6943	9.9681	5.5585	6.9141	5.4872	9.1408	5.2925	7.7045	7.1528	3.9464	5.8167	6.4108	29.2379	6.4635	17.2948	10.5099	11.2338	8.0356	10.281	8.5457	6.8972	5.8179	7.3857	8.2675	7.0428	4.5927	17.172	11.1058	6.2587	6.7563	12.9829	6.5184
SAXO2	0.8555	5.7423	0.5654	9.34	0.2423	2.6094	1.3681	0.9176	1.6599	3.4983	0.3476	0.3176	9.6343	0.4063	1.2569	2.0121	0.7871	0.1781	0.609	0.3479	0.2467	0.6781	1.4725	0.3389	0.5358	0.2722	0.3019	0.4392	2.2524	28.6439	0.3506	0.8407	3.2064	0.3665	0.3915	0.7707	0.5658	0.2594	0.367	0.9072	0.2594	0.897	0.6447	5.1429	1.2055	1.1958	0.2677	0.7392	0.5545
LAD1	282.8468	212.7241	358.4028	10.9543	61.4848	231.7746	74.5577	324.5735	213.568	118.0609	176.1463	326.9421	11.7406	86.0989	52.8206	214.5146	199.3446	375.0706	109.2941	309.3582	279.4888	43.1903	193.9301	446.2928	216.5322	282.484	354.9267	80.259	237.9891	18.6069	133.8576	270.7035	145.2458	201.882	264.5063	85.8349	295.524	321.6067	249.1938	325.0989	229.4204	193.9962	315.3853	3.0909	159.2187	314.4759	199.531	219.1178	241.3487
DGKA	9.4768	3.8667	22.9292	5.7353	27.2062	34.6599	17.1017	20.9547	40.3529	22.4508	24.6813	27.7494	6.4607	15.9028	23.8696	9.5246	16.0473	1.2251	25.076	14.0446	43.0282	7.2671	35.0507	14.7062	24.6008	42.2539	18.5582	10.6311	23.3488	3.9793	7.4545	29.6017	4.6174	13.4315	27.3753	13.9029	89.2082	20.0271	15.1209	25.1188	6.7212	13.0737	19.2278	4.7139	14.1021	9.5871	18.3277	11.0918	33.8271
GRIA2	0	0	0.5612	6.2017	0.3177	0.1214	0.0626	0.0482	0.2004	1.1648	0.017	0.2807	28.8074	2.6376	3.0604	0.2167	0.3242	0.7125	0.0553	0.0405	0.526	1.0051	0.4489	0.1104	0.4282	0.2392	0.753	0.043	0.4323	14.3669	0.6274	0.1087	0.0866	0.1085	0.0754	2.9883	0.0501	0.0402	0.0205	1.4337	0.4091	0.1871	0.4874	12.7061	1.9666	0.107	0.6375	0.0543	0.0295
RNF149	35.4715	25.0393	42.6195	15.6291	52.3395	83.155	39.7819	59.0571	98.4335	59.4918	65.7992	41.1646	20.3995	53.8236	62.5182	63.1831	33.1667	36.5106	58.5305	67.1684	52.8083	23.0926	79.0274	41.791	46.9539	95.1145	44.0534	28.7227	60.5207	14.2099	45.571	66.5392	29.584	73.9385	63.1546	50.7855	68.4167	48.9018	46.7648	65.0228	43.1157	53.2232	68.5363	17.6552	40.4895	64.9487	67.4068	47.4285	78.5762
PLS3	86.3186	72.4655	96.2169	37.6234	209.1848	208.3379	106.089	81.9622	230.561	200.7549	162.7481	76.8058	30.0047	143.089	162.7499	144.9828	81.0827	10.6084	146.9468	165.8465	161.4531	70.4217	201.5711	129.665	60.8697	169.6625	113.3531	114.3663	207.508	41.7125	166.5114	174.3601	55.742	336.2497	123.877	198.6741	158.3513	127.4021	104.5405	197.755	148.8606	151.2906	202.7492	62.5699	143.4946	111.6028	209.4036	174.2818	312.2893
PTPRN2	158.7893	236.6207	38.9464	590.0635	11.8217	22.3624	44.3296	42.8227	32.2653	37.6876	13.3349	45.5532	791.2461	38.6457	71.4766	37.8594	60.3352	34.4674	20.893	26.7999	34.6766	57.865	9.0107	10.9891	24.1009	10.0548	54.7311	29.44	30.1479	1011.2636	35.8469	54.5996	134.1425	100.7841	37.6344	87.4967	49.5954	46.4454	12.4963	30.9986	16.1346	36.5429	91.8339	1031.926	66.938	67.0767	40.481	42.2042	20.6867
CXXC4	7.521	3.2819	2.518	22.2725	0.6452	1.4381	4.8067	0.7401	3.1146	4.193	3.5548	1.5655	84.0674	3.0375	7.3755	1.1846	2.1846	0.3562	1.6236	0.7829	1.2776	2.2492	1.85	0.7504	2.1002	1.383	1.3028	1.9154	2.4339	66.9713	2.7743	1.685	9.1526	2.0472	0.463	3.5205	1.6746	1.1326	1.2796	2.492	0.9885	1.0496	2.7539	36.1607	6.4647	4.9614	2.5539	2.3163	1.8788
PLPPR2	14.0452	36.4744	26.4475	174.586	52.1881	29.0433	52.6205	33.4444	26.5581	31.4195	26.0414	22.0593	49.1376	21.893	39.319	25.4551	23.32	32.9538	29.5455	53.9204	45.5659	15.686	28.3741	15.9352	24.2522	41.9424	23.7776	20.4465	32.9229	187.2208	22.6391	38.5259	18.4485	24.7325	37.9741	65.5427	38.4574	26.8916	15.2271	27.2971	19.3444	55.8252	34.2277	107.4675	33.7851	27.2988	20.5965	29.902	51.5682
ITGAX	0.8522	1.0169	12.1446	4.2478	40.6772	15.4282	41.5592	11.7719	16.0828	20.859	11.7873	4.7797	1.6829	50.3358	44.0218	7.8641	4.7713	1.0364	19.6654	25.1863	16.46	17.6947	8.7562	7.4306	24.2125	7.5041	14.2148	6.1691	7.548	1.6447	17.4	10.0496	1.2623	13.6633	28.1213	15.4605	10.3278	10.1763	8.174	8.0466	18.065	26.7675	7.4935	2.9132	14.6473	4.7408	9.4343	6.3514	13.0022
CEMIP2	56.6196	102.5278	23.6478	7.1514	49.7498	83.032	57.527	23.917	89.2046	76.8118	63.1656	44.3354	3.1825	49.0523	51.3088	37.6455	36.9185	14.6892	52.6095	53.1387	15.1549	28.1184	39.2822	43.4127	29.4505	48.0384	56.572	44.4912	55.6523	7.9331	45.2484	49.4652	49.4648	68.2275	45.0993	51.3919	44.5238	65.0684	23.2848	23.1344	28.7279	55.6184	41.7454	4.7574	63.4597	99.1156	33.627	110.9186	61.6035
NAT1	9.7543	9.3938	4.5771	3.5733	4.1283	8.1176	4.1439	1.5235	5.5322	8.2713	5.1185	6.0776	0.4062	17.2659	5.5565	4.057	5.4663	1.4806	5.9007	3.7648	1.5464	2.6977	5.9865	4.4274	5.693	7.4251	4.3834	4.4537	11.9282	0.5109	7.7945	8.2907	6.7634	2.5726	3.8844	2.4659	3.3426	6.5625	5.755	2.787	4.356	4.3884	4.4848	10.8313	6.7964	14.1026	6.3185	20.4204	6.879
FNDC4	1.7863	6.1814	40.1958	9.9091	55.0674	41.5498	15.0278	22.503	30.3234	65.4104	54.9643	31.5791	5.0902	10.1742	25.5532	26.2474	11.2228	5.8895	26.2219	76.1684	117.7865	9.0084	44.8911	45.8836	36.3477	182.9917	43.2384	21.5435	27.9363	6.0837	34.8368	28.5871	2.8591	26.7277	32.8223	47.4497	41.5471	19.7482	43.5134	16.3939	27.3938	60.0851	37.5858	9.1987	29.8224	34.7685	17.3505	25.9316	38.9578
CYP2C9	0.877	0.0145	2.7244	0.1314	6.5036	7.6427	4.2763	14.8225	1.357	2.3455	1.2377	25.6544	0.1578	1.3817	8.3067	3.877	1.8915	0.5842	0.4111	6.544	0.6322	0.2681	2.8975	4.0295	9.9564	7.9378	2.7857	7.2031	2.1936	0.018	0.8708	2.9206	1.8049	1.8104	3.4185	4.549	5.386	3.3982	6.0956	0.8499	10.6084	11.3516	2.2856	0.1923	14.1893	3.5832	0.0484	6.98	0
FTCD	0	0.1242	2.1472	95.0248	0.3309	0.6533	0.2808	1.056	0.3551	0.3321	0.1603	2.1071	669.9259	6.2408	0.5805	0.3032	0.4038	0.4681	0.1859	0.5226	0.6948	0.9338	0.8687	0.509	1.2382	0.4923	1.2095	0.2315	0.423	58.3916	0.4558	0.7309	0.2509	0.0834	0.5408	9.5899	0.2698	0.1083	0.3125	2.2715	0.5954	0.6002	1.2274	152.993	1.621	0.2111	0.2563	0.0325	0.1388
OSCP1	8.1201	35.1399	10.2932	18.5977	7.8227	13.1822	7.1613	5.4764	10.8159	13.4083	5.2681	6.3735	36.5587	5.2202	10.5246	7.0052	9.8379	3.6136	6.25	8.6425	4.6315	3.8015	13.9655	9.3789	6.2723	7.2211	5.244	6.1733	8.1922	42.8711	6.8808	11.0805	11.9395	7.6813	7.5341	10.9771	8.6837	3.8279	4.8195	8.0523	5.6344	10.3382	9.0184	18.6596	12.9469	12.8328	7.0259	7.9148	9.6683
COQ10A	5.2647	4.28	4.2488	27.8953	7.7339	6.4231	5.5787	7.19	8.2342	9.8806	9.409	5.8425	32.8392	6.2273	9.1698	4.1997	4.1122	3.1145	6.4273	5.3857	5.5394	4.1541	9.2752	5.7289	5.7663	5.9171	3.7396	5.2253	7.0765	28.5388	4.5594	8.2896	8.6605	5.2233	6.4716	8.6536	4.2237	4.2946	3.7471	4.5191	4.7428	6.1912	7.4127	30.1146	9.1975	3.5552	4.611	4.9399	5.4185
WNK4	30.7032	23.9745	0.6377	39.7076	0.2947	1.0559	1.5352	0.5357	3.0998	1.1219	2.7637	0.8996	29.5354	2.4876	2.4965	0.2932	0.6599	0.8127	1.0168	0.5611	0.6793	0.9833	0.7724	1.5997	1.8808	1.19	0.4751	0.2455	0.5982	56.8989	0.3819	13.6522	49.479	7.5375	4.2598	2.003	0.212	0.0907	0.0578	0.5908	0.4536	0.1825	0.4544	10.2334	1.6044	0.1568	0.8922	0.5	0.5111
LPCAT2	14.142	7.7805	6.2846	3.2685	12.449	23.0258	13.3463	7.5106	56.3367	33.3003	22.2897	14.3223	4.3923	15.5427	17.407	51.1064	22.1381	4.0355	13.4309	10.1052	32.5863	7.7685	49.0016	16.9476	13.5629	39.8797	30.0999	11.7038	32.6988	0.8352	18.1589	21.1554	4.5383	46.4456	12.8715	13.0272	16.3536	16.9664	17.1671	80.1086	28.7362	16.2043	40.0856	0.8128	18.7988	12.1642	13.0829	35.0568	41.3552
TRAM1	123.3416	260.5596	116.9764	69.2431	131.5218	191.3709	142.0125	107.4677	518.9835	370.1666	398.0261	144.0747	107.1399	226.4644	220.6605	274.9245	123.1766	66.2239	184.2649	167.4519	154.0543	162.5502	309.2607	175.8696	123.6185	226.3426	119.9669	229.0788	242.8731	167.0457	384.132	330.7568	107.8672	406.8432	129.2937	177.9673	161.8729	271.1468	178.1135	175.5722	174.4565	172.7011	234.0321	174.2289	258.8524	185.4129	315.0343	216.6316	247.5547
CLCN1	2.7089	1.3143	3.7303	0.0201	0.3035	0.7004	0.9833	1.0938	2.3819	0.54	0.0687	2.4068	0.0386	0.1862	1.07	0.9335	2.7799	0.3123	0.9303	0.6536	0.5665	0.1213	0.6572	3.1622	2.0821	11.7833	2.6626	0.2461	0.529	0	0.2702	0.4095	0.4124	0.9808	1.3867	0.6729	3.105	0.6138	0.2943	1.0385	0.3972	0.5037	2.6583	0.0392	1.0627	0.5953	0.1184	2.9567	0.6549
TRIM38	11.7775	7.7909	9.6075	2.7952	14.488	16.7783	12.789	10.0212	23.6657	20.3369	13.769	6.4668	1.2712	19.9709	21.9277	9.266	8.4463	4.5542	17.7079	11.9547	11.0412	7.4367	11.0943	7.6408	12.154	10.1672	7.2231	8.8923	13.1702	0.8238	11.2149	12.9143	18.3614	15.2476	9.9231	10.7287	10.2112	8.6389	5.5188	10.1083	11.6056	12.6105	9.6465	2.2233	17.316	11.566	12.9731	15.3871	9.1181
RNASE2	0.2746	0.6554	5.8806	0.5554	7.891	4.9537	7.9044	1.1116	14.8103	21.3619	2.3253	1.1927	0.2668	12.3687	9.9416	4.6286	0.8946	1.0289	13.1305	4.8239	9.5016	5.597	5.085	2.4473	6.191	1.0486	6.5593	2.5373	5.043	0.2033	12.9324	2.0239	0.2481	9.9146	8.7365	5.8024	2.1794	1.9153	6.1076	3.1632	22.9834	7.774	5.3546	0.1806	3.8696	0.8858	7.9161	4.4211	15.1948
BTN3A2	23.7814	5.126	12.4371	6.6437	31.1269	32.2826	20.8402	27.0846	38.1917	47.2866	16.0805	15.3276	4.8004	37.5404	47.3558	25.6322	29.9628	4.7548	23.4106	22.0404	13.9772	19.1192	7.5487	21.4786	21.3105	13.133	14.4475	13.5516	15.6513	2.2762	37.7002	25.9488	15.7707	37.763	18.7423	11.7134	10.9984	15.5127	17.3983	19.2942	25.7213	9.6477	20.6373	4.9404	33.2079	48.2344	39.7987	33.09	33.7948
ESCO2	2.9259	1.0429	0.5827	0.0939	0.7044	2.1855	1.2073	0.6784	0.8399	1.7585	0.9263	0.9564	0.0328	3.0849	0.8781	2.1448	2.1388	0.6074	1.2904	1.3443	1.1833	1.0017	2.4627	0.6411	0.4027	2.4827	0.8497	1.7863	0.9754	0.4876	1.3727	1.2073	1.4267	0.9146	0.734	0.3983	0.8329	1.4442	2.4337	1.9676	1.3904	1.6898	1.1311	0.1083	0.6981	3.2194	3.24	2.8618	2.3221
STEAP1	35.2797	102.0352	18.8911	0.6906	37.3314	39.27	24.2911	45.9349	72.6302	74.0189	54.5623	27.3383	0.6635	38.6921	34.0301	49.292	76.9672	4.366	39.6196	53.2845	57.2681	11.6145	118.1982	40.9465	25.3165	59.8168	28.9605	41.2568	67.8183	2.7495	27.0652	81.2275	56.4242	122.1831	51.5072	25.8622	52.6304	54.753	16.1393	38.0989	62.2478	57.1279	52.1828	24.9334	35.2478	68.4014	96.02	43.1548	98.3027
TREM1	0.0503	0.6308	3.5005	0.2828	16.0532	7.0547	10.2467	3.6891	21.6696	5.9827	11.4843	1.4689	0.0543	6.7607	13.4433	5.4729	2.4783	0.3144	10.51	13.2163	14.0516	5.069	10.8881	3.015	8.2554	5.1476	2.8485	2.8563	5.9051	0.41	5.7416	2.3911	0.2123	6.7294	13.9288	6.6464	5.2323	5.557	4.8728	4.7387	8.6409	21.3181	6.8384	0.0883	2.3858	1.927	2.7468	4.2953	51.216
TOM1L2	28.1002	28.9024	15.9848	83.1906	18.8798	22.7982	47.2479	11.5098	17.291	28.0954	14.2757	20.8596	68.3797	19.4006	30.4607	20.4917	10.574	9.1102	19.1902	24.9844	19.5434	12.9203	30.6777	9.9765	11.2652	29.6525	12.6898	16.1048	18.7689	99.1548	16.3576	25.3397	30.0581	17.3728	12.4141	24.5146	16.6352	11.636	11.5504	38.7384	12.6578	21.1837	15.9315	41.3677	32.1028	9.8627	26.6533	11.7881	19.8226
RIIAD1	0.0434	0.5701	1.2746	15.6951	0.1208	0.1363	0.4919	0.8115	0.2304	0.4243	0.0334	0.5224	5.851	1.0688	1.026	0.5789	1.0377	0.5208	0.1357	0.0636	0.9393	0.5489	1.5777	0.1858	0.5022	0.1659	0.7064	0.3591	1.3895	25.534	0.6161	0.2988	0.1047	0.0914	0.9871	2.8601	0.2955	0.1317	0.161	1.744	0.3688	0.9046	0.7856	13.3429	1.0065	0.8967	0.4318	0.0237	0.9556
BATF	3.1959	2.0974	41.9923	9.4798	38.215	52.3031	53.4851	153.383	115.3317	26.756	33.5404	80.578	2.9666	65.4864	30.5798	66.2274	22.384	119.8183	47.0088	38.2063	29.7642	11.7248	37.025	30.0759	86.7678	35.6601	101.3494	8.9106	47.3304	1.7352	29.9199	45.3277	4.3634	76.9983	159.4721	30.9896	90.948	104.6655	42.714	53.9926	16.346	28.4939	37.2091	3.3636	27.8881	50.5804	36.286	57.6149	70.0241
FOXQ1	40.8294	43.9764	90.7248	6.8374	39.396	152.1574	60.8659	123.6863	157.7795	50.1019	190.0961	216.9874	3.8737	31.3903	38.7277	128.034	241.5695	78.5602	70.6145	117.6873	84.004	9.8285	115.3625	159.7144	117.2582	141.1949	64.8175	51.2736	90.277	0.4126	64.5451	107.0758	20.5207	89.543	61.4186	28.6978	88.6231	146.8383	67.6178	37.5611	60.8805	57.2767	111.7479	2.8103	76.4096	197.8207	91.0676	316.4345	136.8626
FER1L6	69.3866	61.5949	0.6609	0.022	1.8779	2.1527	0.9405	1.6788	3.9723	0.5927	1.1571	50.0094	0.0529	0.3816	2.5169	3.9321	0.0355	0.0612	0.674	2.9417	1.2719	11.2418	2.7926	2.5742	3.3527	1.9131	33.4944	4.7909	2.9809	0.0242	11.3927	0.2569	46.7548	28.3363	12.5766	3.9338	57.9039	71.1432	4.6531	0.0538	0	18.1389	4.8939	0.0107	16.8317	11.7201	0.0866	87.9231	3.9428
MPPED1	0	0	0.0404	0.0114	0.0157	0.0266	0.0641	0	0.0225	0.0711	0	0.034	188.4081	0.0071	0.1134	0.0133	0.0738	0.1145	0.0849	0.0249	0	0.0277	0.0242	0.0242	0.0196	0	0.0259	0.0083	0	0.1635	0.0385	0.0334	0	0.0119	0.0096	0.0167	0	0.0103	0	0.0447	0.0206	0	0.0576	0.0112	0.0213	0.0438	0	0.0463	0
JAG1	35.6291	8.6399	50.7148	17.1022	47.9671	69.9805	31.5774	40.9466	101.9525	73.4812	30.8563	61.1264	21.5042	33.7484	60.9538	45.886	16.3774	2.8124	51.995	30.3269	77.3658	22.1863	85.0759	40.3041	35.0025	136.2473	34.9822	42.4813	62.9598	9.0055	51.0489	57.903	17.5993	76.8418	18.6828	37.6588	42.7339	55.2234	69.2742	52.2225	24.9035	30.1132	38.7175	11.3091	58.4182	55.9079	64.7304	78.5899	80.946
MUC5AC	147.2248	91.7731	9.5673	0.1795	0.1523	56.6408	4.2296	264.1057	7.7371	1.5377	65.0272	66.5529	0.0147	0.397	4.0268	29.9072	2.8302	7.2643	0.7295	281.9222	9.268	0.7807	36.9796	124.7191	27.9644	15.988	192.6158	120.5422	32.4234	0	9.2876	1.7371	694.323	108.0542	169.6034	8.6699	260.5865	33.8441	177.0542	2.5211	18.3739	220.285	214.2859	0.0149	165.6083	36.9098	5.2303	337.4178	74.0185
TSPAN6	25.9573	32.586	20.1379	11.328	23.7376	23.3154	13.5544	19.3546	48.4236	49.0826	51.6905	23.4898	1.0868	50.0364	24.7337	28.3285	27.7489	15.1063	23.621	23.912	21.3032	13.4506	71.4637	25.4981	17.9026	24.4109	16.138	27.4401	21.1995	0.6132	29.901	39.5565	22.2781	59.8329	16.7029	23.9892	33.6303	29.2248	21.3417	33.7982	26.0262	27.204	28.3311	5.6485	33.5914	21.877	52.9184	24.2761	39.6941
MPZL3	6.081	1.9103	16.2013	5.8731	10.3072	28.4213	11.6417	18.0539	32.7742	28.7452	39.8945	14.2131	18.9676	18.2181	26.1157	28.8565	17.236	4.6682	13.5589	20.8554	35.1891	5.5242	28.5486	36.3995	16.6865	45.3963	20.5482	16.2948	17.6146	10.1622	11.9141	28.1706	1.6595	39.6208	30.6268	9.318	18.4603	35.2995	17.4197	27.2017	23.1518	14.4568	36.8097	6.9062	24.9802	21.3438	14.2933	36.8712	22.2882
NIM1K	0.2459	0.1304	1.2349	9.7602	0.9875	0.9427	0.5414	0.3232	0.5193	1.2959	1.6612	0.3833	3.0605	1.3101	1.7955	0.4497	0.8602	0.3275	2.2708	0.4998	0.8743	0.8129	1.4202	0.4674	0.6001	0.7301	0.6664	0.4118	1.5211	15.0472	0.6665	0.9127	0.3126	0.5362	0.4345	2.4162	0.1549	0.2816	0.2869	0.953	0.4804	0.6578	0.7256	7.9781	1.3002	0.2467	0.9413	0.3131	0.6738
USP20	18.6562	13.6673	22.7357	67.6615	26.6049	20.5411	35.924	24.7223	28.6117	23.5536	21.5835	17.2244	67.4391	21.3139	31.4948	16.0742	17.921	17.918	24.1287	22.2024	20.8239	11.3854	13.4658	17.163	16.3322	22.1014	19.6827	9.7966	16.5776	58.0526	15.7559	29.7378	22.983	18.7381	21.1568	42.593	26.3992	14.5349	10.5063	22.458	11.3146	23.3251	18.7666	21.3577	26.9856	17.7404	17.4629	19.8344	20.605
MGST1	8.6491	18.8259	28.8828	0.8509	11.0713	43.3266	7.711	17.6977	52.5066	55.5402	17.2637	37.2852	0.1549	30.0753	51.1887	13.5298	16.4828	8.2929	18.8502	8.6935	27.03	7.0892	75.6313	45.4939	25.5899	60.9943	28.9728	30.0757	12.8917	0.0098	21.1901	33.0695	36.1003	15.2657	11.4953	12.9655	50.0246	17.5817	33.8255	134.131	69.7467	6.5452	20.1239	1.5294	41.1374	30.1092	40.7285	7.5117	39.1391
TSPAN8	948.0586	4970.721	678.77	23.3081	261.8798	709.4556	517.7056	974.6388	1064.509	346.3096	425.6516	1100.4113	28.0814	516.0682	405.6847	340.6367	275.6993	17.2104	382.2384	290.5393	18.3472	95.3405	167.3322	580.1639	353.3727	330.4587	165.3051	378.4455	571.1568	1.18	198.5605	785.7608	1275.6955	987.1012	852.2927	202.3055	282.2735	1328.9328	263.8478	75.4551	301.4938	417.0309	589.0438	17.4199	875.9099	756.3391	171.9738	2256.38	471.3341
RSPH9	0.6361	0.4688	2.5523	5.9532	2.7748	1.35	0.7416	1.5147	1.0917	1.4619	1.1234	1.0751	22.6579	0.8427	1.7486	0.9387	1.0158	0.2804	1.0992	1.4242	1.1329	0.2746	1.4924	0.5335	0.822	1.4764	0.9318	0.5277	1.6846	8.2003	1.0403	1.1766	0.9917	0.7083	1.5306	1.6916	1.103	0.8851	0.6011	0.9852	0.7943	1.1445	1.2689	11.1253	1.1249	2.1725	0.4959	1.3069	1.347
VSIG1	40.9709	4.5383	12.6693	0.1061	4.1333	18.885	3.7131	89.7919	2.5046	4.886	5.9565	170.0759	5.5207	4.7475	5.5763	30.9473	8.3169	0.7076	1.2624	16.2225	1.2252	5.1108	72.3323	48.0033	62.7422	20.0976	23.9277	54.3388	59.1694	0.0194	50.0202	6.5726	26.2113	51.9473	60.4995	24.7209	92.2787	181.9535	144.8396	2.8487	0.2068	82.2429	36.2313	0.1725	112.2636	70.2222	0.8865	51.8336	22.2073
DLGAP5	18.5242	10.2486	4.4032	0.4817	5.2481	9.1396	4.1241	7.0859	10.8862	8.5135	9.1821	6.097	0.1602	18.1788	4.5022	8.3169	7.0433	1.2769	5.0333	7.6844	23.4885	4.795	16.1095	4.8594	4.2578	23.4723	5.3356	7.4045	7.9778	1.282	5.8478	3.9161	14.5353	11.5028	6.5578	0.9184	6.201	7.5508	17.0307	30.5549	11.2346	4.1317	4.3804	0.2531	2.5303	13.0316	27.9207	19.424	15.977
UCK1	33.4444	24.349	34.676	58.675	37.9659	23.3993	40.0789	38.077	43.149	44.1477	37.3135	30.0997	85.4443	26.0829	37.242	32.0518	27.5176	36.1007	31.9313	43.4311	33.1034	18.843	26.9671	18.3555	22.6758	39.2858	22.2568	17.912	35.3039	70.1935	28.6313	37.7508	33.0355	30.3149	35.5728	32.6871	28.9816	21.512	22.6875	35.2997	27.9009	38.7841	32.3503	43.8048	35.9628	37.3527	30.413	38.3133	41.252
EPHB6	16.3189	20.6688	12.457	12.2278	12.1839	10.7458	6.7454	16.1631	201.4589	40.4501	21.5227	16.3747	1.1302	14.5095	8.704	60.7935	5.9975	0.473	8.9698	19.2412	46.2501	11.1549	20.1638	10.0328	15.2285	33.932	11.3126	15.5648	25.7789	1.1271	27.7038	12.7703	46.3861	77.6227	38.8027	8.4476	130.6917	24.2528	14.5895	41.267	26.4823	24.6714	28.6452	1.5387	31.4047	7.0422	19.0571	7.7306	60.8925
UNC13A	0.2916	4.7975	1.3175	39.0117	0.901	0.4435	0.8589	0.1926	0.8476	3.9393	0.2857	1.4702	38.0777	4.7685	6.3298	1.1222	0.2879	0.4966	1.1046	0.1552	2.5453	3.2958	0.9629	0.3339	1.2617	1.0572	2.6136	0.7692	2.209	109.0637	2.2411	2.2836	0.2395	0.4584	0.4568	7.7287	0.1403	0.4019	0.2893	3.6991	0.7985	0.7073	1.678	34.8801	4.6762	0.5358	1.6044	0.4099	0.4241
REEP2	0.1524	0.5636	8.6288	143.3786	7.514	3.8242	36.2088	3.8905	3.4757	6.2933	3.6596	5.8848	70.2799	8.1848	12.7227	2.1502	1.7042	2.2607	1.6	8.6767	9.1736	3.1553	4.7315	2.1727	4.0341	2.366	5.2658	2.386	9.6041	180.614	5.4467	2.5754	0.771	2.2005	3.151	18.8682	1.9694	1.6264	2.4287	10.9723	2.6245	7.8735	5.1327	104.7999	8.5886	2.3788	2.8475	3.6589	6.7246
ANXA5	162.0628	182.9164	420.9109	146.1192	690.4269	663.5987	430.284	269.5412	763.474	723.8547	658.036	380.8265	345.9243	399.7016	457.377	554.4102	243.7872	52.6525	377.9895	543.2921	531.3882	233.525	869.8838	652.9065	513.9736	448.5468	555.6807	522.8512	785.0102	344.6964	593.0627	411.2341	103.0744	536.1792	572.7882	645.1852	430.8265	756.8664	505.9419	560.3504	874.1178	665.6032	674.2312	78.7461	639.4409	742.7146	357.5977	741.5155	729.3041
STAT1	24.7605	22.2045	32.1096	23.3021	74.1257	103.2962	55.6919	61.4521	163.753	92.2956	62.4935	24.3268	40.308	282.825	71.7318	121.5043	53.1535	7.8628	61.8981	41.4819	118.0397	82.4697	41.2072	66.7224	42.4949	40.4012	34.2126	36.7482	58.6713	15.6201	148.4521	38.9975	20.4914	221.5095	76.2831	36.466	57.4075	48.4746	63.1706	58.5712	38.5392	56.4081	82.5928	18.1775	91.5658	166.2269	260.3268	60.4243	95.9704
LGR4	52.2846	62.2402	16.5083	7.6661	18.0967	36.651	30.551	12.9041	51.4873	45.4308	37.5657	21.2567	83.6185	13.5851	25.4587	24.964	13.4041	1.97	19.8061	21.8384	5.8669	28.2439	45.1698	26.3624	13.3718	60.1911	31.0225	42.4928	26.2453	17.5986	28.4124	25.6355	48.9785	84.4431	29.9419	11.0839	28.0256	39.7477	30.2162	19.3935	21.0768	26.4332	31.2736	10.0178	46.2968	48.2805	34.7201	70.9486	39.066
TCAP	0.9268	0.7373	6.044	27.2137	2.1	12.2765	1.3606	3.2707	1.3202	1.7961	4.6771	1.6514	4.4683	2.1473	2.644	1.7761	5.3675	5.2472	3.8619	2.1104	1.158	0.6716	1.2468	1.5418	1.9644	3.5389	0.471	1.1518	2.8062	15.4773	0.6427	3.8454	3.1015	0.1444	1.6966	3.441	2.6854	0.9368	1.336	0.61	3.0603	1.3403	1.0476	25.7406	1.3544	0.6643	1.2284	0.2248	2.4714
MYORG	28.2304	32.2771	18.0362	4.7759	7.3344	19.7477	35.7589	13.3406	21.3938	29.5269	15.7231	69.3766	11.3211	7.1113	17.6857	24.8723	13.5958	7.0666	36.1332	12.2673	9.1921	10.82	16.8075	26.2267	14.9272	19.8099	52.8756	22.4309	16.5507	3.247	24.2483	20.5231	5.5419	26.3055	18.9476	12.9753	19.9586	17.2234	20.4251	20.1463	15.7169	25.577	24.3533	3.2681	46.6253	33.8314	19.6731	61.5174	29.7477
EHD2	12.1132	22.0187	101.029	42.8065	208.5197	143.695	237.6849	172.5724	147.6726	121.7042	122.6649	132.784	29.7633	40.8106	123.6126	108.9946	93.7085	17.8643	110.8984	242.9381	260.8591	37.5833	362.0965	195.1794	133.517	252.7672	181.0867	121.4402	104.756	11.9006	92.0473	120.6994	14.1125	144.165	222.3298	163.6545	206.7617	138.9731	122.3434	160.2584	168.9987	195.5705	134.3358	28.742	144.2999	103.8588	70.0289	229.8022	202.4986
SNAP23	6.0309	5.1705	4.1401	2.3233	6.0444	10.838	6.6482	2.9352	9.8428	11.3498	4.9416	5.6778	3.7416	8.8629	8.6229	6.7543	5.0263	1.8102	7.972	9.0015	5.8451	4.0973	8.422	7.4672	3.9257	4.8379	5.1341	5.915	9.9073	0.9005	8.0899	7.9516	5.1591	14.4841	5.3361	6.0432	3.3901	7.0489	4.9366	4.4701	4.4978	5.9257	7.5332	1.7224	8.0408	8.5658	5.9221	8.8415	7.9847
BLNK	17.7232	10.5169	11.547	0.7972	5.8958	7.1695	8.642	9.5842	9.5304	10.9154	3.4446	17.5447	2.8565	8.7643	8.3953	4.5354	6.2561	4.6703	9.799	5.8251	1.1889	4.9771	2.3447	6.7564	9.2474	3.4172	8.0325	5.7744	3.5975	0.2485	9.0857	5.1667	13.3998	8.2571	8.4889	3.8951	9.9655	12.1735	3.663	1.6831	5.7766	6.7602	4.8142	0.7464	27.5841	12.9901	5.56	12.4022	2.4078
EDNRA	1.6329	2.032	18.0387	7.108	101.6268	59.5696	20.2753	22.8219	74.7524	54.0637	30.2933	8.0272	5.2875	13.4835	34.8101	27.6871	7.5612	0.5768	36.2025	64.0945	48.6492	22.013	66.8363	10.7434	15.9252	46.8215	14.961	17.2655	61.6312	1.3126	46.8406	43.8738	2.0655	55.0948	29.6189	69.8527	14.123	23.8383	16.3428	13.4965	14.3879	66.2038	28.5698	4.3885	24.9234	18.2537	14.9482	43.2458	76.9151
GGT1	0.1356	0.0404	0.6452	0.5636	0.6493	0.4608	0.2559	0.3799	0.5894	2.7115	0.1566	0.4681	0.0439	0.2639	1.3344	0.6909	0.4294	0.0169	0.3672	0.4796	0.0977	0.304	0.4023	0.6605	1.6067	0.6903	1.4814	1.011	0.7764	0.0502	1.7308	2.1983	0.0272	0.2851	0.154	0.8661	0.9223	0.8223	1.2425	0.1487	2.3983	2.6029	1.507	0.0892	6.8495	1.5598	1.3477	0.1357	0.9792
PLEKHA7	14.0482	8.935	9.2278	2.2584	9.0402	17.0073	14.83	12.8257	61.9711	20.3684	17.5384	16.8662	5.7445	11.3907	16.962	36.3718	11.0157	2.2943	9.3885	11.7916	29.4681	7.1288	31.6189	18.0729	15.7522	22.1097	34.1412	10.0592	18.6925	14.5546	11.7825	33.5648	15.7685	27.9421	26.8794	10.1953	26.1681	22.5615	16.8686	18.8078	36.8162	16.5969	21.1779	3.9569	19.9312	16.1268	30.6676	21.5848	26.697
TNFSF9	1.9966	2.7795	13.5799	0.2447	18.3947	62.541	5.4814	20.9112	25.2213	4.0944	2.3287	3.4767	0.3135	5.1725	4.4428	10.9091	1.084	22.6678	10.0968	28.5181	16.6423	1.4551	6.5927	1.2509	6.5751	31.9573	1.1069	1.5888	4.1575	0.1344	2.7806	19.6789	0.2187	20.0622	13.2331	6.3027	8.9174	20.9518	1.5699	1.7522	6.0911	7.8354	11.4552	0.2388	2.6903	14.9485	5.8135	5.1179	11.8177
CHI3L1	0.1764	2.052	19.7011	0.7134	40.7912	12.0811	43.6386	12.174	27.1988	58.0194	12.0386	19.2691	0.514	223.7245	27.5792	14.2882	16.7586	1.8283	619.8537	10.7795	13.07	30.4246	25.1233	17.0596	19.321	11.5239	27.5037	40.4706	4.0401	0.3265	32.5078	52.2849	2.5675	41.2992	55.5453	13.1738	45.3604	31.2708	28.7311	12.8673	11.321	87.2934	13.524	13.5356	7.0512	10.0508	52.2269	11.9519	18.2449
FBLL1	4.4598	0.3991	15.6227	87.2407	3.0316	1.1659	2.5253	1.435	1.2158	3.0596	2.5176	5.0164	119.7193	2.8519	5.9926	0.9324	2.26	11.8637	1.115	0.8705	2.8933	1.2423	1.7999	15.315	3.0078	2.2706	2.0021	0.1807	3.8749	65.5437	1.0122	3.2138	1.5223	0.8859	1.6891	9.4965	1.0113	1.4426	4.8677	4.7458	3.5163	4.789	3.3188	122.4303	3.2586	1.4865	2.6599	0.3245	0.3964
IL7	4.3135	0.5217	3.9065	2.79	1.756	4.7088	2.0354	2.5592	9.225	5.5917	16.8267	2.4732	3.7561	7.0619	3.6667	5.3237	2.6268	0.0437	3.6797	3.8824	1.4118	1.8296	3.5702	3.8856	1.9543	3.0789	2.4736	1.9984	2.4862	1.5321	4.3657	3.9809	2.7211	15.8962	2.7486	1.9477	9.6818	4.3659	2.5388	1.247	1.7676	2.7882	3.278	1.1119	4.8918	8.4796	3.5537	6.0919	2.623
ARHGEF33	0.1258	0.9437	0.2709	0.4362	0.2499	0.2256	0.458	0.3022	0.3417	0.7148	0.1522	0.1561	0.7683	0.3748	0.6184	0.3523	0.6441	0.1616	0.337	0.2894	0.1866	0.1685	0.3584	0.2179	0.1455	0.755	0.1918	0.3584	0.4046	0.7319	0.2346	0.4769	0.4547	0.2268	0.1327	0.7949	0.3057	0.2398	0.0999	0.1656	0.1635	0.4562	0.2438	0.1419	0.5966	0.3363	0.1429	0.3237	0.1917
SLC8B1	7.9754	11.0679	27.3293	10.566	30.0447	22.3167	27.4047	37.4778	30.3103	26.445	35.6332	32.3257	4.6447	25.6279	28.3832	13.8445	20.7231	12.1056	28.4303	28.0003	24.9291	13.7008	16.2913	15.1105	19.3699	35.0263	15.552	11.7277	25.0244	8.0028	19.7417	33.2145	16.0485	21.9346	33.5419	19.1069	28.6339	20.1272	13.5364	14.3835	15.8751	28.7461	26.0712	8.0037	22.0652	11.2134	30.3847	35.3942	19.9429
GLI2	0.1921	0.6036	3.5852	2.2532	8.0123	12.8958	6.6106	4.0911	13.7561	11.1855	3.5981	3.4055	0.1493	4.5021	10.1005	11.0029	9.6852	1.209	6.7874	7.7419	4.9071	3.1477	6.0467	2.5015	2.9388	5.9491	4.8224	4.0914	18.3428	0.1422	6.1251	9.6139	0.6711	7.7206	3.6884	8.1551	3.9927	6.5082	4.114	7.3922	2.6017	11.4839	6.3763	0.2359	4.804	8.3106	2.8853	6.115	11.798
FAM174A	27.9626	40.3288	40.4556	116.5186	46.6009	38.6815	38.2332	22.5329	40.1662	32.7702	26.836	20.4006	81.3722	27.4553	32.5624	42.4621	19.406	10.1191	27.5695	32.6068	41.3923	17.3221	60.9472	28.2028	18.6248	32.6945	26.6687	30.266	26.9557	245.2816	30.857	46.5175	37.9747	30.6654	28.9781	48.8307	46.1819	32.4486	21.0389	36.3281	28.9769	40.9805	47.0801	173.4103	49.7336	54.5901	41.7782	53.5116	43.7899
IRF2BP1	63.3578	66.9431	57.8933	113.0925	37.3564	31.2713	39.7268	45.8704	44.4442	25.0408	49.7332	55.3168	187.5734	24.8935	26.5248	30.7377	38.8903	41.775	40.1371	55.2823	32.0257	12.8815	48.4021	32.9875	31.8888	32.723	34.3404	19.4466	31.1999	99.3337	20.9626	40.7138	76.985	21.3333	46.0343	45.4726	46.09	30.2385	34.4669	25.3456	31.1377	38.7441	41.1888	58.9982	40.9259	42.5588	40.4864	43.264	26.9706
PLEKHB1	161.3464	66.9816	32.886	103.8527	7.672	35.2706	37.2773	9.2979	19.7295	22.9577	62.5565	13.8997	85.2955	11.2328	22.877	11.9089	31.5981	40.0049	26.5175	19.1273	10.4704	9.3946	25.4628	24.1033	37.1868	8.7235	44.3853	21.5966	13.1539	24.2889	29.7574	43.6989	72.8388	7.4181	27.3587	20.3058	3.7036	13.4425	38.5798	6.147	30.9932	19.3284	27.2517	23.9788	25.9932	15.7079	13.2805	9.9636	24.8096
TUBA1C	85.0986	101.0145	31.8984	4.9378	27.9191	48.0115	26.9377	23.7194	75.572	47.9112	36.6154	47.4738	11.3701	35.2213	21.9179	34.1572	24.777	2.5779	39.5243	44.7405	66.3918	15.5078	61.5083	55.0207	28.0989	37.8837	23.6544	28.0748	41.2074	3.8618	34.6074	44.1017	87.3837	52.1273	59.5678	27.5284	48.2915	37.3685	50.5861	41.1409	43.8704	30.4349	42.8024	2.7886	33.07	32.217	80.4566	61.0142	74.3836
TAP2	5.5783	6.342	13.3957	6.3094	17.5087	28.7295	12.5323	17.8424	32.729	18.9941	20.3971	8.5625	15.7851	65.4815	15.6992	76.6151	9.4984	7.6284	27.1569	16.1161	24.6223	10.6305	7.096	14.041	15.6304	23.2524	14.4189	10.5119	11.5658	4.9101	21.9973	17.9674	5.4041	32.665	13.9352	10.9796	19.9925	15.0643	32.0316	22.3875	16.5586	10.3261	16.9724	6.3806	15.1874	17.1134	44.9654	10.4776	19.8128
SMAGP	45.3416	52.9178	41.2768	3.3507	7.9659	44.615	15.4033	60.9664	76.2209	26.1298	25.6962	53.5869	5.5655	11.9153	15.2643	26.6216	21.6582	30.6116	13.6088	23.6109	21.8848	4.1697	16.8084	39.5269	25.9137	17.4681	26.0741	14.8297	36.9654	4.5108	18.1031	74.1749	51.5132	34.2821	42.4822	14.4332	48.4622	50.6801	18.523	23.1328	21.5284	12.7922	35.1228	2.8053	28.7982	19.7966	45.8142	54.7922	34.31
SLC15A3	5.7411	3.081	32.3077	6.8294	44.108	22.4661	36.436	27.4013	31.1941	23.4283	14.182	16.3493	3.2263	35.6865	27.5471	16.6815	10.3491	2.0258	29.8273	23.5784	27.7866	17.6078	8.3291	13.871	25.2417	8.4478	14.7352	5.4509	12.3083	1.4506	33.9794	13.4324	4.3273	28.1312	45.3258	18.673	10.1942	16.0922	14.0094	4.9786	16.516	28.4864	24.4819	3.0771	17.6259	19.5078	38.146	16.8098	40.6831
KCNH5	0	0	0.0064	0.2815	0	0	0.0985	0	0	0.0112	0	0	0	0.0301	0.0289	0	0	0.018	0	0.0059	0.0139	0.0065	0	0	0.0139	0.0818	0.0041	0.0078	0	0.1129	0.0228	0	0	0	0	0.0473	0	0.0097	0	0.0159	0.0049	0.0052	0.0091	0	0	0	0	0	0
ADAM8	5.8531	2.3652	89.7833	6.0587	68.0881	65.2452	33.1624	107.3099	63.2555	14.9729	90.657	67.0832	23.7249	78.2076	29.1079	44.926	36.7715	21.7584	57.5484	98.5183	172.7345	19.7728	71.6499	55.8757	84.947	46.0723	85.0932	24.043	34.9684	1.214	24.2364	35.8561	27.8925	30.2077	163.832	13.5852	253.467	46.5629	9.5788	35.398	39.967	42.6569	132.441	6.9903	19.4075	110.8803	54.2751	59.5932	92.0567
CABP4	5.7975	0.78	3.0955	0.3449	2.3533	6.5084	1.484	4.6841	10.4357	3.8332	7.8464	5.5701	0.2086	1.9437	3.4343	7.7532	5.9148	1.1357	1.8592	8.6946	6.8995	0.7877	9.5533	5.2408	5.016	11.1889	5.8927	1.7966	5.8137	0.1543	1.1825	5.8831	3.6861	6.0699	4.1008	2.0481	3.4583	2.6198	3.8041	4.2026	6.4806	4.1181	7.9988	0.3739	3.5952	4.3511	1.4815	2.0989	3.827
RUNX1	11.883	12.9259	22.3031	6.0937	55.7154	53.3001	25.8074	23.0268	46.3769	52.0405	27.1344	25.9918	1.5663	22.1366	45.208	36.7554	38.3179	11.0732	27.4792	42.0935	37.6288	16.1412	47.2387	14.7669	19.9028	47.2235	21.7432	16.8978	45.5828	0.6345	34.3886	40.5325	11.4248	48.0878	27.9446	39.3766	33.3721	29.6741	19.1574	24.4551	23.1642	54.5791	32.3067	1.3403	29.9075	32.4568	23.7837	45.0699	63.3406
ITGA6	148.2605	182.8634	74.9142	25.4068	50.257	193.7119	87.6105	82.3565	194.5777	132.4225	103.0374	80.1543	115.4523	53.5361	84.0319	256.7843	95.3118	55.1778	134.2449	95.7802	211.7725	57.0366	325.1577	161.2974	42.0215	286.5895	166.9728	108.081	151.2001	7.3302	102.9556	88.3578	100.9923	199.283	120.9476	54.7464	342.2674	213.2164	151.6623	256.2621	66.6136	95.9296	227.4593	12.1723	89.854	327.3543	196.1178	216.428	215.6008
S100A10	1253.1381	2129.3734	3092.7049	233.1941	1114.6767	2591.0069	879.4101	2994.3226	3375.7702	1178.5062	1800.0376	2036.4062	67.6929	686.4688	603.2688	3112.9422	1411.79	566.5666	1432.1743	1893.1807	5547.1151	284.5986	4521.2895	3498.9048	1733.7867	2017.2125	4539.865	998.1908	2723.6622	196.7249	920.5888	1637.1762	951.3592	2048.9768	2013.2188	1076.4011	1527.9837	2481.0859	2195.2484	5271.383	2261.1742	1158.5671	2545.6316	123.8247	998.5798	2121.9135	1163.7538	1418.5913	1797.0846
GGT6	6.3488	11.6248	33.0401	5.0601	9.9725	14.472	15.2593	16.1071	19.4526	49.53	13.9154	50.1121	0.0203	12.8734	27.3984	28.6127	23.4331	14.3891	4.6719	20.991	2.8947	18.1414	18.2424	27.9382	33.5363	10.3098	13.7962	21.4904	6.3732	0.0463	27.4339	68.042	31.2152	10.7215	31.9105	14.9992	43.685	24.9993	28.4997	5.1259	25.189	28.6777	19.5143	2.7978	67.3985	67.1042	18.6735	48.6611	3.9197
PARD6B	8.6634	4.1879	10.6829	3.0978	4.2595	12.2668	7.1813	7.7712	23.0441	9.7207	12.8675	8.662	3.2763	6.7425	7.5228	11.931	9.1099	2.0849	3.4123	15.5825	36.7949	2.4918	8.6471	18.2589	5.5929	22.8581	6.6417	6.1812	11.2881	4.4166	9.7235	9.3832	3.517	24.7817	8.2748	2.7138	28.6784	16.6191	4.3626	6.0354	8.9999	7.9701	10.4004	2.9395	10.1914	14.9851	8.8421	18.1758	3.6957
TMC7	23.2684	10.6708	10.3469	0.5674	3.0231	16.2828	7.7279	9.522	20.8281	3.2173	14.5508	10.6502	0.4202	1.9817	3.3496	12.4679	6.2167	0.9197	6.8827	12.1538	7.7051	2.4374	23.3528	17.0514	4.4193	11.0026	12.048	3.5899	5.0898	0.4414	2.6464	7.2196	13.6671	22.0653	7.1325	2.2919	11.8287	17.9827	11.5805	14.6463	10.326	6.5615	11.4562	0.6228	5.974	13.4157	17.3949	8.488	10.8244
MYT1	0.2449	0	0.5027	17.8583	0.227	0.0226	0.1631	0.1166	0.2611	0.814	0.0111	0.4428	14.5156	1.2976	1.7457	0.2936	0.1095	0.3346	0.081	0.1371	0.5732	0.6283	0.1949	0.154	0.2831	0.2567	0.549	0.063	1.0069	38.9482	0.3841	0.0566	0.0434	0.2222	0.1146	2.0102	0.7513	0.0087	0.1157	0.6353	0.1922	0.2531	0.7327	13.0854	0.83	0.3252	0.3055	0.0629	0.1633
KANK4	0.029	1.1426	4.7063	0.0489	24.3146	19.4579	1.424	4.626	20.0747	8.6543	7.2371	0.6107	0.4228	1.2767	3.7028	8.8603	1.1422	0.0217	7.3271	6.6263	14.3319	6.5587	22.412	0.2896	4.4869	20.8481	1.5779	2.4412	29.0325	0.0107	3.0705	11.4482	0.166	5.3093	12.2151	12.7042	5.6256	0.5543	5.62	16.8839	1.1615	9.9611	4.0671	0.3054	2.8077	3.2945	3.2208	1.6152	17.3516
ZNF446	3.3174	2.5483	3.108	9.5747	3.3249	3.2523	2.9742	3.2668	3.9046	3.1101	2.9687	3.5882	9.0235	2.8967	3.0664	2.747	4.2666	2.5014	3.1491	2.3522	4.1968	1.1917	5.5671	4.2425	2.9365	4.1432	3.0031	1.7645	2.997	9.1799	1.9999	3.5452	3.1847	3.7211	2.6739	3.0973	4.6545	1.9868	2.7413	2.9752	2.1126	3.7782	3.1171	3.7097	3.7268	3.9726	3.3114	3.3494	2.5157
NAT14	12.4387	9.2691	47.9007	149.5571	43.4802	36.2799	28.5219	63.9609	29.5473	21.9216	48.1065	30.2747	155.8047	16.6874	16.0326	33.1703	27.9633	77.1851	15.5179	51.7366	50.8593	6.0886	78.8401	22.8288	30.9271	45.1426	28.0023	11.2234	33.7946	168.1336	15.8158	24.1024	5.356	19.2614	32.7784	29.7999	36.984	20.0562	29.8438	38.3393	34.0532	37.5486	18.4364	86.4204	20.7111	44.5686	32.2101	23.9091	32.1699
CCL28	0.6993	1.5254	19.0821	3.2262	3.9904	18.1671	3.6915	17.2013	18.9822	24.9723	11.0855	11.4183	5.3636	8.1656	59.7316	9.4736	16.6579	6.0422	5.7775	20.9525	9.8671	4.0352	20.2634	12.4791	18.7207	15.047	31.1733	36.2481	6.6279	0.0162	19.4537	4.4879	3.3038	26.9472	27.7713	9.2346	13.8495	21.271	9.6394	9.3494	22.0265	26.4514	13.3016	1.5237	92.9533	32.0004	14.0901	24.8175	39.2021
RAB7B	0.9387	2.1442	18.2513	4.5021	17.7755	11.2328	6.5556	11.9423	10.5048	21.1442	2.9317	8.0465	0.9553	14.1829	14.6678	22.9184	36.2156	2.3112	10.2928	50.1953	6.4263	4.9745	5.654	5.048	7.2403	3.8916	66.4481	9.3517	15.1254	0.6354	11.0937	20.8207	5.1374	7.1073	10.7877	13.6008	12.5282	14.3466	9.8425	7.1321	11.37	16.1801	25.2842	3.7931	19.4175	35.5384	10.7351	8.1675	9.8875
WRAP53	8.9007	7.3163	7.1827	13.4156	6.449	6.4931	4.7135	5.7366	5.0687	9.0976	5.2958	5.376	15.7825	6.1353	6.1474	4.9058	5.5606	19.7173	7.2395	6.0026	7.9345	2.4954	7.5986	5.6113	5.5384	9.5477	4.079	4.319	6.1476	15.9135	5.3589	9.5102	10.1491	6.0219	5.0786	5.4814	3.7457	4.3963	5.715	6.6133	7.7318	6.956	4.7999	9.0123	7.6678	4.9019	5.293	4.5393	7.4365
CCNYL1	7.0989	10.7765	5.5804	5.2388	9.52	13.3097	12.1304	7.7039	22.543	17.9937	12.9988	8.715	6.5697	14.8466	13.8805	8.9077	7.5604	1.5738	14.637	8.3472	12.2449	8.6042	12.9239	15.0934	8.875	15.9055	9.2222	12.3994	16.4729	2.2236	13.8115	12.3006	5.3893	20.0983	10.1659	10.9396	16.7163	9.7189	11.7559	12.5941	5.974	9.4584	11.8823	5.1117	15.1398	12.289	9.4086	11.0953	17.4179
DNAJC6	0.4547	0.9155	0.9804	9.3771	0.5005	0.7577	1.5152	0.1504	1.074	3.8956	1.389	0.674	71.5779	3.2886	4.7351	0.9802	2.3683	0.3726	1.3143	0.5096	2.7161	2.9538	2.6714	0.7698	0.6899	0.9765	1.0614	0.9466	1.2962	31.1476	2.6845	0.7819	1.2923	3.3468	0.6215	5.2223	0.3544	0.2671	0.5267	1.9639	0.7066	0.9709	1.4374	22.3648	3.1767	0.7791	1.7042	0.7366	1.1271
SLC6A13	0.0233	0.1251	0.2402	0.5969	0.1296	0.1462	0.2419	0.0145	0.0721	0.1951	0.1973	0.0778	0.3923	0.1458	0.2034	0.0731	0.4554	0.1222	0.4223	0	0.0202	0.095	0.0332	0.0166	0.0673	0.1186	0.0118	0.136	0.0828	0.7418	0	0.0916	0.0281	0.0163	0.0529	0.1374	0.0528	0.0141	0	0.1687	0.0141	0.0303	0.0658	5.2722	0.2189	0.0601	0.2316	0.0381	0.1243
FUT4	21.6353	15.3419	10.4561	2.7939	7.9099	21.7289	9.8856	11.4819	11.3025	15.3902	8.1264	10.7605	3.7723	19.4202	8.8478	14.5948	11.6582	1.5772	7.5874	7.4997	3.3732	5.8196	10.4003	14.2497	8.7338	11.048	17.9357	8.982	17.224	1.5583	14.4975	20.218	15.6266	14.5383	9.7421	7.0875	7.1591	16.2483	17.2272	4.457	6.3331	9.1743	11.0475	2.2753	11.0667	18.3884	9.1906	21.3084	9.4958
DCXR	85.0227	57.1933	55.7077	124.3887	58.7667	46.216	42.0558	97.6726	32.8409	34.614	71.4437	52.1705	81.7076	28.5684	29.2869	39.1428	91.0111	397.4361	42.4543	71.0103	48.8329	18.8946	50.5485	63.8042	54.3796	44.3308	31.5781	33.8245	45.5043	79.6205	29.1357	53.4586	67.5978	51.6383	78.4313	70.114	24.278	61.0095	69.17	52.3621	71.9225	53.9277	44.3066	130.0231	42.704	65.0311	46.0226	32.7905	71.5871
CAPN5	139.7442	66.3926	58.3877	6.6244	30.7299	79.974	60.308	134.3165	116.8442	60.5984	59.956	139.0456	2.0239	25.2331	56.9945	85.4327	133.1695	41.8131	37.2234	65.0834	26.0431	9.8694	60.0024	114.2832	88.9661	108.6251	141.0645	45.8119	68.5928	3.4706	60.5708	126.5413	77.1303	231.5092	134.6746	42.6177	134.129	123.8697	43.0331	48.9973	27.365	96.4367	145.2795	4.9484	87.6705	204.5858	21.5528	181.1975	54.5862
CTSB	191.2393	138.7468	346.9863	118.7496	543.7199	368.5166	533.8242	295.2061	493.9879	453.249	499.1385	319.2928	66.8782	649.6216	405.8942	270.1428	221.6318	228.2433	501.1716	584.0478	311.5302	261.1817	374.8378	248.7928	307.7635	411.036	378.8401	188.2259	430.1837	168.0299	448.3867	568.9036	68.5474	598.8412	661.0009	399.9627	460.1095	381.3191	331.977	232.6369	352.1355	663.2387	319.3947	327.1617	253.589	295.946	389.5699	393.8547	1325.3222
EFNA4	37.9081	28.8578	83.1488	2.1208	29.3793	63.5335	22.4893	112.9926	59.4175	19.8628	44.5589	50.9747	1.0696	25.5835	15.2257	59.2517	71.4818	137.3718	38.5884	50.4838	39.3897	7.021	36.9685	24.1665	30.4149	39.8402	60.3539	12.6596	31.6811	0.4658	19.2775	39.1056	38.0881	57.2312	44.8591	23.4196	66.8763	46.2672	19.7271	52.1816	41.6406	36.1349	52.718	1.7072	16.5991	75.0387	16.5215	70.992	46.0339
KCNQ4	0.5383	1.3782	3.2551	1.3305	3.1391	2.5681	16.9324	3.4638	2.9049	5.1322	8.8912	10.6548	0.1598	0.449	2.5337	2.6022	7.1234	2.4368	3.112	1.0834	1.3968	1.2159	2.2841	2.1106	5.5617	5.9945	6.417	4.2863	1.6209	0.0664	2.1887	2.6005	2.9315	3.6477	2.5737	2.2041	3.0005	1.673	1.4133	9.5068	5.9032	6.9328	5.6153	0.4573	6.124	1.6494	3.6561	5.7771	1.1662
SPDEF	417.0817	385.2661	46.2911	1.5669	9.0967	99.4919	21.1064	118.3383	50.4156	21.0445	648.929	72.8559	0.1004	10.7057	20.9004	72.5619	64.0796	22.177	51.815	197.0758	47.3144	3.074	36.8594	53.321	19.9448	109.655	40.2405	45.6645	48.8946	0.3442	18.8732	73.037	815.8789	68.0386	81.1345	35.3804	130.9996	41.3806	41.0367	10.8453	65.5326	21.4455	53.0423	1.1891	27.5929	122.8856	13.0409	176.3736	51.0299
HMGA2	1.3383	0.8806	0.2653	0.0088	1.5141	1.0805	0.2786	1.9201	18.6004	16.1283	5.4286	0.2455	0.0042	0.1696	0.1179	1.548	0.374	0.5161	0.2173	1.4212	10.373	0.615	5.7326	1.6556	0.1213	6.4208	0.12	0.5423	5.6348	0.0049	1.0347	0.2901	0.1976	5.7165	5.1617	0.4513	6.6046	0.8753	4.1785	2.4483	13.352	0.2135	0.8602	0.0173	0.1438	0.1016	11.1071	0.8771	16.2948
GABBR2	0.8213	2.3134	0.1388	0.1452	0.0749	0.0845	0.0381	0.0168	0.3928	0.1503	0.0725	0.027	4.2026	0.2639	0.1867	0.5911	0.0877	0.2926	0.0841	0.0985	0.0116	0.0494	0.1247	0.144	0.0467	0.1542	0.0274	0.0786	0.0479	0.8174	0.1451	1.0319	13.8754	0.0944	0.0688	0.0926	0.2137	0.0735	0.0333	0.3899	0.0245	0.0964	0.1294	0.1151	0.4216	1.5633	0.0446	0.0367	0.2693
IRAG2	0.2692	0.2677	3.4993	1.6838	3.8124	4.6216	2.089	4.6104	8.1257	10.5491	0.6562	3.2879	1.356	9.6866	7.2577	6.9294	2.5823	0.1009	10.6474	1.7077	3.8423	5.2736	2.0984	1.8233	10.8243	1.5609	3.2152	5.6367	4.5539	1.7274	7.4931	2.8071	0.2162	3.0721	2.7699	8.7896	20.9586	6.7213	3.8254	1.5259	4.2904	2.2873	2.9078	1.8594	12.3828	7.7379	7.2549	4.7831	3.9184
ADAMTSL4	0.6455	0.6969	2.243	1.5335	17.1107	12.3199	15.9847	7.8488	21.3689	10.5944	6.2945	1.787	1.7718	14.3263	22.6283	7.0369	7.4354	0.5989	9.943	8.5273	60.2138	5.1501	12.7199	11.8564	6.7525	18.8193	6.4833	11.7349	4.2065	0.6031	5.3982	21.4017	0.861	8.8033	10.1377	8.8063	21.4689	5.3506	7.3022	6.3939	10.0674	11.9531	6.2111	0.5864	11.3683	2.0029	5.6631	4.5799	20.1342
TPBG	20.5331	24.0098	30.3632	5.3033	58.8099	63.258	23.398	34.0459	38.731	44.0654	83.7093	15.6935	0.7541	28.3545	32.2444	43.9497	25.2418	7.1716	30.5314	62.7963	72.7892	13.2901	96.8239	54.3438	28.7132	57.7988	41.6828	28.63	39.132	1.8714	26.0077	41.1356	93.2996	30.9398	49.6611	38.3769	59.3105	37.5826	28.7047	25.8343	29.9353	43.156	41.7008	4.0351	35.5726	32.1716	26.7621	32.7185	49.5282
TTC36	0.196	0	0.0777	2.3118	0.4541	2.6127	0.3699	0.183	0.5198	0.4785	0.3017	0.3273	5.4569	0.1634	0.6038	0.2304	0.3192	0.1468	0	0.2151	0.4238	0.1598	0.1396	0.2794	0.1133	0.1247	0.1992	0.1429	0.3482	1.9586	0.1112	0.2888	0.2361	0.6182	0.3896	0.2889	0.1111	0	0.1816	0.0645	0.1783	0.6376	0.2215	1.3534	0.3682	0.1896	0.4545	0.1604	0
HS3ST1	27.5239	65.3448	25.9954	2.0348	12.7318	13.3484	5.4711	30.9111	30.1833	6.1318	12.9173	22.2204	0.4047	11.6006	12.181	49.2426	7.0966	1.4945	6.1001	17.4107	69.1016	3.1599	28.7977	17.8975	11.3372	68.7607	35.1928	17.3034	11.6418	0.2756	10.7054	37.7477	21.2003	32.7933	64.4574	11.2903	84.2105	50.586	6.7361	9.0146	16.8701	21.46	39.123	1.0058	26.9974	79.5239	20.2397	17.1544	72.2784
RAB3A	3.9854	1.2219	7.6389	28.6211	7.7476	5.0359	6.791	5.2396	5.8727	6.1016	2.9401	4.1794	87.6829	5.1709	7.4187	4.6866	2.795	6.5949	3.6673	6.3607	9.7197	2.0307	3.7057	3.0387	4.6396	6.2702	4.6135	3.8762	4.1316	67.7837	2.9208	5.8744	0.6335	7.7998	4.7798	8.7038	3.9537	4.0956	2.428	9.5458	3.5249	5.4755	7.696	44.457	6.3093	9.8198	2.2742	6.0719	6.5315
PRSS1	9.9071	19.4303	2170.5594	37.1241	1102.4784	30.5017	0.5968	20.7078	2040.7924	1774.5721	22.3923	68.3809	0.1024	5.5382	44.0005	12262.9001	1.2017	0.079	1.1528	17.5881	35.236	79959.574	16.4386	11.0079	200.0154	57.6149	3710.7012	43414.8963	8191.4497	0.7023	22678.7839	1.1392	44.7564	80.352	1.5268	255.5794	4.4212	222.7595	18981.1706	0.2428	355.3618	15.5697	42.5309	2226.5804	4682.5714	96.4108	9055.8857	14.0345	1.6863
LY6E	24.5838	226.4723	625.6303	57.6013	468.9194	499.0142	283.4993	1899.0557	1134.8772	238.3137	882.9834	943.7523	33.6136	406.4279	240.9734	529.4397	638.6517	613.49	437.8045	769.4978	940.4319	142.8628	401.7109	269.6604	598.7897	193.6535	442.0233	161.1943	385.302	14.0393	329.9831	310.9919	23.0699	840.4462	1552.2598	178.6235	1267.6865	293.7142	276.3717	495.0182	363.8541	468.184	1256.0196	25.0452	326.0233	1060.7531	1684.5264	631.699	1126.3317
FGF17	0.0902	0	0.2862	3.7104	0.4182	0.1887	0.3122	0.2997	0.3191	0.4826	0.8566	0.6431	2.7853	0.2759	0.695	0.3065	0.3756	0.924	0.0564	0.2421	0.2081	0.1839	0.5141	0.4288	0.3651	1.4929	0.214	0.2486	0.2494	4.2754	0.1195	0.9753	0.163	0.0633	0.1367	1.005	0.5456	0.1094	0.0557	0.3761	0.456	0.548	0.306	4.2139	1.0925	0.1746	0.0797	0	0.0201
FZD2	3.3224	3.9488	26.1845	1.6578	22.7698	15.306	12.9861	13.3264	13.6115	12.356	14.3181	14.9104	0.7963	9.5681	10.6663	11.4643	5.4684	4.0185	13.1299	19.8942	10.9524	3.8496	17.793	5.5206	9.1188	12.9856	4.2677	3.9692	15.0012	0.2518	9.0692	16.1953	1.7491	6.6023	8.0403	12.3663	9.9064	6.1083	13.4145	9.7461	8.869	19.9019	12.9816	0.5162	8.9128	20.0321	8.2346	20.1161	21.137
EZHIP	0	0.1244	0	1.2303	0.0483	0	0.246	0	0	0.0364	0	0	0	0.1087	0.1607	0.0409	1.1607	0	0.0978	0.0382	0	0.0425	0	0.0372	0	0	0.0265	0	0.0618	0.2316	0.0296	0	0.0628	0	0	0.3587	0	0	0.0322	0.103	0	0.1018	0	0.0343	0.098	0.0336	0.1382	0	0
SERP2	10.1656	7.4903	9.8766	42.9342	3.9105	9.7268	6.2838	8.2931	3.9546	8.617	6.8863	9.068	37.8216	3.6883	8.1956	7.9693	6.0713	8.5314	4.1935	6.5476	4.7923	2.6728	9.8825	2.7902	4.3191	3.7522	13.458	3.7571	7.8887	31.8739	4.6431	4.9946	8.4194	4.4897	6.266	10.9395	3.2847	5.0246	4.8987	5.8548	3.2367	6.0533	6.3774	32.7318	8.0218	5.6726	3.4019	5.3814	3.6595
LHFPL1	0	0	0.1344	1.371	0	0	0.0533	0.0704	0.0999	0.0394	0.6523	0	0.439	1.0131	0.2031	0	0.1227	0.0423	0.1412	0.1654	0	0.0461	0.0805	0	0	0	0.0287	0.0824	0.1339	1.3384	0.1603	0.0555	0	0.0396	0	0.1666	0	0.0685	0	0.0744	0.0343	0.1838	0.0958	0.2601	0.1415	0.0729	0.0749	0.185	0
ITGAM	1.0602	13.4079	12.6683	2.8238	16.0462	8.6969	24.6529	7.7065	29.2888	33.4064	11.1182	6.2945	1.6546	38.8007	49.4983	8.9247	4.3786	0.9377	26.5282	12.7594	10.6292	17.4145	7.2661	7.2117	26.8455	3.5394	9.7339	5.0459	6.7542	0.9651	23.7465	8.2492	11.8091	27.4153	18.8889	10.1973	9.7148	9.9611	7.9889	4.8621	19.3742	22.4748	12.4459	2.8239	14.9669	4.5746	10.2968	16.3716	37.3786
VEPH1	0.0151	0.3876	1.8694	0.6621	3.8795	1.8723	0.2567	1.5808	3.353	9.3922	0.7444	1.4841	0.0098	0.8507	1.4431	5.3658	1.1485	0.3736	0.4344	1.6035	8.0639	4.0588	1.2052	1.0233	1.2315	1.7885	1.9043	5.3858	2.542	0	4.7665	8.2402	0.0364	1.6948	1.1931	0.9652	0.7023	0.8247	3.6125	0.9746	3.8762	3.5202	3.0059	0.3479	7.5512	2.0274	3.8448	0.7669	3.2031
UBE2L6	73.1142	42.3347	129.324	40.0133	142.2553	136.4958	116.78	173.5897	268.5742	178.5489	94.1856	104.8197	31.2666	247.3132	147.767	175.6008	107.7673	9.2688	123.4314	112.5025	155.477	91.6587	119.2363	84.0507	125.9623	85.3696	93.5634	66.145	122.4663	58.5688	170.4257	102.658	36.9072	261.0905	208.2561	105.3078	112.9543	84.8463	131.4238	46.0425	134.5101	128.5172	156.2682	31.9468	148.3598	246.7502	313.9645	147.7537	200.304
MOB1A	52.9146	44.3102	42.0287	20.6767	58.7673	81.2438	69.3355	43.6408	106.0061	106.2519	73.1944	54.4969	30.7393	98.9045	79.751	77.5139	60.3265	14.7351	85.9024	63.5606	71.7046	42.5763	74.0707	61.7255	39.5239	85.3241	46.177	46.2394	79.2243	13.3885	85.41	76.4496	39.1502	110.7604	70.5267	60.3456	65.5625	56.5863	45.0296	65.2737	37.5102	56.6741	84.7392	18.7513	71.7493	71.153	82.2671	109.1694	90.5683
TPM3	56.2398	85.4616	87.4409	28.8684	59.2654	140.0102	50.5391	56.0857	116.2405	93.1993	96.7536	82.083	41.6685	95.5315	68.3072	80.2172	56.5688	39.3168	113.0218	97.3798	147.1451	40.3624	73.4649	88.7383	58.516	90.9914	97.3075	58.1281	90.2177	64.4473	88.3945	65.4882	58.6249	123.6358	83.7705	51.027	101.5758	111.3128	69.5672	82.4559	57.2548	50.9692	99.866	62.8707	71.4366	119.6144	85.7637	89.6498	100.5752
ARAP2	6.1733	5.8617	3.0727	2.0058	4.8374	5.84	4.4821	4.5479	14.7914	12.1936	8.9837	5.8472	6.8933	12.302	9.8615	13.6456	8.9409	1.1863	7.8761	9.2347	12.8199	5.4025	13.5468	3.8964	4.2997	18.9748	6.0765	5.9229	5.608	0.5301	8.3278	10.2563	7.2596	10.7079	7.7689	4.1905	16.7401	7.9656	6.2566	8.6556	5.0467	6.9736	12.9535	0.4867	12.1118	6.9077	14.9508	10.042	9.0263
ELP5	38.4654	24.1215	26.4571	51.5493	35.8206	24.0898	26.5264	27.402	24.788	36.6534	22.0496	18.3518	65.0644	40.499	30.8482	17.4435	21.4469	32.6501	31.5873	40.5185	21.3786	13.0446	35.6619	15.354	26.6329	21.6379	17.4067	21.1721	26.9544	47.7025	19.6769	35.2715	38.3148	30.3214	21.6293	32.0111	17.412	14.9241	21.6018	17.4433	27.7473	27.264	20.7711	43.0393	31.3821	18.7778	20.2123	17.9906	30.1668
SLC16A5	2.1763	1.9858	22.2101	5.2643	20.6473	26.8576	26.6391	33.3438	37.4493	15.451	24.8333	59.3635	1.0363	10.5842	18.3572	16.7097	54.1445	15.0363	6.8612	10.2599	7.5299	4.9313	37.6088	68.0852	29.7854	98.3317	54.6656	17.2755	51.9848	0.6398	12.3842	130.3245	10.352	18.5549	97.9266	13.1156	137.4116	38.9164	44.6654	84.1992	64.1492	23.9726	54.0651	2.5052	36.9	32.9509	74.7382	59.2968	119.7556
POMT1	10.3939	4.8193	12.1883	25.5787	13.0023	10.5865	11.7065	9.4823	11.6585	12.5096	13.2417	9.2156	32.2326	7.4092	13.0356	8.4618	8.2096	8.9338	7.6136	10.241	8.7467	5.392	8.4912	5.7169	8.5571	15.4141	8.2342	6.3068	7.9125	34.5161	6.8447	13.3564	9.632	8.3583	9.6923	12.2023	10.5579	6.2823	6.8573	11.3535	6.482	13.5208	8.3266	22.1971	12.7613	8.1919	6.0541	10.2027	10.425
VCL	26.0111	28.4464	43.7475	30.3948	92.2241	128.2069	112.8121	43.6787	155.7191	99.177	74.601	56.0479	50.318	72.4022	72.9274	110.5829	38.2421	16.8663	73.9051	98.7538	96.7515	48.3446	120.4239	57.6431	40.3096	107.0135	108.654	68.4282	109.7419	14.7236	97.4765	67.2885	25.7156	173.5423	57.6809	102.1154	114.6086	84.1923	53.6068	60.5521	48.5978	94.4123	77.3691	24.4379	79.1958	59.25	90.6436	120.0318	135.972
RRM2	42.9981	14.454	5.6709	0.4442	6.2673	10.3177	5.1169	7.1433	9.2438	7.5354	10.9001	7.0293	0.2378	11.6124	4.9418	18.1287	8.3331	3.9334	7.0276	16.8543	22.1424	5.3141	11.0847	9.0017	4.1457	15.218	5.4671	11.8286	7.2173	2.343	8.2671	5.8375	15.3669	14.3715	9.8545	1.4011	10.2496	9.2951	15.174	18.2852	6.7339	9.6298	18.063	0.3979	4.2886	25.5087	18.0655	13.1093	13.2343
ARHGAP27	29.3091	16.7738	58.2759	5.8809	21.2613	36.0385	21.3064	43.1242	40.4499	16.0421	24.788	45.9028	7.4058	19.5942	18.7462	34.7071	18.3174	7.6522	16.4641	24.7694	25.4263	6.1225	21.7586	47.598	23.6624	69.1409	38.5558	11.8921	24.1196	2.092	8.5166	45.2558	28.6775	28.4177	37.7941	10.6326	52.3441	102.1492	15.1314	26.5754	28.2934	25.0472	33.7141	4.8151	19.4781	28.1318	25.1531	19.9436	20.0952
DZIP1L	4.5854	0.5378	2.8286	5.152	11.5886	6.7623	4.1609	10.0799	4.1494	8.5445	3.6957	7.4895	0.4569	10.2561	6.9734	7.0666	2.7449	0.3818	4.103	7.6302	4.3562	3.7063	5.9732	3.4926	6.5926	4.8385	3.4357	6.1369	8.265	0.3337	4.8587	5.9886	5.2997	4.396	2.7163	12.1133	1.533	5.3123	3.8135	3.8695	4.1952	7.4092	5.2164	1.2116	10.1738	11.4277	2.5841	6.748	4.7943
PROSER2	0.3509	0.2093	9.6967	3.1658	4.9033	8.0859	6.8005	12.5383	24.3508	14.9127	10.2009	11.848	5.3484	1.8909	8.4956	15.0645	9.8031	18.0797	7.979	6.6965	30.2557	4.5656	10.4565	15.3546	8.6899	42.7668	12.5227	6.3392	10.1363	0.3597	9.2339	13.8439	0.569	16.7825	20.5763	8.2489	6.946	15.1896	9.9043	22.7209	17.3012	9.8007	27.5785	1.0297	11.7135	3.012	24.6991	13.4181	36.434
TC2N	73.2933	57.0938	12.8981	3.3041	17.5618	29.3153	17.7131	22.0263	52.554	65.7087	30.6286	41.3285	15.4439	38.5616	61.6664	27.4003	33.9397	11.078	10.7571	11.6441	24.3116	54.3952	56.9949	43.0768	24.9415	60.0501	21.0538	87.6415	34.0224	7.5668	47.3119	15.7909	70.5828	75.8963	33.97	18.9986	53.9289	38.9347	42.1538	32.155	26.6843	41.2143	28.8179	11.2152	69.5226	77.6872	47.5903	55.75	27.2426
LACTB	18.5472	31.2657	20.2042	10.6254	29.9408	30.5891	16.1062	14.9264	43.7026	24.1285	17.2914	18.7488	9.4109	39.6484	23.6107	19.3214	10.4789	3.8929	21.1145	20.1883	16.7382	15.8882	23.0046	18.8593	20.4419	20.3163	14.3365	12.5224	43.4134	6.9124	29.1497	24.8105	23.9765	31.917	26.2352	18.7456	13.4308	22.9536	14.9784	17.1641	18.0981	18.2605	22.6815	9.9714	16.5042	24.4804	29.7542	25.805	32.8605
ZNF311	7.2215	0.9471	1.0369	1.6577	1.7889	2.4901	1.7038	2.3262	3.5089	3.062	1.222	2.4751	0.121	4.1021	2.2538	2.1962	2.7548	0.8863	2.179	1.3214	1.3732	0.9263	2.3721	1.6422	2.1052	3.1694	2.0249	1.1958	4.5361	0.023	1.9957	1.8352	3.0374	2.1604	1.2732	2.1719	3.5997	1.5291	1.1346	1.9669	1.9633	1.9042	1.8472	0.4095	2.8267	7.9317	1.9596	2.701	1.6393
AJUBA	8.1809	4.9712	8.6868	2.8312	10.4951	15.046	9.9718	7.7415	27.8628	14.2513	7.9657	17.2859	1.8277	29.3891	5.702	10.4565	13.4166	1.5986	8.6202	10.1806	19.4569	8.4911	15.6609	6.1918	8.1375	23.9895	8.0335	5.6613	23.3259	0.8209	11.7617	17.0356	2.8433	22.9646	12.0725	7.132	23.9406	6.5917	17.6016	14.1864	6.2555	13.6872	8.1461	1.6243	8.1535	11.8447	21.9525	16.8412	18.758
MICB	0.6713	4.8063	4.3436	1.191	9.465	8.0916	5.9019	5.3028	13.4482	10.9447	6.3916	3.4469	1.0068	13.7773	12.1018	16.9518	1.4388	1.2443	11.2407	12.7493	7.4573	5.3002	4.1017	13.2246	5.8618	7.3302	3.7708	4.3986	2.4279	0.2616	6.7559	5.1038	3.4052	9.7841	5.4999	3.646	3.8056	4.6928	4.1038	7.4886	4.35	5.4495	3.3748	0.3486	2.9209	2.8947	8.4291	16.6407	5.8415
HK3	0.2992	0.1785	3.7733	1.3515	9.9015	4.975	14.853	4.7143	14.3118	9.3938	9.4436	3.0589	0.8139	41.9526	21.0499	5.8173	0.8448	0.5157	10.6974	9.7237	9.6023	9.0379	2.0244	2.1119	7.7488	1.4472	4.349	3.5649	2.9069	1.1076	8.0132	1.7347	0.3785	9.9218	13.6328	2.1466	4.5119	5.8977	5.1205	3.8011	13.6282	21.2054	5.4115	1.8107	4.4974	1.7372	9.5176	4.213	26.1705
PTPRO	0.1464	0.0349	0.5652	0.1119	1.1221	0.3905	0.7739	0.3739	1.8039	1.638	0.3344	0.2153	0.0379	2.229	1.8272	0.4094	0.5327	0.0805	0.7078	0.3751	0.7178	0.8695	1.467	0.254	0.7533	0.1864	0.4415	0.2516	0.3296	0.0759	1.3044	0.4173	0.1029	1.468	1.026	0.4845	0.321	0.3019	0.395	0.2153	0.7223	0.8259	0.4607	0.0803	0.6633	0.1921	0.7278	0.7645	1.5944
DKK1	0.089	1.1154	4.1305	0.15	6.0651	12.7771	6.5951	20.374	96.8306	31.8304	56.228	58.5619	0.0577	3.6941	2.0343	62.9856	67.9582	0	4.0341	15.2144	126.3273	16.348	147.6638	27.2911	38.1582	106.7916	14.9978	21.0832	116.5468	0	44.601	9.1416	0.1609	162.9517	105.7012	4.7681	56.7236	34.9589	17.1322	17.5497	7.6397	25.5203	15.1194	0.0293	16.8375	0.9476	133.4143	8.4293	193.4718
UBASH3B	0.2426	0.3027	1.557	1.6134	4.2527	5.7261	6.6611	1.9231	14.3872	11.2874	10.5187	6.1164	1.657	11.2317	6.9092	7.4355	12.5805	0.2644	9.0163	5.9976	8.2901	4.9272	10.91	5.7712	4.3606	9.8259	5.4871	5.0843	9.0942	0.3919	9.0609	7.2177	0.2259	7.4764	8.0323	4.227	2.2757	7.2705	7.8969	8.8345	20.6678	6.1581	6.9749	0.798	7.2178	10.3589	4.9551	6.8373	15.7705
SEMA4A	10.673	19.234	4.3078	2.5788	8.8781	5.3362	4.5333	7.3286	7.1966	11.6429	7.1482	8.7705	0.7659	28.6976	17.0643	5.8604	10.4877	4.3543	9.3083	7.3416	7.4893	6.4932	8.8699	6.9221	9.5625	8.4368	6.0919	7.1571	3.0618	0.454	9.3694	4.4764	12.4619	9.12	10.2605	9.9868	16.3881	6.2604	7.3786	4.0844	6.5084	7.953	4.258	1.0853	13.8075	4.3704	8.3983	5.8964	3.9712
FXR2	23.1891	19.345	17.9059	59.2576	24.0818	22.8496	27.7943	20.1497	29.971	35.3325	19.5275	16.465	71.7234	33.9899	28.1384	17.7168	15.2267	20.4195	25.8394	24.0806	32.2274	13.0598	21.1693	14.6721	15.464	22.8146	18.5999	17.2905	21.1834	70.791	20.4826	30.2786	30.396	26.9143	18.6008	32.0436	18.1363	17.6278	14.9151	18.3401	17.8205	19.7573	21.5442	58.3126	26.5022	15.3547	21.6821	19.0573	27.4541
SFRP2	21.4461	179.5775	756.662	6.3774	2747.2309	3533.5414	290.3622	782.4002	2040.5588	2716.4801	1135.9156	57.684	0.9623	867.8925	2262.2264	645.1374	267.113	0.2227	2610.3435	973.7173	1508.7985	739.9509	960.7751	283.5834	666.4412	1461.637	471.1786	765.9855	1395.4878	20.5718	948.088	3381.1716	254.8998	1846.8507	1457.0645	5029.5005	524.9334	267.0107	450.2698	362.9799	419.4267	2170.5861	625.5305	31.5696	1306.1219	526.5292	423.6324	1321.4778	1586.3106
ASIC3	0.5396	0.7083	1.6264	20.4691	2.6677	5.8123	1.6296	3.607	1.6858	1.1043	0.8308	3.6298	11.1832	1.4403	2.2907	1.4384	2.5392	1.0783	1.2592	3.897	1.2136	0.7479	1.3323	0.9233	1.5805	4.5331	2.4316	0.5074	3.0688	12.6783	0.6328	3.0402	1.3869	0.5549	1.9007	2.1213	2.4473	1.44	0.4001	2.6284	3.4037	2.6924	1.2403	3.6916	1.9602	2.8778	0.4053	0.373	0.5036
GBP4	4.089	4.6199	11.9636	14.0107	16.2652	21.161	24.6423	18.0857	35.177	26.3822	11.8099	6.1098	7.0164	118.0941	31.7936	71.4946	6.7914	0.953	19.4498	10.3099	16.9887	21.6159	11.1098	18.0764	20.4077	14.5272	8.9831	7.3276	13.4846	3.528	58.9603	12.7345	9.8714	97.9831	17.5413	10.9639	17.4123	16.1583	13.0984	8.1697	9.7536	13.1795	30.4891	8.6726	25.548	20.5938	109.1235	32.1552	16.0121
RADX	1.1822	0.7905	3.4758	56.0236	2.3429	0.4796	0.9811	0.5712	1.8292	4.9631	0.5492	1.3892	35.7344	4.7944	6.4896	2.2691	2.4901	0.5957	1.5798	2.2677	2.4332	3.1408	2.2792	1.1916	1.8028	2.283	2.3619	0.793	3.2361	60.1694	2.8914	3.0446	1.0191	3.401	0.9148	6.6707	2.3804	0.9024	1.3097	3.3408	0.8901	1.3133	1.9585	36.6709	5.5787	1.9198	3.9848	0.8343	1.2637
VWA2	3.439	1.0491	7.7877	1.5106	3.707	19.6494	11.1757	8.4891	13.7512	24.3728	21.2025	18.1649	24.8012	8.0342	10.0045	20.0922	35.4006	7.4859	3.8419	9.7951	1.4537	3.9011	34.2676	15.7315	8.6355	23.3314	22.5229	9.0355	17.5699	0.9908	14.736	31.9283	3.2244	13.8219	11.0682	6.2701	18.0486	20.1019	6.1817	12.7316	16.025	13.2866	20.4305	3.8692	27.9116	28.2787	19.4898	44.1265	69.0691
CPE	362.8881	1206.3899	233.6406	2668.413	279.0246	143.636	51.9282	81.1267	102.3698	327.9831	52.2145	101.5527	2028.2684	318.8727	562.2636	107.4441	37.0685	6.8877	121.8378	141.0044	295.8048	173.1972	250.616	55.6797	116.1451	93.3114	136.4368	91.5891	222.725	12120.3225	261.2182	107.6111	1211.851	94.6152	158.2978	563.8126	52.287	52.4019	46.0178	312.6736	74.5278	187.1516	158.7902	3247.3782	457.8948	57.4366	171.3744	132.1561	227.9524
LIMS1	14.9861	17.5103	15.9621	11.6379	46.1075	48.9299	35.2731	15.6706	71.8948	64.5245	50.806	12.3256	5.8907	47.8713	43.1747	43.4733	14.4981	4.7949	28.9035	34.7125	43.0488	22.9781	84.1981	31.4539	24.2091	58.0479	23.5594	25.4948	56.6568	5.1803	46.1384	32.5653	12.4598	71.5267	28.5189	36.2446	36.4481	25.6383	42.072	49.1533	47.7663	36.2788	26.0424	5.6318	31.957	20.673	35.7448	33.0128	63.5219
SOX12	2.2633	6.0639	12.9382	35.0358	20.0493	12.3923	8.7655	11.861	17.1318	9.9509	12.8698	7.5901	61.9217	11.959	9.4514	6.5785	10.4337	17.0396	11.3038	12.6119	10.066	5.0221	14.2185	5.8303	9.2448	15.0558	5.4148	6.3132	32.5577	42.7777	5.9242	13.6382	5.6333	6.5414	9.1826	13.4508	9.2476	6.6043	10.0519	12.7754	17.9352	15.9799	7.8199	35.7869	8.7723	20.5238	10.1028	14.5892	20.654
ST3GAL1	0.7706	2.2388	47.4948	8.5679	28.1475	44.724	27.8142	33.1683	59.5357	55.2423	51.1526	66.7509	6.5745	32.0721	49.5843	108.1455	27.4562	39.784	49.4213	70.895	34.7873	22.0386	125.0278	19.5073	19.0319	63.8944	48.4594	41.6183	34.6008	16.2891	39.3951	39.5629	1.9172	97.6641	33.4302	28.0208	72.0092	80.669	27.109	54.317	34.2387	54.4375	81.911	7.3095	47.1071	48.7248	66.7559	28.4389	71.3773
AP006621.6	0.4119	0.983	1.3068	4.1257	1.5273	1.6615	0.5553	3.0783	0.4943	1.3137	0.9513	1.2582	3.5061	0.7608	0.8763	0.8765	0.5431	5.0267	1.508	1.4213	1.0689	0.5517	1.2154	0.6293	0.9865	1.5728	1.0766	0.7726	1.8127	0.8713	0.434	1.0987	1.4887	0.7838	0.4012	1.9084	0.6672	0.571	1.3088	0.6197	0.9993	1.1106	0.6984	3.3676	0.7002	0.987	0.4679	1.0277	0.9023
SLC46A1	1.7525	1.9503	1.6265	9.9206	1.5553	0.9943	1.7946	0.8592	1.945	3.8067	1.6935	2.8486	7.6146	2.571	3.4146	1.8805	1.5926	1.2387	2.1829	1.683	0.9138	1.2869	4.6915	0.8241	0.9268	2.5944	1.4212	2.327	1.3695	8.1162	2.3554	3.0167	1.1155	1.8124	0.9038	2.6018	2.7197	0.7463	1.9504	1.898	1.4171	2.0626	1.5033	5.2569	3.5807	2.4134	1.7461	2.6793	1.8394
ISM1	0.224	0.0382	14.1084	2.3294	71.0558	82.4537	14.6136	14.963	40.478	30.7357	8.9154	1.8812	0.5594	5.8708	46.4613	33.8851	4.0474	0.1678	33.7949	44.3516	12.6473	13.0807	21.3959	9.2834	12.4281	14.3337	13.6579	5.4299	27.4433	0.5448	25.0146	24.2393	1.2334	37.1426	47.4934	91.9999	17.5926	4.9867	5.0798	6.2123	2.4836	71.2491	20.4329	1.2627	12.1023	21.5267	4.8975	41.6078	34.5308
GPR160	33.1038	23.4126	12.4028	3.4836	5.292	54.0502	17.1006	7.701	29.8068	19.0493	19.1252	24.3209	5.831	16.8078	15.1103	9.7651	8.1842	3.5171	10.5218	17.0449	3.8844	7.4416	11.9249	24.5179	11.4138	16.8593	7.5689	12.8722	18.2334	14.769	21.4843	31.9311	24.7925	21.0876	11.8839	11.3323	28.4753	15.0541	7.0821	7.7088	11.5096	8.1063	15.6488	3.7702	25.2264	18.7934	32.5245	46.6124	13.1178
DCSTAMP	0.0712	0.1062	1.2983	0.1439	2.474	1.2839	4.2652	0.4211	4.2476	3.5752	1.0684	1.7358	0	5.5506	2.1746	1.088	0.2319	0.0533	1.6015	0.8595	3.3553	2.6547	1.5967	0.9387	1.5017	1.1324	2.3692	0.2769	1.8551	0.079	3.0489	0.9442	0.0429	0.6237	1.4961	1.5039	0.2824	1.8993	0.4837	0.773	1.5755	4.8635	1.8102	0.4448	0.624	0.551	1.6979	0.5438	7.4256
TMPRSS2	28.0271	175.7749	45.0766	2.0735	13.2122	52.5769	39.0804	35.1136	62.0353	28.0218	28.8282	63.4303	17.9468	42.6993	22.5283	50.4956	52.5349	11.1303	49.9651	68.8111	9.2146	26.4213	18.0375	39.5994	37.997	30.3635	77.0514	37.9339	15.163	31.1591	46.0554	36.4315	72.02	46.1444	112.3776	12.4008	114.3641	87.7827	26.3901	7.5649	15.1598	33.4816	50.4044	19.6991	54.3875	175.4811	29.5	64.1793	23.8054
ANO1	37.9119	23.5989	44.2242	4.4386	67.1031	139.7985	37.5761	43.4057	176.9808	59.7498	34.8719	83.1389	6.2418	12.7775	34.2063	254.4652	63.1606	15.4776	32.799	31.6785	127.1141	25.072	83.4467	26.9586	16.2112	124.218	76.2928	32.2901	119.8892	2.9054	72.3954	45.2734	11.9769	231.8486	85.742	32.9987	57.5036	160.9396	80.5019	215.6627	51.0643	58.9512	74.545	10.0659	28.1035	72.1748	93.2038	108.8811	147.3642
GNG4	2.0747	25.5848	11.5786	60.8588	2.7346	1.4629	1.6705	4.2079	9.0451	12.6947	17.4796	4.7947	234.3381	11.5098	27.4745	9.6094	22.3734	0.6275	2.8433	1.1006	9.7632	7.3009	12.8101	1.3841	3.5868	2.1076	6.8582	0.4813	7.7122	144.9773	7.2788	4.2644	1.3414	1.5478	2.7033	32.1922	4.7044	0.6003	0.7761	13.5556	2.4241	2.1677	5.6584	87.0891	13.2792	1.191	4.6416	0.696	10.2398
RASGRP3	0.4507	0.3731	4.8727	2.8645	8.0137	4.8329	3.5152	1.598	6.6597	10.7477	3.8231	2.3045	2.7339	10.4674	6.3758	4.2828	2.6566	0.5307	6.5763	3.3456	2.872	3.839	2.4432	3.6653	5.8429	7.4801	3.6878	6.521	2.9639	0.8852	8.5216	2.7384	0.6648	5.3129	2.8319	3.1093	2.7946	7.9819	3.9433	1.6466	4.3006	4.6087	4.252	2.4865	6.6931	4.9957	4.3699	4.3718	4.7027
SSR4	183.5105	324.4167	217.2373	847.2501	131.5727	88.714	72.978	207.5206	97.7373	86.4254	164.6917	143.736	331.7049	197.6167	139.2942	157.9076	146.0902	609.0352	198.4908	142.3857	301.0243	136.586	134.7999	124.6697	147.4635	79.6482	124.0959	130.0386	164.8604	284.2412	138.5837	121.3046	343.5765	110.8075	126.3057	150.3115	91.9958	102.5987	162.3395	127.5342	140.5252	117.3959	153.4085	803.8846	143.7157	117.2939	127.4939	124.3478	128.6332
MMAB	29.4707	8.6053	17.8236	46.2688	10.1717	10.9256	10.17	20.5832	8.3803	10.0855	7.8276	16.3441	19.905	6.7961	9.6757	6.5293	8.6337	14.1312	9.9596	8.5007	8.6395	4.3392	7.2537	10.5171	7.3784	10.0361	6.6204	7.7171	12.4172	39.2845	6.1797	10.6379	15.0404	9.6277	10.3405	11.1073	8.6606	8.4684	7.7335	8.9747	10.0028	9.8141	8.8388	23.7834	12.8808	10.1417	12.9871	7.8804	6.976
TSPAN19	0	0.6209	0.0192	1.0605	0	0.038	0	0.0151	0	0.0844	0	0	0	0.0807	0.0249	0.019	0.0131	0	0.0151	0.0177	0.0209	0.0099	0.1896	0.1035	0.014	0.0924	0	0	0.0287	1.5409	0.0824	0	0	0	0.0137	0.0951	0	0	0.0299	0.1115	0.0294	0.0315	0.0274	0.7959	0.0455	0	0	0	0.0161
C4BPB	67.6053	103.961	9.8469	0.3956	3.7216	9.2045	13.9611	30.3308	10.854	3.1889	49.0463	19.9347	0.06	9.1834	5.2177	5.8835	19.7866	0.3471	8.0496	33.9299	4.221	2.9963	31.6518	18.3634	21.5663	8.4514	5.3836	5.1515	25.1012	0.1372	1.9801	41.699	58.0414	23.7515	30.0555	3.3084	11.0299	6.2935	19.8627	2.8663	4.8887	7.0748	25.7463	0.325	7.234	2.5701	7.6749	9.2364	1.4618
TOLLIP	39.5572	73.0997	46.1826	100.1189	35.4571	32.5538	45.9547	53.5907	37.2966	41.5118	42.4326	72.2728	195.2061	32.305	42.0177	42.0218	28.143	30.1488	34.5358	50.2988	37.5189	27.2586	38.0578	25.5984	36.0191	36.7408	51.9211	28.5176	44.0082	130.4217	31.3978	41.8589	39.523	27.4305	41.9511	50.3888	57.1195	43.622	40.1493	29.0935	35.8157	40.9268	52.2411	88.2123	46.2985	60.4922	48.847	51.3371	63.3495
SGSM2	14.4784	3.0062	8.7548	56.8101	22.6021	11.4109	21.0637	12.0283	12.944	15.501	11.7606	10.5058	64.2332	22.912	23.2137	7.6859	12.0634	7.9833	12.0723	14.2406	13.3466	7.1557	24.8025	9.5504	15.6744	24.622	8.5664	10.2637	13.9651	70.9834	6.441	18.95	27.3638	7.5257	7.9667	20.6822	22.449	7.6579	7.5322	9.8164	14.3096	17.1393	7.7026	57.4751	23.7303	7.3494	8.381	4.0087	12.0937
CST2	1.9878	0.4744	112.6723	2.4121	50.1179	41.7819	34.3924	80.7944	171.8229	51.5896	43.0493	9.9174	0	11.1638	51.0379	53.6072	2.4463	0.3972	92.0233	27.3525	201.8645	58.6652	102.2145	82.7631	123.6403	61.9015	80.8849	8.0556	171.1371	0.0981	58.9495	116.1583	1.357	13.9355	82.2874	78.9233	28.6973	104.4819	3.0293	14.3925	41.5518	62.0943	33.5543	0.523	12.2832	98.997	52.691	2.0973	20.8493
RSAD2	0.9631	0.1874	5.8947	4.0789	50.6896	24.5973	11.1435	6.4669	56.0027	17.6298	21.0802	2.7978	5.2878	40.9058	17.4379	21.2548	5.4562	1.0197	16.2262	10.3894	105.3265	16.7527	5.6959	15.4037	15.7088	8.7402	7.1926	6.0884	7.8878	1.7826	33.9381	8.9904	0.908	43.7675	29.2115	13.3945	6.314	4.0631	7.1398	7.6895	7.4025	22.1404	14.3767	2.0106	15.118	25.5398	23.2804	11.6657	33.134
KCTD14	13.9518	8.0445	2.147	0.1755	0.6273	3.0214	3.4391	6.4516	3.6822	4.7216	3.4063	9.6355	0.0337	0.977	2.299	3.9588	9.0166	0.5071	1.7571	2.8196	1.0357	2.2282	3.2257	4.2682	2.7385	2.2528	4.3654	3.8228	3.0839	0.1156	4.5784	6.1388	9.47	19.4524	4.3771	2.8651	2.0658	6.7881	5.0817	3.7693	1.3892	2.5409	3.3248	0.1027	6.0317	6.8846	5.7612	15.2282	2.6723
RILP	18.2358	5.1438	23.2489	4.7201	16.6613	15.1629	17.3083	39.5035	18.6637	14.7639	11.2624	26.0806	4.7375	27.4351	13.872	10.5684	9.135	46.0052	12.8349	15.1447	22.8249	6.2833	17.1555	17.732	20.1465	11.8379	16.9685	10.4181	11.886	2.6306	11.9181	16.944	9.568	21.6489	16.3562	13.6081	21.0899	15.0208	14.1715	7.4977	17.3342	15.9141	13.0235	4.8462	18.9473	14.0225	11.3574	17.4518	17.4168
AP3B2	0.0089	0	1.0904	18.7588	0.5875	0.126	0.6066	0.2335	0.3394	1.5757	0.0687	0.9127	37.6313	3.0082	2.6084	0.4969	0.2714	0.5151	0.2176	0.294	0.9884	1.1063	1.0745	0.3946	1.5378	0.2272	1.0662	0.2475	1.2692	17.5019	1.0738	0.9474	0.0753	0.3567	0.8571	3.9568	1.5486	0.1949	0.2923	1.8803	0.4115	0.5461	0.8678	17.1938	1.8338	0.5644	1.0471	0.1559	0.0952
ARL4C	1.8104	3.4447	70.8021	9.813	294.8443	151.3105	46.2908	112.9387	236.1954	126.4044	109.1709	25.6806	43.633	77.7543	91.4561	94.1492	29.4876	37.6715	90.4305	209.8583	134.7577	41.585	162.9093	100.707	60.9797	213.3238	46.9593	33.6447	97.2724	17.1346	94.4032	89.2607	3.2567	181.7973	160.8873	98.8394	88.8411	78.666	93.2998	68.0346	130.5962	148.0171	95.1004	5.3265	61.9754	62.8125	117.0504	98.6387	247.2621
PLAU	5.9001	24.381	142.698	25.0854	500.5394	366.7232	49.8598	133.4441	209.4437	148.1394	227.8137	41.0812	7.5335	73.7897	116.6113	265.8034	52.4195	6.6567	131.6062	425.6838	1891.5828	92.4311	241.6893	66.6091	106.3493	367.6251	104.1632	113.0246	299.5492	5.4603	148.9326	97.5082	9.329	326.859	177.974	228.5762	187.4919	177.6331	150.2367	256.7782	253.7131	449.8325	194.8861	7.5194	33.9908	65.3323	494.7763	68.5883	626.1091
ADD3	49.1503	25.563	45.4453	17.3163	41.9297	94.1715	46.0423	39.2234	113.2098	118.5451	53.7446	71.9464	2.9863	79.2737	92.1453	67.0482	72.3579	10.7962	71.2685	44.5502	27.6591	45.3767	63.0109	45.313	43.2253	45.8743	55.0053	51.2887	65.8805	32.1808	84.6916	49.858	24.3966	143.8795	32.1141	54.3505	75.763	72.619	22.2206	36.2925	27.2139	35.4594	46.902	31.0277	111.8697	97.0429	56.9465	164.3979	70.6521
CREB3L1	740.7986	591.1153	105.6161	10.0225	128.538	143.0063	110.2035	194.7662	93.6951	75.383	222.4777	236.8065	1.8938	24.7394	72.0537	74.3232	106.0833	65.2949	66.2909	202.6136	100.9253	62.1858	110.1364	106.2382	107.7601	81.2575	159.7665	197.3104	125.308	1.1644	77.5922	159.9055	1218.2294	200.2689	219.2083	141.5446	132.0331	156.65	64.052	21.2215	48.3916	135.5338	112.7756	4.2027	99.7891	216.0242	46.1828	327.8036	89.5116
CGAS	6.5133	5.5111	6.2554	1.6606	8.7378	9.5851	5.6551	3.4809	14.2814	11.7155	14.7681	4.0989	7.3319	16.051	8.1974	3.8064	4.9638	4.2594	12.2278	17.1968	8.2769	4.9239	7.5232	21.8163	5.2985	7.2952	3.1777	3.6051	5.3316	0.3507	8.8156	10.869	10.3147	15.2759	5.7993	5.4002	8.0828	9.0208	3.5703	7.5143	4.7402	5.4564	6.5057	0.9815	5.9333	12.8803	17.83	19.337	6.6789
FAM83B	3.6099	1.9176	0.8916	0.2028	1.2181	5.8114	3.0183	2.0509	13.3614	7.4229	2.5717	2.1476	0	8.4386	2.1871	4.3815	2.0373	0.1898	2.9589	2.1323	1.6161	1.1617	6.4838	5.5875	2.5901	7.8592	5.3187	3.6573	2.6262	0	5.39	8.7593	2.2984	8.4912	1.718	1.3226	6.8392	4.7147	2.2204	7.3367	4.369	3.0602	2.9619	4.874	6.7725	6.9352	4.2388	14.4472	2.7971
MFAP2	0.9478	13.1797	43.3962	6.1682	203.1087	102.7518	28.0718	62.2238	61.7832	52.9999	103.7975	20.4845	0.2833	19.1246	25.9257	32.8354	11.0042	0.4097	32.3991	159.444	80.7216	17.5638	106.8584	15.3592	25.8764	56.2325	19.878	19.677	84.0014	8.3665	36.8777	56.4177	2.9862	63.4282	81.2006	139.9669	35.1711	20.6708	46.1676	20.059	18.4822	92.3534	36.2192	1.1749	12.2824	30.6883	24.3981	54.5092	149.8902
CHD5	0.0294	0.0058	1.1186	7.342	0.3904	0.2304	1.1738	0.3416	0.1992	0.3895	0.0528	0.3599	41.7606	0.8087	2.5247	0.2534	0.1117	0.2495	0.1469	0.1362	0.8641	0.2076	0.4813	0.3002	0.8719	0.4986	0.3783	0.1619	0.7426	14.4371	0.2056	0.1251	0.0767	0.1785	0.3505	1.309	0.2332	0.1069	0.0726	1.0637	0.1723	0.3888	0.4428	0.7795	1.1041	0.1895	0.5192	0.0909	0.111
CHMP2B	20.7243	23.7418	18.8149	12.3379	21.0555	42.7231	25.6248	17.4397	63.9661	34.2638	48.0815	22.5105	8.8544	29.9451	24.4067	36.1042	11.3498	6.8659	17.4285	16.0728	32.9277	11.7625	53.7692	27.2672	14.2608	34.8188	17.6086	22.6994	24.2836	11.1259	24.9261	33.3523	16.9911	59.1156	28.269	20.6972	27.8342	23.1083	17.4716	27.7638	20.068	19.6686	36.4675	5.5933	29.6689	20.0463	26.0206	29.6826	39.0569
E2F7	3.19	0.7969	0.3864	0.0742	1.0925	1.6022	0.5784	1.1059	1.9799	1.9844	3.5928	0.714	0.0407	1.6187	0.694	3.3509	1.8941	0.106	0.6777	1.7828	19.2071	0.9673	3.6486	1.4677	0.3906	10.1606	1.5973	1.4673	2.5135	0.2443	0.6241	0.9883	2.6693	2.6881	1.0535	0.139	1.5322	1.0674	1.9805	2.4514	1.0198	0.767	1.9895	0.0827	0.4429	1.4699	2.6138	2.4442	3.1323
CD300C	0.4541	0.5805	7.3572	2.8862	8.358	3.1543	8.6318	3.0702	7.6566	8.7345	2.9961	1.8638	0.8402	11.5787	13.6574	3.5089	0.9157	0.3403	5.6358	4.7004	4.3767	4.8654	2.9568	2.0349	4.2748	1.321	2.6374	2.1451	4.3039	0.4803	7.9501	1.4661	0.3907	9.1862	11.756	6.2476	2.3535	4.4849	4.1279	1.7506	3.8161	5.6991	4.7295	0.8534	4.8345	3.013	6.3191	4.2128	9.4706
RASSF5	0.3827	0.8625	16.2325	22.6165	20.3507	20.8985	15.6365	10.0535	33.7842	33.1061	18.8426	17.8141	3.7909	36.7543	39.6227	20.5116	16.6759	14.3696	32.7867	12.9155	22.6199	16.2292	20.966	22.2609	20.1552	24.3897	25.3693	10.9868	13.6354	5.6456	28.5568	28.4961	1.2208	23.5988	24.6635	23.3454	39.8041	20.7162	12.0577	33.8839	18.1374	18.4662	18.104	20.4177	36.5981	39.4355	17.1788	25.4252	29.5273
P3H2	0.6031	25.8134	7.2738	1.5546	5.4262	44.4929	59.581	34.2571	26.2388	17.9699	7.3056	16.5942	1.2637	3.8469	16.0596	24.6844	1.9937	0.2791	5.5548	8.6601	7.8257	3.2757	67.3887	7.2214	14.4073	24.181	20.7439	16.3042	12.6101	1.7862	8.0319	10.3369	22.973	8.6057	14.0181	15.5855	24.4362	15.4168	12.4608	41.7192	13.4158	16.8778	25.0245	3.1505	22.2749	7.3354	36.8295	17.2515	11.2581
MUC20	5.6826	25.6134	39.1181	0.8578	5.053	33.0918	14.6285	13.9574	10.7451	19.3789	17.4308	21.1301	0.7117	4.2634	48.4045	13.9655	20.5218	11.2466	6.1275	51.7524	74.2701	6.2891	13.0065	15.9992	17.5362	14.539	18.9297	7.2989	30.9563	1.8628	9.6728	37.9518	5.1126	25.0179	21.6044	6.1815	127.4129	28.9654	6.0388	5.2632	42.6108	17.6439	30.3028	2.2447	49.9334	67.4691	8.5089	10.8425	36.495
GKAP1	5.9572	1.0229	3.2728	11.7345	2.0472	1.7321	6.7189	2.4793	3.3785	8.3325	3.1989	3.2815	12.9666	2.8722	6.9687	2.711	3.4395	4.1808	2.7426	3.5732	1.282	3.7077	2.2352	2.5068	2.5869	2.0342	2.4811	4.6352	2.5133	19.7721	2.8854	3.341	4.7436	3.0762	2.3278	5.6832	1.3838	1.4275	1.8133	2.1805	3.2781	3.4041	2.6935	14.7376	6.115	3.2619	2.2146	2.7753	1.5304
CLIC1	884.7001	850.7209	1379.6924	207.0409	717.1005	973.8663	567.999	1564.0874	1063.5135	765.0394	857.4138	985.4791	226.5551	739.7843	501.9842	1982.6041	562.4584	1190.0577	696.4011	1038.1269	882.9299	214.0887	697.7732	1332.6776	778.6387	1604.5872	1032.3071	486.9224	884.7239	245.8494	683.8227	725.8925	806.2926	1071.2087	907.23	550.87	1067.6898	1155.3206	1554.5537	1176.9861	812.7193	512.3074	815.1206	334.1855	633.9346	1300.135	868.9351	1451.07	941.0982
CYP4F12	2.9522	1.9004	29.4223	1.9509	5.8691	18.249	9.7696	18.8083	10.93	3.496	2.0633	14.4183	0.0503	4.9167	12.4171	18.0889	9.2166	32.1491	2.5008	7.1221	5.9642	1.8051	12.0482	10.9252	23.061	17.5762	12.9799	5.5254	4.9474	1.7112	4.9921	40.557	0.1755	21.6904	24.33	4.0466	26.2925	5.3007	3.9958	13.5257	4.0874	5.3214	9.3306	9.1475	8.4052	11.9406	0.502	17.9876	4.1822
C1QL1	0.9064	0.6566	18.5879	33.5192	4.6209	0.7109	7.8817	2.4997	1.3451	3.6586	0.2492	12.1126	3958.3087	12.717	9.5082	5.989	2.4957	5.4334	1.4163	4.17	7.2242	5.2781	4.8414	1.3847	3.7799	2.8841	12.6344	1.2594	8.284	108.0883	7.9345	0.2545	1.4819	0.9531	2.1332	27.1682	1.835	0.3926	1.9999	11.8041	4.2798	5.8986	10.0624	36.5388	12.691	2.673	5.1483	0.8126	1.1222
PRSS2	554.9193	9509.9573	3462.4757	24.2974	1486.6465	78.4594	15.8583	77.1158	4211.1091	7506.4555	29.3767	262.3388	0.1017	12.5095	121.8538	27653.591	5.2439	1.7652	332.7073	153.797	329.4921	71294.2909	63.3058	18.6419	712.3208	243.8587	7651.6884	70668.1272	13060.8995	0.4651	43554.0826	5.0155	1261.9113	226.1389	8.1635	251.8042	4.8965	2161.4347	49188.0543	1.2921	1016.5974	104.6044	180.2256	1484.7141	14876.7071	187.2733	19132.1058	48.5099	7.3809
SEZ6L2	84.1152	171.0923	77.3016	300.2786	50.8352	55.803	36.2066	57.7607	100.5161	47.2393	104.0792	87.8348	331.8166	64.9631	69.7256	49.6125	118.778	116.7047	45.3732	81.601	76.0683	34.3567	201.3399	98.3475	60.5399	105.3458	97.476	34.5655	60.0738	471.767	48.4358	60.1311	45.2335	74.8875	75.9502	77.276	108.4303	62.3489	83.6493	74.207	77.5645	66.0585	120.0542	449.0157	85.1734	100.7525	48.6323	58.5467	110.4831
QTRT1	59.2872	37.9173	43.0902	84.4826	44.2957	39.785	33.2661	56.9705	24.2467	22.0386	30.3074	35.2047	41.1953	26.7447	26.5077	29.1028	39.6854	64.0787	22.8247	32.2342	27.8483	13.0295	25.9258	27.5965	31.2394	66.0684	22.1034	16.5953	25.1328	63.5053	12.9519	39.3681	99.4611	29.2984	29.7845	32.6593	30.3249	19.4203	36.6992	41.035	33.4919	31.1742	22.3333	33.9553	31.625	24.1714	21.5637	25.6076	18.1575
SLC26A11	4.7787	1.5759	8.2518	62.4319	13.8867	5.6614	11.322	4.2818	9.1719	11.521	7.4347	5.4969	63.5143	13.6813	14.6095	4.4576	6.5685	3.8225	7.4355	7.01	3.2964	5.4164	4.0496	8.2944	9.1496	5.5176	6.3327	5.2753	4.2522	80.314	6.7613	10.0455	6.6435	6.7143	7.6862	11.7309	6.2409	5.6985	3.6623	3.7161	6.0531	11.0355	4.8432	32.2558	11.264	8.1556	5.9861	3.9944	5.5649
MYBL2	40.9542	112.1858	29.3183	0.8163	12.511	22.4004	15.0566	51.1641	23.6303	24.771	32.1018	24.6999	0.4382	27.8919	8.339	29.147	47.8941	25.1108	40.7782	45.7191	70.8513	16.5346	21.6601	21.454	14.4103	56.2052	19.4198	18.9809	16.3708	1.4765	15.68	9.3436	39.7274	23.2435	21.0005	2.9399	26.8099	22.6133	50.7576	79.2065	34.946	17.7065	32.6871	0.7965	12.1107	31.4281	63.6954	28.2783	42.7813
EVPL	13.1428	2.0184	31.1972	2.3621	10.428	39.7786	26.2636	44.0673	64.1297	11.9416	24.5748	92.9766	1.4519	5.6827	10.5544	47.3073	57.123	28.0057	4.8332	50.9769	18.4639	3.0809	21.2926	78.5014	36.6599	61.9225	37.9541	10.4129	72.0989	0.5864	23.9024	107.3696	5.0378	34.8318	54.7142	12.3622	69.0559	92.2633	17.8817	89.3719	33.8946	51.8607	77.7182	0.6181	30.3013	50.4469	54.9081	51.1169	78.7657
SNX7	23.7226	10.6151	41.8404	17.669	42.2054	47.4141	36.6058	30.4104	63.3445	64.2663	48.1202	60.3045	51.1074	42.3858	42.4153	34.6078	37.2897	7.992	48.0693	32.5209	44.9706	16.7277	92.0722	48.5558	32.0987	59.2915	27.0289	35.33	43.0655	15.7222	44.6947	65.7039	23.5658	53.1446	37.1161	37.6499	51.0807	39.2749	38.6492	48.1033	42.8718	27.8574	59.1447	43.3526	54.905	54.3031	47.7636	68.778	49.4846
RUNDC3A	0.1814	0.2045	9.1775	176.9427	1.9247	0.3795	1.3508	1.7325	0.9892	3.1504	0.7138	3.7985	95.2259	5.8262	9.1821	1.8807	1.1055	1.722	0.2772	0.6197	5.179	2.7939	1.6224	0.8911	2.0393	1.7704	4.3746	0.4215	4.7051	121.0883	2.6765	0.931	0.3036	0.4098	1.1338	14.1455	0.8914	0.2812	1.0213	7.6695	2.2741	2.0204	3.8396	147.1371	5.4794	1.1704	2.9256	0.275	0.4704
GLTPD2	3.1681	1.5994	1.0308	4.6548	1.3554	0.6371	3.2198	1.467	1.2569	0.9634	1.5633	3.311	20.8326	1.6939	1.6686	1.0189	1.4113	1.6435	1.7771	1.7242	1.1243	0.5629	1.5042	1.2741	1.4557	1.5509	1.1146	1.1851	0.8662	26.3424	0.6453	4.8693	9.101	0.9681	3.415	2.3151	0.7368	1.5272	1.8569	0.9624	1.1824	1.8503	1.4692	7.1601	3.3577	1.1529	1.8303	1.8176	1.3538
S100A16	850.7421	895.7297	1051.0193	48.3485	522.4554	1097.7145	264.9183	826.3749	616.5901	308.9305	1511.4686	840.9148	11.3669	230.7702	198.6755	705.9918	538.1107	734.3803	505.5496	1003.145	3187.2099	105.0463	1075.4112	1036.7451	448.107	1174.9042	1021.5202	463.8002	708.3386	7.4441	306.3144	347.0065	684.4719	584.7205	791.6342	314.9445	625.5258	899.2772	1157.3987	1856.9714	1099.2418	478.3828	983.23	21.1028	227.8921	602.0219	541.8553	621.0689	786.7148
SERPINF2	4.9325	6.8415	12.7058	9.0092	8.3626	4.7612	7.2012	9.5302	10.7346	17.2942	12.7863	7.6339	1.4197	39.8399	35.8932	8.1964	5.2188	16.9638	15.7309	6.8501	9.8095	4.7258	5.9149	3.5766	17.4732	3.6487	4.4778	4.9408	8.7908	358.1943	5.0232	23.2819	7.4657	6.0587	6.0355	28.9191	2.7722	7.2357	6.902	4.3566	18.5879	5.5146	6.5286	17.9973	13.5709	3.3451	6.0344	2.1397	11.298
GLI1	0.477	0.9572	7.9096	4.56	14.1877	8.1616	12.4396	10.0179	15.8326	19.9502	3.488	3.5057	0.9969	6.6726	17.935	5.3198	2.5896	0.1462	9.3228	6.3789	5.926	6.6722	8.554	5.5488	7.9329	5.6015	6.2251	3.2367	10.9678	0.5618	13.0882	14.2523	0.5354	10.2743	5.4808	21.3488	4.2769	6.4558	2.6252	2.0121	3.6816	13.3893	5.5016	0.7986	7.6985	5.3146	5.5456	7.3356	11.5767
ADRB1	5.6928	8.9473	0.387	2.6535	0.2111	0.1531	0.5219	0.4862	0.5752	1.2029	1.0017	0.1739	2.1489	0.9497	1.2529	0.2295	0.7771	0.6825	0.366	0.8572	0.6753	1.1934	0.1158	0.3479	0.9026	0.1242	0.3306	0.5853	0.9635	4.841	0.8306	0.6713	7.8967	2.3262	1.959	1.2788	1.8072	1.0062	0.422	0.2569	0.5919	0.0635	0.4964	1.2839	0.8557	0.5666	1.9402	0.1775	0.8675
ZNF497	1.1162	1.5135	0.6237	5.8146	0.5644	0.7561	0.5746	0.7899	1.1775	0.4071	0.3125	0.8306	3.7294	0.7617	0.5211	0.9546	0.7575	0.3612	0.8087	0.3899	0.3511	0.1861	0.4517	0.6511	0.5426	0.5166	0.7993	0.2467	0.3907	6.1605	0.2879	0.9722	1.0849	0.3201	0.6053	0.4488	0.604	0.2923	0.8463	0.718	0.6923	1.2217	0.7025	1.9357	1.0645	1.031	1.1936	0.4707	0.6088
SLC2A10	38.0278	88.8639	6.6123	5.1796	27.6161	68.5929	13.094	22.4476	55.2832	32.8461	38.208	28.1267	1.0057	9.7235	23.9558	29.3796	34.4818	7.5028	27.7662	29.5535	28.8642	16.4593	44.6054	14	13.5013	29.9093	21.0707	27.019	34.4505	0.6203	23.3737	48.6131	43.4488	60.0948	23.9025	33.3762	39.2922	18.9239	18.2169	21.3184	9.3194	34.8013	38.077	1.8415	30.7139	37.9778	16.913	78.4861	61.7502
MYO5C	15.9144	6.2204	6.6465	7.4994	5.9444	30.1163	10.5819	17.3285	15.7749	24.9232	23.9411	19.5259	8.5038	13.4216	14.2382	19.655	19.0595	2.6901	7.1252	13.8583	14.0383	12.1966	28.7699	22.72	14.6635	17.7518	13.7163	18.6114	36.463	28.6263	11.7252	36.7184	16.4763	25.7613	19.6971	10.5556	10.8393	18.534	12.451	13.6346	15.2352	16.3482	22.9422	19.5261	26.1615	20.7804	26.9194	21.1654	24.248
RABGEF1	1.4557	0.8578	1.9242	4.2524	1.9657	0.9021	1.2381	1.0968	0.9216	1.3917	0.4704	1.3689	5.6796	0.9368	1.2735	1.1553	2.6052	1.387	1.9432	1.6837	1.5856	0.5421	2.1887	2.2806	0.9557	1.7384	0.8859	1.04	0.9368	2.0224	0.8565	1.3068	1.732	0.9071	1.4089	1.6249	0.652	1.1553	1.299	1.3367	1.8529	1.3801	1.7165	2.5179	1.7783	1.4028	1.1433	1.3044	1.5215
PATL1	24.1278	14.4633	15.8444	11.8994	36.6971	53.5148	40.3535	26.6997	54.9837	55.1928	40.6576	30.3237	25.506	48.3714	36.3733	59.284	34.1987	6.4252	32.4561	41.245	63.401	22.8963	63.3105	33.0862	31.7045	69.1106	38.2462	29.5774	34.395	19.7883	35.6868	40.8528	14.6158	71.4643	38.4009	30.9287	42.1707	39.8189	30.0662	43.231	34.4111	34.951	49.6485	12.3757	33.2351	43.988	57.0647	60.8098	54.4572
CCDC8	1.0387	2.4971	27.501	8.2998	64.9615	26.548	17.7311	18.1881	27.2264	48.8297	15.7565	12.0642	1.2464	11.9508	27.1869	17.7469	4.5614	0.2518	20.2595	33.5405	18.2868	19.6262	21.5837	11.4346	14.8696	23.6412	12.4517	16.1045	30.44	3.3023	30.6115	29.0297	1.5273	20.6247	26.9708	48.248	15.8636	12.5434	12.5135	7.6815	20.3994	49.8231	21.2204	8.6209	31.1101	8.7701	20.4879	15.172	40.2436
CD101	0.7489	0.5393	1.782	1.2187	3.0881	0.9722	1.901	1.0293	3.3565	5.9458	1.491	0.8628	0.1505	3.9958	3.2756	1.2148	2.2014	0.3096	2.0984	1.6067	0.9382	1.5054	1.03	0.4787	2.732	0.8218	0.5644	0.8666	4.5896	0.0574	4.0882	1.4973	0.4511	2.3899	2.1567	1.7513	0.6149	1.4566	0.9892	0.8839	2.5217	1.8824	1.3428	0.1699	2.6687	0.6331	3.7309	2.551	1.911
NLRP12	0.0399	0.0477	0.4594	0.0808	0.8701	0.188	0.867	0.1741	0.5915	1.686	1.4298	0.1468	0.0517	0.4414	1.1589	0.2192	0.1084	0.1945	0.749	0.4093	1.5375	0.9362	0.4125	0.299	0.381	0.1779	0.406	0.4953	0.2603	0.0444	0.8612	0.157	0.0722	0.6021	1.2367	0.314	0.3849	0.3028	0.3331	0.0263	0.327	0.7668	0.6885	0.1445	0.7255	0.0515	0.1456	0.3052	1.3847
TJP3	67.7605	87.6554	171.5524	8.6754	16.3902	93.8877	50.2968	93.5286	83.9104	22.7758	56.4809	128.8309	6.8966	19.2519	24.3839	47.9597	74.501	34.5163	22.5713	37.0553	26.9444	10.2271	24.1562	70.4454	43.884	58.1522	80.4575	23.1647	27.9521	0.4062	23.617	121.9715	57.6103	78.2402	124.1854	15.6127	149.3236	103.2147	20.9237	28.0379	47.7808	55.0529	100.5562	4.0356	52.9644	116.0311	40.3421	101.7525	32.6699
SGPP2	42.0596	20.8682	65.5525	31.1896	21.9208	104.3455	53.6979	46.9247	101.2888	58.95	99.422	108.4643	2.711	71.4452	66.1085	82.4789	83.0714	3.2706	40.9581	75.364	9.4044	22.2883	52.1385	106.6196	60.7828	117.8982	120.961	41.274	122.9797	93.6544	65.8631	133.6413	10.8508	130.2529	87.2711	35.3686	122.0942	99.2537	61.8608	70.3213	111.4668	60.0242	146.934	80.1409	77.9301	291.6281	49.8542	150.4988	92.9522
CHP1	91.4211	70.2799	133.9116	50.723	81.3056	205.0853	87.317	141.2716	155.2457	156.2902	119.6567	169.753	83.3588	67.3638	125.8531	138.1368	115.279	94.3667	89.5784	153.4059	111.9032	44.3315	99.6453	170.9614	120.5493	98.3473	108.2988	103.472	199.0889	47.1945	89.8016	152.2288	58.6128	250.3056	138.11	112.3441	81.0746	220.6861	97.9821	124.0928	128.6176	105.5107	294.1344	49.6902	177.6483	158.7837	125.9959	247.5487	156.5892
ARVCF	10.2614	2.114	10.5036	56.9374	9.658	11.4735	12.4816	9.4162	9.9021	5.9475	17.6481	15.7876	53.1409	10.0292	9.9532	10.9047	25.6091	4.1271	8.3871	16.6003	7.3133	4.2043	8.4075	7.0281	7.2803	17.9498	8.745	4.7086	9.0609	140.1139	4.9862	8.3253	12.3407	3.6891	4.275	20.3415	10.5005	9.2658	4.8332	13.266	6.2021	11.9975	12.5905	78.5631	14.8524	15.378	7.1022	8.6155	6.7706
TCF7	4.5742	3.8628	4.3659	0.9178	12.1935	6.1764	7.3488	5.3739	10.2015	9.1023	7.1027	3.8614	1.275	8.2515	11.3371	5.068	15.8851	17.1305	15.091	6.5813	4.0584	5.7455	5.6296	4.7206	6.8115	4.0143	2.6731	3.8392	7.5547	0.174	6.7246	15.7755	0.708	9.5585	3.8729	6.4976	3.0428	4.1761	4.6474	9.7869	6.677	4.1115	8.9239	0.6894	5.8522	6.363	7.3412	7.7456	7.79
KNL1	5.9412	1.5364	1.2469	0.2861	1.5735	3.7822	1.0559	2.1022	3.752	2.8059	2.7545	1.7916	0.1874	4.3119	2.3526	6.1245	3.053	0.5493	1.5131	4.4686	3.7126	1.4665	3.0567	1.4096	1.2991	3.9651	0.9656	2.5703	2.3768	0.6212	1.5159	2.9665	3.0094	5.0982	2.2904	0.436	1.4653	2.1526	3.748	5.7644	2.5211	1.5504	2.791	0.1396	1.3833	3.3661	11.5494	4.2004	5.8832
IQCC	8.2283	5.005	3.5018	12.6635	4.2414	6.5479	3.2198	3.2245	4.4714	5.3205	5.2835	3.2184	17.0522	4.3355	4.6375	3.1781	4.3585	3.9099	3.4119	3.731	4.1316	1.767	5.7173	5.2367	4.2924	5.1087	2.2234	2.3228	3.2813	10.0444	1.9358	4.4175	12.5721	3.5736	4.4009	4.1024	4.8238	1.6066	2.1574	3.778	4.5765	3.7876	4.038	6.7062	4.8264	4.0653	2.6067	3.6362	1.9801
EDN1	4.1293	9.159	17.0302	8.5149	31.8816	57.2278	85.1367	14.6124	23.1721	57.0749	51.9434	45.9315	1.9191	18.1934	48.7201	31.6482	39.7488	4.9143	50.4041	25.992	21.4311	14.8322	34.1488	11.0137	21.7356	85.7603	13.3813	51.2887	89.0394	0.7553	46.693	42.8205	4.8282	76.9688	10.9567	13.177	11.236	51.6186	18.0378	14.4852	12.0208	40.7202	46.1269	3.8985	46.9148	50.8322	31.0339	90.0087	94.5017
AC025283.2	0	0	0.1235	0.7347	0.0722	0	0.1469	0.1454	0.0688	0.2172	0.1198	0.104	0.9578	0.0325	0.1999	0.2441	0	0	0	0.2279	0	0.0952	0.1109	0.111	0	0	0	0.0379	0	0.3458	0.0442	0	0.2813	0.2183	0	0	0	0.1888	0.0481	0.1025	0	0	0.176	0.0512	0	0.1507	0	0	0.0519
MCEMP1	0.0519	0.1857	1.9335	0.1049	2.5481	6.5088	7.3913	6.1049	25.9327	13.5337	4.7114	1.3516	0	2.2064	22.4797	2.1551	1.1265	0.0777	12.2544	7.9343	4.7109	3.5309	0.9235	1.4791	5.6668	0.2641	1.4234	0.8576	1.4748	0.1536	4.8853	1.2232	0	3.7089	11.6393	0.6627	2.1758	3.4917	4.8387	1.3656	9.5943	11.9829	3.4298	0.0341	1.0395	0.6023	2.406	2.2645	60.4418
NAALADL2	1.5545	0.6793	1.8523	1.1513	2.1851	8.4255	2.1007	1.7498	7.8301	9.2107	5.7753	4.4181	0.9027	1.254	4.7895	4.6915	2.0644	0.1641	1.8839	2.8204	4.1854	1.8236	5.364	4.5215	1.6538	7.7841	2.3552	4.6528	5.6981	0.5511	3.5943	4.9412	3.8949	5.0959	1.7787	3.7153	1.9858	3.0186	2.6241	3.1993	5.0679	3.3484	4.4919	0.9457	6.792	2.9002	2.9356	5.1379	4.9139
HTRA4	0.0487	0.0871	2.5081	0.0984	4.1038	1.0684	4.1323	1.0604	2.6669	3.2585	0.4494	0.5526	0.1575	11.0782	1.8488	0.6484	0.2906	0.0729	1.3988	0.7834	0.6313	3.5896	1.1781	1.2834	3.2623	1.1765	1.261	0.2839	0.3458	0.1801	3.2297	1.5777	0.0586	1.262	4.0354	0.9563	0.5516	1.1802	0.4809	0.2242	1.5638	2.0263	0.7699	0.352	0.4266	0.4394	1.7087	0.3983	1.0703
LYZ	1818.7598	1386.1232	508.6978	44.4949	209.3727	1697.508	3151.436	341.1815	3325.2288	1033.8064	535.358	1326.1191	22.839	4761.7431	1412.0161	983.0694	320.7136	372.2817	3934.1332	571.4362	227.0299	386.062	253.208	1003.5357	577.6381	258.2229	890.5353	2434.2425	523.47	6.156	2307.8831	921.4767	1066.0304	1892.6875	665.5213	1256.3274	1619.8309	2963.0829	152.4075	34.4608	404.7774	438.5262	342.082	34.5136	1929.2148	2324.1714	265.4702	6893.1459	786.1967
KCP	0.221	0.1413	7.0489	0.3459	2.7875	12.0095	2.5326	22.3258	8.8173	1.2831	2.4182	12.531	0.1994	0.7044	3.1939	6.163	11.9307	0.3312	2.3286	5.3958	6.7387	0.5502	2.0799	1.8176	5.3292	34.0562	6.9757	3.539	8.8371	0.076	0.2911	10.2304	0.3994	1.8703	2.4349	1.8694	23.6071	5.9358	2.7113	20.9372	16.2709	8.157	10.6618	0.244	3.8508	4.379	2.9762	2.3218	3.5676
GPR157	6.1694	10.442	16.2907	1.8596	8.673	12.2209	11.1872	13.0119	27.6767	12.3404	11.6936	13.463	4.1403	9.1101	12.6053	8.6065	14.5017	2.3603	11.1256	7.3804	14.6555	5.0221	7.9116	9.6606	8.4471	11.0787	10.0502	7.6682	27.7801	2.1251	7.4134	13.2605	8.6111	9.1598	13.289	8.4078	36.1993	6.3755	7.0127	20.4882	6.059	11.7538	42.2847	2.5747	12.1167	11.543	10.8076	17.3025	12.6368
NAPB	10.124	4.1696	8.6288	26.5233	9.6995	8.118	14.2424	7.0223	11.84	16.3138	8.593	6.5754	46.2746	14.9823	16.2559	7.6702	3.6098	4.3734	7.8625	5.5022	12.0576	5.8284	10.3043	6.1405	7.1298	15.0252	4.9435	6.4573	8.5484	93.6241	6.5052	9.6144	7.3269	9.7855	6.3632	16.7991	10.0435	16.5413	4.8194	12.3455	9.3017	6.2198	9.0526	51.1136	13.9348	6.6895	6.2834	7.731	5.6285
LRRC53	0	0	0.036	0.1682	0	0.0356	0.0428	0	0.01	0	0	0	0	0.0095	0.0233	0	0	0	0.0142	0	0	0	0.0323	0.0162	0.0393	0	0	0	0	0.2015	0.0129	0	0	0	0	0	0	0	0	0.0299	0.0138	0	0	0.0298	0.0568	0	0.0451	0	0
KPNA7	2.3497	5.2315	11.409	0.1932	0.7968	1.9777	4.7595	17.5239	7.7271	2.319	15.5291	8.3098	0.5196	0.7409	5.415	3.1001	2.3648	0.3865	2.6149	3.4396	9.072	4.9293	12.8163	9.7652	5.5988	5.5437	4.6892	1.7558	9.9133	0	2.1787	2.4216	4.4186	5.3436	21.6188	1.746	11.9557	7.6119	2.7617	2.9046	4.449	3.9534	4.9882	0.1885	9.655	6.47	3.6079	17.1083	11.7292
MOCOS	5.1602	10.1345	3.1348	0.497	4.4779	4.7237	3.2268	4.3857	6.2888	6.6421	2.5838	9.6104	0.0609	3.7481	4.6714	5.939	5.91	18.0406	11.9111	8.7248	3.5139	2.1099	4.7698	4.9201	4.5333	5.5298	4.5515	5.6519	3.9395	0.3135	5.1527	8.2612	5.4796	4.8491	4.4464	3.2987	5.0325	6.9535	5.2132	6.7725	14.0308	3.3786	6.7105	0.3095	5.1276	8.904	5.7374	8.7738	5.0921
MR1	4.8753	9.414	14.561	8.8048	10.9988	15.5602	16.2482	7.9031	19.4016	27.0188	9.2318	14.4508	2.2122	25.1087	24.5574	7.6772	8.5842	4.5328	14.4826	7.1058	9.8797	10.5532	27.7776	17.9821	10.6616	11.4144	14.9736	8.0126	12.5046	1.5033	17.8393	14.6945	4.5419	12.0996	12.5989	13.9582	33.4767	7.2284	12.6687	15.899	9.268	12.1199	9.8981	7.2138	21.1878	18.3657	15.6843	12.6743	15.4187
CCDC198	0.5776	0.2297	15.193	65.3965	7.4505	19.8935	4.2697	16.1557	11.8618	41.6547	12.0043	44.6865	0.0156	3.7234	25.0368	16.6399	5.5139	0.018	0.4061	4.4035	2.6229	9.5057	14.517	25.684	21.3537	24.2588	14.2604	20.3398	27.1148	3.0111	14.064	12.0605	0.1739	7.6088	10.9237	12.0854	7.6124	6.8451	7.9988	3.8017	35.5245	20.7982	8.2424	20.4363	63.1952	18.1638	7.8621	4.8331	1.476
PRDM8	5.2564	1.0539	4.8354	0.973	4.5329	3.1427	12.1374	4.7895	8.6282	3.0961	1.3764	1.4251	2.581	3.2613	4.9781	6.3163	1.1112	0.2099	3.1912	6.2125	4.6773	1.8353	8.8221	3.7322	3.7235	7.7048	4.5216	0.901	5.2833	0.1276	2.3713	1.6935	1.3495	10.5567	7.8939	5.2506	8.0601	6.7809	2.0097	0.7941	0.81	4.2199	4.2493	0.3543	1.9563	5.281	3.2835	2.2691	6.8361
FAS	6.3626	2.3369	5.693	2.6524	17.9561	16.9861	7.5099	8.8408	19.4225	18.708	6.3441	4.4409	3.5352	14.6718	16.664	7.3222	3.9164	4.2099	9.9033	8.7043	6.7302	5.7435	13.9857	10.5507	6.2085	8.1885	5.4043	11.5751	10.478	0.8923	10.3677	13.6366	3.5123	12.984	11.3676	10.0675	5.8675	21.6587	3.9528	5.2263	5.0089	9.4579	6.8615	4.2435	14.5073	12.1422	16.1139	13.725	15.7614
EMC10	52.718	33.785	49.7555	227.8751	43.0436	40.1636	28.8858	39.0906	45.1216	35.817	64.6603	40.5351	98.3672	30.4432	33.3432	29.4535	36.2879	25.5955	46.1662	50.6419	52.292	14.2876	74.7968	40.2664	35.2273	38.6764	42.4266	16.8795	40.4043	133.4216	33.6272	29.9056	63.8195	32.4189	40.1905	52.0626	40.5106	35.4864	49.735	50.1129	28.2632	42.8252	61.9037	281.5014	35.1878	53.2617	46.0581	33.7195	37.9832
UBA7	50.1035	41.897	29.5021	22.557	50.773	45.4648	48.9247	65.2188	53.0483	60.452	54.9435	62.95	10.2016	57.956	56.7795	54.3365	37.8441	4.6075	42.0719	28.9751	36.2919	21.0527	42.6782	48.0819	43.6329	51.0499	44.2016	26.1934	26.4629	16.569	39.9549	69.7742	54.3001	53.8759	56.9285	45.2471	57.4218	15.1011	33.894	17.4335	41.8906	52.9964	35.8453	6.1456	67.085	37.312	40.7618	43.6361	48.5814
MKRN2OS	4.3772	4.6815	3.7031	0.6776	1.5027	2.1361	2.0196	5.7143	2.9097	3.461	7.7374	12.0675	0.9449	1.8255	2.5641	4.4737	1.021	3.3042	0.993	2.2782	3.029	1.401	4.249	5.6634	4.3859	6.3553	6.756	2.854	4.072	1.1283	2.2996	4.8111	3.6327	3.8415	7.3497	1.2746	7.0214	2.8513	3.786	4.3538	3.2446	4.0092	8.9061	0.2346	5.0157	5.7103	1.9553	9.9623	7.7599
PELI3	3.0469	0.9615	11.0442	60.229	11.4138	7.4257	15.2327	8.5935	15.0833	8.4677	5.8346	9.9943	105.9504	6.5844	11.3014	7.7778	11.0605	6.0568	6.8464	10.874	8.7344	4.6088	10.0967	3.5905	6.5794	8.7175	6.5393	2.9757	8.0849	95.2109	6.7294	11.5556	2.0476	8.597	10.1426	15.4916	7.6798	5.1771	4.4026	7.674	5.1618	11.5203	10.8731	81.46	8.7367	8.3496	7.7594	9.4684	11.6836
HTRA3	7.655	48.2665	364.9912	38.132	629.5599	478.4827	130.4869	651.8265	292.2376	210.6538	457.8004	143.8763	2.0255	65.1786	231.5735	200.7484	91.9387	5.8254	359.1451	657.7854	150.9321	94.8637	96.0343	180.5662	223.8196	576.5149	109.1268	106.1318	202.3164	2.4699	197.3284	321.1462	15.8783	197.6232	125.407	933.3048	53.5602	180.0321	117.773	38.4274	101.9571	343.878	200.1293	8.2878	151.0452	204.6803	163.5149	225.5297	669.793
MXD4	39.6562	29.8388	55.2268	104.7442	50.8917	21.9306	45.8817	39.9419	31.8439	37.7018	35.6756	50.7657	184.9166	52.3864	52.9003	29.3522	18.5244	27.0532	57.6011	30.8678	20.8903	14.9808	29.913	19.8224	30.5816	38.9583	22.1127	21.887	35.1057	156.12	23.0474	32.4526	27.7077	20.3995	25.9856	38.4074	19.2923	26.7026	27.0147	21.0562	23.5535	42.1048	28.9572	44.7813	47.5369	91.7053	26.9561	37.0122	50.8312
BARD1	3.969	3.8714	2.858	0.7129	2.3478	6.8402	4.0291	2.2278	5.8466	5.3195	6.4222	3.0708	0.7187	6.3869	3.6204	6.2743	6.0537	0.9392	3.3702	3.918	3.7833	2.1874	4.3238	3.6115	2.0076	10.1532	2.2162	3.3714	3.6351	1.131	3.4446	4.6058	3.0828	5.9128	1.8098	1.5012	7.0016	2.6051	2.7344	4.7867	3.2306	2.9738	4.2503	0.5239	3.9984	9.1216	4.4644	7.5527	3.3945
C1orf194	0.4029	2.1632	0.5112	7.8215	0.0747	0.3791	0.1521	0.1004	0.0356	0.1686	0.3721	0.5384	1.5654	0.336	0.4551	0.1263	0.6124	0.0604	0.2014	0.1179	0.2091	0.1314	9.4107	0.1723	0.4192	0.1025	0.0409	0.3918	0.1909	10.7374	0.1829	0.3167	0.728	0.0565	3.8449	0.7126	0	0	0.2489	0.4243	0.1466	0.9962	1.867	1.06	0.4541	0.9356	0.3204	0.044	4.9952
C7orf50	58.4272	88.7413	66.5545	183.5342	46.8807	40.823	43.1601	75.5763	39.853	21.6325	72.067	41.7832	57.5838	26.8598	25.0503	46.8511	61.2923	79.0058	30.9514	49.109	53.7633	12.8913	42.5202	59.229	37.6796	42.6864	32.5998	19.6141	41.2222	61.8476	18.7916	55.8868	39.2507	15.5907	59.6727	39.0506	31.2463	36.2446	66.7642	40.6485	59.6908	35.3131	52.6979	63.6394	29.0289	36.5991	45.6647	19.88	42.4975
CD1A	0.0546	0	1.9071	2.2105	1.621	4.2861	3.2492	3.4714	7.8998	10.9042	0.7993	0.4382	0.2831	18.643	10.7481	2.3563	0.2967	0.2457	3.3816	5.0399	2.6945	1.5148	12.9996	0.6623	21.5763	1.9476	2.6662	1.7274	4.9208	0	12.9921	2.8999	0.0988	4.3292	25.2409	1.7723	5.3285	3.0823	5.3345	4.8201	11.3351	4.0544	7.3201	0.7549	1.5059	2.1505	1.8107	7.3666	2.9145
NR5A2	2.6474	1.5561	8.8356	2.8008	6.0257	2.7137	5.6278	1.8364	12.9781	50.0345	1.2813	5.1493	0.8827	13.2711	14.2343	17.6313	1.9711	0.2062	2.564	2.7915	1.3831	25.2968	4.0417	6.1763	9.1369	5.3547	9.3383	28.3114	3.9596	0.2911	29.0017	7.869	0.4579	6.2755	7.6393	4.5081	8.1132	5.4448	15.8298	0.6556	15.7701	16.0692	6.8815	1.3276	38.6112	10.6616	19.1943	2.8897	2.1843
SSTR2	1.4853	1.9826	3.4742	62.7593	1.8551	1.5795	1.0216	0.8936	0.9571	3.9869	0.6686	2.2877	476.1825	8.6983	4.712	0.8289	0.7039	0.4905	1.188	0.6357	2.5369	2.5193	0.9234	0.8705	1.7681	1.1535	1.2154	0.7223	1.9685	148.2597	2.7211	1.3606	0.7051	0.7324	0.8081	7.2119	0.4281	0.6718	0.381	2.7175	0.9619	1.0895	2.3761	93.5608	4.722	1.2667	1.7767	0.4671	0.5287
PRLR	0.0532	1.5918	0.7958	11.9036	0.5143	7.13	0.8536	0.4497	0.6754	3.9348	4.9677	0.4266	156.9675	1.3187	2.018	0.8283	0.2971	1.5151	1.05	0.1558	0.7035	2.8816	1.3967	0.5961	0.9315	0.6192	0.788	2.3953	0.8015	45.5221	1.8804	5.5124	4.4228	2.1368	0.3239	2.0169	0.1982	0.2996	0.5353	0.4853	0.3457	0.5639	0.4897	22.8396	2.6849	0.4854	1.1283	1.7837	0.1064
CHCHD6	9.2155	13.8631	22.4958	23.303	15.1565	10.9118	13.333	17.6635	13.664	12.8086	12.3109	15.0227	16.7432	8.2248	9.3908	15.5454	14.8352	19.2652	10.0407	12.4402	14.361	5.5252	14.4289	12.7055	8.6021	12.2313	10.2415	6.6263	9.9411	22.8049	11.3731	15.3277	10.8643	12.4937	18.7618	12.334	19.5142	9.8949	12.8932	18.7639	7.742	11.5045	17.3681	9.0338	9.1625	10.9415	12.1663	13.5223	15.1555
SLC2A11	2.9024	0.7696	1.9227	9.5433	4.8859	4.0294	3.5577	3.1094	2.3498	3.3128	2.1401	3.4032	14.4107	3.302	5.6191	2.3102	4.7879	5.2913	2.3771	2.808	1.895	3.087	2.8353	1.3557	2.9956	4.1612	1.8254	2.3254	2.8722	9.4764	2.6122	3.4312	2.6324	2.3154	1.4783	3.5628	3.1268	1.3758	1.9992	3.7696	1.4433	4.5231	2.426	7.3807	3.5867	2.2382	1.7244	1.6568	3.0024
C9orf24	0.3488	4.662	1.328	23.4694	0.776	0.9849	3.753	2.3462	0.5243	0.7788	1.3964	2.564	21.8683	0.6983	0.7165	1.4221	1.9319	3.9731	1.221	0.8681	0.5431	0.5972	13.3661	1.9398	1.0082	0.9768	0.5673	0.3393	0.4959	16.8391	0.4354	0.7541	0.3362	0.5869	5.5093	0.7542	0.791	0.2539	0.9914	0.6888	0.4654	4.2225	10.1338	1.8357	1.0487	12.9621	0.3236	1.028	14.6972
SYT12	0.0627	0.5235	4.9569	0.7364	1.6682	1.9523	0.8788	3.6077	12.69	5.5534	3.6048	3.3384	0.3943	0.5713	6.5888	5.7279	0.6125	0.1476	0.4477	7.9561	4.9724	0.3431	29.0981	3.2365	5.8488	9.231	3.4538	3.8536	0.9548	0.0066	3.1346	1.1966	0.1996	5.0531	7.0096	2.4023	13.6438	2.2102	17.6242	4.1727	11.344	6.1767	3.1021	0.1708	12.7742	1.7502	2.8778	0.9138	6.6794
SNX33	12.0085	9.2358	25.4273	15.7661	29.8662	29.8244	28.5652	29.2594	31.2068	38.4245	23.3763	27.6957	28.1953	18.131	32.0315	29.9761	26.7304	7.7855	23.4205	35.6636	29.3882	13.4513	35.5384	22.7685	24.1887	42.8806	17.5802	18.805	37.5005	3.0459	22.8519	33.8833	20.3827	35.4758	24.9934	24.9144	28.5884	26.5241	22.959	23.3305	18.3197	28.3171	41.4481	9.2806	30.1369	43.4918	22.0149	30.4619	36.2552
TNFRSF10D	17.0034	11.7798	10.4248	3.5255	20.8679	9.5631	15.9674	7.9417	11.04	22.0864	17.5668	12.9498	0.8512	7.406	15.9693	6.6649	5.2537	8.5499	10.9248	24.2968	11.66	2.8386	86.6807	37.1645	12.1731	93.3292	8.7265	15.4359	11.3979	0.6626	9.6634	12.8062	6.0306	5.666	13.1074	10.0867	23.9706	21.7777	15.7053	8.983	17.8428	10.1919	11.2222	1.9132	24.8182	9.7783	6.8014	8.5316	21.0113
AC055839.2	0.5932	1.7695	40.1972	485.8026	25.9028	11.2685	13.1238	13.0929	11.2461	12.6907	6.9506	14.3564	111.7425	20.0647	28.6995	7.0268	13.9914	2.3705	11.1635	10.3713	21.7207	8.5164	11.9694	6.1553	15.0107	7.7174	19.5607	3.0448	21.3952	400.3182	12.0785	15.1548	3.2156	5.9141	13.8536	45.8578	5.0064	6.5952	3.9496	18.784	7.6745	14.0254	24.1748	387.3987	32.6494	10.6717	16.9459	6.726	9.4464
SH3BP4	60.7392	60.7724	29.4266	11.0057	40.3022	53.8208	39.7024	26.5987	73.2983	83.6609	105.2637	47.1675	109.4049	55.3113	42.1387	63.1501	47.2131	21.3609	43.1444	64.2491	21.1221	33.4219	61.355	42.7462	27.642	60.5959	43.0865	61.5655	58.2741	1.8182	67.5878	35.4853	22.6678	86.8745	37.6615	50.642	55.2276	47.8383	37.1458	30.9791	29.204	47.8461	55.1326	4.1119	59.8081	101.8514	40.7223	100.8529	86.8533
TSKU	21.8019	22.0174	55.6848	7.6062	124.4511	97.1079	27.945	83.5039	99.646	64.2103	60.9493	44.3123	1.5954	25.3764	45.2881	66.0495	44.2725	17.4812	47.671	119.0943	88.242	24.623	111.2003	28.9968	54.2422	63.086	54.4107	32.9211	92.6391	4.9975	49.2991	69.0648	36.8893	81.5852	91.9073	87.9565	76.5013	61.854	44.3956	45.1269	57.8949	90.3566	89.9023	3.0465	46.6555	84.9913	79.2256	74.2666	141.2368
ACTR3B	5.8587	4.7683	2.3038	7.678	2.6621	2.8316	3.0665	1.952	2.6697	5.0148	1.4275	3.4871	3.8367	3.5247	3.0928	2.9719	4.6244	3.2588	2.8721	2.8468	2.2997	2.3548	2.361	1.4274	2.1155	3.2794	2.8774	2.4501	2.6637	4.5321	2.9424	4.0961	4.8042	2.9453	1.2773	4.0966	2.1955	1.5128	2.1697	6.0816	2.7172	3.0652	2.6805	9.4132	3.9159	2.8055	3.4692	3.9407	3.4681
PTK6	150.7841	77.2585	61.1228	0.8125	19.5811	72.5731	47.5175	137.308	109.5008	12.0986	31.0539	132.8967	14.1576	86.7579	10.2804	70.8881	53.1301	41.0152	17.9534	58.5628	203.6651	6.7824	45.9453	71.0776	45.9229	213.3053	80.8153	23.4437	54.7755	0.1487	13.0496	62.2747	77.7777	124.8117	97.1493	15.6937	180.6335	70.3926	62.9171	126.243	63.3474	21.2204	109.8557	0.6386	23.4406	74.66	44.3036	102.5512	58.8749
CTHRC1	10.0276	43.8397	217.6106	27.804	1105.6844	721.681	127.3014	272.7934	467.0047	359.9541	615.9194	29.6404	3.2287	241.561	235.7622	198.929	49.6459	8.83	358.7042	606.8547	262.571	103.8525	341.1871	80.942	161.3878	292.6111	83.1506	99.5955	339.0973	3.4814	259.6315	401.2207	15.561	463.2576	347.4718	604.0959	136.7497	135.2028	98.8072	62.7969	111.4955	504.3325	149.5948	61.0787	38.3903	133.4712	154.1891	288.1264	582.6837
UBOX5	12.2271	5.0542	11.1373	21.6901	9.7671	5.4003	8.8611	8.9918	8.0801	9.7678	8.4807	9.7454	15.364	5.7257	7.4681	8.8821	5.1546	10.7099	7.0424	5.1466	7.1653	3.7849	8.4407	4.5668	5.7533	11.6585	4.6339	4.0283	7.1443	21.7819	5.5998	8.5295	8.3453	8.7035	6.2944	8.3869	4.3055	4.4797	6.9481	6.7297	4.9099	6.3685	10.0474	11.8995	8.7553	7.8878	8.0612	6.0124	5.7031
FAM166A	0	0	0	1.2582	0.0509	0.1722	0	0.1026	0.0243	0.0766	0	0.4401	0.6754	0.0229	0.1691	0.0861	0.0298	0	0	0.1607	0	0.0224	0.3128	0.0783	0.0317	0.1397	0.1116	0.0534	0	0.0813	0	0.4315	0.1653	0	0.1871	0	0	0.0333	0	0.0723	0.0999	0.2143	0.031	0.1083	0.1031	0.0354	0	0	0.0732
RHOC	99.6248	104.8055	199.9437	52.0924	180.347	160.3344	122.2854	264.6533	188.0293	114.7051	229.6525	224.0033	35.0716	63.2066	95.0827	114.6185	116.2989	107.2442	147.7762	277.6949	238.702	39.8862	149.4087	172.0776	189.754	301.1749	133.008	72.5636	206.9524	16.9694	102.5115	176.5208	103.522	158.4852	270.1498	123.949	229.3441	204.708	120.3236	228.9769	183.1171	182.8142	276.7203	15.8718	92.06	181.2828	137.5322	177.6639	191.1361
TMEM61	17.0014	9.2043	3.7456	25.0452	0.5107	0.1235	3.5655	0.7353	1.3918	0.9335	2.3024	2.3667	3.7721	1.6741	2.5868	1.666	0.5128	0.059	0.246	0.9794	2.4511	1.0267	5.6618	0.6734	1.1375	1.3024	2.1201	0.8804	1.3988	37.0628	1.1165	2.7844	22.3306	1.0484	6.1708	6.1883	1.5171	0.5251	0.4376	3.9375	1.9094	2.8685	3.8258	12.7365	2.8591	0.8632	3.3904	1.0309	3.8305
CXCL8	3.1349	12.2759	22.5874	18.2465	25.2933	95.6469	55.9201	13.1985	30.098	40.1074	116.1064	26.5526	0.143	39.5164	53.9173	29.2147	124.9709	2.3821	170.4692	75.5252	95.2155	48.8658	90.0306	11.1435	25.9064	81.768	63.7276	114.1881	24.7436	0.9153	104.6938	55.4065	2.8458	84.9996	49.4156	13.365	31.6881	50.1021	45.2276	9.3292	10.2293	53.791	68.1018	0.4647	24.5002	32.7279	32.0687	66.2415	105.3774
NIBAN1	0.4985	0.8426	12.5566	4.3604	14.0041	19.2117	74.481	6.0457	18.9763	34.9658	7.9756	4.528	2.644	26.7765	33.3725	20.9153	7.539	0.747	22.7283	13.742	7.7815	44.996	14.5212	8.0973	7.3132	9.0934	10.5369	35.0728	10.2925	0.9578	32.7126	16.1638	1.2582	25.5592	8.8122	19.7112	23.5606	8.558	18.3156	5.9916	5.4918	10.5966	16.4268	2.3888	29.7233	4.7697	25.7803	17.7142	28.5298
RPS6KA4	33.8622	24.8975	63.8675	15.0027	50.9817	71.4867	52.42	91.9035	53.2651	50.981	38.6604	77.4221	30.6916	52.2211	33.6171	72.3514	56.2132	49.9109	51.2406	79.5046	121.7463	18.3233	45.8661	68.4444	54.055	92.9739	70.6444	29.2344	76.1155	15.7461	43.3915	48.4836	15.4541	36.7374	81.4197	37.2854	86.8825	60.5077	105.4357	82.9506	44.8849	50.6986	104.4682	15.0487	46.0087	84.4808	87.6942	75.2808	94.7634
CMPK1	272.1735	237.2957	151.6149	49.1867	125.0594	253.7859	143.0769	92.8448	232.7587	240.3044	210.1696	185.4542	150.6486	156.6676	182.87	124.5192	202.679	32.2406	181.321	233.7522	191.006	88.9	201.6633	299.7823	114.577	197.7751	98.209	174.6438	154.3917	88.1975	190.9529	205.5883	335.4002	272.518	176.4087	137.0654	167.9228	290.6737	92.1865	255.1236	187.9809	184.7083	362.5846	95.5133	261.6855	470.9646	219.9374	348.4016	118.4028
RAB32	8.7257	22.6515	138.4842	27.3466	129.2384	116.631	100.656	74.5145	105.2557	135.8698	106.8277	63.1417	14.488	101.6592	86.9452	50.8674	52.7682	78.3907	102.5202	117.4716	105.2671	43.7419	115.7603	104.0338	79.7379	88.0199	64.1111	52.9511	101.4	11.7522	98.2799	79.8147	6.4301	105.5533	99.459	89.0373	36.3091	67.2751	85.7363	65.6827	58.8308	90.9774	77.2267	25.2788	82.2034	81.4407	70.3106	73.76	132.6146
DDX60L	8.9407	6.6253	3.1229	3.4442	10.2858	10.1577	7.9846	6.2467	25.4441	13.4684	7.9095	9.8933	0.9167	16.6313	8.9943	13.1126	12.0496	0.2743	5.0746	7.1394	25.1083	6.1449	9.9656	5.5563	8.9163	15.2831	8.7195	6.7453	10.9686	7.1073	10.3627	8.7857	10.2612	12.5472	15.2933	6.7159	11.8615	9.8135	9.1775	13.2317	15.4579	8.7939	8.8648	3.3553	14.3118	16.054	22.2113	20.645	18.2009
MVP	267.5063	328.6155	379.5919	31.581	192.1231	263.5529	217.3443	335.8383	248.6019	179.9134	257.9837	345.957	134.2816	119.0609	158.588	266.7575	227.4102	221.2334	166.0931	259.1037	223.5964	65.6484	189.8418	214.0596	217.543	322.8968	277.0038	105.4443	182.7568	31.1438	150.4379	247.6183	213.8538	305.1109	332.6901	150.9002	271.7153	261.1687	250.4419	280.2924	281.1454	247.865	309.0126	32.7315	198.0527	333.8932	208.9232	283.8883	335.1917
UGT2B4	0.0394	0.1412	0.5945	106.0853	0.1828	0.4332	0	1.0073	0	0.0275	0	1.687	0	0	1.6206	0.0309	0.3855	1.0051	0.074	0.1155	0	0.0322	0.0281	0.0562	0.0912	0	0.02	0.0576	0.0467	0.146	0.0448	1.0854	2.3287	0.083	0.9637	0	0	0	0.0487	0	0.0239	0.0257	0.1115	0.0259	3.8295	0	0.5751	0.0431	0
SLAMF7	0.3886	0.4149	19.3708	1.7237	6.1622	12.6098	5.7913	5.605	13.0122	11.1313	1.0707	7.3533	1.0068	78.6445	28.1611	11.6421	16.2925	2.9889	15.9047	3.3836	48.552	13.5579	1.923	5.1333	9.8852	2.6295	8.6595	1.6811	11.0753	0.3029	29.3402	18.6131	1.2075	14.8277	6.5657	7.4179	8.4649	9.4159	5.6742	1.9119	0.9925	5.8972	3.977	1.359	14.4377	7.7459	16.795	4.2197	3.8182
WFIKKN1	1.2765	1.0397	0.5464	7.8133	0.4508	0.4768	0.4016	0.6309	1.5496	0.1555	0.8267	1.3404	6.4299	0.262	0.2913	0.2065	0.6271	0.4251	0.2913	1.2606	0.0701	0.2726	0.101	0.13	0.5739	0.6189	0.1854	0.335	0.096	2.9253	0.1954	1.573	1.843	0.1847	0.472	1.5134	0.4824	0.172	0.0626	0.3601	0.9831	1.4769	0.5039	6.4376	0.533	0.4314	0.7922	0.5197	0.1081
LRRC37A3	0.6598	0.4709	1.6931	15.2637	1.691	2.6586	1.9414	1.0636	1.9732	2.4913	2.8186	1.1671	7.1221	1.6673	2.8436	0.994	0.9273	0.3005	1.2373	1.1364	1.4549	0.8333	1.0136	2.3983	1.0471	1.8114	1.5057	1.0444	1.5022	5.029	1.0938	1.7672	1.3171	1.0522	1.3524	2.3396	0.5868	1.0671	0.6315	0.9453	3.5624	1.6671	1.1627	13.0892	2.6091	0.8931	0.9003	0.5507	0.8366
ABHD4	41.0014	24.9987	52.2657	14.459	42.2161	51.8936	47.0842	43.2017	101.6543	64.6668	41.1546	50.9141	20.261	31.3927	37.5441	31.7815	20.059	8.9367	25.7486	42.7571	37.0002	18.4363	35.3079	30.6687	40.1154	49.4652	33.9964	25.9515	50.707	14.0452	38.9614	40.1711	20.4688	92.2093	51.2783	37.1438	55.7118	64.0518	29.9679	34.1826	30.5971	75.5125	39.5922	17.5274	45.2871	58.1029	32.8046	64.8089	45.9068
CCDC68	12.8847	6.0672	5.4838	3.6874	7.6052	8.8215	6.3979	5.6852	6.5643	11.2332	4.4181	18.5958	9.9783	3.9116	9.5736	14.8723	6.3787	0.9092	3.19	10.7417	3.7818	4.4829	8.4221	4.9157	6.0899	16.9632	5.7749	10.0029	3.6053	0.9126	5.6824	8.9897	6.3342	17.5391	11.434	3.7666	8.3851	14.7059	3.3317	4.7286	1.8572	5.5901	6.7488	0.9122	15.1498	11.6418	7.6195	13.3803	7.0232
NECAP2	30.1963	38.0978	52.3527	18.8446	47.5149	51.1369	48.7652	64.7499	66.7754	63.4634	68.9332	46.6834	43.3292	63.5568	50.3234	32.1823	31.3967	20.0186	67.7342	55.4439	59.6894	24.3985	57.0804	53.4811	48.3729	55.1493	36.9289	26.0185	43.8747	12.8055	53.1095	28.4209	35.7181	64.3124	60.6481	37.5578	65.6438	42.6224	31.1922	55.742	33.6781	48.8654	54.4948	18.8714	41.8117	52.1661	58.4976	89.4765	85.0546
AMIGO2	21.6973	27.0808	16.9515	16.2243	34.3292	75.2667	25.3014	27.4902	303.2725	60.5498	78.2323	38.211	25.196	19.668	25.0499	32.6705	13.7574	0.299	15.8218	48.1171	66.5088	9.0784	185.452	26.5815	24.1333	40.8208	12.1295	15.3421	98.955	16.6365	33.8761	61.1695	18.8079	109.309	46.6846	27.1077	207.0625	35.7712	59.0117	70.259	95.5768	26.1307	43.1458	57.0069	15.6347	20.513	183.9276	26.4997	103.9118
PRSS12	3.7817	5.4604	3.1637	0.6635	1.6167	4.388	3.5363	1.6346	12.481	2.9155	1.1565	3.6692	0.0335	3.9897	3.1213	4.3997	3.9284	0.0259	0.993	2.7806	0.956	2.5059	11.5359	9.972	3.2142	12.6157	10.8732	3.3758	3.0484	5.7276	2.9589	4.9888	0.9361	12.9169	5.425	1.9516	6.9111	11.2687	6.145	2.1596	3.6131	3.8209	5.6703	9.1552	5.9373	9.9701	12.805	4.3727	15.5064
DAB2	26.8896	15.2558	19.4776	13.2652	78.3612	44.2687	42.0606	24.1651	42.015	104.6856	29.0027	11.1279	8.2467	48.7459	87.8088	29.2553	13.6675	1.2575	38.7863	42.3535	33.0555	33.6874	33.685	13.0879	27.585	25.5991	25.9769	33.8406	29.1717	3.9646	47.9513	41.366	10.7105	62.2828	39.4387	46.4946	21.8737	34.3408	17.2062	13.0953	28.9722	56.2747	21.2939	4.3819	59.3708	12.5865	30.5618	25.0849	66.5456
ASPDH	0.1764	0.3509	3.9647	169.3696	1.6354	0.6457	1.3875	1.1354	0.9099	0.5334	0.3622	3.3795	1.4473	2.747	3.9562	0.9221	2.1074	0.661	0.7352	0.3444	1.7805	0.6233	3.0157	1.1321	3.9775	3.7426	1.6139	0.9152	1.6026	7.0973	0.5339	3.1207	0.5668	0.2886	0.5012	2.7742	2.8671	0.5707	0.327	2.2452	1.498	1.1865	2.3267	34.3906	3.0939	0.9485	1.1692	0.2247	0.3136
EPS8L3	134.9124	100.7978	109.4602	1.3992	33.1549	134.4664	133.8147	86.9921	76.2817	24.974	98.1416	234.3054	40.2334	24.3199	68.4906	52.7156	160.3006	81.599	64.1186	173.6221	19.0114	19.054	28.7343	186.4086	163.5361	158.3243	142.4018	34.9542	73.8064	0.3579	44.1865	211.3627	265.8176	204.9678	176.7438	78.0158	117.9193	114.5847	25.6637	36.8496	31.3665	74.4765	119.2363	1.8142	74.7706	198.5892	20.2737	258.8992	23.4847
PRAG1	27.2197	13.6226	18.3195	8.2946	22.2993	22.8526	18.6402	13.7998	26.8801	30.5067	20.4822	31.2765	15.5269	21.9377	15.7798	24.0584	46.0534	9.9077	27.7261	19.191	19.3974	8.8665	18.3831	25.5302	22.8235	36.3847	14.7769	10.8059	36.9874	5.3328	21.6496	34.7479	8.6895	14.8339	20.3092	11.6708	25.3318	29.9968	20.2579	14.9886	23.7476	30.701	22.8685	3.8386	24.1139	66.5132	30.0316	31.28	89.4513
HTR1D	12.8326	4.265	7.4121	0.4702	1.1313	5.4152	4.1465	9.9895	13.7505	9.0258	3.3018	28.1703	0.0677	3.723	4.602	5.6315	7.0999	1.8814	1.6565	6.3297	36.5586	3.1272	8.2205	18.3226	10.5022	5.1041	7.0888	5.5961	16.6085	0.3356	2.3743	1.6105	0.2311	16.4525	13.1345	2.3989	3.321	7.8885	0.4524	27.4517	0.6768	3.1998	15.8457	3.3489	10.7012	16.0169	2.0567	19.0308	5.3933
TES	104.9996	67.1933	42.1717	21.0855	55.9659	63.9619	98.1732	43.8909	124.4506	97.5811	75.4593	100.3316	7.2321	50.9491	55.6198	107.1259	79.0728	15.0344	61.139	83.0245	125.496	25.49	160.5181	65.2944	44.0892	227.1493	48.4519	43.3663	105.9824	12.8993	62.0998	78.2722	43.3459	119.0724	39.1971	56.0807	105.6753	80.4151	50.155	134.1998	101.7873	53.6766	88.5576	27.2948	64.8742	80.3505	97.9694	107.4619	150.5298
BEX3	132.1096	227.8146	412.1363	1105.5273	334.1623	217.9643	185.1683	288.3392	138.2607	264.534	214.1377	105.1445	490.3676	297.6858	223.9716	152.0766	218.8044	110.9841	159.9221	267.3087	252.9289	97.811	284.7985	157.8849	160.6496	122.9983	143.1344	145.7406	177.5862	466.0804	185.7299	236.3999	260.9518	204.4276	271.624	304.6623	190.9067	70.9018	181.1969	135.3514	190.3842	252.3707	229.877	710.0545	235.5188	154.4485	342.8804	185.8246	306.9444
FLRT2	0.0793	0.1031	4.1337	2.3583	4.9257	1.4662	1.9006	1.9104	3.0466	32.7514	0.7479	2.3375	0.3871	2.4701	11.4678	3.9172	0.8397	0.0467	3.4258	1.613	0.9458	5.495	6.1227	2.072	2.8376	1.8783	3.8781	6.9687	1.6478	0.0336	11.7742	3.3123	0.1996	2.7027	1.0396	4.0142	2.0329	1.1201	6.1022	0.4568	7.8783	7.1561	3.7878	0.8776	22.4392	0.9228	4.0827	2.5089	2.2585
OSMR	5.6086	20.7187	15.5964	13.0987	49.3313	45.3714	57.4427	17.2665	36.2036	82.6807	65.1327	13.1211	3.5698	47.2804	80.1466	34.8078	45.0936	9.6857	66.9499	60.053	55.0706	31.4064	127.5964	27.9212	28.7011	62.7908	37.9018	52.358	44.1471	2.7853	45.3335	62.3716	6.9144	65.6156	36.5836	64.1525	56.6829	44.4283	25.1321	35.6742	59.7645	57.8079	51.271	4.641	45.7236	50.9918	29.9345	42.9647	77.3149
ATP6AP1	92.4236	134.8928	104.5534	380.3835	117.1143	92.7207	91.2616	96.297	123.5101	113.9	109.3246	95.0461	336.3744	139.8212	109.6692	74.7608	105.6412	96.5115	101.2266	102.6358	265.5417	56.1258	120.1015	104.7354	87.5058	74.9472	95.4087	52.7793	97.1969	245.2482	94.122	86.6842	88.8351	138.1972	120.6378	111.859	97.7067	86.986	75.0585	113.426	102.0942	87.3293	100.2349	298.6889	94.4673	113.9269	97.5598	113.6765	134.2454
CTSZ	134.73	283.2314	602.2665	274.5346	760.5656	462.4838	519.0433	489.4533	773.1201	642.0889	546.1063	439.7871	136.4062	875.5843	539.9035	561.9551	251.2638	164.3124	795.6636	800.0086	846.8647	294.4258	659.9087	371.2915	510.3012	548.2247	577.4468	255.3308	424.5204	19.9	585.2793	439.6977	155.2039	766.4661	817.0446	391.5238	531.0455	439.5736	642.9892	454.3243	454.4984	530.4544	664.285	268.0652	359.5865	609.155	486.1703	536.7519	1200.922
HNF4G	34.1692	38.793	6.4891	1.8061	2.4643	15.2905	9.569	5.7112	25.6458	21.1787	10.2325	16.8826	10.2235	21.3063	11.5247	14.1691	14.4455	1.2663	16.6681	6.3051	2.3353	5.7041	8.4543	10.7844	9.0778	13.1414	8.0437	14.0108	10.0597	2.2887	12.6286	11.2395	25.3238	61.7353	17.3395	3.0988	6.2152	22.3728	6.1751	2.3196	5.9619	7.0144	7.8389	0.9218	22.3805	19.2908	20.9908	32.9652	5.5367
CLDN18	332.1855	180.0753	725.1328	0.4126	99.9251	529.5379	248.9017	585.8087	153.4004	16.9875	26.1797	920.6002	0.0172	233.9669	10.5084	106.1244	2.2395	17.9263	10.6117	84.473	34.5511	173.6689	74.3313	305.2213	439.7031	163.1857	1452.3272	179.4658	389.6241	0	379.419	2.5365	342.0937	56.2656	245.1831	137.9281	173.1806	1838.8655	421.6652	0.2803	1.3718	41.5114	39.8713	0.3501	214.008	1911.558	0.194	2540.5609	27.5506
KBTBD12	8.7169	7.0357	3.1401	0.0458	0.2678	9.2222	6.3021	0.0106	5.2431	0.652	4.2773	0.1817	0	1.1763	0.7853	0.4796	0.1568	0.0382	0.8815	5.4349	2.8515	1.0667	2.3114	3.4768	1.552	4.6282	4.7495	1.6196	4.6907	0.0126	1.128	0.1169	17.2565	8.1123	3.7165	1.4027	2.2926	7.1519	0.6404	0.1118	0.0824	2.0236	1.3349	0.0112	3.9268	2.2581	3.3556	4.7108	0.5551
TTC25	1.3494	1.5927	2.2801	19.6773	2.3929	2.4848	1.0797	1.6442	2.6714	4.2365	1.4001	1.4701	16.1674	1.7739	3.525	1.5638	1.8317	0.3517	1.3385	1.8036	0.9389	0.9925	7.0617	2.8025	1.5092	1.6428	1.5654	1.2697	2.7457	23.7172	2.1305	2.5367	0.7598	1.2134	2.8498	3.4019	1.9291	0.5693	1.3049	2.1819	1.192	3.2073	2.8186	9.8219	3.6193	1.4193	1.0303	1.1527	3.9113
VASP	152.4813	253.4014	265.4086	50.5588	140.5379	261.4032	171.9856	366.4175	339.4922	124.0037	438.4539	320.6691	65.1274	110.8914	120.0842	219.9976	211.7735	108.6257	189.0045	250.4107	367.7749	62.2817	284.0406	346.4483	260.1185	348.2829	291.9778	99.0052	152.4172	29.418	159.7947	208.8718	351.7014	318.204	461.9577	143.016	374.7137	240.7073	176.3411	252.8194	185.954	156.8954	252.0328	26.0263	140.3656	201.294	283.7519	262.8073	169.9411
RAB11FIP5	4.3701	6.2342	29.1281	12.1809	31.7185	34.5604	30.9052	22.2606	46.5262	41.4237	23.969	44.4092	6.0595	15.4506	27.9506	33.8645	28.4804	14.6204	30.5276	45.7339	42.321	15.9413	31.3435	28.9393	15.7078	59.1341	25.5479	18.3435	38.301	9.7895	27.5613	43.4114	3.1301	36.6365	27.7713	37.0153	33.5238	24.8814	27.6739	40.2895	17.5504	33.7726	38.6874	10.9641	31.4045	39.3693	15.1854	31.188	41.0483
MOB3B	2.7492	10.8604	7.4774	2.4431	12.1754	10.1058	8.9759	6.4765	21.1393	25.9513	7.0116	2.0967	0.7104	18.6167	17.4186	13.2145	3.694	0.7595	9.312	12.6932	3.7232	6.5146	6.131	10.7998	9.5914	8.9776	8.4959	8.9399	8.3404	9.9099	19.0887	15.0904	11.0147	19.9449	9.6235	11.2439	5.7459	6.9809	8.2522	5.1271	9.2882	11.783	10.1075	1.8723	19.2438	9.9425	10.6274	38.6228	9.6821
VDR	13.6425	15.7696	32.0044	12.6855	38.0179	47.6638	28.0846	21.6141	76.5451	30.9239	27.6025	32.0622	1.2525	31.0561	36.513	22.4283	24.0659	7.2198	29.2073	36.9697	28.5601	17.6848	24.7682	14.9558	25.8442	23.5954	21.2779	13.3789	31.6247	14.151	31.2096	38.4029	2.8651	50.0557	32.8031	47.2597	56.2991	30.0628	17.0075	21.2165	21.789	47.4871	24.6972	2.1432	17.3718	18.8943	30.447	43.9396	62.978
ADAMTS12	0.6381	2.8002	9.5673	1.6445	43.0375	53.1327	16.3477	13.2425	40.0627	29.1395	16.9237	2.6203	0.6866	12.2635	13.4723	24.3762	2.9115	0.2159	18.4889	62.2107	23.5755	13.7531	40.4416	4.2046	9.6267	32.8683	11.9	11.8475	37.9854	0.4267	30.204	14.6958	0.6262	45.9995	16.8636	43.2121	10.1174	11.8789	11.4967	7.4793	5.5119	36.78	11.4773	0.5349	2.9007	7.7818	16.9084	39.3141	69.7132
PIK3R6	0.2773	0.1985	2.3753	3.5332	7.0688	2.3924	3.69	2.1069	4.168	5.2043	1.4943	1.2044	0.7184	6.0484	5.9808	1.5653	1.0238	0.4571	3.0505	3.897	2.5426	2.1591	2.5082	1.3246	4.248	2.5412	2.5649	1.0249	2.4641	0.6159	3.6975	3.4062	0.2171	2.9939	4.6159	2.7525	1.6349	1.3623	1.4905	1.442	5.18	4.8726	1.8494	0.8391	2.9003	0.8587	2.4257	2.6484	3.6604
TSPAN15	198.0556	197.9507	214.1361	16.8688	95.3358	159.7508	131.5172	238.5983	180.1518	126.1565	85.2588	261.0381	80.5668	110.2184	61.9108	142.1989	162.3827	157.9646	85.7983	279.9067	53.8376	36.7871	110.2734	95.4191	158.5292	118.9923	202.5394	82.3328	204.9168	3.9758	81.4618	56.5066	216.7411	241.0676	216.1787	44.0521	332.2796	279.9252	87.6864	104.7872	129.4803	159.7615	193.8199	14.3745	119.858	331.5303	131.7912	309.8334	231.7491
GTDC1	1.6405	1.1037	2.7627	1.7318	5.7071	4.3471	3.7419	2.3301	7.0729	7.4319	6.3033	2.1689	0.9177	4.5881	6.1154	5.3412	3.6726	1.0148	6.2262	4.7517	5.7424	2.2138	7.885	4.2452	3.0143	10.2176	2.5366	3.1503	5.566	0.4445	4.0756	5.4534	0.8073	7.1107	3.0378	5.0355	5.6747	3.1752	4.8604	7.0071	2.2227	3.7252	3.9927	1.7173	4.3762	3.5711	4.4548	3.1506	5.4634
LRRC4B	0.366	0.2184	3.7741	97.6812	2.61	0.9275	2.6307	1.3677	0.8091	0.9036	0.5419	2.5964	1.6047	0.8807	3.0653	0.6843	1.0854	1.3714	2.5871	1.1541	1.3639	0.5739	1.885	1.084	2.0509	1.6844	0.6439	1.3145	1.0008	138.4438	1.0704	2.2689	0.3392	0.3751	0.7038	2.2414	1.3089	2.5786	0.5393	1.2418	1.3491	2.1073	2.0529	63.2693	4.5497	2.3614	1.3248	1.6596	0.3942
GALNT10	46.6514	27.6312	23.8825	8.5974	33.3774	44.8548	35.5732	26.3542	51.2931	49.7701	26.2251	31.197	9.6499	19.7228	29.6052	55.8522	19.0799	7.6294	29.6826	59.2598	46.6191	12.3476	89.7543	29.7207	30.8441	33.6866	31.3148	22.9386	70.5149	5.4672	35.6081	36.2168	27.5104	35.069	28.0763	39.1921	18.0578	48.3834	60.2442	63.9867	64.4295	30.9914	31.2162	7.5152	34.9919	61.1686	25.3661	67.8104	39.15
BCL2A1	1.2916	2.6676	17.7305	4.6886	26.2478	27.5855	23.1602	16.5825	24.4647	22.8055	12.6198	9.7592	1.4156	54.8199	28.3165	9.347	11.4903	1.0423	74.0866	25.3072	22.6033	20.8985	12.1003	9.2086	28.7746	2.1498	7.4731	11.6928	9.5349	2.0597	28.8635	6.8344	1.2568	23.6824	44.479	9.081	5.8577	17.9568	12.7677	8.371	16.0286	21.2731	23.1357	1.1764	15.8052	4.4867	18.2382	10.7362	61.6659
FGFRL1	56.7614	39.7201	21.5794	3.208	24.2705	24.0357	25.6557	39.4745	51.2917	18.3626	31.6183	38.7944	12.0616	21.6304	14.6966	72.6112	53.8114	21.5137	18.4433	24.2138	88.2717	16.7338	61.2626	41.6036	18.4788	51.235	28.6616	24.658	27.4609	0.4383	20.9022	35.3278	28.0049	28.8429	36.3729	30.8565	39.8311	16.4597	26.5855	41.288	34.3833	28.1973	70.9426	1.1682	26.8789	304.438	33.6314	28.9145	62.9301
CD80	0.0308	0.0551	0.4881	0.2904	5.5045	1.6892	1.3648	1.897	4.0669	2.1681	0.5448	0.1234	0.1793	4.4142	2.5438	0.9407	0.2673	0.1844	0.8077	1.3737	2.076	1.8312	0.4383	0.9871	2.0988	0.1958	0.8444	0.5686	0.401	0.2278	2.1124	0.3326	0.0556	2.5022	3.059	1.2095	0.3837	0.7651	0.7604	0.3848	0.7464	1.0813	0.4174	0.0405	1.002	0.5161	1.8759	2.1494	2.5845
KLHL22	11.3087	7.0671	12.6624	22.5094	19.1748	9.5594	17.416	12.6418	10.8142	18.4143	12.7193	11.2843	35.4791	14.2739	15.438	13.189	14.5635	13.6676	14.4585	13.4444	11.2299	7.785	13.4489	4.4213	9.1917	12.6455	7.0013	7.9831	15.8135	36.2233	11.518	17.1223	19.2979	9.327	9.9477	17.1453	9.5127	7.4181	7.8085	7.8815	7.0277	18.322	13.3166	20.4389	15.7641	9.7456	10.0537	11.4299	14.3626
ITGA2	38.2369	43.2434	41.0113	27.1782	15.8995	75.8663	28.7478	14.5727	100.0633	65.1452	72.1787	19.2833	1.5811	18.0872	33.9852	49.4006	18.5852	1.351	28.3207	12.3621	168.5488	13.1624	227.6049	101.776	21.7052	113.1743	111.0138	39.9353	72.4478	3.986	74.1006	66.7693	27.5192	126.2534	44.1069	28.8172	200.0234	88.8869	34.9317	80.8204	57.6484	31.9727	89.2101	10.8134	34.5248	57.2895	80.9116	97.4638	110.0921
SHCBP1	4.4667	1.9008	1.5237	0.313	2.8344	5.0728	1.8886	3.4297	4.3596	4.5124	3.7589	1.7865	0.1452	6.4163	3.0665	6.3131	4.9981	1.2836	4.8732	3.3396	6.3842	2.3755	5.8265	3.2644	1.9805	8.8843	2.1561	3.8694	2.8262	0.5571	2.8432	2.5014	3.3945	4.8486	2.9832	0.9912	1.7425	4.2431	8.0809	8.0826	6.9132	2.5318	4.9766	0.2527	2.3262	4.9368	9.7924	4.5433	8.8905
HAVCR2	0.831	1.0651	22.5069	3.6933	35.9473	17.1872	28.0299	13.9922	43.2128	32.7892	8.9796	5.491	2.7507	64.6159	35.7667	12.9331	3.4592	2.7906	27.7596	15.5439	18.9825	23.0349	8.8558	10.401	24.9619	4.4267	17.5501	6.0918	11.3043	1.7091	40.8642	11.372	1.1494	34.0488	40.9509	24.4403	7.7817	11.0318	13.1584	5.3484	18.0318	24.2965	13.0987	1.5792	15.6135	5.7183	29.3297	14.8654	36.297
CCDC96	4.9132	4.6024	6.7373	15.756	3.8732	3.0251	2.4267	5.7762	3.6943	3.3957	5.8322	6.1669	21.2024	2.9682	3.1832	4.3197	2.4183	1.3075	4.592	2.6886	4.4882	1.2915	6.5732	3.47	3.1055	2.6299	3.5937	2.4116	4.2433	28.0466	2.0842	5.4145	4.1487	1.9958	5.0085	2.8429	3.9045	2.8962	2.9219	2.6295	1.838	4.4823	6.2284	4.742	5.0037	17.1213	2.2517	3.5834	12.6116
IGF2BP3	0.3475	9.6404	0.0735	0.0312	0.3865	5.4507	2.1097	0.3462	8.889	2.6506	5.9829	0.6656	0.03	3.3186	0.1903	2.7786	0.0755	0.0434	1.2959	2.4162	5.3603	1.374	10.3942	6.9614	1.0512	4.0247	0.1648	0.1408	4.1169	0.0086	1.8665	3.4488	0.014	9.3707	4.014	0.2732	5.2004	3.2735	4.0145	0.3965	1.124	0.0905	0.1178	0.0229	0.1814	5.8283	7.0156	5.5185	0.1235
GALNT14	0.0228	0.4481	8.6278	2.8229	9.2397	7.5679	2.7061	5.3856	4.0242	7.5894	19.8137	40.4036	3.8172	3.7774	5.738	33.3808	2.879	0.0171	1.8492	27.0177	27.0481	3.9055	17.1806	3.2774	8.0117	62.1025	22.7151	2.6893	25.3721	24.2798	14.914	4.003	0.096	7.6741	29.103	6.7321	19.7903	25.0647	18.3763	44.5046	21.9041	10.9894	10.7143	65.7923	11.8868	8.7794	7.9327	9.0169	11.7579
GABRG2	0	0	0.0172	2.4548	0.0081	0	0.0943	0.0135	0.0384	0.2152	0	0.0842	0	0.2664	0.3146	0.0409	0.0047	0.0651	0	0.0032	0.1503	0.0939	0.0248	0.0155	0.0251	0.0111	0.1148	0.0021	0.0978	1.4059	0.0962	0	0	0.0122	0	0.6448	0	0	0.0027	0.0915	0.0316	0.0226	0.0884	0.2144	0.1007	0.0224	0.2736	0.0119	0.0058
SRPX2	0.984	1.6673	14.4954	1.7247	44.4504	30.8908	11.3294	9.7557	29.6552	39.3964	24.3908	8.416	0.2209	10.1444	25.0224	12.5896	4.6018	0.4326	26.709	30.6718	27.5212	9.3112	24.762	5.2568	8.5019	26.3177	9.1148	9.1558	34.5085	0.3691	15.9753	36.5248	1.1222	38.2355	14.0352	42.8597	28.3224	12.2539	8.9244	16.9955	6.485	28.8426	11.2489	0.6904	9.0303	5.9416	23.5706	9.0648	57.1935
DLL3	0	0.1126	1.0183	1.3747	0.175	0.0592	0.0713	0.1411	0.3005	0.1054	0.1163	0.0757	0.6847	0.1102	0.2909	0.0592	0.205	2.5183	0.354	0.5804	1.2086	0.077	0.1076	0	0.2401	0.2403	0.0384	0.0367	0.3132	1.2581	0.0857	0.1113	0.0682	0.2647	0.0644	0.1113	0.1284	0.0458	0.0233	0.0994	0.0687	0.2457	0.1067	2.6081	0.1892	0.1705	0.2502	0.1236	0.2517
STK17A	14.5254	10.7732	13.0381	8.256	25.9448	25.8407	19.0436	16.0657	29.4991	37.7563	28.456	14.3784	7.9311	28.8232	26.9774	14.1012	14.4129	5.5269	35.8153	16.9341	22.1046	13.3454	50.9818	27.7806	15.0536	37.2854	11.6962	14.8381	20.3627	6.942	22.3658	22.2053	6.769	30.2566	22.7005	17.2327	20.6498	17.6188	16.8839	17.2898	21.7123	23.4569	16.8123	4.497	29.2848	19.2684	25.3035	23.5537	43.7898
PIWIL2	4.4114	0.7608	1.4624	0.1975	0.8945	1.6218	1.9677	1.438	1.6911	3.282	0.4775	3.7536	0.0558	1.1786	1.6724	2.0669	0.5801	0.2066	1.8525	1.0595	0.5664	3.9547	1.08	0.7863	1.3846	1.5353	0.9108	5.9414	1.8374	0.2041	3.1287	1.3377	1.5362	1.8362	0.2937	1.4056	0.3517	2.2469	2.4273	0.2949	0.4285	0.8635	0.4188	0.17	4.2305	4.202	1.7814	19.3728	0.8501
IRAK2	4.0627	8.6987	10.0553	4.5842	10.63	12.9716	16.0979	14.1577	33.9329	18.7153	30.0768	26.5498	0.877	22.471	10.8012	16.6705	9.324	3.325	22.8	14.0034	38.8566	7.2587	89.3492	28.4101	13.0418	24.938	22.4923	9.3882	10.5827	2.6239	15.0898	27.7479	5.0332	40.3797	32.6405	12.856	16.5955	27.1036	7.5122	17.2209	22.9097	16.3889	41.3803	2.9378	13.083	13.4577	77.8284	35.6484	28.0063
MORN4	15.624	2.442	9.8634	27.7248	14.7743	15.3713	8.7652	9.877	15.8666	16.3367	4.8472	6.4689	49.9802	7.7468	17.3396	13.7294	7.7137	8.3161	7.0843	6.049	13.1063	5.5828	13.3136	6.0043	6.1424	8.6656	10.1403	6.1434	10.9107	36.5966	10.227	10.2096	5.8316	17.4093	9.0773	16.7858	9.9056	4.6304	7.5616	13.2112	6.4205	13.523	8.7192	53.5608	13.0877	9.6729	7.9022	5.3694	16.4763
HLA-DMB	2.0788	1.2275	32.0227	9.0152	61.3828	24.0355	44.7172	32.0707	47.0469	53.0926	8.397	7.8902	5.5516	121.917	78.0249	31.3334	21.6773	15.6571	47.7662	43.9356	15.4975	26.094	10.4551	15.4163	43.2724	4.9371	18.1776	12.2248	14.2695	2.0785	49.2221	14.9309	2.1299	54.4021	49.54	24.5576	7.9696	22.3943	23.991	8.7881	23.2392	25.8295	15.9398	4.0176	32.7354	31.6733	44.2242	20.9119	23.0303
CLMN	30.0364	27.7878	7.4948	5.4325	7.5863	10.3789	8.4843	10.5229	16.4007	24.3329	10.0997	14.0207	3.7918	12.3217	17.8454	13.2666	8.5488	1.4294	7.8857	5.6447	2.9843	6.6801	32.9241	16.8	10.754	16.747	9.5025	14.1077	19.8033	0.853	13.7096	9.6942	28.9455	19.808	10.8764	11.6813	13.9187	14.2608	9.4436	14.0727	13.3712	17.3553	11.7633	1.5447	25.4352	21.8257	13.2502	12.1386	15.1637
NFKBIE	23.9777	54.2292	91.9268	11.2582	48.4991	35.6285	32.0269	68.2206	42.1618	30.2233	58.7051	43.5346	8.0122	56.9473	29.6805	32.4601	24.7061	45.6926	53.5072	78.666	47.0478	12.8968	29.2981	64.2002	59.0957	45.3387	34.7662	19.4091	23.8247	7.118	37.2065	29.5088	48.4738	26.2348	45.3701	29.8885	48.8986	40.5595	46.6178	21.1023	37.9114	32.8289	51.2412	11.0103	30.6332	47.8623	36.9063	43.5631	26.6327
BMP4	15.4549	4.9914	42.1165	10.4188	25.3068	79.1885	65.4528	57.1708	191.185	53.8447	47.0717	52.7858	1.613	13.7563	39.304	50.8419	83.1136	54.3384	26.4646	46.9767	39.3322	7.0028	101.1094	17.5064	28.3152	90.5094	23.0436	11.522	76.7983	3.2861	21.4332	72.4828	7.3666	146.3797	68.6802	21.5903	48.8017	38.9059	23.6533	53.0704	16.0156	40.0857	19.0578	5.5031	17.8783	95.1891	66.4648	91.907	113.2477
NCEH1	21.3018	59.7308	17.482	10.507	18.1254	40.4127	19.4822	9.3987	34.9676	46.4207	32.7008	14.8106	6.0322	69.5008	24.1792	32.5611	43.6503	6.0088	40.4312	34.8096	43.0062	24.4742	30.6937	54.8837	26.2321	66.2372	31.9548	24.7878	15.323	3.7601	43.2708	29.0144	18.8999	34.6818	24.9043	11.1746	18.0203	26.524	21.0617	29.6801	30.128	26.5348	40.8363	4.9232	25.6387	24.5657	45.6053	35.639	42.0405
DCX	0.1163	0.0405	0.2767	2.0249	0.0449	0.0608	0.4938	0.0181	0.0942	0.5814	0.0298	0.2072	21.4981	0.396	0.7215	0.076	0.0316	0.4066	0.1332	0.0284	0.1592	0.4147	0.1173	0.0414	0.1064	0.074	0.2659	0.0942	0.4477	1.5208	0.3573	0.0666	0.0875	0.0475	0.0661	0.8475	0.022	0.0881	0.018	0.389	0.0705	0.0946	0.2683	0.0446	0.6129	0.6313	0.1156	0.0582	0.0065
PRR15	111.8998	110.3962	70.7918	12.5387	17.4748	94.66	61.7212	81.867	143.5753	19.7816	111.1951	104.0497	1.0474	21.3732	14.2746	49.8849	71.4849	33.2897	41.1621	30.8151	30.5159	5.9953	42.9432	66.3371	47.1553	99.0663	84.3268	19.4663	88.3841	5.0891	29.3079	63.2739	87.6175	64.2037	141.4992	12.0204	83.5477	136.5267	33.8168	39.5886	47.4504	25.6886	69.1283	28.1592	32.7297	92.6958	64.5747	133.4462	65.3322
ADAM29	0	0	0.0526	0.3021	0	0.026	0	0.0207	0.0147	0.0232	0.0128	0.0111	0.0215	0.1038	0.1534	0.026	0	0	0.0311	0	0	0.0203	0.0355	0.0118	0.0192	0	0	0	0.0393	0.1843	0.0471	0	0	0.0233	0.0283	0.0979	0	0.0101	0	0.0765	0	0.0108	0.0469	0.0764	0.052	0.0107	0.044	0.0091	0.0111
PTOV1	16.2998	10.9516	17.1099	57.893	24.8997	24.8395	17.9334	28.9137	15.3421	14.7845	21.5208	21.4613	73.2803	11.6384	17.2937	18.056	27.0358	13.767	14.2817	22.6711	31.799	6.1915	25.5439	25.9604	22.6308	29.5257	21.5562	8.3056	16.2469	60.2291	9.5494	17.9073	39.8919	16.4837	19.0288	20.6959	23.4622	13.2041	14.2293	18.3144	18.3128	22.1757	17.4407	28.7951	19.0769	13.8098	11.8784	9.9724	12.7344
OSTF1	107.6606	69.6589	118.95	32.1363	101.0184	103.4192	73.918	118.4725	176.0426	135.5886	113.0229	103.2507	115.1759	119.527	128.9855	98.6022	51.1668	51.3821	106.2542	96.1912	123.7676	53.6617	74.7956	85.0163	69.8655	139.3619	125.6785	68.262	84.1089	38.2256	114.3483	83.6694	80.0013	166.5811	142.8246	71.3538	112.9993	127.5188	62.4809	120.4888	70.6315	91.8276	144.0785	50.7013	107.523	123.8129	100.8932	162.6171	160.4602
PIK3C2G	0	0	2.7939	0.0328	2.3022	0.6366	8.0276	0.9806	21.9016	5.708	0.3624	0.64	0	2.5726	1.167	3.1815	1.6922	0.0243	0.345	2.7921	2.2467	0.7742	13.1452	33.0647	10.1063	4.5248	11.5003	3.4182	8.3662	0.0481	3.0395	22.4759	0	0.7511	6.6031	6.525	7.914	1.3389	10.9316	0.9723	0.0985	0.3169	8.404	0.299	6.8421	13.7918	0.2259	3.1982	9.1661
TMEM74B	0.0895	0.5071	1.1708	23.4919	2.1147	4.0697	2.9551	1.56	1.3249	1.1859	2.4449	0.6277	22.4807	0.8395	1.6769	1.3326	0.9229	2.9162	2.9078	0.5566	1.7412	0.8935	2.4213	1.2119	1.3964	2.1066	1.2049	0.9137	2.1729	26.4291	0.5076	1.2308	5.0387	0.6272	2.2618	2.0223	1.8258	0.5969	0.5251	1.2367	0.6511	1.9796	1.2894	9.9456	1.6249	8.109	0.3261	1.1474	0.5666
SLC4A8	0.171	1.2244	0.5644	14.7089	0.8744	1.6182	0.7601	0.5222	0.6438	1.5703	0.3015	0.8847	6.263	2.4434	1.9745	0.7785	0.635	0.2604	0.6793	0.2423	0.649	1.4865	0.5068	0.3343	0.8004	0.4775	1.1831	0.3058	1.4837	41.3142	1.2708	0.4933	1.6117	0.3868	0.5171	3.8114	0.3628	0.4316	0.317	1.6522	0.4048	0.8365	0.8824	13.8803	1.731	0.7509	0.8482	0.7436	0.5369
FGFR2	24.4281	10.6215	12.0302	3.9829	8.3175	16.8164	31.2509	11.6552	7.9507	36.4874	13.9051	20.2528	0.7602	7.0437	10.5014	18.3224	29.9747	24.0412	2.6982	12.0756	4.7383	7.6184	11.8245	10.0607	11.3013	11.7693	5.793	25.4079	7.2779	0.0483	19.3585	9.6505	7.7931	49.1359	17.0342	9.0748	17.2267	8.1313	6.9617	0.4636	12.5846	13.2153	8.5211	1.6043	36.4297	27.1592	20.3106	21.8229	7.46
BCL11B	5.1586	2.808	2.5744	0.3595	5.3512	4.4368	4.0369	3.162	4.3508	6.6965	1.3386	5.089	0.458	5.405	8.5483	1.6631	3.5939	1.2856	7.1587	1.0351	0.4412	2.703	2.1466	1.7769	3.0825	1.4017	1.5435	1.3586	4.1341	0.0858	3.8609	4.6135	3.1841	5.0468	1.5477	2.0279	3.4041	4.134	1.7045	3.4947	0.8015	1.4108	2.3783	0.3431	4.6392	8.1813	2.6887	9.3695	1.5611
RNF135	26.2776	24.5279	35.0498	7.6853	33.3337	47.847	34.5607	33.6061	48.645	40.1052	32.6972	33.7343	22.5479	37.7044	42.041	27.6743	28.9885	21.6364	35.9849	31.0567	23.7202	16.812	35.6743	25.3869	31.0417	22.9133	26.9104	16.8672	56.2689	2.9004	27.8463	30.3202	41.3868	38.5719	54.7629	26.1708	30.8407	25.9206	31.925	36.0994	27.8161	31.1657	29.1062	14.5345	30.0474	37.0271	33.923	35.0954	57.3661
SENP3	10.2024	7.2914	8.1134	20.4498	9.5835	9.0287	9.5254	9.8022	10.2986	8.8878	4.7038	6.2703	19.2919	9.0899	7.7045	6.4157	6.0874	26.1032	7.9284	8.326	10.1466	3.5473	12.0844	5.8345	6.7807	7.1871	5.8782	5.4788	9.502	14.5013	5.4792	11.8484	11.0092	7.9365	5.6101	8.3108	4.8867	5.5589	7.0615	7.5235	7.6931	9.6043	5.6583	9.8871	9.2769	5.473	8.7856	5.553	6.8378
ONECUT3	0.0688	0	21.3672	0.0371	4.3746	54.3882	5.233	47.2645	6.934	0.1728	13.1337	30.7714	292.5124	0.0344	2.0207	25.3809	4.6093	57.6645	1.6942	15.9218	22.8753	0.0168	2.244	20.6979	5.7664	18.4056	52.9757	1.3851	13.8726	0.0102	4.0752	1.298	0.0083	17.353	14.7814	5.179	9.3911	6.6841	4.8538	3.7223	13.9357	12.4375	3.3905	0	5.0066	12.0893	5.1243	27.1451	2.0822
CMPK2	2.5048	0.4799	4.1555	3.8265	14.3143	24.115	6.8965	4.5652	53.4448	8.6254	9.2517	3.5931	9.1377	25.8663	7.8237	15.295	7.4612	1.1193	7.3683	6.9633	37.0722	10.8006	3.4369	8.847	8.8603	5.5865	4.9634	5.8782	4.1111	6.2611	23.1305	4.0873	1.9794	38.6644	23.0293	4.0425	4.8461	3.2891	5.4801	5.0823	6.9545	9.646	16.4297	2.5848	14.3632	53.2053	26.2385	14.2468	17.3878
ATF7IP2	1.3612	2.9348	5.7294	2.0648	5.7784	10.021	5.343	6.5216	6.6604	8.7954	6.5015	5.199	0.5109	7.851	7.1172	5.7966	11.7244	8.8324	6.8452	7.2913	3.9874	4.3067	10.8405	5.8559	10.2384	3.8983	4.4181	4.3103	5.3514	0.4925	4.7746	6.4298	5.1899	7.385	4.3061	4.9103	5.5595	7.9179	4.7879	3.6247	4.3436	4.369	5.9712	0.6105	8.0117	6.9753	6.1402	7.5049	1.8046
KIF9	5.5734	5.1439	5.2501	12.6093	2.7419	5.7717	2.6384	8.1548	2.6073	4.1778	4.5403	4.4713	10.8283	1.8805	2.9176	6.7165	4.5537	16.2726	2.762	3.1684	2.824	1.2793	8.8636	7.3426	3.4303	3.5583	3.9233	3.5085	3.6115	25.7331	3.2135	5.7249	7.7572	4.3877	5.0005	3.6161	2.454	2.866	4.3125	3.8822	2.8441	2.9228	9.664	3.4881	5.5916	3.0835	2.4742	7.1661	3.6434
PHLDB3	25.5998	18.6029	7.7323	31.0467	8.9162	7.4589	6.6187	14.2386	12.1327	6.3018	9.661	8.7051	11.2917	7.2805	7.3924	6.7918	10.0796	12.6908	13.775	8.0892	10.4616	3.4253	11.9538	15.4801	10.1919	13.2377	5.8374	3.4106	6.5085	79.0609	5.1867	9.1108	31.2193	10.9142	5.8223	11.6084	18.0448	9.2575	4.5609	8.0893	4.5563	8.436	6.6146	53.9313	7.4112	9.7211	8.2017	6.3752	5.7611
RBPMS	16.3396	6.3863	30.5557	11.3899	34.6807	28.9778	110.3329	18.5375	29.9147	32.8105	33.3959	25.1928	5.4061	24.0772	34.3841	19.0836	24.6892	4.6393	22.3777	30.2319	12.2012	10.4167	31.1351	26.8087	27.0187	48.1578	23.3979	25.8595	34.7272	2.6664	20.9826	43.767	9.4806	37.5596	22.291	33.416	23.8057	27.7469	18.5413	9.3576	41.0475	44.2486	23.1876	5.7103	30.8318	22.4224	22.3777	20.7037	31.7966
AKAP7	2.9273	1.2713	10.9939	5.6155	9.2176	2.9373	4.6313	5.4823	11.6845	83.8976	4.9873	9.7654	1.6448	8.9316	9.9365	12.453	2.4658	0.1774	5.0584	2.5521	2.9045	12.8801	5.9325	7.8108	11.8575	3.8628	7.6899	20.1598	5.1002	1.9282	19.3813	5.4569	1.9707	9.0386	3.4361	6.219	2.7576	2.4672	11.5158	1.7143	34.0708	15.4923	10.1335	2.9024	51.5614	2.5966	9.8846	3.6062	2.712
PICALM	55.1664	35.5178	69.9145	45.145	122.2984	135.3633	111.7008	70.943	159.7607	190.7853	120.4038	67.0256	64.6192	142.9879	142.2592	142.4046	67.6401	20.3242	116.8487	99.2272	157.4776	65.779	145.79	77.1601	64.2839	176.6182	78.6897	88.1011	120.839	48.807	129.0068	93.5461	43.9053	220.5944	84.0677	129.833	104.6795	110.1283	78.623	93.9035	95.2198	95.5006	165.7717	52.9398	109.4285	100.4898	115.933	130.7035	162.7674
SH3BGRL3	1785.348	2272.1059	995.0493	225.1955	927.2504	656.3973	540.4002	913.6434	743.1944	475.6329	1004.173	1490.0506	310.8359	612.2205	475.7254	630.1896	553.0526	226.3783	924.6724	1767.9836	3492.2299	253.1081	777.2225	992.526	963.7402	900.3246	739.171	466.544	908.5353	110.5419	564.252	313.506	1365.2583	729.6903	1496.8528	477.6858	1131.4662	996.1953	669.818	656.6592	950.6152	1170.397	703.9094	136.8873	447.252	852.8848	604.1213	1392.9032	853.6057
GMNN	22.1996	10.4101	15.3903	4.0644	17.3207	13.6533	6.9709	25.7103	21.4454	30.1679	16.5665	9.3376	7.447	29.4896	18.6988	18.3112	7.9342	8.2575	17.519	25.7462	13.4005	32.0468	20.3888	14.2613	15.9948	14.4833	10.1457	29.8241	14.6172	6.5034	21.0686	14.3992	41.7751	18.6141	14.1089	10.2022	19.8276	17.0958	26.3201	23.7317	20.2681	14.4731	10.1322	10.7418	37.2085	22.9498	29.1843	22.7488	13.4152
SLC22A17	1.3865	4.4395	37.7561	482.0985	43.6337	19.5742	41.3928	19.6008	13.2497	23.1838	13.8576	19.7337	197.3387	22.5516	42.0555	12.0293	9.7991	4.5022	19.6725	38.0734	48.2943	16.7393	19.4042	10.4453	17.6331	19.0888	22.8777	11.384	36.496	355.8547	17.714	27.0228	4.9554	9.8499	20.2046	99.1096	8.6723	7.0636	10.0795	36.8861	13.3844	37.7929	29.0602	1673.2091	34.1266	14.6394	16.3858	11.8422	26.1279
GLIPR1	0.8119	0.9878	7.9166	4.9796	24.6579	13.859	15.5646	6.4341	19.8808	26.6	10.9434	1.7551	1.5155	21.3978	23.331	6.4772	3.3104	0.2028	15.7312	17.1982	10.4793	7.8001	10.3175	4.4377	6.0276	10.7794	5.5986	9.4836	22.5578	0.8604	14.7773	21.0404	1.6206	20.6355	10.1926	20.4013	3.682	4.9915	6.6584	5.145	4.6536	12.2768	8.5295	1.0995	15.2343	3.3685	11.077	11.4942	19.4001
CAP1	201.1673	722.6672	215.7149	93.8352	356.9378	449.2755	418.6148	218.3848	447.0297	452.5799	484.6024	327.7385	215.9075	366.7359	321.6712	350.5264	228.5919	69.4362	501.2265	452.5135	623.2195	184.1329	475.7443	329.8042	268.9097	579.0884	344.9862	241.1354	817.0012	90.5992	389.4395	499.1014	360.1152	582.9949	428.4839	331.6922	476.6682	339.7431	226.2419	305.9767	240.2199	440.3024	794.5554	114.9514	281.8928	381.8823	549.3846	462.7951	542.3256
RAG1	0.391	0.0677	0.2301	0.3401	0.3858	1.1276	0.7617	0.4162	2.492	1.7509	2.2231	0.4803	0.8167	0.7731	0.952	0.7613	0.3698	0.0567	0.9932	0.3692	0.3273	0.6786	1.3293	0.4585	0.4082	2.1027	0.8909	0.5581	1.1654	0.0934	0.8444	0.8675	0.0304	1.3792	0.5159	0.5453	0.7292	0.153	0.8493	0.4649	0.5354	0.5745	0.5916	0.2157	1.5875	1.2122	0.4179	0.7846	1.6394
OPRD1	0.3174	1.8367	0.1342	0.8772	0.1765	0.0498	0.1797	0.112	0.0842	0.3985	0.0896	0.516	0.1644	0.6441	0.5976	0.0663	0.1091	0.0872	0.1785	0.0155	0.2013	0.5994	0.1733	0.1659	0.1407	0.0943	0.5	0.0566	0.376	12.4299	0.2881	0.0416	0.497	0.0445	0.1202	1.4763	0	0.0449	0.1503	0.4387	0.3015	0.1239	0.1973	0.334	0.689	0.0955	0.1122	0.052	0.0282
CATSPER1	0.8957	0.6902	3.4335	0.3271	1.4529	1.4635	1.0566	3.858	5.5103	1.8226	4.1369	3.2667	0.1208	1.2451	1.9547	5.6174	4.478	1.2025	1.4462	6.2552	9.3294	0.8063	18.9244	0.6652	1.8769	1.3775	4.9692	1.0889	4.8637	0.0276	1.4822	1.5036	0.7643	8.3722	5.9153	1.3204	4.1043	1.3128	5.0724	7.3448	4.7757	3.1088	7.0238	0.0982	0.9817	1.3482	0.915	2.3218	9.1804
GPR161	0.6782	0.6148	2.8153	2.1732	8.491	10.2101	8.5783	3.1265	8.8893	10.2191	7.682	2.2717	0.7073	4.2059	5.129	4.4606	4.6579	0.2046	5.4337	9.8506	5.2647	5.6656	11.3855	2.5432	2.8207	10.8966	5.8639	5.1614	9.5066	0.5282	7.1215	5.5913	0.7534	6.0822	3.6678	10.1017	3.2555	4.9412	6.2687	1.6813	1.1645	8.0707	3.629	0.73	4.0213	6.5628	4.0566	6.6094	13.0765
CDK2	16.3537	8.2548	9.1782	5.5381	17.3043	27.7269	16.4656	14.0015	32.9091	26.5983	24.1989	13.5275	2.4542	12.3464	14.1183	11.3451	12.0138	3.5257	12.3677	17.666	29.1061	8.2007	37.1513	14.4335	14.1141	24.5374	9.6037	13.9886	14.4638	5.7056	12.2517	17.9446	18.5217	19.3814	16.4141	13.4224	25.3755	11.8155	9.3492	12.8737	15.8877	14.3007	18.4713	2.66	13.6507	9.4014	24.8938	16.7117	19.9563
HLA-F	40.4146	43.0169	65.2159	24.6504	92.5291	95.1271	75.027	129.1948	89.0359	48.3037	47.1775	37.0317	14.7929	111.2272	78.625	344.2234	57.8923	21.0475	92.5355	90.0997	52.0221	35.8811	18.9441	55.4537	112.1225	43.8864	47.4705	24.2329	38.8975	10.1097	53.3104	63.4431	109.9606	54.0153	81.453	36.0931	57.7697	39.7116	69.8804	44.2005	67.3627	40.0333	126.2505	13.8799	49.9331	224.4179	122.4014	32.4463	41.4064
E2F8	7.0068	5.436	0.7207	0.0161	0.8867	4.6514	3.8592	1.4446	3.626	1.8352	3.3136	1.4541	0.0465	4.5976	2.0262	3.3183	6.4011	0.448	2.9296	2.3979	4.8198	2.7977	3.4233	1.722	1.5621	4.4438	3.7675	2.8027	1.9266	0.2656	2.0896	3.0314	7.8072	2.1794	1.7661	0.7286	3.2807	2.364	3.4128	4.9898	3.3938	2.2099	3.0005	0.0315	1.4078	10.5984	5.5307	6.0556	4.7827
LRRC9	0.0368	0.0878	0.073	1.0793	0	0.1155	0	0	0.1139	0.1412	0.0283	0.0492	0.0119	0.1842	0.1134	0.0433	0	0	0.023	0	0.0159	0.0225	0.9961	0.0131	0.0532	0.1405	0.0842	0.0268	0.0436	6.2539	0.0626	0	0.0222	0	0.0627	0.0543	0.1461	0.0558	0	0.0727	0.0223	0.0479	0.052	1.1621	0.2075	0.0237	0.0244	0	0.0491
PLAAT4	22.7378	8.4844	147.166	27.8887	77.1866	209.2268	144.9697	305.4123	122.7036	128.4454	129.6065	206.3008	11.081	199.8966	128.9058	538.3998	169.9032	30.8849	121.68	98.741	177.3438	68.5695	203.8046	55.4631	445.0892	208.0019	91.4397	129.25	170.2844	27.926	157.7055	384.6228	28.6289	287.4064	438.8941	87.1418	76.8211	115.9928	150.2009	111.4227	216.9511	109.9166	273.9971	23.0602	141.5453	52.7372	1054.9534	232.783	158.4763
PTMA	717.7509	683.4016	621.5369	187.2624	610.2907	804.7099	513.1766	576.6327	1079.0844	629.267	844.4751	571.8288	273.6672	648.3822	502.912	875.65	509.4955	148.1126	539.7951	690.6018	567.6175	208.4059	744.7314	596.1382	446.9013	903.0077	487.2291	345.9866	613.8334	150.3265	538.5253	479.5229	480.8241	1042.8075	602.9782	464.6612	786.8135	823.3602	447.3152	729.1644	448.3188	539.6966	777.5086	144.5022	467.2403	968.3614	931.1654	1093.7091	635.893
PML	11.0469	24.5854	35.2379	19.4541	38.7968	39.0493	24.7306	50.503	43.175	23.3768	25.9256	31.2405	14.662	25.5338	28.736	53.5639	22.3054	9.2949	24.6343	50.0032	35.8132	13.4965	36.9598	27.5205	27.338	32.6086	20.2679	11.981	49.5608	7.4048	28.8871	42.486	18.3927	39.2963	38.6521	28.0383	29.1003	38.561	35.0302	25.2902	26.7657	40.5607	39.5509	7.7283	25.6021	39.6884	61.8471	29.7819	51.0931
FAM47E	0.9563	0.7938	0.9068	4.4356	0.5781	1.0435	0.7946	1.3658	0.8914	1.1023	0.4881	1.3127	11.5917	1.0187	1.4572	0.9615	1.5745	0.4751	0.2339	0.5021	0.4046	0.5212	1.14	0.8967	0.8592	0.7276	0.5335	0.6521	0.665	7.5263	0.519	1.1746	1.847	0.6121	0.6377	0.8172	0.5067	0.2648	0.3403	1.0126	0.6682	1.062	0.7578	2.7896	1.992	0.4157	0.3857	0.7034	0.492
P2RX6	0.5016	1.4714	0.4641	6.6505	0.2325	0.2623	0.355	0.807	0.1848	0.4083	0.2252	0.7541	3.0049	0.706	0.923	0.3113	0.1589	0.1566	0.209	0.566	0.687	0.2897	1.1015	0.1043	0.2779	0.532	0.5205	0.1423	0.421	10.507	0.3676	0.534	1.6115	0.2491	0.475	0.8422	2.7962	0.1521	0.3357	1.2519	0.1775	0.1632	0.2244	11.4385	0.7461	1.3348	0.1385	0.2167	0.3901
RARB	5.4283	1.0849	4.1781	4.4346	8.3532	9.2699	10.2458	2.6478	7.5655	13.7681	11.301	12.3466	2.3379	6.8473	10.0653	6.7293	1.4809	0.521	12.1676	6.1456	7.5638	3.826	14.055	8.2549	4.9001	18.549	4.838	5.4877	10.8351	3.2865	13.2303	5.8598	0.8376	11.8853	7.2464	9.3556	7.2156	7.5412	2.412	2.3762	2.8543	11.0157	12.1813	4.2743	11.8737	3.6916	5.5642	11.2516	16.7749
EPN3	29.1113	24.7561	10.0992	1.3912	2.5641	11.6398	7.5831	15.6135	17.8091	13.8463	15.3622	32.8304	0.5545	5.0266	11.2061	14.0787	11.3597	19.4449	2.1132	13.53	9.4573	8.6539	12.837	4.946	13.6047	15.5363	13.4223	8.0714	10.4304	0	29.9956	33.2449	31.9098	8.3112	24.1341	7.2495	34.4493	8.7345	12.9124	18.2946	19.0535	12.3873	16.5897	0.7943	23.9242	27.4476	15.4216	36.711	18.8509
PLA2G7	1.5364	2.4636	24.9809	1.9744	40.2776	25.1548	27.9575	7.2659	28.5266	36.1102	21.1044	5.9673	1.6791	86.9831	14.3742	8.0551	5.1616	1.1513	28.8396	16.1655	16.5297	23.7994	5.8132	18.5188	18.3737	1.4055	10.4924	5.7906	4.6646	0.8887	35.8783	13.6353	1.3304	30.5633	54.4448	6.8892	2.1775	11.2691	12.4585	1.8962	7.309	25.1847	6.9741	1.6739	6.0441	6.0089	25.2314	9.0401	26.6949
TNIK	4.2746	5.3789	7.1299	4.4302	6.5558	22.6755	14.5879	7.9807	28.2304	17.0861	13.3948	11.3845	0.755	10.2064	13.2236	12.1858	7.8066	3.1254	8.1124	15.2389	7.8284	6.111	20.4804	16.0195	8.5661	13.6071	14.803	7.4331	13.894	8.6696	12.8128	12.0584	2.2939	22.2423	14.5118	9.276	15.724	12.6795	4.8016	6.2639	3.4095	7.9184	8.2483	4.1239	11.3304	18.4563	6.8214	26.9997	17.4722
SPEF1	0.8217	4.8718	2.0773	7.1666	0.6665	2.6584	0.5331	2.5905	0.9762	0.6449	0.8302	0.549	2.1286	0.2784	0.4483	1.6104	0.6134	2.155	0.642	0.639	0.1777	0.0628	6.1813	0.8055	0.6828	2.157	0.7569	0.6244	0.5476	54.8664	0.4954	1.8168	0.464	0.468	1.8381	0.5047	0.4658	0.4672	1.2691	1.1493	1.3393	2.2727	1.5383	3.4119	1.4473	2.3854	0.7827	0.3644	3.4236
PIK3CG	0.2546	0.2127	4.5237	1.8968	4.8149	5.0925	5.2746	0.7849	6.9057	11.9556	1.7445	1.191	0.9235	13.773	15.3376	2.9344	2.8549	0.248	10.6393	2.721	8.0393	7.2345	3.4093	1.8789	7.0873	3.5164	2.0381	3.1328	2.2626	0.509	11.5507	2.2644	0.3681	5.0875	4.4193	5.5303	1.5734	3.5673	1.7619	1.5168	3.4824	5.1618	2.6336	1.3483	7.511	4.7636	4.4125	7.6429	3.9382
FCER1G	6.2557	9.7284	136.5635	26.6859	269.6831	123.8639	149.1402	149.4433	220.78	205.6255	86.0482	39.9493	25.4368	384.8313	213.8583	74.7684	32.0716	26.5114	176.7186	149.1448	132.6183	126.0793	63.8348	57.8324	140.8526	19.9705	72.7044	58.6485	66.461	8.5797	217.0956	52.2008	8.1539	240.4859	274.8736	102.498	44.6478	82.1603	91.0443	36.3834	141.682	155.3021	91.8094	11.7376	114.8366	37.3786	165.8881	114.1168	315.7152
CFAP70	0.5986	0.1587	0.3482	8.9495	0.9617	0.7512	0.8536	0.4059	0.8644	1.9025	0.4505	0.5955	11.199	1.2204	3.2651	1.0115	1.4589	0.2392	0.2245	0.2239	0.2877	1.0357	2.501	1.1096	1.115	0.9481	0.649	0.7374	0.3467	15.137	0.5434	0.8366	0.8974	0.3637	0.5063	1.5426	0.6636	0.2743	0.4273	0.7792	0.718	1.3072	0.8195	7.8574	2.9241	1.9908	0.4672	0.2468	0.7626
AQP9	0.0917	0.5834	1.8663	0.206	10.6509	5.5126	9.8056	1.865	15.4276	8.123	11.4799	2.287	0.1583	25.3873	9.7922	3.6415	2.8372	0.7328	21.4309	8.2088	7.3223	8.2341	1.8282	3.2898	6.3948	0.8946	2.9819	3.9233	1.6655	0.2036	10.837	2.7327	1.9696	5.1631	27.0313	1.6818	1.4205	3.5585	6.8534	2.0718	6.6166	19.1717	5.1988	0.6634	3.4067	1.0054	6.4399	4.0527	35.2037
RIPPLY2	0	0	0.1504	0.607	0.022	0	0	0	0.0419	0.1323	0.0912	0	2.7162	0.1581	0.4502	0	0.0386	0.0178	0.0148	0	0.123	0.0869	0.1519	0.1014	0.0274	0	0.012	0.023	0.1404	1.193	0.0269	0	0.0428	0.0166	0.0269	0.2562	0.1881	0	0.0146	0.2496	0.0287	0.0308	0.067	2.9615	0.2078	0.0306	0.0785	0	0.0158
ISLR	14.4985	44.7523	419.8052	36.488	1340.4016	736.4115	252.9165	356.8554	330.1277	349.4152	311.576	99.4618	9.9733	120.961	436.4845	301.4388	98.6224	6.1638	351.1641	1326.3643	256.1859	160.9952	414.4505	171.0876	276.8342	336.9413	232.062	93.3752	781.884	7.0913	342.478	462.4762	28.4845	219.8989	335.3363	1212.942	258.706	256.5237	168.3545	133.4315	208.9146	1044.5651	397.295	23.2246	131.003	264.7933	133.6386	373.7297	815.8754
SYTL2	55.814	15.8537	12.2926	4.4103	26.2995	30.9509	10.906	27.425	35.7447	16.9885	12.8233	20.4367	2.4568	8.8845	18.434	15.1107	10.4032	1.395	13.0409	29.1284	8.044	7.4132	15.8853	14.6121	11.9696	13.2444	19.4263	8.3187	26.0409	0.6566	14.6384	20.5199	36.3012	112.122	26.0312	19.452	37.2354	27.1769	4.6656	5.0749	1.6882	25.7563	15.981	1.4498	22.3722	20.3199	7.3962	43.5384	36.2484
LONRF3	5.0641	4.8897	1.9403	0.8741	2.6985	2.456	4.7099	2.7271	11.9071	4.8131	2.1845	4.0213	1.9804	7.7642	4.3969	2.9727	1.4345	0.9166	2.1254	4.3691	2.0738	3.241	3.5892	6.8545	5.0345	3.1138	4.4137	2.4508	2.5217	0.2898	4.5251	5.0244	3.5514	6.5001	4.1973	4.2796	3.8277	4.733	3.703	3.8325	5.7716	2.4996	4.5767	0.1931	5.623	4.1033	5.1392	6.8091	4.1262
FAM184B	0.1322	0.0964	0.0699	0.7921	0.422	0.0922	0.1525	0.1921	0.1558	0.2152	0.1357	0.2257	0.3995	0.1715	0.2715	0.2073	0.1435	0.099	0.2295	0.1505	0.1525	0.0419	0.3556	0.0524	0.1783	0.1682	0.0672	0.1071	0.2436	0.8808	0.15	0.2165	0.1769	0.0721	0.1418	0.1876	0.1998	0.1336	0.0817	0.1063	0.1782	0.2007	0.1328	0.5507	0.3495	0.1232	0.1168	0.1523	0.1175
XDH	1.1412	3.2584	5.7151	0.3077	3.6419	13.9881	12.5391	6.0916	22.8026	2.7638	9.7386	15.5774	35.5593	4.9496	9.4934	31.7216	3.3016	1.3438	5.1153	9.5937	7.192	2.9506	22.4554	11.5996	7.8973	16.7244	32.5278	4.2494	17.3257	0	7.622	22.7485	1.5025	36.2302	17.0324	3.0281	31.1634	24.9259	7.2317	30.6794	20.6546	15.9144	14.4568	0.0858	7.3717	48.0418	16.7995	11.9933	15.6394
SLC4A4	15.8664	7.1336	31.0275	30.4649	26.0404	5.9128	9.3776	9.0468	34.5639	363.8446	15.5811	71.4119	0.3358	8.8331	64.8922	100.8973	9.0603	3.1969	1.9915	12.0874	1.8872	145.7405	32.2079	33.6966	45.3344	40.7326	68.5422	157.159	13.7179	0.5918	228.6342	5.328	2.5503	46.5598	11.7137	32.5447	11.8416	12.0463	52.9689	0.7962	117.7059	91.328	55.117	14.8558	291.8143	43.6038	53.8673	56.6047	3.2906
ATP6V0A1	12.0702	27.1214	19.3329	106.0927	23.467	25.3343	27.4956	26.1059	22.8433	29.7069	21.2298	31.517	88.5056	24.6143	38.2531	14.4775	23.4824	16.6923	21.1624	22.8346	13.6732	14.2	21.8455	30.2411	23.1183	22.6641	30.6986	11.4843	25.4922	107.606	18.4972	27.225	21.6098	18.5412	23.9334	27.6015	26.4362	14.6077	15.0036	25.389	22.8281	21.8695	22.1021	103.0487	34.7084	16.367	12.8855	18.6458	13.8132
EEPD1	34.2264	4.5074	40.5365	17.4458	23.3687	27.6621	24.4027	33.3236	47.1531	32.0759	47.1356	48.5282	60.9555	8.8254	14.7357	39.4627	12.9514	9.2109	11.8703	30.9473	14.2253	8.4817	27.215	37.9112	21.5946	40.508	19.4306	11.5699	44.1111	10.6769	16.3647	19.3389	4.161	35.0261	44.959	17.6182	29.4586	58.1719	18.9534	26.6221	33.5413	29.4995	19.2262	3.4182	41.1977	37.5085	39.7197	21.2643	26.2535
TBC1D4	4.3202	5.1992	7.5558	4.0658	18.4369	19.6156	17.0983	5.2659	15.4363	35.8595	6.4239	7.9775	1.8174	28.8068	27.0198	10.2956	2.3256	4.3255	16.8786	5.0539	8.6345	13.5817	22.1603	18.1994	11.3768	9.3681	11.0967	17.1067	9.6682	1.4398	22.9132	19.7025	3.8033	15.2038	6.447	20.6965	5.8331	10.3162	9.2922	27.6668	16.1686	12.1833	8.7025	4.5501	29.2843	7.7496	9.9427	15.4898	11.3233
SNTB1	10.3749	2.1617	8.067	2.8055	14.0544	18.0772	13.5126	14.2632	29.9949	13.2684	33.0885	8.6144	1.7528	29.6867	9.6764	20.7957	19.4587	17.2929	11.5687	16.8807	9.289	13.4289	25.7009	9.6063	8.832	28.6695	9.0071	11.1238	15.4123	2.4024	16.1903	9.666	6.5824	40.9266	11.5236	8.1369	13.9735	13.7139	7.7761	2.7297	12.9197	11.998	11.9084	3.4649	9.8057	8.2699	32.1391	15.5726	31.4004
RESF1	22.2085	23.4031	18.0388	10.2185	30.5135	40.6694	30.2943	25.1876	82.5852	62.2566	33.9513	36.5768	11.878	55.8507	51.5143	39.1358	14.5213	2.8312	54.6595	15.482	33.4157	27.2376	43.245	27.8912	19.7427	38.5282	40.6937	21.1299	34.3661	19.0307	34.1567	25.0246	15.689	128.7468	48.5914	27.2056	61.9619	52.4687	21.4769	22.0985	29.5002	30.7162	45.1884	9.3248	35.9318	22.186	34.1856	61.1529	24.5037
STS	1.9144	4.8841	5.5715	3.2939	5.9993	10.906	7.4459	4.2351	11.972	11.1599	6.5545	8.5314	8.9847	11.2342	12.4796	11.2906	8.3762	1.8186	11.3198	22.683	9.2776	7.0038	15.8022	4.5857	3.8524	14.844	13.0794	8.2308	7.9053	0.6405	16.9386	9.2171	2.2484	32.3675	19.3946	10.0683	17.1732	18.9653	7.3686	7.6133	7.967	11.4734	19.0049	1.8125	17.4525	28.9061	9.2786	24.9915	23.3354
RSPH4A	0.174	2.2222	0.5246	3.215	0.7099	1.0374	0.657	0.1951	0.3078	0.9229	0.8307	0.4187	5.9515	0.9727	1.2334	0.6549	0.4347	0.2869	0.5874	0.2548	0.6925	0.4541	5.355	1.8613	0.4427	0.7532	0.46	0.5078	0.5774	18.9684	0.6518	0.6157	0.3565	0.1952	0.613	0.7868	0.2368	0.3167	0.2796	0.2979	0.19	1.246	0.9443	8.9987	1.9185	1.1228	0.346	0.247	2.4598
GNG12	52.7323	59.6455	68.7796	28.835	76.4776	109.1254	122.4243	43.1154	152.2595	210.8775	104.7342	88.725	66.78	61.8739	124.2817	74.9377	84.3324	9.7881	96.4405	84.6966	92.5877	60.3923	132.5734	90.5116	50.6386	118.4082	48.7818	96.1822	99.092	38.3896	135.7753	101.4932	43.8118	188.7797	75.9961	107.8715	106.2367	86.9147	50.6357	112.4642	78.0773	92.923	86.5542	22.8946	139.8354	109.7502	83.2419	228.556	81.4483
APBB1IP	0.4116	0.5525	15.6694	3.0696	19.1	7.0212	14.5906	13.6011	13.1119	29.9898	2.2575	3.73	1.7493	41.5078	29.2599	6.9576	5.7405	1.677	33.9101	5.9875	5.2515	14.7541	5.991	3.9248	12.1938	2.2264	6.8113	6.0798	6.187	1.1237	19.5148	7.6847	0.6198	11.6682	15.769	10.7446	2.8583	9.5949	5.8963	3.8267	11.2331	11.6686	7.066	1.8275	17.142	12.9608	13.9105	8.7464	17.4924
UFSP1	10.8299	6.8171	5.6738	13.731	4.0523	3.8963	6.2823	6.435	4.3922	3.3966	1.6826	4.9128	15.6359	4.3093	2.449	7.4776	7.9839	15.9324	4.4713	11.49	3.6097	1.5795	13.5863	3.6834	4.1353	2.4027	6.1603	3.3339	4.4732	7.6503	2.8187	5.7604	6.284	3.3434	2.9916	3.7105	3.2668	3.3744	6.8749	4.5125	5.363	3.3623	6.0647	7.3198	6.7203	7.4992	3.6871	4.8801	4.769
ABLIM3	11.6169	4.1553	26.2409	3.5698	12.7214	25.9489	21.0742	24.8478	46.6424	32.5715	16.2841	25.8833	1.152	5.5067	15.3737	70.7654	15.3783	2.0096	21.4578	30.2853	40.5261	4.8302	64.3467	10.8575	15.0046	70.5677	26.5498	15.0249	55.9453	3.6774	10.1781	27.8328	1.566	37.0943	26.0411	14.2003	38.7371	32.0072	22.9765	69.674	60.5708	20.6678	47.4368	2.4301	16.2219	43.9939	35.0549	19.4975	71.7886
PPM1J	0.2064	0.3694	1.9097	0.3478	1.3392	4.1007	0.8765	2.8491	1.7183	1.2719	2.5685	2.5972	0.0891	2.367	1.3248	1.2405	3.7726	1.1341	0.688	2.1652	2.6184	0.7712	1.7394	1.6921	2.5849	3.4149	2.4299	0.6357	1.3856	0.1019	1.0539	3.8196	0.3522	1.3022	1.407	1.0142	3.042	1.0848	1.2538	4.8	3.4213	2.5967	2.3718	0.181	1.0771	1.3314	1.2765	0.7884	1.1236
MSR1	0.7087	0.7928	11.4822	2.5935	35.2261	11.4537	22.2136	6.9588	33.5993	39.7829	11.1444	2.0548	2.1636	57.294	42.7986	8.0756	2.7827	1.2233	16.468	12.0319	15.7083	26.9947	9.3373	9.5364	10.8998	2.6415	10.7275	6.5603	6.4171	1.5647	43.1678	9.1276	0.6098	44.4119	32.1436	16.8146	5.8539	9.916	8.991	3.4235	8.9797	23.0762	9.6413	1.4234	11.6822	4.2696	22.5671	15.9191	66.8246
TMEM50A	118.9933	131.8974	111.9856	45.5671	140.5001	145.2827	124.2931	127.324	196.6329	156.0443	236.1417	177.2344	135.1514	160.2173	122.546	113.5493	152.5915	34.3812	148.5233	200.1027	186.626	62.2017	167.4358	109.8894	124.281	170.2219	97.7625	105.655	164.6391	68.4029	140.6033	86.5921	138.2468	177.2252	171.3818	96.6077	183.9528	146.5648	89.4434	159.285	131.0682	141.113	196.7096	91.9478	146.1668	193.5505	142.2776	313.8549	158.1721
FBXO15	0.0318	0.019	0.4158	2.5596	0.1914	0.2492	0.1499	0.3858	0.1545	0.8645	0.3302	0.3291	1.9239	0.4571	0.5874	0.1494	0.2243	0.2857	0.2284	0.1395	0.1649	0.1878	0.792	0.1472	0.1286	0.182	0.2664	0.2704	0.3388	5.0575	0.2704	0.2966	0.0383	0.2116	0.352	0.4684	0.2161	0.1831	0.157	0.2405	0.4143	0.4032	0.2424	1.7869	0.6268	0.4099	0.1684	0.0954	0.413
CYP46A1	0.0106	0.0693	0.3938	6.2814	0.6757	0.1491	0.2293	0.3289	0.1915	0.5528	0.2033	0.2471	0.6294	0.3965	0.6998	0.2816	0.1778	0.1979	0.2443	0.5181	0.3564	0.3703	0.5041	0.0678	0.2321	0.3227	0.204	0.2723	0.2378	9.8316	0.1858	0.2699	0.0318	0.2814	0.2281	0.6956	0.0838	0.1538	0.2545	0.3616	0.346	0.5294	0.2448	6.136	0.4301	0.184	0.161	0.0922	0.2958
RDH10	48.512	49.2461	51.522	5.9132	16.5878	52.4758	32.7967	16.8956	48.8427	37.8429	76.1156	31.1636	16.5013	22.0336	65.9068	71.1634	18.8584	12.0198	31.2836	22.477	14.5492	18.936	22.8751	27.6847	19.242	21.6675	18.5378	38.1558	40.8219	15.3498	41.4563	37.1199	27.702	50.7022	32.7856	20.2113	83.1121	61.6323	13.5878	17.6381	13.3612	20.1059	21.8842	6.2943	38.2216	28.7832	26.5933	29.3291	15.342
BSN	0.1948	0.0399	0.3717	15.1544	0.2483	0.1719	0.494	0.1175	0.2825	1.5798	0.1453	0.4311	11.4439	1.6805	2.2787	0.5345	0.2148	0.2189	0.2587	0.2361	0.5476	1.2779	0.4075	0.204	0.2569	0.2557	0.8847	0.1569	0.7212	17.5626	0.6769	0.2632	0.154	0.3329	0.1314	3.0569	0.3382	0.0923	0.2332	1.234	0.2621	0.4872	0.6743	8.7167	1.2962	0.161	0.5002	0.1428	0.1867
CTNNA1	232.1026	159.7738	173.2704	73.6197	131.2704	183.258	164.2054	127.5166	267.4919	214.4587	142.0673	131.0964	38.3489	96.1244	132.2437	236.2009	111.1014	24.7906	129.9982	194.5393	159.514	61.3423	298.242	165.291	135.6649	211.4693	223.9137	128.2367	207.2336	130.9521	192.0031	216.7023	147.1981	312.8657	197.7544	130.1434	232.5851	224.3854	194.2754	206.9839	181.3844	163.224	290.1964	88.3745	191.6183	229.3381	197.5095	282.8	277.152
PPIC	117.236	84.4509	42.2922	18.2459	150.968	146.6548	61.4812	96.7838	129.1558	133.2713	97.4843	41.0238	3.3826	54.7342	80.4399	66.6323	32.7157	34.8331	74.2259	114.0631	108.7208	31.1046	96.7182	56.6691	55.5004	70.7098	58.0602	68.4653	132.26	3.2694	85.216	89.1203	100.1051	68.507	64.0671	126.5087	53.9427	57.1919	87.1262	83.6993	100.6478	110.7813	114.0021	10.9631	73.6903	122.0981	55.0343	96.321	94.1094
GNAZ	2.1509	4.7481	9.8303	38.3707	3.9626	2.4882	23.1911	1.8753	2.6504	11.9485	1.0141	7.6171	156.0977	5.9427	20.6128	4.4473	10.2183	4.4322	9.5786	14.2866	3.6048	3.0249	3.2744	1.8593	4.5848	1.9505	5.4382	12.251	3.3128	188.3676	7.5512	1.4003	1.1984	3.6378	1.9398	13.3699	2.2862	1.4838	1.1627	6.1408	3.147	4.7417	6.3365	55.0013	12.1404	6.6776	3.4565	4.3285	2.0074
MSI1	3.8592	0.5948	5.0759	93.4644	6.9458	2.4214	5.3113	1.7624	4.2935	2.9841	2.3519	1.9125	97.8682	4.3455	6.7875	2.2439	0.5064	0.8434	1.0252	4.3547	2.8375	5.1914	2.1072	0.9401	1.9334	1.8829	3.0727	2.0644	5.4867	103.3372	2.3174	1.9277	1.2398	0.9469	3.8185	12.9268	2.0783	0.7412	2.1259	3.768	2.0285	5.5044	2.6537	67.5886	5.0756	1.9087	2.4722	1.9833	2.2511
MAP4K4	17.6214	22.018	37.8569	22.895	56.7321	67.7926	41.3797	27.1669	95.4472	99.2386	55.487	40.3101	24.9543	37.0684	46.428	60.1691	24.1788	18.5799	58.1589	52.8666	70.1646	25.737	96.2321	62.3374	47.6203	128.2572	51.9638	41.066	77.1935	35.6389	54.0663	47.5617	18.1517	66.2929	38.1512	53.391	41.1193	61.5505	75.5884	73.9067	52.6532	52.9334	62.5586	32.4791	47.7051	48.2433	55.6974	63.4788	110.514
DOCK3	0.5232	0.1041	0.3285	0.3748	0.5456	1.3166	3.0142	0.4413	1.4071	0.6997	1.0573	0.437	17.289	1.6821	2.2055	1.8203	2.6338	0.3676	0.3475	0.3191	0.4903	0.8487	2.4222	1.259	0.5671	0.555	0.554	0.281	0.6845	15.3343	0.5257	1.5961	0.2429	1.1157	0.7617	2.5283	0.7045	0.1917	0.128	1.722	0.3504	0.7094	0.8625	5.0337	0.9694	0.8931	0.289	0.5652	0.3852
PLD1	20.7637	11.9203	9.2127	2.6378	9.4345	16.5562	6.4278	6.9608	9.393	54.7854	10.35	15.2198	1.0256	6.5113	29.3383	8.2625	5.6973	4.591	8.668	9.7003	8.3786	6.5712	12.7786	8.9663	11.4961	7.4753	13.1738	22.4416	13.9168	1.2009	14.6773	6.8516	31.4596	14.0498	9.5687	9.8139	13.8929	11.0402	5.1103	5.566	11.1941	10.581	7.2732	2.7458	43.985	19.6682	6.4901	16.5339	11.3463
ASIC4	0.113	0	0.0896	0.4824	0.2967	0.3249	0.0711	0.2228	0.2248	0.1051	0.6088	0.1007	21.0607	0.1256	0.2417	0.059	0.3885	1.6086	0	0.1654	0.0814	0.0461	0.4023	0.1342	0.1959	0.5992	0.0574	0.0183	0.0669	0.0976	0.0534	0.4441	0.0227	0.0792	0.2033	0.2221	0.1921	0.0114	0	0.1239	0.1827	0.1471	0.0639	0.2849	0.1297	0.085	0.0499	0.0411	0.0126
POLD4	22.9832	10.6802	22.9268	4.5172	13.9226	14.6744	15.8856	39.7737	15.9556	10.0498	9.4441	31.536	6.4569	10.638	12.5501	14.9979	15.2731	3.9052	14.9924	21.2999	24.7527	5.0934	13.556	21.8551	18.6561	19.9	20.3335	6.2495	16.4913	1.8694	7.9712	15.1095	11.2311	31.7482	24.7898	9.9892	16.9558	21.3205	14.8791	13.0825	15.7058	17.7168	21.0579	4.5354	15.7522	24.9337	16.5176	20.8636	23.8674
GRTP1	28.7734	14.6799	58.4903	2.1248	7.3825	33.5979	17.8791	39.32	13.7835	11.2548	12.914	26.0197	5.8163	16.2965	8.4929	18.2795	20.2962	22.805	12.3496	11.5098	10.2899	4.2412	10.8617	22.4949	16.77	17.2112	28.5397	10.7787	14.8968	0.8029	7.8264	29.1404	19.2302	15.0159	21.4102	5.9953	19.2507	16.4639	11.9138	25.587	14.5113	10.6088	25.2074	1.5382	17.8717	21.3167	12.6443	28.7979	4.9028
PPP1R42	0	0.1311	0.1045	1.6587	0.0815	0.3446	0.0415	0.1642	0.0583	0.1226	0.0338	0.0587	1.6219	0.1283	0.4738	0.1722	0.0954	0.0329	0.0824	0.0965	0.114	0.0716	0.5633	0.1253	0.0508	0	0.0893	0.1496	0	8.1326	0.0748	0.1727	0	0.0308	0.0499	0.2159	0	0.0266	0	0.1157	0.1865	0.1144	0.1738	2.9191	0.3852	0	0.0291	0.048	0.0586
ALOX5AP	3.0011	6.0738	98.2435	21.3425	115.4191	86.3968	103.349	65.5599	208.1338	153.5018	67.9476	20.8787	7.1645	111.8824	166.3785	35.5678	14.9524	8.8629	288.1723	72.875	108.7764	48.2143	72.3779	29.2412	105.8925	14.3053	58.7647	24.2096	55.705	25.8355	111.5501	58.1719	4.7142	69.966	150.6712	91.7781	49.037	59.5639	65.3662	29.3597	132.0119	125.8393	57.2043	34.4498	60.1452	25.5481	53.6969	71.1976	327.2107
ARFGEF3	33.1263	22.6816	6.3163	46.552	1.8131	11.8242	5.7954	2.1794	5.9794	15.4476	13.1829	7.2063	96.2012	16.5482	14.4142	7.1665	8.6768	5.479	7.5351	6.126	8.8685	12.1989	19.7023	13.324	5.1036	9.3996	7.7193	10.8162	5.8252	263.5824	15.6246	5.871	24.2016	19.7437	5.2765	13.6852	6.5023	7.8481	4.0775	7.9177	4.7815	5.4036	11.2169	141.7602	14.5087	9.0004	9.5806	15.2826	6.6176
CRYZ	24.0071	10.3382	25.6242	33.2821	25.2815	43.3896	27.0871	21.5668	80.5798	90.0254	40.5563	89.4881	22.945	25.2924	35.4428	43.0861	47.618	4.2071	35.8945	35.4617	35.8805	25.5504	74.9412	69.5147	33.7707	64.3151	45.7525	55.0077	55.2804	46.5857	52.8654	87.8474	8.1487	37.4269	41.6172	30.4669	44.9162	27.4611	37.3186	90.6384	112.9711	37.8145	94.5685	20.1852	92.1816	104.9286	31.1445	65.8917	16.3109
XKR7	0.2313	0	0.5197	13.996	0.1429	0.0202	0.0606	0.016	0.1022	0.8784	0.0494	0.4378	17.8134	1.1412	2.2365	0.141	0.6069	0.1637	0.008	0.0188	0.589	0.8484	0.2104	0.1282	0.2674	0.1472	0.7508	0.0437	0.9437	22.1054	0.7362	0.0379	0.0619	0.0811	0.0803	2.4747	0.0146	0.0156	0.0238	1.1839	0.187	0.1756	0.5664	14.3241	1.1908	1.0526	0.5278	0.0491	0.0428
EML4	29.0758	37.4554	25.2381	9.7807	40.0487	39.2968	39.4453	20.0674	75.8963	55.9183	38.5244	34.3252	32.8778	51.4596	48.8272	35.105	33.7383	14.1701	28.203	32.2987	23.0215	28.8949	46.6326	42.2261	29.9897	41.0587	23.9661	28.3886	33.4107	17.2864	42.6231	51.4685	36.8666	89.1669	38.65	28.6445	44.9197	28.8515	23.3295	24.6609	14.8851	30.8591	42.7649	14.6109	45.965	32.8648	45.6094	69.368	44.7072
PDE7A	4.5975	1.9195	4.815	2.3701	12.1278	6.8459	5.2013	4.1117	14.4164	20.0908	10.2225	10.8174	1.069	18.2829	15.0511	8.8168	7.9949	1.2089	15.522	4.8393	2.3393	4.7403	13.3099	5.9903	10.5605	11.7863	6.0284	6.0679	7.038	2.9689	9.5242	7.8442	3.4434	8.8978	4.1589	6.2046	6.8619	4.9714	4.9663	4.6405	10.384	13.7279	6.0401	3.1837	20.0676	4.8368	8.7445	3.9493	4.7124
CTSC	5.8722	2.1861	17.1874	8.5288	19.1653	26.6721	19.8692	16.1712	39.1686	46.6164	14.1582	13.5814	4.1379	78.7229	41.5213	35.409	12.2713	6.481	23.8469	37.1415	30.4492	14.3767	22.064	14.1506	20.9878	14.6543	20.5827	16.7024	25.4861	3.2607	26.3543	24.3793	2.0417	44.4496	24.9999	22.994	19.6122	25.0283	16.8735	12.677	24.0126	25.4146	27.2905	3.0304	24.8514	39.3087	47.3291	26.4691	35.0756
KRT15	2.1034	4.9111	7.9735	0.8374	5.5421	11.2491	4.8141	18.6584	9.8329	2.0683	7.1397	9.6944	0.0107	4.6485	6.9485	12.244	10.3412	4.4057	1.501	5.9884	5.6733	2.8085	18.4248	7.498	8.2815	30.524	22.0612	3.8338	25.7448	0.0123	0.8739	12.19	3.1724	7.1408	8.7035	1.9532	37.856	12.3851	6.8351	15.4912	22.8717	7.5557	8.9769	0.305	26.3879	3.8678	3.567	0.931	21.42
P2RY6	0.5984	0.357	5.6718	2.6021	9.4577	4.3649	3.332	3.8572	9.8543	5.1979	6.5875	2.1393	0.8139	9.858	6.6684	6.7087	3.8015	0.8968	6.9384	3.1974	13.5881	2.9151	2.8982	3.5838	5.3792	6.1695	3.756	5.1801	3.7932	0.1329	6.3324	2.2052	0.5227	4.6987	2.1588	3.911	11.8394	3.1394	5.0281	19.9705	14.0818	4.9265	5.4453	0.3543	4.8722	1.9302	10.0133	2.0575	12.5866
SLC25A4	19.8582	9.4857	23.2507	37.5755	13.7104	10.6835	89.8512	12.7245	19.6068	24.3166	14.7181	17.3538	116.4753	13.3294	19.6363	16.2595	12.1073	11.0833	12.8992	20.9612	8.1451	11.3813	19.8265	14.845	12.2857	14.0475	12.2502	18.0571	16.0171	103.2968	19.6131	21.2475	19.9689	16.4959	18.0296	23.4272	15.7695	14.9674	16.4129	17.203	8.4231	17.8097	26.0181	48.5389	26.2997	25.7139	17.5915	25.6718	19.5842
[truncated: 4,909 more rows]
[truncated: 133 more columns]
