# Supplementary material for: Pain - related methylation driver genes affect the prognosis of pancreatic cancer patients by altering immune function and perineural infiltration
Source: Front Genet. 2025 Oct 8;16:1600883. doi: 10.3389/fgene.2025.1600883 (PMC12540144; doi:10.3389/fgene.2025.1600883)
Supplement: Supplementary file 8 [file Table1.xlsx]

## Sheet: TCGA-Methylation status of MDGs
	NrComponents
RPS4X	hyper-methylation
CHST7	hyper-methylation
GPR119	hyper-methylation
ELF4	hypo-methylation
PLXNB3	hypo-methylation
PABPC5	hypo-methylation
BEX1	hyper-methylation
IL2RG	hyper-methylation
SPIN2A	hypo-methylation
RBM10	hyper-methylation
G6PD	hyper-methylation
ARHGAP4	hyper-methylation
SSR4	hyper-methylation
GPRASP1	hyper-methylation
MAGEA1	hyper-methylation
NOX1	hyper-methylation
CASZ1	hypo-methylation
NUP210L	hyper-methylation
TTC13	hyper-methylation
ITPKB	hyper-methylation
MFAP2	hypo-methylation
TRAPPC3	hypo-methylation
PTPN22	hypo-methylation
MARCKSL1	hyper-methylation
OR6K2	hyper-methylation
SPSB1	hypo-methylation
TNFRSF1B	hyper-methylation
TMEM79	hypo-methylation
TSTD1	hyper-methylation
NMNAT2	hyper-methylation
MRPL24	hypo-methylation
SMYD3	hypo-methylation
HSPG2	hypo-methylation
EPS8L3	hypo-methylation
GCLM	hyper-methylation
TINAGL1	hyper-methylation
CAPN9	hyper-methylation
RSBN1	hypo-methylation
DENND2D	hyper-methylation
LCK	hyper-methylation
S100A2	hyper-methylation
VWA1	hyper-methylation
TAS1R1	hyper-methylation
AKR7A2	hyper-methylation
OR2L13	hypo-methylation
GPR137B	hyper-methylation
SLC16A4	hypo-methylation
GALE	hypo-methylation
C1orf162	hyper-methylation
S100A11	hyper-methylation
SH3BGRL3	hyper-methylation
LY9	hyper-methylation
S100A4	hypo-methylation
SMG7	hyper-methylation
TUFT1	hyper-methylation
RGS1	hyper-methylation
CELA3A	hyper-methylation
PLA2G2A	hyper-methylation
DNALI1	hyper-methylation
CTRC	hypo-methylation
NECAP2	hypo-methylation
DNAH14	hyper-methylation
SFN	hypo-methylation
FAM131C	hypo-methylation
ISG15	hypo-methylation
ANXA9	hyper-methylation
FRRS1	hyper-methylation
S100A16	hypo-methylation
S100A14	hyper-methylation
CELA3B	hyper-methylation
ASAP2	hypo-methylation
GYPC	hyper-methylation
CNRIP1	hyper-methylation
DPP10	hypo-methylation
HPCAL1	hyper-methylation
MALL	hypo-methylation
RNF103	hypo-methylation
FNDC4	hyper-methylation
ZDBF2	hyper-methylation
CHRNA1	hyper-methylation
LRRFIP1	hyper-methylation
DHRS9	hyper-methylation
MGAT5	hypo-methylation
DGUOK	hypo-methylation
CAB39	hyper-methylation
CLIP4	hyper-methylation
COL3A1	hypo-methylation
SP100	hyper-methylation
DOK1	hyper-methylation
CD28	hyper-methylation
GKN2	hyper-methylation
STAMBP	hypo-methylation
RNF149	hypo-methylation
GALNT14	hyper-methylation
SP140L	hyper-methylation
HTR2B	hypo-methylation
CTLA4	hyper-methylation
MECOM	hyper-methylation
TNK2	hyper-methylation
SEMA3F	hypo-methylation
RPL39L	hyper-methylation
VILL	hyper-methylation
ZBBX	hyper-methylation
KLF15	hypo-methylation
ZDHHC3	hyper-methylation
LRRN1	hyper-methylation
CNTN4	hypo-methylation
TMEM45A	hypo-methylation
CHST2	hyper-methylation
CD200	hyper-methylation
LIPH	hyper-methylation
EDEM1	hypo-methylation
CCR4	hyper-methylation
EIF5A2	hyper-methylation
RRP9	hypo-methylation
GABRR3	hyper-methylation
EFHB	hyper-methylation
DUSP7	hyper-methylation
UQCRC1	hyper-methylation
RTP4	hyper-methylation
ALG1L	hypo-methylation
ECT2	hyper-methylation
GPR171	hyper-methylation
ZBED2	hypo-methylation
DGKQ	hyper-methylation
NFKB1	hypo-methylation
ANXA3	hyper-methylation
SCOC	hypo-methylation
TMEM175	hyper-methylation
TNIP2	hyper-methylation
NPY5R	hypo-methylation
ADAMTS3	hypo-methylation
LIAS	hyper-methylation
PRSS12	hypo-methylation
DAPP1	hyper-methylation
GFPT2	hypo-methylation
EIF4EBP3	hyper-methylation
SYNPO	hyper-methylation
PRR7	hyper-methylation
SLC6A18	hyper-methylation
IRF1	hypo-methylation
TRIP13	hyper-methylation
FLT4	hypo-methylation
ZNF879	hyper-methylation
PCSK1	hyper-methylation
CYFIP2	hyper-methylation
HAPLN1	hyper-methylation
PDLIM4	hyper-methylation
PLAC8L1	hyper-methylation
RHOBTB3	hyper-methylation
C1QTNF3	hyper-methylation
CDO1	hypo-methylation
CPEB4	hyper-methylation
CATSPER3	hyper-methylation
IL4	hyper-methylation
TINAG	hyper-methylation
MTHFD1L	hyper-methylation
PPT2	hyper-methylation
ZNF311	hyper-methylation
TAGAP	hyper-methylation
FGD2	hyper-methylation
NEU1	hyper-methylation
SPDEF	hyper-methylation
GPLD1	hyper-methylation
DDR1	hypo-methylation
ID4	hypo-methylation
PSMB8	hypo-methylation
NFKBIE	hyper-methylation
IRF4	hypo-methylation
EZR	hyper-methylation
SERPINB9	hyper-methylation
SLC17A2	hyper-methylation
KLHL32	hyper-methylation
RNF182	hyper-methylation
THEMIS	hyper-methylation
DDX43	hyper-methylation
CDC40	hypo-methylation
APOBEC2	hyper-methylation
DPP6	hypo-methylation
RUNDC3B	hyper-methylation
ZNF775	hyper-methylation
CARD11	hyper-methylation
PDGFA	hyper-methylation
ABCB1	hyper-methylation
ELMO1	hyper-methylation
MOGAT3	hyper-methylation
PSMG3	hypo-methylation
AGAP3	hyper-methylation
GIMAP4	hypo-methylation
LIMK1	hyper-methylation
LRRC4	hyper-methylation
SLC12A9	hypo-methylation
ZNF394	hyper-methylation
ORAI2	hyper-methylation
OSBPL3	hyper-methylation
VGF	hypo-methylation
PON2	hyper-methylation
NPC1L1	hyper-methylation
POR	hyper-methylation
BRI3	hyper-methylation
AGR2	hypo-methylation
TRPV6	hypo-methylation
GCK	hyper-methylation
COL1A2	hypo-methylation
TMEM139	hyper-methylation
ANKMY2	hypo-methylation
MTMR7	hyper-methylation
RRS1	hyper-methylation
TSPYL5	hypo-methylation
CLDN23	hypo-methylation
RGS22	hyper-methylation
SOX17	hyper-methylation
TNFRSF10B	hyper-methylation
PLAT	hypo-methylation
LY6K	hyper-methylation
RPL8	hypo-methylation
SLC25A37	hypo-methylation
NDRG1	hyper-methylation
LY6H	hyper-methylation
LY6D	hyper-methylation
PTP4A3	hyper-methylation
ADHFE1	hyper-methylation
DCAF13	hypo-methylation
ADAM2	hyper-methylation
IDO1	hyper-methylation
LY96	hyper-methylation
ADAM28	hypo-methylation
KLF4	hyper-methylation
KLHL9	hyper-methylation
TRAF2	hyper-methylation
ANAPC2	hyper-methylation
FBP2	hyper-methylation
SURF1	hyper-methylation
SNAPC4	hyper-methylation
IGFBPL1	hyper-methylation
NRARP	hypo-methylation
FBXO10	hyper-methylation
DPP7	hyper-methylation
GNE	hyper-methylation
PDCD1LG2	hypo-methylation
PKN3	hyper-methylation
OR2K2	hyper-methylation
INSL4	hyper-methylation
TPM2	hypo-methylation
CORO2A	hypo-methylation
FRMPD1	hypo-methylation
PFKP	hyper-methylation
VIM	hyper-methylation
TCF7L2	hyper-methylation
ADAM8	hypo-methylation
ACBD5	hypo-methylation
ECHDC3	hyper-methylation
HTRA1	hyper-methylation
BICC1	hyper-methylation
INA	hyper-methylation
CALML3	hyper-methylation
BAG3	hyper-methylation
CUZD1	hyper-methylation
BAMBI	hypo-methylation
C10orf53	hypo-methylation
COL17A1	hyper-methylation
CALHM3	hypo-methylation
STAMBPL1	hypo-methylation
TBC1D10C	hyper-methylation
MICAL2	hypo-methylation
ETS1	hyper-methylation
TRIM29	hypo-methylation
USH1C	hypo-methylation
FADS2	hyper-methylation
PACSIN3	hyper-methylation
TOLLIP	hyper-methylation
KCNK7	hypo-methylation
TMPRSS5	hyper-methylation
SAA2	hyper-methylation
FERMT3	hypo-methylation
SIGIRR	hyper-methylation
ELF5	hyper-methylation
MYEOV	hypo-methylation
UNC93B1	hyper-methylation
VSIG2	hypo-methylation
TNNI2	hyper-methylation
LSP1	hyper-methylation
EXPH5	hypo-methylation
GAS2	hyper-methylation
SIK2	hyper-methylation
CWF19L2	hypo-methylation
TAF1D	hypo-methylation
SLC35F2	hyper-methylation
FOLH1	hyper-methylation
ZNF664	hyper-methylation
TPCN1	hyper-methylation
IFFO1	hypo-methylation
OAS2	hyper-methylation
SELPLG	hypo-methylation
IL23A	hyper-methylation
ACSS3	hyper-methylation
USP30	hyper-methylation
AACS	hypo-methylation
CCND2	hyper-methylation
PUS1	hypo-methylation
CNTN1	hyper-methylation
SCNN1A	hyper-methylation
SLC2A13	hyper-methylation
ACACB	hyper-methylation
TMPRSS12	hyper-methylation
ISCU	hyper-methylation
KCNJ8	hyper-methylation
PIK3C2G	hyper-methylation
SDSL	hyper-methylation
LMBR1L	hyper-methylation
ARNTL2	hyper-methylation
SPPL3	hyper-methylation
RHOF	hyper-methylation
TSPAN8	hypo-methylation
HEBP1	hypo-methylation
ZC3H10	hyper-methylation
REP15	hyper-methylation
CLEC2D	hyper-methylation
SLC15A5	hyper-methylation
RASA3	hyper-methylation
GRK1	hyper-methylation
OLFM4	hyper-methylation
ABHD13	hypo-methylation
EDNRB	hypo-methylation
THTPA	hyper-methylation
NRL	hyper-methylation
TMEM179	hypo-methylation
ANKRD9	hypo-methylation
GCH1	hypo-methylation
LGALS3	hyper-methylation
SMOC1	hypo-methylation
BRF1	hyper-methylation
TRIP11	hyper-methylation
IFI27	hypo-methylation
DHRS2	hyper-methylation
CLEC14A	hyper-methylation
GPX2	hypo-methylation
PHGR1	hyper-methylation
MKRN3	hyper-methylation
GJD2	hypo-methylation
SLC28A2	hyper-methylation
CTSH	hyper-methylation
CKMT1B	hypo-methylation
CMIP	hyper-methylation
CPNE2	hypo-methylation
ABAT	hyper-methylation
IL32	hyper-methylation
GFOD2	hyper-methylation
CX3CL1	hyper-methylation
IL17C	hyper-methylation
PDIA2	hyper-methylation
TNFRSF12A	hyper-methylation
SF3B3	hypo-methylation
ZG16B	hypo-methylation
CHST6	hyper-methylation
NHLRC4	hypo-methylation
NTHL1	hypo-methylation
IRF8	hyper-methylation
CTRB1	hypo-methylation
THOC6	hyper-methylation
MED13	hypo-methylation
THRA	hyper-methylation
BAIAP2	hyper-methylation
KRT20	hyper-methylation
ARSG	hyper-methylation
MAP3K14	hyper-methylation
ST6GALNAC1	hypo-methylation
GUCY2D	hyper-methylation
NAGS	hypo-methylation
CDR2L	hypo-methylation
ABHD15	hyper-methylation
NEURL4	hyper-methylation
WIPI1	hyper-methylation
KCNJ2	hyper-methylation
FMNL1	hyper-methylation
CANT1	hyper-methylation
RNF135	hyper-methylation
SOX15	hyper-methylation
SOCS7	hyper-methylation
TTC25	hyper-methylation
KCNAB3	hypo-methylation
AXIN2	hypo-methylation
PCYT2	hyper-methylation
CSNK1D	hyper-methylation
TMEM88	hyper-methylation
KRT19	hyper-methylation
IFI35	hypo-methylation
SHPK	hyper-methylation
RAB34	hyper-methylation
CBX8	hyper-methylation
EPB41L3	hyper-methylation
KCTD1	hypo-methylation
NFATC1	hyper-methylation
MBP	hyper-methylation
PIAS2	hyper-methylation
CXXC1	hypo-methylation
MEP1B	hyper-methylation
ZNF532	hyper-methylation
THOP1	hyper-methylation
SBK2	hyper-methylation
EPS8L1	hyper-methylation
NFKBIB	hypo-methylation
ZNF304	hyper-methylation
RSPH6A	hyper-methylation
ARRDC2	hyper-methylation
ZNF461	hyper-methylation
FKBP8	hyper-methylation
ZNF667	hypo-methylation
ZNF132	hyper-methylation
ZNF544	hyper-methylation
ZNF610	hyper-methylation
ZNF773	hyper-methylation
ZIK1	hyper-methylation
CAPS	hyper-methylation
FFAR1	hyper-methylation
ZNF772	hyper-methylation
GNA15	hyper-methylation
ZNF556	hyper-methylation
TMEM86B	hyper-methylation
BST2	hyper-methylation
ZNF154	hyper-methylation
ZNF578	hypo-methylation
DEDD2	hypo-methylation
IL12RB1	hypo-methylation
ZNF681	hyper-methylation
ZNF626	hyper-methylation
ZNF790	hyper-methylation
ZNF844	hyper-methylation
ZNF135	hyper-methylation
KLF2	hyper-methylation
QTRT1	hyper-methylation
CYP4F12	hyper-methylation
ZNF134	hyper-methylation
ZNF257	hyper-methylation
ZNF528	hyper-methylation
ZNF585B	hyper-methylation
SCAMP4	hyper-methylation
ZNF671	hyper-methylation
ZNF90	hyper-methylation
CCDC8	hypo-methylation
ZNF781	hyper-methylation
ZNF382	hyper-methylation
ZNF559	hyper-methylation
NLRP2	hyper-methylation
ZFP30	hyper-methylation
BLVRB	hyper-methylation
ZNF329	hyper-methylation
ZNF414	hyper-methylation
ZNF473	hyper-methylation
PMEPA1	hypo-methylation
SLCO4A1	hyper-methylation
BCL2L1	hyper-methylation
CBLN4	hypo-methylation
MAFB	hyper-methylation
SAMD10	hyper-methylation
VSTM2L	hyper-methylation
TUBB1	hypo-methylation
TGIF2	hyper-methylation
ZNF334	hyper-methylation
DSCAM	hyper-methylation
PRMT2	hyper-methylation
MCM5	hyper-methylation
TSPO	hyper-methylation
SLC25A1	hypo-methylation
SLC2A11	hyper-methylation
CSNK1E	hypo-methylation
C22orf42	hyper-methylation
SH3BP1	hyper-methylation
RAB36	hyper-methylation
APOBEC3C	hypo-methylation
MIOX	hypo-methylation
