# Supplementary material for: Pain - related methylation driver genes affect the prognosis of pancreatic cancer patients by altering immune function and perineural infiltration
Source: Front Genet. 2025 Oct 8;16:1600883. doi: 10.3389/fgene.2025.1600883 (PMC12540144; doi:10.3389/fgene.2025.1600883)
Supplement: Supplementary file 9 [file Table5.xlsx]

## Sheet: TCGA-DEGs(up3886,down2076)
Tag	logFC	AveExpr	t	P.Value	adj.P.Val	B
IL1RN	4.04447750486825	5.13112380266636	11.1111940581665	3.15339931703403e-22	6.01100977813026e-18	39.6797714677808
KCNK5	2.79021103955182	5.31441938065715	9.95311318455311	6.56856326023599e-19	6.26049764333092e-15	32.2775630294035
BCL2L15	3.42046735975551	3.25896469725283	9.43373334917432	1.88084552399321e-17	1.19508924594528e-13	29.0276535012508
PLBD1	2.62798836581406	6.51038082338444	9.34603465939661	3.29569224444803e-17	1.31636148974676e-13	28.4843120947228
HKDC1	3.57199521582206	4.59813787777092	9.33873931389837	3.45284201486401e-17	1.31636148974676e-13	28.4391894667725
PROM2	4.06025342906196	5.04526056524657	9.29371681639616	4.60159446933127e-17	1.46192656290655e-13	28.1609824958537
FRRS1	2.20511130362729	2.30793950286167	9.12513339914623	1.34318596722026e-16	3.65768727245038e-13	27.1233825391008
CTSH	1.88455184552614	5.67181356831668	9.02335073832664	2.55609974127224e-16	5.80946617165737e-13	26.5002000911897
ANXA3	3.05624260773251	5.73500411379149	9.0121684561469	2.74290187519234e-16	5.80946617165737e-13	26.4318896462724
IL32	2.14383774386823	6.83704224865761	8.9301099688032	4.5980912191801e-16	8.7648814820011e-13	25.9315699723017
HSD17B2	3.85751592343273	3.15076065158886	8.88399024187045	6.14255608785252e-16	1.0063511492956e-12	25.6511262974294
NT5M	-1.5968	1.37160439848484	-8.87907	6.33522914255966e-16	1.0063511492956e-12	25.6212184485372
COL17A1	5.44218939082095	5.47139029000081	8.86034494188837	7.12422567302975e-16	1.04463069060995e-12	25.5075583363633
PEMT	-1.86577	4.03570024630836	-8.84736	7.72816508017102e-16	1.05224487684443e-12	25.4287645280402
RND2	-2.14368	0.270108414803396	-8.82088	9.12118826895145e-16	1.15912060521835e-12	25.268286865935
ABCC3	2.85462787929341	6.06644230402362	8.80912875179073	9.81711406106644e-16	1.1695864264503e-12	25.1970907785675
CTSE	5.59947131600314	8.37818131766549	8.68731558261143	2.09860398728114e-15	2.353152306209e-12	24.4614986687972
CARD6	1.66233812905039	4.1706309751336	8.66213058481794	2.45428742014811e-15	2.46342265125411e-12	24.3099214986186
HHLA2	3.95122836494351	#NAME?	8.67098819203693	2.45541025987976e-15	2.46342265125411e-12	24.3022752886655
BDH2	1.43413674408704	3.53516255424549	8.5893473246904	3.85469605444783e-15	3.51104837754067e-12	23.8728716621812
DAPP1	2.70010867250933	3.10806369951129	8.58303997540722	4.00820656196282e-15	3.51104837754067e-12	23.8350679273083
PPFIA3	-1.7698	2.3141418147052	-8.57511	4.20978926676612e-15	3.51104837754067e-12	23.7875677955713
FN3K	-1.16567	3.71191819137941	-8.57409	4.23639243958848e-15	3.51104837754067e-12	23.7814697273595
LYPD6	2.5993389272186	1.75002069520932	8.489	7.16505253570077e-15	5.69084297648034e-12	23.2727969847285
ANXA4	2.17678	7.23184688822828	8.48174341192409	7.49275430185127e-15	5.71307530007556e-12	23.229510956676
B9D1	-1.34509	1.88278341913741	-8.41276	1.1452616691607e-14	8.39652997597741e-12	22.8188662165123
SERPINA4	3.78828564841734	#NAME?	8.41481543764378	1.22029654782153e-14	8.61529362762001e-12	22.7441784378517
GIPC2	2.35348928266196	3.47110267704542	8.39369376701839	1.28745450297034e-14	8.76480633415024e-12	22.7056013232798
TMEM154	2.24190689453191	2.01767986798279	8.3845614682906	1.36162274062989e-14	8.95008713168519e-12	22.6513960754312
ADAM28	2.77188264281964	4.38029567445982	8.31860476977694	2.03896856180866e-14	1.29556062417323e-11	22.2606632480706
ENC1	1.95483206045043	5.73793527583372	8.29721995796342	2.32348165626248e-14	1.42871636553792e-11	22.1342659973843
MAST1	-2.40852	-0.514363	-8.27713	2.62643829391468e-14	1.5645364612063e-11	22.0156728328691
SH3RF2	3.3302000795025	#NAME?	8.22503354055323	3.69249564245153e-14	2.0403311435255e-11	21.6814642227433
KCNJ15	4.03193432515575	3.23969568807036	8.21763380164955	3.77323798860948e-14	2.0403311435255e-11	21.665123419122
LAMB3	3.58240132903227	7.96434702795006	8.21753348811524	3.7755399074258e-14	2.0403311435255e-11	21.6645333590961
CASP4	1.24051918054476	4.95142772153271	8.21417927478574	3.85331660722475e-14	2.0403311435255e-11	21.6448051970787
TLCD3B	-2.60665	-2.2679	-8.17622	4.85233097599312e-14	2.49378331522931e-11	21.4217801480461
PLEK2	3.17562441933506	6.28618935321222	8.17222275488758	4.97134434889905e-14	2.49378331522931e-11	21.3983382708088
SLC7A7	1.82030461804655	4.8145333619874	8.16637791518967	5.1507101809233e-14	2.51750865304513e-11	21.3640487025611
CEACAM6	4.92906445918561	#NAME?	8.16394631056931	5.3478354182596e-14	2.54851096857161e-11	21.3235556739074
C13orf46	2.60726820934229	#NAME?	8.15409229215917	5.80814009241037e-14	2.7003601571104e-11	21.2378446746689
LRRC23	-1.66778	3.27573034161264	-8.12134	6.76567075840643e-14	3.07064799992246e-11	21.1002193743423
ACSL5	2.51923738641722	6.00867944478028	8.11546156665955	7.0106607700875e-14	3.10784222324204e-11	21.0658109140022
CA12	3.23449898569107	3.76334163270248	8.05078100466586	1.03588608722306e-13	4.4409582906345e-11	20.6881808044552
SEL1L3	1.68732818807176	6.18541488223508	8.04879033690072	1.04838486558888e-13	4.4409582906345e-11	20.6765805993425
PDZK1IP1	3.59959432965361	7.71039782777083	8.03839860822748	1.11609764064239e-13	4.62501157085332e-11	20.6160465122472
APOBEC3C	1.57182717414685	5.54765438878093	8.03344195547144	1.14990424349963e-13	4.66371801906168e-11	20.5871856988628
KYNU	2.35652163141198	1.54857807676701	8.00828328796901	1.33778183345768e-13	5.05801053048928e-11	20.4408234573344
ITGB6	3.91390239454832	#NAME?	8.01526	1.33947444040982e-13	5.05801053048928e-11	20.4316323509241
OASL	2.99271652635672	4.04582360882094	8.00636933592664	1.35326060777963e-13	5.05801053048928e-11	20.4296976696505
CTXN2	-3.32953	#NAME?	-8.57942	1.3496004969958e-13	5.05801053048928e-11	20.4143655914433
RASEF	3.15314921367306	4.21912869373252	8.00182170223988	1.39075408088078e-13	5.09818351725949e-11	20.4032672928152
TGFA	2.30523738659986	4.58256865386796	7.99335212735911	1.46334605449407e-13	5.26307594165394e-11	20.3540617130738
POU2F3	3.47146638630578	#NAME?	7.98667319716365	1.58969481296958e-13	5.61162268978261e-11	20.2664162533199
IL18	2.01671671562555	5.33481666597756	7.96393828735432	1.74583831495578e-13	6.05075817448857e-11	20.1833663943968
DEFB1	3.35264485908098	#NAME?	7.95838682111767	1.88276215231396e-13	6.40878788346583e-11	20.1117159355615
CASP1	1.73581926438113	4.19484238539876	7.94632389923539	1.94020832496885e-13	6.48846510360636e-11	20.0812879156952
KRT7	3.86809824023018	8.00919719564208	7.94090801177115	2.00417114750849e-13	6.58681214031153e-11	20.0499233631964
SAMD9L	2.05521156641814	3.9294722554293	7.93196372122671	2.11440823069204e-13	6.83133045651722e-11	19.998147252936
MMEL1	2.59029285692403	#NAME?	7.92292045610459	2.27868487486003e-13	7.23938184743032e-11	19.9232910296569
IFI44	2.18789050722528	5.66566065001999	7.90911544062902	2.42402467917004e-13	7.5748784318589e-11	19.8660104829711
PPP1R3F	-1.50011	1.69344955832157	-7.89696	2.60667714648896e-13	8.01427093006009e-11	19.7957676923903
FAM222A	-2.38656	1.90526615074704	-7.86612	3.13336264751508e-13	9.3901469045491e-11	19.6178361837364
IFI16	1.85753792991972	6.03457861591099	7.86508481181215	3.15270906458473e-13	9.3901469045491e-11	19.6118850435557
MARCO	4.25121220674186	3.98036876813687	7.86089869295451	3.23236827055897e-13	9.47929291898385e-11	19.5877600405325
LGALS9	1.77774796365013	5.81894797827074	7.85674721120363	3.31333589602612e-13	9.56951649243179e-11	19.5638407602029
PTAFR	1.86890375984887	4.54566222469315	7.85203723189927	3.4076295808791e-13	9.69496045831603e-11	19.5367109976029
KCNN4	3.37465198650272	5.99149197979951	7.84905191562517	3.46876620165505e-13	9.72376784352186e-11	19.5195194587808
AHNAK2	3.45747315041761	4.1049605431425	7.83028159617168	3.87882564657097e-13	1.07156774601356e-10	19.4114992028034
TMEM198	-1.41668	2.4790682892096	-7.8263	3.97187869582168e-13	1.08159930999647e-10	19.3885808798473
HNMT	1.50219785291677	5.01663399343701	7.81822874291922	4.16707066234552e-13	1.11877043613564e-10	19.3422029558071
TMPRSS4	4.65135240813582	5.39099597585309	7.80686781038555	4.45814128448048e-13	1.17050841101951e-10	19.276932279069
RHOV	3.45417256954903	4.38809160713963	7.80594725712342	4.48258913043879e-13	1.17050841101951e-10	19.2716455506919
SERGEF	-0.827106	3.67372027615589	-7.79347	4.82735787904944e-13	1.24350129581676e-10	19.2000162386044
VCAM1	2.4334244302906	4.69889648374903	7.78672719101955	5.0244477542269e-13	1.27701364121431e-10	19.1613343222621
MMP7	4.42819193913857	#NAME?	7.76945443635573	5.67571148694477e-13	1.42355805742291e-10	19.042042576955
TM4SF1	2.13016937527925	8.71487081047805	7.7519331862826	6.17531514584312e-13	1.523761204656e-10	18.9619770796425
TNFSF10	1.51454606217977	6.2605855692419	7.75030612880247	6.23509463661566e-13	1.523761204656e-10	18.9526653536011
LIN7B	-1.3697	2.51794343253753	-7.74454	6.45164415700368e-13	1.55672456861778e-10	18.919665939871
TNFRSF10A	2.07623983047035	3.9705057347951	7.73480792554195	6.83400504863298e-13	1.62015839669647e-10	18.8640167067475
LYPD6B	2.97946642408185	3.25390356327259	7.73072708341828	7.00095454664355e-13	1.62015839669647e-10	18.8406891392224
DHCR24	1.91049465839622	6.30894378161505	7.73012627911053	7.02587225377953e-13	1.62015839669647e-10	18.8372552385013
CHST4	3.57475582457955	#NAME?	7.73926421050822	7.05451405549298e-13	1.62015839669647e-10	18.8299504544038
ANXA2	1.85773763885319	8.55206909979327	7.71761335883889	7.56524644900806e-13	1.71677056917847e-10	18.7657675799881
CLCF1	1.99001074458608	4.77599403576855	7.69958037091851	8.41537063397594e-13	1.8872211179394e-10	18.6628442147477
C15orf61	-0.936301	0.900362036034722	-7.69433	8.6802917227915e-13	1.9239967537192e-10	18.6328893344517
MMP12	3.33932684067569	3.84580875820109	7.68868013987317	8.97438266579909e-13	1.9663181882237e-10	18.6006891522827
PLD6	-1.29707	1.30569141988481	-7.68625	9.10407896086314e-13	1.97206764945424e-10	18.5868227020019
MST1R	2.96846040685583	5.12064240956987	7.67556637465105	9.69578276367567e-13	2.07664057349647e-10	18.5259703113893
CAPG	2.07130496107866	8.16096729415855	7.64576575141238	1.15554275284065e-12	2.44743955051649e-10	18.356411497889
SEMA7A	2.75310590994301	5.20905898352608	7.63257820279751	1.24871187159592e-12	2.61570831828148e-10	18.2814830926923
GPRC5A	4.08254772840438	7.15785806329604	7.60510475117723	1.46733410180405e-12	3.0062282876536e-10	18.1255954047154
NCF2	2.16891354002165	4.84396137145856	7.60437276590193	1.47364931911376e-12	3.0062282876536e-10	18.1214459213716
FGD6	1.85625063556367	3.63038938707089	7.60335734634572	1.48245440687986e-12	3.0062282876536e-10	18.1156900388904
C21orf58	-1.78725	1.78784927149475	-7.576	1.74026446291351e-12	3.49188644126919e-10	17.9607775679714
NBPF14	1.77482425294857	0.223798701394266	7.56610555679664	1.84407696058444e-12	3.65433100413927e-10	17.9047992845196
PMM1	-1.06838	3.33666924252683	-7.56468	1.85956409296773e-12	3.65433100413927e-10	17.8967195757572
C6orf141	2.75677422230837	#NAME?	7.56321545417945	1.90922206127515e-12	3.6816660395959e-10	17.8711259275102
PAQR5	2.37780112723772	1.8449219350928	7.55991479491285	1.91210228685339e-12	3.6816660395959e-10	17.8698031555946
RHPN2	2.04917143394214	5.18508655601702	7.54510192733794	2.0851063399397e-12	3.97462970519306e-10	17.7861260974809
SERPINA5	3.58910592898523	5.20673550775179	7.51608660156338	2.47005713302324e-12	4.635168731772e-10	17.6224643533352
MPZL2	2.26686579641314	5.55284663686771	7.51376536651226	2.50372877758925e-12	4.635168731772e-10	17.6093853867502
EPHA2	2.39679120156508	6.6483692048744	7.51370732339159	2.50457653642071e-12	4.635168731772e-10	17.6090583702912
SERPINB8	1.35613779688571	3.12228899154022	7.50929300472019	2.56988912237074e-12	4.67924781654478e-10	17.5841918021668
CLDN2	4.38586864088619	#NAME?	7.51177211857598	2.57748935440773e-12	4.67924781654478e-10	17.582038941348
GPR132	2.14809530023449	2.90202811137716	7.50109695240741	2.69565172585485e-12	4.8475955847401e-10	17.5380421323077
CAPSL	-3.86191	#NAME?	-7.57334	2.73292442966987e-12	4.86869210078197e-10	17.5274017809252
SP100	1.31279014154829	4.4887881728535	7.49593211481518	2.77800797356415e-12	4.90318407334072e-10	17.5089737639641
ZFP36L1	1.58935558553042	7.78274668100672	7.49221862366371	2.83875413545486e-12	4.96443406697619e-10	17.4880801625477
TLR3	1.82120402422807	2.78712706368923	7.47626661939461	3.11498843403781e-12	5.39799177542079e-10	17.3983887956803
LY75	2.04820931377873	2.96991716445686	7.45546149931307	3.51552387845588e-12	6.03719965505639e-10	17.2815597604362
GPRC5B	1.82645568280231	4.46596506469468	7.45057096010583	3.61683101547436e-12	6.13498369573852e-10	17.254122063481
PPP1R18	1.56253030728302	6.15351129283692	7.44962138778463	3.63683326837925e-12	6.13498369573852e-10	17.2487957080023
VSIG2	3.53062629570373	6.6833656253122	7.4475404192306	3.68105096511806e-12	6.15510469272636e-10	17.2371243471863
LIPH	2.9114287507861	5.55812331048359	7.4335235224587	3.99305151199537e-12	6.61874329753529e-10	17.1585533223692
OLFM4	5.50209789234465	#NAME?	7.43727118904834	4.04169501007862e-12	6.64161985190678e-10	17.1482232765951
FAM183A	-3.22524	#NAME?	-7.47914	4.19821765400971e-12	6.83986537784043e-10	17.1172835296629
SLC6A20	3.04405296818756	#NAME?	7.40292067419248	4.92958710280757e-12	7.96337197912864e-10	16.9556198429068
PDGFC	2.26872628317403	4.75288081891821	7.39501184568884	4.99126899736649e-12	7.99525795191597e-10	16.9430780571916
IFI27	2.48649473540049	7.59515563298071	7.37731914894533	5.52898706968832e-12	8.7827959601999e-10	16.8442841103002
GSTP1	1.69579224255708	9.73695628329489	7.37516677880839	5.59818831749196e-12	8.8156962533362e-10	16.8322740658578
GBP2	1.60505039222023	5.47857804307839	7.37381171242569	5.64219359409829e-12	8.8156962533362e-10	16.8247138611006
MLKL	1.26583795031135	3.73969427872355	7.37223490266619	5.69383031381728e-12	8.82404824731585e-10	16.8159174288417
CASKIN1	-2.52017	#NAME?	-7.37356	5.74385720884639e-12	8.82979081572821e-10	16.8081742851288
EPS8L1	2.99211977539927	5.46834380090101	7.36578293294415	5.91002553733129e-12	8.95191018116193e-10	16.7799346872557
MARCHF10	-2.33783	#NAME?	-7.36989	5.96418315500769e-12	8.95191018116193e-10	16.7721000637063
SELPLG	2.03004070919586	5.53107534747268	7.36436676470885	5.95855385830844e-12	8.95191018116193e-10	16.7720389294216
LYPD1	2.60676901950888	0.489107879546558	7.36236	6.02816179172883e-12	8.97725156827617e-10	16.7608250480298
REST	1.33793506467696	3.64061046058356	7.36090753818173	6.07875402652122e-12	8.98241932198042e-10	16.7527556144707
PTPN22	2.21804976329003	1.97077960467644	7.34172473174776	6.79009952544798e-12	9.95637516569919e-10	16.6459092626344
LAMP3	2.25361429624406	3.01005422590589	7.33730576319097	6.96528029583152e-12	1.00935424224361e-09	16.6213170769956
CACNA2D2	-2.57797	1.82723177318167	-7.3367	6.98954779016661e-12	1.00935424224361e-09	16.6179592585459
STXBP1	-1.51228	3.78021882708544	-7.33239	7.16557239162741e-12	1.02699354082107e-09	16.5939468837764
USP27X	-1.41924	2.49597	-7.32044	7.67607728464063e-12	1.08772218380072e-09	16.5275067193203
TNFRSF10B	1.53429727391673	5.7583298031386	7.31981835079073	7.70341489943854e-12	1.08772218380072e-09	16.5240746827399
INAVA	3.34539737131679	#NAME?	7.31551619783194	8.02353531639159e-12	1.12459286912542e-09	16.486201399601
TRPV6	4.02142426254264	1.93634902240977	7.30511679950374	8.38335485420701e-12	1.16644897978755e-09	16.4424197147183
PCED1B	1.61569518562398	4.04592836783807	7.29913138930475	8.67686156466757e-12	1.19842671934041e-09	16.4092009225242
MBLAC1	-1.11584	1.67125453650106	-7.29737	8.76505239264676e-12	1.19842671934041e-09	16.3994390084575
PSMB9	1.6062987679144	5.44162553474249	7.29664418647995	8.80179103492065e-12	1.19842671934041e-09	16.3954013438685
LAMA3	2.53664697202523	5.30106961129231	7.29292486558652	8.99193048027784e-12	1.21563247386565e-09	16.3747704027931
NAA38	-0.912136	5.62528076917191	-7.2878	9.26034675602373e-12	1.24310373143186e-09	16.3463772328932
FBP1	1.92586822351311	5.72346392490316	7.26808673927012	1.03699389233181e-11	1.38232011018385e-09	16.2371394370934
CASP10	1.29919494380538	3.56261963962507	7.25944926496546	1.08964373411555e-11	1.44241589303545e-09	16.1893375677341
ADM2	2.11980261037853	3.43041958634156	7.25388609368561	1.12494290624878e-11	1.47887321923546e-09	16.158565911816
ACKR4	2.15478530931549	#NAME?	7.25243956116211	1.15202711077405e-11	1.49387352282823e-09	16.1374261985778
LRG1	2.50797480637996	5.23842886295952	7.24977459647691	1.15175444205536e-11	1.49387352282823e-09	16.1358321315978
SLC38A5	2.94251971837824	4.53230041497237	7.24504160729504	1.18340082454786e-11	1.52379860359167e-09	16.1096705723522
EPSTI1	1.8060725944029	4.52990833280663	7.24391018357863	1.19109218306137e-11	1.52379860359167e-09	16.1034180088878
GADD45G	-1.62387	4.80892487469839	-7.22872	1.29929081463026e-11	1.65113876723213e-09	16.019502635494
YAP1	1.5708500649049	5.53079305333713	7.21668323186183	1.3918157647547e-11	1.75700609985127e-09	15.9531143494566
CA2	2.47986033753125	5.64057118886312	7.2143692862408	1.41034019035427e-11	1.76867794135086e-09	15.9403546520401
FMO4	1.4246382133826	2.5122165089928	7.20659633556973	1.47436729684534e-11	1.83688819689319e-09	15.8975089280506
F2RL1	1.88458068708671	6.09959649443888	7.20217401147358	1.51206687602467e-11	1.87162459680404e-09	15.8731436404086
MMD2	-3.52684	#NAME?	-7.91463	1.59539003615053e-11	1.93702706172621e-09	15.8682204357664
C3orf52	2.02774331970647	2.94904793492241	7.19896293878906	1.54003563075333e-11	1.89394575441419e-09	15.855456999989
SLC41A2	1.52570178582324	4.3388367083398	7.19431804163795	1.5813991328754e-11	1.9323480942866e-09	15.829880464678
LGALS4	4.00018268617706	8.5560196128781	7.18958868107082	1.62464152443572e-11	1.93976056103654e-09	15.8038481262317
IL22RA1	2.84426161023273	4.6445865712695	7.1889791755667	1.63029871175587e-11	1.93976056103654e-09	15.8004938401656
SMAD3	1.48405693346032	5.29689118777654	7.18804045637083	1.63904959225548e-11	1.93976056103654e-09	15.7953281001441
SLC66A3	1.12522062199057	5.54217002900698	7.18793141644466	1.64006908003218e-11	1.93976056103654e-09	15.7947280810731
GJB3	3.65826089067268	#NAME?	7.18967114570319	1.64852172326052e-11	1.93976056103654e-09	15.7919747724226
PIPOX	-2.08664	0.870935375205842	-7.18521	1.66574043515055e-11	1.94799657514354e-09	15.7797409778147
GBP1	1.87243274787325	4.48417174206155	7.17940846564441	1.72172324634567e-11	2.00118832450251e-09	15.747843883917
MYEOV	4.1624140388953	#NAME?	7.17851939578743	1.75659430535544e-11	2.02934549385972e-09	15.7307710697381
TRIM5	1.19613311960972	3.43211350888226	7.17460100519987	1.76953809923139e-11	2.03198405105715e-09	15.7214118216676
CTSS	1.7626085648002	7.10619889376287	7.1716489943468	1.79954584341833e-11	2.04216178387758e-09	15.7051860890522
POF1B	2.84587988957177	4.68143051915622	7.17159320967157	1.80011771426718e-11	2.04216178387758e-09	15.7048795038125
LGALS3	2.00403073939308	8.97923973695747	7.1705794879692	1.81054108422679e-11	2.04216178387758e-09	15.6993084509429
OLR1	3.32859924529429	4.37507148717307	7.16217	1.89935689596646e-11	2.12973771475957e-09	15.6531003153438
OAS2	2.07099232844727	4.84873629865926	7.15632498586742	1.96357605007298e-11	2.18887056529188e-09	15.6210166796666
C6orf132	2.4753596411688	4.14083768511435	7.15106570360815	2.02320637048498e-11	2.24223022291771e-09	15.5921521449651
C1orf56	-0.812947	3.15387107642694	-7.13827	2.17583528159197e-11	2.39744347616799e-09	15.5219821358687
PLPP2	2.23742167542031	5.22298	7.13694011232948	2.19235539198946e-11	2.40176313115535e-09	15.5146846049999
SH2D3A	2.40508464594123	4.23622040437392	7.13471153802246	2.22028717488573e-11	2.41846366443839e-09	15.5024703935564
KCNS1	2.49927070684985	0.531009257522532	7.12722517723231	2.31671375927143e-11	2.50915895904728e-09	15.4614551378453
BCL2L14	2.72769750366064	1.80314168998479	7.12342910530222	2.36717586758917e-11	2.54932804451892e-09	15.440666847608
SH2D4A	1.8280104580923	4.72627236634923	7.11075355391242	2.54366215447124e-11	2.72400494317589e-09	15.3712966961254
IFIT2	1.64651406926058	3.7540952886153	7.10321058532908	2.6547837516947e-11	2.8271222276427e-09	15.3300484717441
NOTCH2	1.75598602662938	4.34016784912595	7.09435623122263	2.79134799718578e-11	2.95603752901975e-09	15.2816601044429
OSBPL3	1.7738202761394	4.20800971265764	7.09004511929157	2.86032654670571e-11	3.01235053222676e-09	15.2581123786758
GCOM1	2.45144285590606	0.579933647665277	7.08833316141494	2.8881823755133e-11	3.0249743100019e-09	15.2487637067626
TRIP6	1.61863046382925	6.49188357892761	7.08712716691424	2.90796604448187e-11	3.02905184371112e-09	15.2421787592349
SYP	-2.77846	2.18191911064534	-7.08436	2.95383616700385e-11	3.06011005518627e-09	15.2270818621508
TACSTD2	3.33946773466373	8.62115901146912	7.08029228868561	3.02264097060392e-11	3.11446390171092e-09	15.2048709060904
PIGR	4.35551447237873	7.48296862335422	7.07819578458628	3.05870191523426e-11	3.13467612409653e-09	15.1934312682628
BICC1	2.18656778385143	4.45720105883866	7.06452506103049	3.3044775243722e-11	3.36844655452315e-09	15.1188830125567
ALOX5	1.90794820212944	6.02599269958386	7.06209157228229	3.35022600088337e-11	3.39691532068291e-09	15.1056213370751
OSCAR	2.01306464707409	3.45464523154946	7.05712851908856	3.4454746322739e-11	3.46514502781388e-09	15.0785823436922
C2orf81	-1.21325	-0.494686	-7.0567	3.45387449000439e-11	3.46514502781388e-09	15.0762338079647
CRYBG1	1.90833989631009	3.62863363406229	7.0499405731571	3.58817671611265e-11	3.58103793521148e-09	15.0394409153231
MUC1	3.0112119848451	8.1891328381476	7.04381480125065	3.71438203256739e-11	3.68768491170831e-09	15.0061011566416
ANKRD22	2.53295672291594	4.13398133323377	7.0414038618585	3.76524524093702e-11	3.70116782922651e-09	14.9929839896594
PLEKHN1	2.64044877067013	2.53802042485616	7.04133088428712	3.76679550346209e-11	3.70116782922651e-09	14.9925869808948
SFTA2	3.69736587315522	#NAME?	7.04846595346925	3.83118154955354e-11	3.72601952538722e-09	14.9813799929138
TMBIM1	1.28725138731279	8.11516206368316	7.03883489763684	3.82019849445823e-11	3.72601952538722e-09	14.9790098381569
TMEM139	2.24527384969383	1.9976109164597	7.03447304374119	3.91532162721021e-11	3.75239876118358e-09	14.9552896465544
FMC1	-1.20283	-0.0551196	-7.03439	3.91713208274859e-11	3.75239876118358e-09	14.9548437993829
PSMB8	1.15713	6.38601478742383	7.03364138142831	3.93372190811175e-11	3.75239876118358e-09	14.9507679244513
PIK3AP1	1.81614520906066	5.05611886911691	7.03349153698391	3.93704622933961e-11	3.75239876118358e-09	14.9499532568784
CCRL2	1.68618019126685	3.02732934213349	7.0300050015027	4.01518274149563e-11	3.80783151335272e-09	14.9310005767756
ALPK1	1.3610043677813	2.60266913079726	7.0240697826748	4.15173002184384e-11	3.91783552853402e-09	14.8987491259166
RTP4	1.58865730719503	4.79777822814016	7.02168094424651	4.20797215329686e-11	3.95134803872634e-09	14.8857727266919
SLFN12	1.57471984953815	2.13467544510297	7.01300848793721	4.41854293536054e-11	4.12873850165895e-09	14.8386840597401
SYT7	-2.66053	3.53282801740703	-7.009	4.51935315320635e-11	4.20233706372777e-09	14.8169297962617
OR2I1P	3.22097389284895	3.9215617377408	7.00581431729207	4.60108060120204e-11	4.25756303010259e-09	14.7996469722649
SULT1C2	4.08957099690275	#NAME?	6.98805747893419	5.15419577552177e-11	4.74634202285005e-09	14.6936015014941
DNAJC30	-0.692004	3.76248997501699	-6.98388	5.2049137864177e-11	4.75982139646132e-09	14.6807
KRT17	4.20551043481828	7.91341352770663	6.98340163459357	5.21877385300816e-11	4.75982139646132e-09	14.6781765678983
SERPING1	1.82604531002008	7.77126164930125	6.98185626389548	5.26425828487659e-11	4.77844244887226e-09	14.6698092358663
MT3	-2.59787	#NAME?	-6.99185	5.41482952926111e-11	4.89182371975238e-09	14.6469668524897
NGEF	2.41671775809014	3.3584899371077	6.97243308116707	5.55018984964672e-11	4.99045843933801e-09	14.6188106705852
GALM	1.42089805564079	5.12069554113635	6.96398581698775	5.81949415893222e-11	5.18797481010296e-09	14.5731271348635
EZR	1.40002824618315	9.09915773968359	6.9627574070375	5.85971504824772e-11	5.19525061626503e-09	14.5664864155107
FUT6	2.91556353495857	#NAME?	6.95966098046416	6.04343831710641e-11	5.33333431484641e-09	14.5374284916383
ZSWIM2	-2.53572	#NAME?	-7.78571	5.82429235842007e-11	5.18797481010296e-09	14.5357758474379
SPSB4	2.28725042062161	#NAME?	6.95834010904143	6.17186851907389e-11	5.42157408804546e-09	14.5207405793144
AMER2	-3.26611	#NAME?	-7.04789	6.53379614946129e-11	5.66123737277414e-09	14.4932368666651
ANXA10	4.52988140434737	5.89891637531237	6.94719461920014	6.3936392356979e-11	5.59062161059052e-09	14.4824126978998
COTL1	1.36191398419988	6.64933625343655	6.94418750620233	6.50220337130761e-11	5.65958907140939e-09	14.4661799801029
SPAG6	-3.33313	#NAME?	-6.96757	6.57184938773378e-11	5.66844312348332e-09	14.4659951678666
CLDN23	2.18459805430087	4.65215102972645	6.93914815842895	6.68822556592307e-11	5.74283584403719e-09	14.4389860550172
ADGRL1	-1.34928	3.32267973138426	-6.93629	6.79600643439601e-11	5.80921410997564e-09	14.4235741963118
TCIRG1	1.58866216106836	6.33203640452415	6.93340214289523	6.90674203735767e-11	5.87751413911214e-09	14.407992516271
SRRM4	-2.88798	#NAME?	-6.99076	7.37300424465155e-11	6.23756060735103e-09	14.3673279623863
CARD16	1.3234081649183	3.75661297416038	6.92117846403613	7.39528222254398e-11	6.23756060735103e-09	14.3421079567547
GCNT3	3.20100812353142	5.65735098392461	6.91803807187309	7.52619789323122e-11	6.32001692690632e-09	14.3251922912598
B4GAT1	-1.01082	5.18656306541721	-6.90524	8.08386672847694e-11	6.75853805167664e-09	14.2562889134027
VAMP8	1.04236658508579	8.73641542111652	6.9031279490892	8.17961131977602e-11	6.79244656869922e-09	14.2449394207262
CAPZA1	1.08136755567616	6.97811974604985	6.9027760108702	8.19569148463341e-11	6.79244656869922e-09	14.2430463375605
SFN	3.46184291707001	#NAME?	6.90322827480108	8.28324204896916e-11	6.83528830898052e-09	14.2367219396212
ADGRF1	3.58624335662735	#NAME?	6.90176887801463	8.57651450968017e-11	7.03144899661586e-09	14.2081356658368
NENF	-0.835667	7.16922	-6.89425	8.59473096323311e-11	7.03144899661586e-09	14.1972219754041
S100A11	1.85416061435749	11.5317075223319	6.88843915692269	8.87791951712445e-11	7.23208982202676e-09	14.1659754030068
TAP1	1.49011740178357	5.80964083755961	6.88764379919114	8.91736406447303e-11	7.23331037433978e-09	14.1617024882404
TRIM31	3.60085370132032	#NAME?	6.88160772900342	9.34318249550612e-11	7.54659935293804e-09	14.1174495714768
CFAP61	-2.26059	#NAME?	-6.87938	9.45986080673294e-11	7.60860197037735e-09	14.105487907269
NBPF10	1.53663963730712	-1.18388	6.87246057128725	9.70435292935298e-11	7.77245275375322e-09	14.0801880499281
FBF1	-1.01956	0.916528350989858	-6.87031	9.82135498846683e-11	7.83324974017384e-09	14.0686374912243
CCDC183	-1.43427	0.0689235812521432	-6.86903	9.89167203295479e-11	7.85646051217434e-09	14.0617617889727
HLA-B	1.22256769726462	10.7479752413704	6.86747797746822	9.97723897130817e-11	7.89154063365462e-09	14.0534606067922
FRMD4B	1.3540603558825	3.2518859185478	6.86517101281081	1.01061346241728e-10	7.96046025644556e-09	14.0410894771612
MBOAT1	1.63706899869964	4.05645389680262	6.86235466464652	1.02657171630306e-10	8.05288479677737e-09	14.0259900377118
RAB36	-1.38244	3.29361191702083	-6.85462	1.07169804658734e-10	8.34846392025758e-09	13.9845306373888
UNC13D	2.06508254586548	4.68379293178269	6.85396513449227	1.07559565236816e-10	8.34846392025758e-09	13.9810320998815
PRSS3	3.47343869107768	6.17121218493855	6.85336204558997	1.07920736752128e-10	8.34846392025758e-09	13.9778014882237
TMEM145	-2.50931	-0.23974	-6.85262	1.08369689565168e-10	8.34846392025758e-09	13.9738007401254
IL15RA	1.22602523428933	4.60660075581035	6.85220832868707	1.08614995919834e-10	8.34846392025758e-09	13.9716217462209
VILL	2.51470865026892	5.43560049940862	6.85076835292443	1.09487691587229e-10	8.3817444860874e-09	13.9639095419616
OGFOD3	-0.807236	4.05405731586119	-6.84087	1.15679524578577e-10	8.82033239006734e-09	13.9108959236389
CARD11	2.03105626832278	5.30811170724394	6.83473052072187	1.19686937793299e-10	9.08953150683613e-09	13.8780780503096
CFAP53	-1.38736	0.846893553922789	-6.8335	1.20506151102813e-10	9.11542957270568e-09	13.8715047994765
CDHR3	-1.89122	0.13389938743344	-6.82758	1.24531143011437e-10	9.38265868807911e-09	13.8398450691204
FRAS1	2.00095059527748	2.20285663047953	6.82433330386995	1.26793468617446e-10	9.51550038892026e-09	13.8224967049281
ADGRG6	2.21003737573169	3.84388232903379	6.82316425302254	1.27618068912851e-10	9.53982599849712e-09	13.8162502910531
ANTXR2	1.64605089343677	5.02632462120883	6.81919923240889	1.30454379898359e-10	9.71375542821294e-09	13.7950692451332
RIPK2	1.23543252203256	4.6276610968985	6.8164232497983	1.32477007103462e-10	9.7883589020988e-09	13.7802442922189
WHRN	-1.32482	2.56822495546538	-6.81641	1.32483296440116e-10	9.7883589020988e-09	13.7801985483662
CFTR	4.32125961829769	4.89509469765699	6.80985691602492	1.3738514939361e-10	1.01113348175328e-08	13.7451912634428
LRRC10B	-2.50713	1.27687242414871	-6.80842	1.38480088577634e-10	1.01527209556418e-08	13.7375425180125
CYP4F11	2.89160684440591	2.20531175299287	6.80711827211498	1.39484758304526e-10	1.01871971754823e-08	13.7305774135514
GCKR	2.77438997175717	#NAME?	6.80424219973301	1.4351024030422e-10	1.04411916056452e-08	13.707656793604
BAZ1A	1.30421064017324	4.20925654334316	6.79975282161705	1.45289681105796e-10	1.05304635028087e-08	13.6912912472367
MECOM	1.73769329744276	4.01273440673237	6.79844044099206	1.46348702794345e-10	1.0567041563128e-08	13.6842938288372
DIPK1B	-1.57799	1.35675490112462	-6.79674	1.47729325797034e-10	1.06264770126153e-08	13.6752471618952
ARL14	3.42086401934405	#NAME?	6.79908640804462	1.49534406845702e-10	1.06757485516583e-08	13.6717746249511
CAV2	1.69555463350882	5.29639104824796	6.79535063083378	1.48872138724696e-10	1.06684237156773e-08	13.6678225470422
TMEM63A	1.71251615841413	5.12953049832492	6.79119851877038	1.52330771080577e-10	1.08348102923058e-08	13.6456952208229
IFIT3	1.77264322644374	5.41759	6.78965464201553	1.53636879935087e-10	1.08870862651399e-08	13.6374696575905
LDLR	1.81178490089884	5.98608624579889	6.78709985895692	1.55822482996506e-10	1.10010672995533e-08	13.6238605361247
RHBDL2	2.11334573904714	3.29768768292601	6.78271729572424	1.59643301301254e-10	1.1229227340976e-08	13.6005219852192
IFI44L	2.64144249072895	3.14127075924723	6.77994055408994	1.62111736360036e-10	1.13609335238787e-08	13.585739532766
CYP2C18	3.57641189598526	#NAME?	6.78163215952347	1.64651530151677e-10	1.14966573910303e-08	13.5792039385794
RPH3AL	-1.37266	3.32847833395539	-6.77245	1.68956221814911e-10	1.17158906769078e-08	13.5458997252853
CNN2	1.57808813500622	7.14958009372893	6.77238474577075	1.69020561124208e-10	1.17158906769078e-08	13.5455329383168
CACNG2	-3.23238	#NAME?	-6.93726	1.86188978031052e-10	1.26852039392847e-08	13.509150164385
NRM	0.949939884940759	4.75964308725614	6.76296492614424	1.78041092749094e-10	1.22964467753015e-08	13.4954443879624
FUT3	3.14809389598091	#NAME?	6.76185621714521	1.8134422126837e-10	1.24793629812912e-08	13.4784414222054
FLRT3	2.18529294755641	2.84389637794551	6.75606301914812	1.84949854149118e-10	1.26817054668723e-08	13.4587705752481
TOR4A	1.6156565268682	5.32465013404058	6.75471295118198	1.86331817385359e-10	1.26852039392847e-08	13.4515994696396
TMEM92	2.8177012365587	#NAME?	6.74276875652665	2.01442231908188e-10	1.36650954613305e-08	13.3813347492308
LAMC2	2.90199432783316	7.69452875132258	6.73901044813565	2.03171797304233e-10	1.37335489369266e-08	13.3682552934702
ST6GALNAC1	3.34441289572587	4.84142401728085	6.73502094744107	2.07683770852301e-10	1.39360125468682e-08	13.3470985051173
MXRA5	2.53903222344522	6.22380829191785	6.73467287371362	2.08082077632281e-10	1.39360125468682e-08	13.3452529813936
RHOD	2.22198236466983	6.20375777525591	6.73443014998074	2.08360275724344e-10	1.39360125468682e-08	13.3439660679228
PRSS8	3.18723033395673	#NAME?	6.72961673966582	2.16551396714943e-10	1.44332263083225e-08	13.3117455960827
IGSF9	2.71986409044535	3.06024803939717	6.71741801836893	2.28799100340856e-10	1.51964057515589e-08	13.2538368269523
CASP8	1.34801312563053	3.70253117378317	6.71605017906879	2.30525705415904e-10	1.5240024128421e-08	13.2465959754802
GRHL2	2.68498483242961	#NAME?	6.71701647530673	2.32071326451489e-10	1.52542883614424e-08	13.2451511371462
AFAP1L2	1.52297903324489	4.41457604886709	6.71563302679357	2.31054819699595e-10	1.5240024128421e-08	13.2443878950468
RAB38	1.67064613305293	3.10268875602358	6.70511729937048	2.44795141869991e-10	1.60353436231126e-08	13.1887527371706
PRRT1B	-3.23904	#NAME?	-6.72303	2.54924632386963e-10	1.65848919541307e-08	13.1653000881044
CYB5D2	-0.979123	4.82346726086841	-6.70056	2.50995258719876e-10	1.63851767867064e-08	13.1646641735079
INPP4B	1.71270703309815	3.54972842536645	6.69638286106333	2.56817140517425e-10	1.66063763436042e-08	13.142581239478
B2M	1.11733711476462	10.7564221409014	6.6962551097926	2.56997220719926e-10	1.66063763436042e-08	13.1419061939767
SHISA7	-3.2273	#NAME?	-6.72842	2.61455758507269e-10	1.67807059551029e-08	13.1406914482965
BIRC3	2.19875090491942	5.37645592895395	6.69497932901413	2.58802415728637e-10	1.666652583993e-08	13.135165311756
EHD4	0.97003235749965	4.81643749406466	6.68636717221858	2.71319243150201e-10	1.7355326889024e-08	13.0896810384114
RSU1	1.00790291601612	5.8742700954822	6.67602815344411	2.87135004271899e-10	1.83055767606386e-08	13.0351227014399
TMEM144	1.43355353752111	2.33027382986957	6.67445	2.89633164272804e-10	1.8403291257894e-08	13.0267810519075
ATP1A3	-2.70176	#NAME?	-6.6785	2.93544731300778e-10	1.85547367955439e-08	13.0242338313959
POU5F1	2.62615599394635	2.66596858204781	6.67169975336797	2.94022640790698e-10	1.85547367955439e-08	13.0122970051727
HTR1B	2.66921674899084	0.173943314080919	6.6711327872894	2.94936798292404e-10	1.85547367955439e-08	13.0093077816618
TPM4	1.24016907247179	7.46988593159106	6.67002002461929	2.96739122914589e-10	1.86067143453878e-08	13.0034413889332
DNAJC5B	2.45532217723035	#NAME?	6.66948072745168	3.01121778705633e-10	1.88196175268419e-08	12.9945839281784
SLC12A5	-2.53415	#NAME?	-6.66884	3.02173278185812e-10	1.88236177411044e-08	12.9866712077632
SAMD9	1.7726315980413	4.54926187043794	6.66337691200521	3.07726655260333e-10	1.91071189008875e-08	12.9684316429277
STBD1	-1.24843	1.35347351569107	-6.65697	3.18711179979699e-10	1.97249107557566e-08	12.9346604049923
TSPYL2	-1.29695	4.52466354950771	-6.65575	3.2082845115877e-10	1.97916891132313e-08	12.928285086601
SPAG8	-1.4687	0.515110045851918	-6.65468	3.22719823311932e-10	1.98441460386195e-08	12.9226254831187
RALB	0.978667694002856	6.55608736195003	6.65278461800628	3.26079823216636e-10	1.99862816403714e-08	12.912652654619
CFAP161	-1.94537	#NAME?	-6.66078	3.31246642378912e-10	2.02378958238039e-08	12.9056481018364
ALDH3B1	1.81054402648764	5.08942075509207	6.64930918688345	3.32333263441558e-10	2.02394142738753e-08	12.8943626495145
FCGR2B	2.39215333714138	1.89879051867721	6.64843623130336	3.33922455726206e-10	2.02714326466654e-08	12.8897694849136
RAB42	1.94226798490832	2.31457261973973	6.64740209961579	3.3581474644242e-10	2.0321589513287e-08	12.8843287409471
NECAB3	-0.94636	3.53149307989787	-6.64268	3.44598564242381e-10	2.07871450366717e-08	12.859468672064
TPSG1	-2.69239	#NAME?	-6.64183	3.50208234100522e-10	2.10588938751551e-08	12.8493375544116
ABTB2	1.63641773040173	3.62704714601524	6.63031449089219	3.68654502299018e-10	2.20984029019619e-08	12.7945016174163
IGSF3	1.67415768450997	3.64229905789578	6.62603103393297	3.77370168586353e-10	2.25499377855582e-08	12.7720059221596
ZNF185	1.79822156359793	4.51832737366229	6.62487470888857	3.79757532783442e-10	2.26216815309937e-08	12.7659346808918
MITF	1.75226050438359	3.0388568515695	6.62417042511352	3.81218883936621e-10	2.26379886778812e-08	12.7622371784651
RIPK3	1.47818563552792	3.67646108069766	6.62320883665871	3.83223069012962e-10	2.26863296320655e-08	12.7571892047068
GPX8	1.61556327378739	5.13138885350036	6.6207635238364	3.88366532295361e-10	2.28650115456756e-08	12.7443542338434
RIBC1	-1.36534	0.880140425198616	-6.62017	3.89618461130886e-10	2.28650115456756e-08	12.7412559246363
LRRC73	-1.44488	1.17010566466168	-6.62007	3.89839930350675e-10	2.28650115456756e-08	12.7407088637381
ANGPTL3	-2.13612	#NAME?	-6.6322	4.0128831576884e-10	2.33212130341025e-08	12.7273012149763
TRIM21	0.989023991877636	5.30900944967307	6.61634661143043	3.97829809252349e-10	2.32620608097186e-08	12.7211779709532
SPATS2L	1.25027918617926	5.3262200525861	6.61491748114479	4.00940052806851e-10	2.33212130341025e-08	12.7136810899748
IGF2BP2	2.17045450328784	4.18962701322427	6.61410779192535	4.02712801758402e-10	2.33328614806039e-08	12.7094340850737
THAP7	-0.786196	4.69863459479055	-6.6101	4.116060054579e-10	2.37758596243591e-08	12.6884069926507
GJB2	3.24950978002773	6.10685911382299	6.60671989823127	4.19248422854942e-10	2.41441493548668e-08	12.6706974083146
PLSCR1	1.18111931744181	6.03371715473644	6.59250373904621	4.52968680237808e-10	2.60074969358226e-08	12.5962320536405
MUC5B	4.07506129315997	#NAME?	6.59377147547466	4.54952656119986e-10	2.6042965558436e-08	12.5927278248393
SPP1	2.69070499451085	9.20632318786144	6.58750994709245	4.65436078854224e-10	2.6563301003351e-08	12.570097251867
GATM	2.47138339301495	5.17480990590454	6.58667861023917	4.67544107530001e-10	2.66039575454832e-08	12.5657476515132
P2RY2	2.2388874002934	#NAME?	6.58749527582611	4.70729345645701e-10	2.67054844842213e-08	12.5649319869696
CYS1	2.19988579242353	4.17943570628107	6.58466631132875	4.72685682300789e-10	2.67368975549485e-08	12.5552205714374
TMEM51	1.03482003155032	5.97357912982126	6.58061578994313	4.83204344392879e-10	2.72510095053759e-08	12.5340367167045
NMI	1.11450272021026	4.75508538280371	6.57957369113486	4.85947574658254e-10	2.73248751272438e-08	12.5285879159327
GJB1	2.47296937091284	#NAME?	6.5795650560435	4.91435479496017e-10	2.75521856180973e-08	12.5184814262799
GABRA1	-3.0052	#NAME?	-6.76033	5.55085830554022e-10	3.07588549477348e-08	12.4642672061012
ADGRE5	1.38916206740381	5.9691495285289	6.56340260277018	5.30533266503663e-10	2.96569651791578e-08	12.4441017309681
CDH3	2.46731212778081	5.21113166755777	6.55941114762674	5.42143345834907e-10	3.02173580652193e-08	12.4232677658797
CFB	1.96964115960464	1.25697648892684	6.55684380525798	5.49742777374807e-10	3.05515942341649e-08	12.4098712405084
CD40	1.59467849319383	5.09650129262887	6.55417138748121	5.5776454950748e-10	3.08177038919176e-08	12.3959298226358
TNFSF13	1.38590615891558	3.97689986522304	6.55294296990429	5.61490403930464e-10	3.09339019645159e-08	12.3895226001705
ANXA11	1.01510797362066	7.08028920888062	6.54775	5.77513422005454e-10	3.17249592226742e-08	12.3624448827484
MTURN	-1.17535	3.7033602277474	-6.54574	5.83837013854528e-10	3.19801757416523e-08	12.3519648861999
TEX38	-1.84149	#NAME?	-6.56648	6.00593916981967e-10	3.27100607014579e-08	12.3385960909681
RAC2	1.64292785372909	6.13874481291416	6.54229735622981	5.94821585207401e-10	3.24885073272879e-08	12.3340275508376
DOCK5	1.48634790524301	3.38471165731035	6.53286932126658	6.25960656496413e-10	3.39944787297283e-08	12.2849257238058
TAFA4	-2.46733	#NAME?	-6.65701	6.68312843201814e-10	3.56845361823893e-08	12.276586307864
COL10A1	3.70595583726418	6.36116516727373	6.52797643785755	6.42747401001982e-10	3.47696365692475e-08	12.2594603437952
ITGB4	2.38775076634078	7.53780461036212	6.52765023714392	6.43882158689769e-10	3.47696365692475e-08	12.2577630230278
NDUFAF8	-0.871126	4.93278563586258	-6.52645	6.48087236740983e-10	3.48978500190865e-08	12.2514992521784
SP110	1.32283577016911	3.53878351005847	6.52591191980036	6.49962571744919e-10	3.49002437819765e-08	12.2487189093307
MYD88	1.06047324193966	5.91565580992741	6.52273878958136	6.61207761308051e-10	3.54043324327362e-08	12.2322135603295
FGFBP3	-1.22451	0.806124603487045	-6.51965	6.72335820722835e-10	3.57160898290283e-08	12.2161544426954
SGSM1	-1.98753	0.83533726625967	-6.51956	6.72651151433278e-10	3.57160898290283e-08	12.2157032687504
LRRN1	2.44025604308219	2.89272744012906	6.51883425109784	6.75307840561326e-10	3.57575501577222e-08	12.2119104724773
FAM71F1	-2.09794	#NAME?	-6.62669	7.22949658146412e-10	3.78595230318321e-08	12.1962842692286
IFFO2	1.18050936026122	4.19766314698875	6.5122599263276	6.99720136305446e-10	3.69475491364388e-08	12.1777416978828
AC113554.1	-2.82581	#NAME?	-7.11571	8.16867251646627e-10	4.21981668045745e-08	12.1686342698103
LRP2BP	-1.19118	0.0910182690194928	-6.50913	7.11658014121467e-10	3.74741023900094e-08	12.1614648676956
FERMT1	2.55357161078237	4.91481436206295	6.50748079703927	7.18009137241683e-10	3.77043806449062e-08	12.1529163899264
AJM1	-1.38554	2.1859380534113	-6.50564	7.25188764346845e-10	3.78727348656974e-08	12.1433434359221
MMP1	3.79520087585584	6.67718746069634	6.50498730365203	7.27737167139885e-10	3.79019832787445e-08	12.1399683206528
DHRS9	3.94442492265755	3.74367463713027	6.50265808807086	7.36941322153208e-10	3.82767724329277e-08	12.1278760591873
CXCL11	2.73468580919119	2.20032639148082	6.49316255047272	7.75663361154971e-10	4.01785189954784e-08	12.0786069809557
ZDHHC22	-2.75018	#NAME?	-6.52597	8.47952714079827e-10	4.35678561611581e-08	12.0230386142348
CACNB2	-1.78946	0.0120979470500177	-6.47729	8.44886871316209e-10	4.35276582189988e-08	11.9963688405107
TRIP10	1.41589147317984	6.14717431318852	6.47324981244484	8.63477988688984e-10	4.42462833881436e-08	11.9754307561293
SLC52A3	1.95020012133643	2.80349692971998	6.47070142327455	8.75399314250957e-10	4.47368947138116e-08	11.9622406056702
CPNE8	1.51687941277724	3.28033946398559	6.46434530053644	9.05842856230688e-10	4.61689211910946e-08	11.9293560826977
CFAP99	-1.91751	-2.10394	-6.46295	9.12640652133226e-10	4.63913496292362e-08	11.9221644276684
FAM111B	1.77090960134314	2.02273038230187	6.46212343630994	9.16728418583085e-10	4.64752050931669e-08	11.9178655908731
SLC28A3	2.64863924466697	3.1302	6.46050299016581	9.24748461518521e-10	4.67574407784245e-08	11.909486906821
C17orf100	-1.06685	2.05140574512703	-6.45454	9.54835164563692e-10	4.81509732987119e-08	11.8786902285093
ADRA2A	2.1156717658266	5.2367012560828	6.45319767944729	9.61769364450802e-10	4.83726850268105e-08	11.8717301992624
DNAI1	-2.74743	#NAME?	-6.45705	9.72492547007062e-10	4.8655257036873e-08	11.8688908050106
MYZAP	1.75173522024826	#NAME?	6.45333365666385	9.71183031315327e-10	4.8655257036873e-08	11.868819790573
TRIM29	4.28795215423577	#NAME?	6.45205423046529	9.77873103048129e-10	4.86689741261186e-08	11.8622236865263
CFI	1.49667181800549	3.15738613282457	6.45037707280629	9.76449870921765e-10	4.86689741261186e-08	11.8571592816042
HNF1B	2.4858229278848	#NAME?	6.44693651455933	1.00508950244065e-09	4.97680145114225e-08	11.8358472936123
GABRP	4.45176056986348	#NAME?	6.44692026671592	1.00517708461325e-09	4.97680145114225e-08	11.8357635738251
MYO1E	1.34575486462319	5.30307582819063	6.44337658072068	1.0138441411504e-09	5.00670907217848e-08	11.8210126436519
FOXP4	-1.09734	5.47906060403012	-6.43756	1.04596894796894e-09	5.15200519022841e-08	11.7910098380816
TSPAN14	0.931797796207086	4.45106611347732	6.43494542719914	1.06075273079648e-09	5.21135787485631e-08	11.7775112122297
SLC34A2	3.50282917885666	3.37854141390699	6.43140543648427	1.08107832147774e-09	5.29756168740583e-08	11.7592568038028
C12orf57	-0.943525	5.00763588975954	-6.42406	1.12449551324716e-09	5.48816046777072e-08	11.7213881273993
TLR1	1.58481200344143	2.46731380933836	6.42385269710818	1.12573221220142e-09	5.48816046777072e-08	11.7203310360787
CYBA	1.61259860756494	7.32693603440774	6.42325773455135	1.12932585051334e-09	5.49163504145035e-08	11.7172658912805
SPACA9	-0.893591	2.67673515710543	-6.42274	1.13248282481985e-09	5.49297394572924e-08	11.7145812384585
TFPI	1.6446337352997	4.36251991078017	6.41864788583429	1.15755462679151e-09	5.60033154718267e-08	11.6935227348505
CXCL17	3.7352132283103	5.99391652835105	6.41623675330186	1.17259446426427e-09	5.65873308298873e-08	11.6811083580615
PCSK5	1.72186441112266	2.90118869662383	6.41487849989525	1.18115119371255e-09	5.68563233700724e-08	11.6741162980227
PPIL6	-1.34036	0.673044853621377	-6.41202	1.19936994163797e-09	5.75878836964809e-08	11.6593963966598
MYOM3	2.37766386203741	0.90917786285401	6.41064596559727	1.20821082808582e-09	5.78666201129948e-08	11.6523338426937
EFNB1	1.58524390790098	6.71526676252817	6.40822766620948	1.22394416193237e-09	5.84732421422426e-08	11.6398922517925
PLAUR	1.90808947440866	6.11858401396464	6.40611440166722	1.23785769589475e-09	5.89857821304122e-08	11.6290223929328
DUSP15	-1.4912	0.0941203308875443	-6.40566	1.24086132799786e-09	5.89857821304122e-08	11.6266918801014
TNFAIP8	1.44609910627667	3.42008364493625	6.39917309631382	1.28466138426353e-09	6.09159584747051e-08	11.5933346135323
TMEM243	0.874957083392936	3.8882216326454	6.39857651835796	1.28876420073603e-09	6.09588664874197e-08	11.590268516848
SPTBN4	-2.29586	-0.173024	-6.39784	1.29388142885259e-09	6.10494252395745e-08	11.5864579997317
PMEPA1	1.80238309518718	7.71566945496093	6.39070544407206	1.34411645805136e-09	6.32114906171172e-08	11.5498320730539
CCL18	3.14943191902767	5.05427584962753	6.39039644754033	1.34633643849279e-09	6.32114906171172e-08	11.5482452855501
CCDC40	-1.30904	1.0236633189232	-6.38294	1.40104386592398e-09	6.56184230276239e-08	11.5099477848204
CD58	1.37066550247281	5.20422369278013	6.38207094940411	1.40752609054436e-09	6.57604469067563e-08	11.5055095016094
OAF	1.16770390192156	6.23192510880531	6.37859719041176	1.43385767902402e-09	6.68268828302101e-08	11.4876885975368
SMOC1	-2.9275	2.57137089417775	-6.37751	1.44221119698292e-09	6.70522678948497e-08	11.4821034335061
SLC15A1	2.71155439125316	#NAME?	6.37458334880315	1.47967014221078e-09	6.86057609831831e-08	11.4581467683763
P4HTM	-0.989214	4.4098788079689	-6.3723	1.48282307864188e-09	6.86057609831831e-08	11.4554036974401
CDC42EP1	1.27789914218885	7.68856395861827	6.37156690618132	1.48863797485382e-09	6.87080316626234e-08	11.4516408021598
MSN	1.41997026106023	7.72891717614591	6.36868421094718	1.51168992053556e-09	6.96034619933548e-08	11.4368669876039
FAXC	-1.64246	-0.448215	-6.36773	1.51936792403599e-09	6.97884129348771e-08	11.4319962408691
RASSF9	1.93093569138177	1.62414767591378	6.36689060268019	1.52620943168166e-09	6.99341446796055e-08	11.4276768624612
ZER1	-0.705476	5.61840421164907	-6.36514	1.54051714668815e-09	7.04204744608383e-08	11.4187060136927
CELF5	-2.01775	#NAME?	-6.36499	1.55720347833024e-09	7.10129490524666e-08	11.4090448264489
OAS3	1.60173424938551	4.77952133370469	6.35947918025176	1.58767270655973e-09	7.22296351609582e-08	11.3897193145493
INSIG2	1.00897517260773	5.00791652722201	6.35728664625815	1.60631713427619e-09	7.29038505085064e-08	11.3784955935852
PCSK1N	-3.4317	5.30289273542951	-6.35612	1.61635385457861e-09	7.31851239334382e-08	11.3725074871057
TCN1	3.78995709822005	#NAME?	6.35691960344389	1.6419572325131e-09	7.3785003654445e-08	11.3708301729743
BATF2	1.38074849924048	3.49362386056161	6.35520652502505	1.62420442080773e-09	7.33663143825522e-08	11.3678495707187
PSPN	-0.847147	1.41733064103833	-6.35296	1.64377956251153e-09	7.3785003654445e-08	11.3563326605021
HAPLN3	1.78087676236851	4.42281252787673	6.35280649932737	1.64508585421987e-09	7.3785003654445e-08	11.3555690059963
CCDC88C	1.46811035486719	3.11664162751259	6.34557851273202	1.70957914388117e-09	7.64976470438097e-08	11.3186021438921
ANO6	1.26251025639522	5.17617967483672	6.3376264663507	1.78340420946434e-09	7.94341259595414e-08	11.2779627829415
FMO1	2.41365221749676	1.96043255030342	6.33761232557486	1.78353823894049e-09	7.94341259595414e-08	11.2778905443666
CDKN2AIPNL	-0.677746	4.80127266462398	-6.3338	1.82005461589181e-09	8.08715176879482e-08	11.2584088373892
AP1S3	1.54650744030483	3.41422468514176	6.33319478036085	1.82589677895332e-09	8.09424288381585e-08	11.2553283613597
TRPV4	1.83704465175635	3.5711614217436	6.32950568489287	1.86202638735095e-09	8.23525452336049e-08	11.2364942739912
CD44	1.18982621251042	6.7607385557833	6.32735001116898	1.8834623440742e-09	8.31077759322741e-08	11.2254920343874
WNT4	-2.44915	2.98189576237512	-6.32542	1.90290244131898e-09	8.37716543566338e-08	11.215622045812
PELP1	-0.653228	4.67727079284623	-6.31764	1.98303923283968e-09	8.70983729409906e-08	11.175973989043
KLF5	2.15253899649185	6.91737910628054	6.31003141983054	2.06470504282832e-09	9.04767989112491e-08	11.1371865228961
CEMIP	2.41357666209431	4.20851220117131	6.30581496595371	2.11136161490237e-09	9.21302273705981e-08	11.1157105040593
TMPRSS3	2.39045340546279	4.61832013170891	6.30543606488452	2.11560464541906e-09	9.21302273705981e-08	11.113781060886
CD300LF	1.98514556895332	2.9621574829321	6.30531730324071	2.11693629148683e-09	9.21302273705981e-08	11.1131763169829
ITGB2	1.83918175441243	5.70383671868113	6.30075548394602	2.16871472848757e-09	9.41686563882235e-08	11.089952630503
CLDN10	3.7242351304708	#NAME?	6.30104288884816	2.20782838793344e-09	9.5432255625368e-08	11.0868
PNP	1.11631339161206	5.07178354966487	6.29901803873132	2.18876076628714e-09	9.48230857431033e-08	11.0811103042262
APOL1	1.76108462863034	8.12332	6.29546378871938	2.23033701397587e-09	9.61870682362171e-08	11.0630265901587
STAT6	1.15870786962506	6.47767069930693	6.29368990262189	2.25137641146455e-09	9.68752531723189e-08	11.0540036361556
IQGAP2	1.64543733615736	4.32791817285933	6.29268939620019	2.26332888294883e-09	9.71702143395734e-08	11.0489152259241
CACNA1A	-2.35165	-1.06489	-6.29138	2.2790429047332e-09	9.76249794382568e-08	11.0422662272417
RASSF3	1.27349523155325	5.07052323477968	6.28791162136613	2.32127097244883e-09	9.92109131767255e-08	11.0246233395718
LMO4	1.36213578081686	5.7445456266508	6.28566783796372	2.34898255871382e-09	9.99853226589221e-08	11.0132192025403
PLIN3	1.16045643842123	6.34678316209773	6.28559555759623	2.3498806290629e-09	9.99853226589221e-08	11.0128518771133
GALNT5	3.04322409609758	#NAME?	6.28375885659456	2.41885046882858e-09	1.02690707431649e-07	10.9993108669476
VAMP2	-1.03629	5.99185984995535	-6.27954	2.42638869005188e-09	1.02781824910597e-07	10.9820639049294
DRAM1	1.04614272202616	4.36287513551201	6.27685735846598	2.46097234798672e-09	1.03885355775304e-07	10.9684645580414
KRTCAP3	1.99561863139211	5.98647728391001	6.2766753959538	2.46333967109629e-09	1.03885355775304e-07	10.9675406630392
TRIB2	1.30937294983334	5.51393781005109	6.26669010144037	2.59673362573187e-09	1.09269175217883e-07	10.9168675664056
LRRN4	2.44780943078642	0.0787076093878648	6.2650265009106	2.61963659105567e-09	1.09990116076439e-07	10.9084301696048
STEAP3	1.80118192429444	4.84580702394732	6.26427125403324	2.63009950290831e-09	1.10186718075688e-07	10.9046002037449
MAPK8IP2	-2.16035	1.78638897202941	-6.26309	2.64648711781682e-09	1.10630125964527e-07	10.8986320390904
SERPINA10	-3.47643	#NAME?	-6.27553	2.76659811308415e-09	1.15398015824092e-07	10.8766674541911
SLC25A14	-0.788844	3.20295663164527	-6.25328	2.78712808730989e-09	1.16000514411138e-07	10.8488832640706
KIAA1217	1.37158094837563	5.01637966354593	6.24996394114163	2.83623914931337e-09	1.17536845849112e-07	10.8321014395061
MALL	2.35933592427787	3.40927935451851	6.24995496257106	2.8363733653652e-09	1.17536845849112e-07	10.8320559760711
KITLG	1.66780338834047	4.11276516871241	6.24915563698378	2.848347094657e-09	1.17776989844581e-07	10.8280087188207
CFAP157	-1.44403	0.153697051982829	-6.24666	2.88610667297269e-09	1.19080011688756e-07	10.8153562033204
PPP2R3B	-1.12569	2.03388041839191	-6.245	2.91136152003342e-09	1.1986257731075e-07	10.8069859387327
GATA4	2.8747501922485	#NAME?	6.24376224128343	2.95798698495287e-09	1.2108923727028e-07	10.7993028477006
CYP2S1	2.9175559616381	5.69866262517126	6.24176	2.96155759781718e-09	1.2108923727028e-07	10.7905630340483
SDCBP2	2.02178062225504	6.12901165114822	6.24170146031474	2.96242521895007e-09	1.2108923727028e-07	10.7902816265762
SYT5	-2.97608	0.297697373174328	-6.24134	2.9681075671535e-09	1.2108923727028e-07	10.7884406299075
TRIM6	1.51708411748537	1.13368437184174	6.24103004542766	2.97291800663577e-09	1.2108923727028e-07	10.7868848746314
S100A14	3.09762016911503	#NAME?	6.24119004043362	2.99829125487325e-09	1.21862319617045e-07	10.7863147102183
ITPRID2	1.21626675489575	5.9273962681466	6.2379687914519	3.02122313471776e-09	1.22533096582957e-07	10.7714006632651
ARHGAP42	1.45324571672637	2.85723768162915	6.2343336441296	3.07958538713554e-09	1.2463493980802e-07	10.7530199448845
CD2AP	1.17227759188042	5.49990781844203	6.23385223947876	3.08739684757505e-09	1.24686353195923e-07	10.7505862904163
TCF7L2	1.23454488763367	4.43672411991102	6.23084975872118	3.13655707680725e-09	1.26403913315221e-07	10.7354105077539
MRPS26	-0.803895	6.60263471394585	-6.22632	3.21214133040436e-09	1.29176873502464e-07	10.7125360022967
PERCC1	-2.31646	#NAME?	-6.34386	3.47525908136618e-09	1.3829934991441e-07	10.6967338263381
TTC23L	-1.59407	-2.14163	-6.21897	3.33863538959004e-09	1.33981195360769e-07	10.6754337645151
GIMAP2	1.46865434300331	4.09477396919897	6.21735582454733	3.36715046972956e-09	1.34841643390725e-07	10.6672644733553
AHR	1.32733934811818	5.46165710689197	6.21563194562817	3.39778251038695e-09	1.35783082207539e-07	10.6585655044185
C19orf73	-1.22013	1.30913482570337	-6.2151	3.40721156677555e-09	1.358750353261e-07	10.6559036142468
TNFSF11	2.4299405878325	#NAME?	6.20611992818803	3.60466324438823e-09	1.4277751624298e-07	10.6095721943211
TMC5	2.79868393613309	5.45886575675754	6.20586075667391	3.57664808423672e-09	1.42037637045251e-07	10.6092878250964
PSCA	4.97256165923516	#NAME?	6.20557289994298	3.61501625839498e-09	1.4277751624298e-07	10.5997297293354
ADTRP	2.5669308427465	1.76056487536666	6.2036832792826	3.61774946728356e-09	1.4277751624298e-07	10.5983132503445
MED9	-0.684031	2.9473509408775	-6.20275	3.63559747744004e-09	1.43185452716864e-07	10.5935864309053
RASAL1	2.26033761965063	3.61782034433476	6.19722649008728	3.74237013913579e-09	1.47086720808673e-07	10.5657853466942
ZBP1	2.20974933237177	1.09347929470837	6.19630044887669	3.76058539816751e-09	1.4749851617257e-07	10.5611219407068
SLC44A4	2.31248874221808	7.50609443753241	6.19479755437178	3.79033272644686e-09	1.4814654102352e-07	10.5535545429003
METTL7B	1.87188462970494	4.9320695404456	6.1946809207359	3.79265092957076e-09	1.4814654102352e-07	10.5529673168619
TMSB4X	1.03645670118482	11.5735848181831	6.19197434185259	3.846839210581e-09	1.49955928490992e-07	10.5393422579388
ADORA1	2.27190183473928	3.17366443281405	6.1905260234784	3.87614723352211e-09	1.50790037888568e-07	10.5320529245065
ADAMTS17	1.5008533006379	-0.471376	6.18478012331012	3.99459510070512e-09	1.55081408980939e-07	10.5031448567368
TP53I3	1.2279048076829	5.54491282398845	6.18288027319347	4.03453507011209e-09	1.56313633143245e-07	10.4935903746952
STKLD1	-1.02511	-0.969971	-6.18122	4.06968769712076e-09	1.5735575432559e-07	10.4852591540573
TMEM8B	-0.937084	2.60707458612472	-6.17344	4.23887374608661e-09	1.63565610015998e-07	10.446143970513
TCIM	1.71271998062634	6.90394967884315	6.17217634703112	4.26699183972649e-09	1.64317976664376e-07	10.4397950016521
PCSK6	1.77233556693438	0.846698033219186	6.17050810799669	4.30438537421235e-09	1.6542377823233e-07	10.4314162579388
SLC35F2	1.61032574320945	4.51831918772345	6.16643538453028	4.39703123992797e-09	1.68451384774847e-07	10.4109671266414
RAP1GAP2	-1.33157	4.46550965726266	-6.16627	4.40083882162805e-09	1.68451384774847e-07	10.4101359596906
CAPN8	3.06336760600496	5.42060184346131	6.16371262932497	4.46005644713855e-09	1.70375943878467e-07	10.3973010546201
CACNA1B	-3.0442	#NAME?	-6.1659	4.48958789622663e-09	1.71161048955744e-07	10.3923489677484
CFAP92	-1.2449	-1.23521	-6.16185	4.50369266363769e-09	1.71288188184169e-07	10.3879520030744
PRR5L	1.4826700015226	3.2150963917315	6.16154373889589	4.51089447426571e-09	1.71288188184169e-07	10.3864177405038
NRTN	-1.44423	1.98601253714385	-6.15887	4.57428293518907e-09	1.73331755618052e-07	10.373018398219
CLDN1	2.08348713389636	6.59699508572659	6.15838892175368	4.58585866222175e-09	1.73331755618052e-07	10.3705915556221
EPS8	1.43061640384702	5.16754606457101	6.15813308042598	4.59199121745443e-09	1.73331755618052e-07	10.3693083541463
PPARG	2.00473081790437	4.26306467363768	6.15708272574543	4.61725280903818e-09	1.73618634186342e-07	10.3640405419719
LGALS2	2.5321305147991	5.16808442782199	6.15705587233844	4.61790043196347e-09	1.73618634186342e-07	10.3639058725223
MET	1.94535846139323	5.68283941183274	6.15668244329284	4.62691565243216e-09	1.73618634186342e-07	10.3620331706811
SLC44A2	0.990273025299096	7.08685461079452	6.15464	4.67649104389985e-09	1.7513413021379e-07	10.3517998792124
CELF4	-2.68051	#NAME?	-6.15348	4.74701355248596e-09	1.76804042492846e-07	10.345480837485
SYK	1.33519361823721	5.11595875988463	6.15317036037876	4.71255264268774e-09	1.76138585244929e-07	10.344424098715
TYRO3	0.975071888026568	2.20379358479295	6.15141978652635	4.75581659009723e-09	1.76804042492846e-07	10.3356494093695
EPDR1	1.54915440833131	5.07886179871284	6.15132450878019	4.75818244669131e-09	1.76804042492846e-07	10.3351718795062
BCAT2	-0.69038	4.40602505688469	-6.14915	4.81251615659252e-09	1.78475064157523e-07	10.3242699730285
DNAI2	-2.27345	#NAME?	-6.17826	5.09909429345846e-09	1.88735796935738e-07	10.291716996861
BCAS1	3.07007593136736	#NAME?	6.13739487381462	5.16211086264468e-09	1.90329124301224e-07	10.2650776502768
LSP1	1.70080991246696	4.35937595588578	6.13579914178437	5.15952320180368e-09	1.90329124301224e-07	10.2574232407773
SPOCD1	2.32428868528132	1.11736405103098	6.12719481288181	5.39606233160974e-09	1.98570926959739e-07	10.2143890940119
XAF1	2.0812921721321	2.34243156827481	6.12598806598193	5.4300759103907e-09	1.99437585749263e-07	10.2083567479892
ERBB2	1.48109399867312	5.94813704392818	6.12284062731417	5.51978278116582e-09	2.02342498797275e-07	10.1926268161036
ITPR3	1.70277594650408	5.5310774945543	6.12139855052429	5.56136822403087e-09	2.03475625885751e-07	10.1854215177627
B4GALNT4	-1.95703	1.29458344122057	-6.11924	5.62419608038357e-09	2.05380125831938e-07	10.174637333343
DUOX2	4.04640003583968	5.15110920359723	6.11353633462415	5.79355459633543e-09	2.1116011035439e-07	10.1461576188201
SLC25A24	1.2741071986634	4.41940532402744	6.11059548919872	5.88282452820275e-09	2.14004582359925e-07	10.1314794952572
QDPR	-1.14141	5.01151775165937	-6.11017	5.89577025237982e-09	2.14066995334979e-07	10.1293694423857
FBXL16	-2.26638	1.72238655054692	-6.10961	5.91289388367058e-09	2.14280576445872e-07	10.1265855380672
HAPLN2	-1.96436	#NAME?	-6.11849	5.95750888264372e-09	2.15487731159307e-07	10.1235993811187
CXCL5	4.40146782738416	#NAME?	6.10754844977549	6.08182706657763e-09	2.18739221779439e-07	10.1157508982109
SPTLC3	1.25887112699644	1.84638727811304	6.10601990359616	6.02440606869305e-09	2.17494750911794e-07	10.1086513442199
PARP4	1.17356034633924	5.97077636503285	6.10444534172648	6.07389606012121e-09	2.18739221779439e-07	10.1007982458893
TMEM97	1.47283499469102	5.19266829508861	6.09678154032613	6.32052686202437e-09	2.26896201589282e-07	10.0625940702209
ACTR3	0.912252648589134	5.8794464422413	6.09572736853502	6.3552107062398e-09	2.27712455793878e-07	10.0573414605971
ERICH2	-1.27691	#NAME?	-6.09388	6.47198922246761e-09	2.31160733756049e-07	10.0405508086968
RAB26	-2.05109	2.91325945569533	-6.09211	6.47570201582887e-09	2.31160733756049e-07	10.0393144253465
SLC49A3	1.46436785643236	3.68245800433619	6.08797710850515	6.61599975331312e-09	2.35727452892813e-07	10.0187425705588
BCL10	1.18020013481166	4.58303886622243	6.08646089184681	6.66823259634954e-09	2.37145242073908e-07	10.0111950623995
MSX2	2.26542664450965	2.68644493436912	6.08539788075583	6.70509365275714e-09	2.38012095360999e-07	10.0059042802327
PODXL2	-1.6292	4.86103268147015	-6.08377	6.76189663748247e-09	2.39582293129537e-07	9.99780792121012
KCNH2	-2.20026	2.7305818323012	-6.08276	6.79731822114648e-09	2.40390500800546e-07	9.9927935417082
COPRS	-0.682917	6.05104869248227	-6.08082	6.86602455266209e-09	2.422037118926e-07	9.98314143777607
MICA	1.10543185160317	4.25307522473188	6.08059903047396	6.87400105623213e-09	2.422037118926e-07	9.98202714200499
TXNL4A	-0.639485	4.42260650193127	-6.07946	6.91460295807822e-09	2.43184799975806e-07	9.97637515985144
GDF9	-1.35034	#NAME?	-6.07522	7.12875585169466e-09	2.50254777246784e-07	9.95555891625954
PRMT8	-2.16495	#NAME?	-6.11538	7.34409557804627e-09	2.55928976067126e-07	9.94521321820079
FRMD6	1.81260975262858	4.03856828539655	6.07220852514499	7.17940504319117e-09	2.51569520097996e-07	9.94030904826492
DNAJC22	1.6728092079996	3.73704411445718	6.06997946700902	7.26275173690488e-09	2.54023070841983e-07	9.92923239055744
UHRF1	1.66731673201618	2.17442356590694	6.06897572062511	7.30059187068262e-09	2.54878905199546e-07	9.92424543559388
ANPEP	2.54653695725393	5.87716698167089	6.06702161218992	7.3748148666291e-09	2.56530512751248e-07	9.91453831012628
CIB4	-1.93743	#NAME?	-6.16191	7.74159615869743e-09	2.67822696873122e-07	9.91018705851884
RPS6KA1	0.902053776223834	5.32214687607122	6.06075202445224	7.61798239832761e-09	2.64506339666522e-07	9.88340769898755
PNPLA3	2.18620517448381	0.512292234072188	6.05989669756126	7.65175992667178e-09	2.65196086767668e-07	9.87916235265276
AQP5	3.98065084637609	#NAME?	6.05113159301998	8.14278617754905e-09	2.80176516455668e-07	9.83629832336434
MMP14	1.76808922809527	8.7956595563396	6.05076761696611	8.02154645019933e-09	2.77004924698731e-07	9.83387543897897
SEC11C	-1.17083	5.06999741008811	-6.04937	8.07971514578825e-09	2.78509096038003e-07	9.82694249726969
SLC22A3	2.21017694886983	3.90067360222409	6.04661621587999	8.19544595828349e-09	2.81480343886126e-07	9.81329631494913
MAP7D2	-2.14462	0.249418231035853	-6.04021	8.47092415275637e-09	2.90418626258709e-07	9.78157490872155
PARP14	1.16988964428494	5.09844980941761	6.03628356834301	8.64447806672379e-09	2.95306524924532e-07	9.76211621804278
SNAP25	-2.54271	2.84726176569835	-6.03504	8.70023682570924e-09	2.96679632149677e-07	9.75594755280524
DOK5	2.04546234964097	3.04330410045623	6.03191720900544	8.84139830439441e-09	3.00954882997083e-07	9.74050593469889
PGM2L1	1.33813838789194	3.75872919752805	6.03143984499454	8.86319192212074e-09	3.01158938359119e-07	9.73814395781434
NR1H3	1.03746776639298	4.37926379471621	6.03037705016643	8.91190212507653e-09	3.02275228306422e-07	9.73288573713887
CD24	1.6949316557122	8.83856437889165	6.02029613937388	9.38717436816227e-09	3.17830049388826e-07	9.68304045197462
ZNF775	-0.907383	2.46229321998473	-6.01892	9.45412632852245e-09	3.19529354741658e-07	9.67622255732943
HLA-DMA	1.36534981574079	6.60557173584758	6.01625983665273	9.58435594517227e-09	3.23357509782078e-07	9.66309831558194
PABPC1L2A	-3.51983	#NAME?	-7.38912	8.55206032584044e-09	2.92673920881814e-07	9.66012219089619
ASTN2	-1.29468	0.698115293037658	-6.01449	9.67202239579756e-09	3.25738676517126e-07	9.6543636716923
ZNF300	1.21985325408406	2.21240342442237	6.01227547026166	9.78297931383004e-09	3.2889444740781e-07	9.6434214567247
MYOF	1.67180279661283	6.36046467909182	6.0095288073174	9.92224534688893e-09	3.32989156342248e-07	9.62986203948632
KRT19	2.64018840889472	10.5545503436989	6.00816966213493	9.99187574383683e-09	3.3473661762569e-07	9.62315388105276
TNFRSF9	2.03489617086107	0.169318082506753	6.00724560862662	1.00394891543012e-08	3.35200468218917e-07	9.61859372244448
SP140L	1.31015146154233	3.60577553680442	6.00721846438401	1.00408911632044e-08	3.35200468218917e-07	9.61845977396432
PKHD1	3.02775052886497	#NAME?	6.00537911272504	1.03907811190619e-08	3.44387565605622e-07	9.60357497553683
VWC2L	-2.23616	#NAME?	-6.06847	1.07154658692168e-08	3.54000364642998e-07	9.60094025865679
TRIM22	1.60858784864161	4.83097758202347	6.0036540459448	1.02266709878303e-08	3.40610408241629e-07	9.60087394899746
TNFRSF12A	1.56517802832487	7.46971985039041	6.00342578084158	1.02386824007163e-08	3.40610408241629e-07	9.59974798959347
HDAC5	-0.825093	4.92377450295452	-6.00152	1.03392683551882e-08	3.43357375237973e-07	9.5903705710336
RAC3	-1.30742	3.30681867403377	-6.00027	1.04064231344475e-08	3.44387565605622e-07	9.58416058842569
EGF	3.39582828169485	#NAME?	5.99596359336754	1.09964495366148e-08	3.62028188371245e-07	9.55741807121855
SWI5	-0.694343	4.36999723657692	-5.99338	1.07812705703651e-08	3.55558096215053e-07	9.5502180966732
B3GNT7	2.01122812769243	5.20278442474991	5.98339802898187	1.13481589962291e-08	3.72963115148483e-07	9.50106800173832
MSLN	4.19354383474939	#NAME?	5.98124855657274	1.15669805847326e-08	3.78640149460796e-07	9.49168318543596
CRYBG2	2.51311004932491	2.79093701956599	5.98014560858599	1.15391202967934e-08	3.78586421854521e-07	9.48506346577218
OAS1	1.61109275106512	5.13741429490245	5.97944804180855	1.15804851083645e-08	3.78640149460796e-07	9.48163162696908
NEURL3	2.58915393224157	2.9185299427287	5.97909228072087	1.16016371846493e-08	3.78682205503055e-07	9.4798814816654
LRRK1	1.2106037398375	2.34016412384392	5.97867384649771	1.16265639879957e-08	3.78847115793461e-07	9.47782310823544
MROH8	-1.14403	0.0325172635254827	-5.97657	1.17525078884957e-08	3.82297449437722e-07	9.46749018473305
DDX60	1.61730828424199	4.42865706846215	5.97188779529626	1.20382222434299e-08	3.90818439202032e-07	9.44445435177256
AKR1C3	1.68603980767892	5.51364562520285	5.97160856603992	1.20554633433425e-08	3.90818439202032e-07	9.44308184991121
MACC1	1.89085146193793	3.7271062103674	5.96905110878024	1.22145039167197e-08	3.95301992632447e-07	9.43051310993155
ERP29	-0.617882	7.45498024965294	-5.96834	1.22590579100787e-08	3.96071460816815e-07	9.42702145194722
PLEKHS1	2.55935165085958	4.00592145484246	5.96755985773395	1.23081870742232e-08	3.96985891723931e-07	9.42318594329846
CLEC5A	2.19049189303827	1.86417112701681	5.96654789158067	1.23721611824147e-08	3.98375230505386e-07	9.41821
UBE2O	-0.749567	4.2151755907086	-5.96432	1.25141576742961e-08	4.02267914987239e-07	9.40727097856783
KLK11	3.24430738021103	#NAME?	5.96507420697974	1.27715508720795e-08	4.08968745060363e-07	9.39810916780547
GPR83	-1.81104	#NAME?	-5.9657	1.27305852544246e-08	4.08536054073807e-07	9.39288935516012
NECTIN4	2.74755657193976	#NAME?	5.96052765506365	1.29656705800623e-08	4.13989300832742e-07	9.39107
IFIH1	1.15841786487817	4.29392262649749	5.96010796240949	1.2786977864651e-08	4.08968745060363e-07	9.38658980769363
HPGDS	1.75385419414398	1.89155	5.95577633187959	1.30736239584586e-08	4.16738160361434e-07	9.36533125055641
ABHD14A	-0.974621	2.88951725634664	-5.95288	1.32685781928533e-08	4.22246473309131e-07	9.3511378671242
HSH2D	1.41873006012133	4.30268574522182	5.94919005246371	1.35215717380611e-08	4.29580334118201e-07	9.33302720195016
PRRT3	-1.32521	1.86104728881391	-5.94856	1.35650062914442e-08	4.3024317791599e-07	9.32995208191718
DCAKD	-0.694409	4.83677397995388	-5.94814	1.35941280991847e-08	4.30450614329997e-07	9.32789580581884
PLA2G4A	1.49848436583951	3.96104517839266	5.94495818048125	1.3817287402027e-08	4.36791264440196e-07	9.3122835242997
KCNQ1	1.61868624813657	4.70077756922445	5.94186692644785	1.40372928210211e-08	4.43011383699179e-07	9.2971371300311
ADAM9	1.49154249377274	5.2444009148605	5.94041934157569	1.41414937718555e-08	4.45562238477866e-07	9.29004612559906
BCAM	-1.43763	5.99732796396241	-5.93899	1.42452256477124e-08	4.48089919631506e-07	9.28303882341408
CXCR3	1.9449462406916	2.36342923450466	5.93590368431179	1.4471433733643e-08	4.54455469243332e-07	9.26793356998789
PSMB10	0.973309615888589	5.44390955185867	5.9346656220943	1.45632028569212e-08	4.56585152728013e-07	9.26187291320325
CMTM7	1.39106871812509	5.10900696072431	5.92400435686344	1.53773979484412e-08	4.8132013085909e-07	9.20971809541012
SEZ6	-2.9251	#NAME?	-5.92653	1.54213423961837e-08	4.81904309436154e-07	9.20834555075555
CCDC151	-1.61777	-0.19164	-5.92137	1.55853601134257e-08	4.85562020968789e-07	9.19684005863139
ECM1	1.91598287006569	6.16406599509003	5.92131985233872	1.55893377837005e-08	4.85562020968789e-07	9.19659542242652
GPR39	1.65868829207136	#NAME?	5.91951081747141	1.58567484366453e-08	4.91724754218764e-07	9.18953240372113
MMP28	1.90828430751447	5.29936444514802	5.91802358136091	1.58534913893556e-08	4.91724754218764e-07	9.18048770290214
RFX2	-1.24299	2.21853484430805	-5.91789	1.58645852399822e-08	4.91724754218764e-07	9.17982
SULF1	2.33769165792178	6.78233685240829	5.91524657843636	1.60794298481741e-08	4.97574824295283e-07	9.16692213231807
ARPC2	0.83133215242485	7.31494393409363	5.91059263855831	1.64651661317737e-08	5.08685570184554e-07	9.14419736360507
MYL7	-2.8201	#NAME?	-5.98771	1.79103827415124e-08	5.41917009236047e-07	9.13978137434832
PLCD3	1.68584092546521	4.72852263134842	5.90591872811851	1.68616723219627e-08	5.20092553076461e-07	9.12138716572006
HRH3	-2.1512	#NAME?	-6.06028	1.86614006653221e-08	5.60194676350188e-07	9.11964993434539
REM2	-1.44086	0.317682659516354	-5.90479	1.6958931937995e-08	5.21538642902341e-07	9.11587406599101
NT5C3B	-0.718879	4.91600764658261	-5.90474	1.69632755534284e-08	5.21538642902341e-07	9.11562859009959
SMPDL3B	1.5001555147194	3.41208739908735	5.90434449339154	1.69973138776289e-08	5.21743634678523e-07	9.11370711849704
RAB27B	1.6631565005204	3.54270982706328	5.90327879358547	1.70897440942001e-08	5.23077111597142e-07	9.10850878590996
CD70	2.41530668345176	0.947070958514535	5.90302356315927	1.71119536636222e-08	5.23077111597142e-07	9.10726390165513
HHIP	2.42895610362012	0.254079577225359	5.90289584225401	1.71230782518422e-08	5.23077111597142e-07	9.10664095759322
NOD2	1.98821658957436	0.787410953480475	5.9014780909072	1.72470420088697e-08	5.2602098363692e-07	9.09972664639448
LCK	1.89946198234568	3.72786161604908	5.90085508086265	1.73017935547762e-08	5.26847905337291e-07	9.09668860675065
FBLIM1	1.0616022990768	6.50858205928339	5.8996806894463	1.7405464863914e-08	5.29159443757462e-07	9.09096240303404
ZNF267	0.912929153111673	3.29563464009583	5.89929324166149	1.74398006796442e-08	5.29359045470348e-07	9.08907341822934
TPRG1	2.00506719118823	0.775266362683266	5.89672908178838	1.76687153521377e-08	5.35454772722493e-07	9.07657407130444
ZNF217	1.28460309063979	4.67232098789345	5.89290320965214	1.80157478087383e-08	5.43853716398388e-07	9.05793113166233
CCDC188	-1.8777	0.239136113487444	-5.89273	1.80314525634131e-08	5.43853716398388e-07	9.05709598450655
KCNH6	-3.54222	#NAME?	-5.89157	1.85644280322677e-08	5.59044434677862e-07	9.03989786785138
TMEM106A	0.833708048277883	2.7742304669298	5.88642384930222	1.86187491258879e-08	5.59795892488448e-07	9.02637669136903
TNFSF13B	1.5274726504885	3.40142075323496	5.88466307425669	1.87860011878714e-08	5.63048356357239e-07	9.01780576867321
ATP6V0E2	-1.26219	3.35603521713665	-5.88429	1.88220658922752e-08	5.63243673529906e-07	9.0159676310993
KIZ	-0.744073	3.10353432976844	-5.88363	1.88851785206732e-08	5.64246509343373e-07	9.01275939205608
SAXO2	-1.72912	-0.48863	-5.87484	1.97468812627318e-08	5.89068936823464e-07	8.96999904470322
LAD1	1.96625962064877	7.21872952278929	5.87407728139392	1.98229650061199e-08	5.90414623354153e-07	8.96631375058269
DGKA	1.27409918129503	4.14777795635381	5.87267944664532	1.99640147395433e-08	5.93688063908227e-07	8.95951899673489
GRIA2	-3.10905	#NAME?	-5.87566	2.0279679836993e-08	6.021359144124e-07	8.95596282738332
RNF149	0.79503956788241	5.66056146648813	5.86849561361941	2.0392084230509e-08	6.04531741216115e-07	8.9391882686511
PLS3	1.07888335147078	7.04299045359781	5.86670936345944	2.05775694203822e-08	6.09083273744296e-07	8.93051122571649
PTPRN2	-1.79878	5.35878623892184	-5.86472	2.07858128029281e-08	6.14293276975838e-07	8.92086239868341
CXXC4	-1.93346	1.09973347215771	-5.864	2.08625328430834e-08	6.15606193583367e-07	8.91733200759623
PLPPR2	-0.922044	5.0288127395096	-5.86321	2.09452487098097e-08	6.17091701555474e-07	8.91354024561182
ITGAX	1.64985934308351	3.73469178695001	5.86035931688579	2.12504282323226e-08	6.24438825341398e-07	8.89967914024202
CEMIP2	1.19995726468918	5.45639815735165	5.86008025453559	2.12804867949957e-08	6.24438825341398e-07	8.89832469549008
NAT1	1.15413569747391	2.31088048405034	5.85996513478123	2.12928987761992e-08	6.24438825341398e-07	8.89776596801519
FNDC4	1.32419593422083	4.88940140026687	5.85850090632754	2.1451388470226e-08	6.28120379446158e-07	8.89066006217431
CYP2C9	3.27314870334188	#NAME?	5.85795474065729	2.16729392404558e-08	6.33634306444123e-07	8.88148902994488
FTCD	-2.6098	#NAME?	-5.85751	2.17212453416974e-08	6.34074086835277e-07	8.87935568999276
OSCP1	-0.915761	3.02461158745007	-5.85472	2.18657124367891e-08	6.37315306529165e-07	8.87232932865175
COQ10A	-0.839982	2.65086352598224	-5.85386	2.19615462380764e-08	6.39131289145363e-07	8.86813894858406
WNK4	-2.47206	0.0108621735282531	-5.85221	2.21455955718488e-08	6.4350509571735e-07	8.86014240985273
LPCAT2	1.47230199944646	3.97539990055217	5.85129494917817	2.22483460758064e-08	6.44557946097949e-07	8.85570702806237
TRAM1	0.87608989431004	7.65778784864068	5.85128509148213	2.22494559087425e-08	6.44557946097949e-07	8.85565923250721
CLCN1	2.67037231351782	#NAME?	5.85062897298665	2.24909803271785e-08	6.49580404540418e-07	8.85489683986514
TRIM38	1.03804816183749	3.53152852476284	5.85039	2.23501703274919e-08	6.46493090717225e-07	8.85133182148643
RNASE2	1.99317869041826	2.28628711448465	5.84607921394058	2.28431951556214e-08	6.58713482013487e-07	8.83042587917682
BTN3A2	1.13809541064751	4.37387132899167	5.8457927297872	2.28763154492146e-08	6.58713482013487e-07	8.82903770642594
ESCO2	1.61706878668549	0.16864751577945	5.84346633311794	2.31470149381289e-08	6.65502863877244e-07	8.81776674595706
STEAP1	1.67400909408464	5.30541961349204	5.83597361236739	2.40403468922463e-08	6.88939556559889e-07	8.78148657172838
TREM1	2.34432315697524	2.26399603867489	5.83573246722009	2.40696511749888e-08	6.88939556559889e-07	8.78031945766137
TOM1L2	-0.895748	4.28189854252142	-5.83558	2.4088277244466e-08	6.88939556559889e-07	8.77957836880492
RIIAD1	-2.32275	-0.874213	-5.83543	2.41067403328846e-08	6.88939556559889e-07	8.77884433077346
BATF	1.78290199360601	5.3503921939871	5.83347110010846	2.43461618121966e-08	6.94740324048041e-07	8.76937629944401
FOXQ1	2.28749218665046	5.81044113818599	5.83125002409614	2.4620770495966e-08	7.01526348571156e-07	8.7586309183618
FER1L6	4.20264651876558	#NAME?	5.83297621249429	2.47727660179258e-08	7.04803680348808e-07	8.75408837410337
MPPED1	-2.51734	#NAME?	-5.89798	2.6971410779101e-08	7.60545905726662e-07	8.74438082588232
JAG1	1.1409916337932	5.49657382069303	5.8217027855287	2.58360842449215e-08	7.33960414123239e-07	8.7124738143138
MUC5AC	5.09170991910627	#NAME?	5.81992933651914	2.66545995887995e-08	7.53842696382338e-07	8.70251175596104
TSPAN6	1.13456844091298	4.60809824943336	5.81859810421604	2.62437959891041e-08	7.44433391583782e-07	8.6974749870567
MPZL3	1.17255348285185	4.20298993733517	5.8169793049491	2.64588692087735e-08	7.4941896709902e-07	8.68965666694686
NIM1K	-1.70123	-0.401493	-5.81457	2.67816555024063e-08	7.56313951387953e-07	8.67804141559356
USP20	-0.718174	4.41651000536761	-5.81026	2.73706361786857e-08	7.7066331881552e-07	8.65720415715233
MGST1	2.06751094019839	4.35334158844049	5.80901193144712	2.75427955260401e-08	7.74366914922383e-07	8.65119818465604
TSPAN8	2.85038338975736	8.19433850588947	5.80836272316283	2.76330073512488e-08	7.75759037009579e-07	8.64806603935889
RSPH9	-1.24736	0.276818669664148	-5.80672	2.78622401766209e-08	7.81044150362863e-07	8.64015294521866
VSIG1	3.89879375325863	#NAME?	5.80389869327092	2.84674494430296e-08	7.91417586990011e-07	8.62938201378548
DLGAP5	1.87592622327107	2.70155959359562	5.80290814332128	2.84024619962919e-08	7.91417586990011e-07	8.62175949963244
UCK1	-0.606302	5.03318103506871	-5.8029	2.84040990439426e-08	7.91417586990011e-07	8.62170429570052
EPHB6	1.88996488160195	4.18080392128836	5.80248583719682	2.84629015435888e-08	7.91417586990011e-07	8.61972348900112
UNC13A	-2.45419	0.45671813472531	-5.80219	2.85047119031592e-08	7.91417586990011e-07	8.61831756694826
REEP2	-1.95178	2.31742250993354	-5.80218	2.85066037182028e-08	7.91417586990011e-07	8.61825400131397
ANXA5	0.933531621923656	8.92639652563826	5.80206734737544	2.8522919014906e-08	7.91417586990011e-07	8.61770597702178
STAT1	1.24158594020095	5.9409010679214	5.80088861546647	2.86926323500071e-08	7.94969415488133e-07	8.61202392077895
LGR4	1.3116276383411	4.75896827719588	5.79911595076635	2.89497211938324e-08	8.00928280692065e-07	8.60348030346558
TCAP	-1.70214	#NAME?	-5.79967	2.90792895134185e-08	8.03346980731571e-07	8.59987471786483
MYORG	1.30446481807304	4.22666569110164	5.79729104283573	2.92167404775576e-08	8.05976131668889e-07	8.59468675177455
EHD2	1.1580409649214	6.85377342913034	5.79495762489165	2.95616763385241e-08	8.14313113244142e-07	8.58344562904064
SNAP23	1.02431	2.60949270743826	5.79340298393619	2.97936977636673e-08	8.19520154070745e-07	8.57595793831282
BLNK	1.62735205951965	2.84608906610938	5.79286517283326	2.98743769909825e-08	8.20555294239349e-07	8.57336797234067
EDNRA	1.80291136281296	4.64811949397588	5.79163789749419	3.00592866157891e-08	8.24446217942693e-07	8.56745833053635
GGT1	2.26500080813043	#NAME?	5.79076150230945	3.04106363118711e-08	8.28169848942742e-07	8.5662045492844
PLEKHA7	1.36487073844632	3.93833335373341	5.79105132617808	3.01480583545339e-08	8.25692943037537e-07	8.56463414275537
TNFSF9	2.36186725833764	2.7163492781042	5.79058395095769	3.02189744604879e-08	8.26447763509069e-07	8.56238399279657
CHI3L1	2.42248329891525	4.18887772520891	5.78989723924312	3.03234671604952e-08	8.28117379675299e-07	8.55907808528797
FBLL1	-2.39661	1.12793405016143	-5.78932	3.04122806767348e-08	8.28169848942742e-07	8.55627718866577
IL7	1.48088476990657	1.63174456041564	5.78874160688423	3.05001109639046e-08	8.29376769178245e-07	8.55351534511835
ARHGEF33	-1.07175	-1.77588	-5.78455	3.11487092535231e-08	8.45494581771434e-07	8.53336330312033
SLC8B1	0.81485176740518	4.51559271877499	5.78434403518824	3.11815492070779e-08	8.45494581771434e-07	8.5323541707224
GLI2	1.78093248736928	2.20284416521436	5.78290554036788	3.14076705182132e-08	8.50416215082642e-07	8.52543449831265
FAM174A	-0.799128	5.22802678613927	-5.78119	3.16791743493593e-08	8.56550952407782e-07	8.51719167224885
IRF2BP1	-0.810828	5.14614632724168	-5.77942	3.19628099147052e-08	8.62995867697041e-07	8.50865575528998
PLEKHB1	-1.37013	4.3497845227004	-5.77715	3.23289403145568e-08	8.71646761352309e-07	8.49774867169226
TUBA1C	1.22797022065787	5.12083738495922	5.77559600977986	3.25816877699581e-08	8.77220525806415e-07	8.49029122716832
TAP2	1.01218026392483	4.06015874041041	5.7752342426766	3.26408942105856e-08	8.77575071145532e-07	8.48855268728575
SMAGP	1.41142354851237	4.52633604854924	5.77463265060558	3.27395832121348e-08	8.78988641112274e-07	8.48566178829944
SLC15A3	1.3067745584658	4.25055333169701	5.77422878554079	3.28059994587769e-08	8.79532998147967e-07	8.48372116499701
KCNH5	-2.54636	#NAME?	-5.92607	3.68496083428515e-08	9.67530625663133e-07	8.48318482602917
ADAM8	1.78926332474715	5.39946994469659	5.77122087835783	3.33048168121054e-08	8.91652272573531e-07	8.46927070717675
CABP4	1.72584746063158	1.56769322528575	5.76862293949705	3.37416107387543e-08	9.02079360311549e-07	8.45679394835253
RUNX1	1.38167274745067	4.78848752169674	5.76741111294179	3.39472675148837e-08	9.0630646130072e-07	8.45097539303852
ITGA6	1.3699422115284	6.78682159986293	5.76688975917572	3.40361221271737e-08	9.07407776207251e-07	8.44847238326554
S100A10	1.39750988816417	10.4662508279244	5.76643280846217	3.41141874865353e-08	9.08218773559129e-07	8.44627869875269
GGT6	2.81475428967976	#NAME?	5.76510438344627	3.48360541867464e-08	9.23567266909263e-07	8.44605607746309
PARD6B	1.34634650554476	3.11214499355605	5.76282023404008	3.47375537415993e-08	9.22381597320491e-07	8.4289399939501
TMC7	1.82636748856233	2.61437603685891	5.76278927683709	3.47429433887374e-08	9.22381597320491e-07	8.42879144569779
MYT1	-2.74599	#NAME?	-5.76154	3.52092484209456e-08	9.32164851944534e-07	8.42604329248051
KANK4	2.58913425737126	1.7836131771587	5.75944621453802	3.53298079742425e-08	9.34059361449391e-07	8.4127529666541
ZNF446	-0.679361	1.62120535297011	-5.75541	3.60505293479202e-08	9.51793892562403e-07	8.39341748106731
NAT14	-1.20183	4.76445632232923	-5.75447	3.62222583295191e-08	9.55005101351719e-07	8.38886746970813
CCL28	2.19014395479561	#NAME?	5.75367996437271	3.66224086843727e-08	9.62891523229672e-07	8.3884041257168
RAB7B	1.45441956849251	3.40552841032508	5.75235868434616	3.66062432814818e-08	9.62891523229672e-07	8.37877135161427
WRAP53	-0.692103	2.67756475207609	-5.75071	3.69086815517443e-08	9.67748676395253e-07	8.3708937371215
CCNYL1	0.872566247800419	3.45667763682273	5.75016949201718	3.70095443838838e-08	9.69060350337354e-07	8.36828093133779
DNAJC6	-1.80292	0.504462532997331	-5.74831	3.73552316170513e-08	9.76770130431045e-07	8.35937986075717
SLC6A13	-2.00878	#NAME?	-5.76388	3.84271688067928e-08	1.0006812729441e-06	8.35144441547116
FUT4	1.12970929108082	3.29475092702015	5.74574455941755	3.78380312365249e-08	9.87898948851792e-07	8.3470854054419
DCXR	-0.747588	5.64206621538472	-5.7455	3.78844891202738e-08	9.87898948851792e-07	8.34591065708733
CAPN5	1.74329255130038	5.87594008070204	5.7417391670627	3.86035843471466e-08	1.00379646722508e-06	8.3279091481346
CTSB	1.03533829571142	8.51670814592951	5.74148788034039	3.86521145180575e-08	1.00379646722508e-06	8.32670639147752
EFNA4	1.53774972768795	4.86082915582033	5.7398194142518	3.89758560229515e-08	1.01082689457075e-06	8.31872137671525
KCNQ4	1.79978060554269	1.38536463212862	5.73944751361808	3.90483784163499e-08	1.01133177903867e-06	8.31694173645988
SPDEF	2.86941699946389	4.67287421014248	5.7380779282486	3.93165933665015e-08	1.01689674728935e-06	8.31038860126324
HMGA2	3.06498692727294	-0.107438	5.73720051987285	3.94893677028383e-08	1.01998147310502e-06	8.30619097902378
GABBR2	-2.2626	#NAME?	-5.73007	4.12063115605183e-08	1.06227641980109e-06	8.2661170855646
IRAG2	1.6681049637553	2.14662464794858	5.72852426295687	4.123830398976e-08	1.06227641980109e-06	8.26470653893968
ADAMTSL4	1.68499603422276	2.97881347520015	5.72797666850218	4.13511916557239e-08	1.06374684931364e-06	8.2620897335679
TPBG	1.31863406003414	5.09748709462711	5.72767214202603	4.14141010359798e-08	1.06392937189737e-06	8.26063455863483
TTC36	-1.53501	#NAME?	-5.73248	4.34903777473887e-08	1.11437642932356e-06	8.23014561242651
HS3ST1	1.8563710973277	3.95123456230904	5.71784724329358	4.34947048272338e-08	1.11437642932356e-06	8.21371502653886
RAB3A	-1.36375	2.53419156770579	-5.717	4.36785882740592e-08	1.11758557004043e-06	8.20967698294721
PRSS1	6.23512908764346	7.13805280684469	5.71635253680198	4.38200625554738e-08	1.11970245634376e-06	8.20658180913979
LY6E	1.72226664921889	8.60087410806676	5.71109669177338	4.49831193406216e-08	1.14788249112574e-06	8.18150944663958
FGF17	-2.09266	#NAME?	-5.7137	4.5663360093765e-08	1.16212946609793e-06	8.17938397947005
FZD2	1.33501435302896	3.09534663382607	5.71039880441766	4.51398050336626e-08	1.1503408603632e-06	8.17818145716309
EZHIP	-1.85967	#NAME?	-5.80123	5.00771228742679e-08	1.24617508646122e-06	8.16115661510285
SERP2	-1.17024	2.53330291229822	-5.70592	4.61587878714686e-08	1.17317175254125e-06	8.15681664759473
LHFPL1	-1.85037	#NAME?	-5.78834	4.9802314650431e-08	1.24095649917192e-06	8.15380220047652
ITGAM	1.58509257394294	3.70862845195744	5.70341707978342	4.67369558271481e-08	1.1862847562944e-06	8.14490341689884
VEPH1	2.00783335281321	#NAME?	5.70176062988344	4.74472158388684e-08	1.19634765650861e-06	8.14077421625787
UBE2L6	0.998900206144662	6.92811779530968	5.70166285957541	4.71468572227655e-08	1.19326833165989e-06	8.13654643288915
MOB1A	0.879250775206785	5.98030259016772	5.70134827183028	4.72207362567812e-08	1.19326833165989e-06	8.1350479463406
TPM3	0.790852890206867	6.28512693591297	5.70127892411356	4.72370373627553e-08	1.19326833165989e-06	8.13471762767577
ARAP2	1.25742253420342	2.88313868988464	5.70117068961677	4.72624903159802e-08	1.19326833165989e-06	8.13420208813737
ELP5	-0.626705	4.70243170149042	-5.70012	4.75113761961897e-08	1.19638289703008e-06	8.12917560765555
SLC16A5	1.83241130225937	4.57852785746527	5.69872699595071	4.7840742067265e-08	1.20137148661077e-06	8.12256415426515
POMT1	-0.720595	3.31060701217466	-5.69872	4.78430562481375e-08	1.20137148661077e-06	8.12251786254174
VCL	1.0699224408494	6.17840695283619	5.69848425124873	4.78985589037975e-08	1.20137148661077e-06	8.12140828646683
RRM2	1.64472920410469	2.92060588680601	5.69588755212528	4.85213277616788e-08	1.21470616291933e-06	8.10904581637641
ARHGAP27	1.31313069460548	4.41046840990229	5.6957370724197	4.85576590150314e-08	1.21470616291933e-06	8.10832952589938
DZIP1L	1.18388785878518	2.27852847398574	5.69295868252695	4.92332597274178e-08	1.22999265651905e-06	8.09510661017425
PROSER2	1.51747370659557	3.28373595647547	5.69184841740988	4.950579599013e-08	1.2351825695862e-06	8.08982388299311
TC2N	1.20902115252046	5.16154048596029	5.68919937173011	5.01620250144107e-08	1.24666039220951e-06	8.07722239788827
LACTB	0.808119179652216	4.36891086601813	5.6887618853325	5.02712151062931e-08	1.24774726869292e-06	8.07514166970964
ZNF311	1.18162440449297	0.876838172041281	5.68842299439839	5.03559568479874e-08	1.24822529185479e-06	8.07352994731309
AJUBA	1.28259023059534	3.3304572441234	5.68619332662497	5.09169895918291e-08	1.25804321844417e-06	8.06292758622442
MICB	1.53386352864182	2.53239119922095	5.68612460346812	5.09343785044584e-08	1.25804321844417e-06	8.06260084434885
HK3	1.9860513070132	2.54509106779092	5.68606278862264	5.09500243751389e-08	1.25804321844417e-06	8.06230695013596
PTPRO	1.61947643168188	-0.85995	5.6855693635736	5.10750829885617e-08	1.25852215443789e-06	8.05996107570114
DKK1	3.38633594434037	#NAME?	5.68501406943445	5.22772802451673e-08	1.283451841994e-06	8.05898768083358
UBASH3B	1.65737495545073	2.56249112066928	5.68530377740682	5.11425199446916e-08	1.25852215443789e-06	8.05869846648498
SEMA4A	1.25192889361234	2.93302318089755	5.68520553003425	5.11674887047198e-08	1.25852215443789e-06	8.05823140416741
FXR2	-0.667885	4.54310919361254	-5.68057	5.23589867124045e-08	1.283451841994e-06	8.0362047529199
SFRP2	2.86764148967362	9.45508056883519	5.6804783475685	5.2383041290071e-08	1.283451841994e-06	8.03576525622513
ASIC3	-1.52241	0.861138678602328	-5.67967	5.25950094880119e-08	1.28699110508406e-06	8.03190114161281
GBP4	1.47665301520767	4.18438065752587	5.67629217679258	5.34830019594129e-08	1.30704228634658e-06	8.01588109881258
RADX	-1.75493	1.22442919601024	-5.67438	5.39934830631669e-08	1.3178281359156e-06	8.00679181857613
VWA2	1.90093587134974	3.41648674917501	5.67297878423146	5.43696019292379e-08	1.32531119178406e-06	8.00014980913738
CPE	-1.98311	7.3537093273065	-5.67239	5.45279022215707e-08	1.32747237822169e-06	7.99736808236116
LIMS1	1.11748107302181	5.00311847933389	5.66893544631422	5.54709902023691e-08	1.34870920310913e-06	7.9809615216931
SOX12	-0.939425	3.46096528471534	-5.6684	5.56188856536032e-08	1.35058241825348e-06	7.97841400922164
ST3GAL1	1.37409288375196	5.24957546430276	5.6677506220995	5.5797840540702e-08	1.35320411754054e-06	7.97534055245698
AP006621.6	-0.960298	0.0756987108422502	-5.66673	5.60811226636094e-08	1.35834607396915e-06	7.97049545875086
SLC46A1	-1.0601	0.923864164288802	-5.66537	5.64594616941678e-08	1.36577444011958e-06	7.96406266257074
ISM1	2.2677064860646	3.79797121588923	5.66493585363427	5.65818970293807e-08	1.36700142100641e-06	7.96199017243482
GPR160	1.28325085459911	3.73740898793475	5.66460338351042	5.66752146711447e-08	1.36752271147008e-06	7.96041357846448
DCSTAMP	2.22059032146621	#NAME?	5.66265707434793	5.76078039996112e-08	1.38476665805875e-06	7.95529089998754
TMPRSS2	1.84203620584961	#NAME?	5.66380429689919	5.72814899370264e-08	1.38031958769706e-06	7.95089732460304
ANO1	1.70188525392846	5.77482825223492	5.66221370058076	5.73503889128147e-08	1.38031958769706e-06	7.94908344381338
GNG4	-2.2889	2.13598412890591	-5.66005	5.79696874053244e-08	1.39171055581901e-06	7.93880783787419
RASGRP3	1.22331261706637	2.15032880581746	5.65973580201695	5.8058784715094e-08	1.3920962946404e-06	7.93733856072107
SSR4	-0.755155	7.2346966910664	-5.65878	5.83350267127133e-08	1.39679309644446e-06	7.93279745170474
MMAB	-0.668478	3.37170400318314	-5.65855	5.84012222152049e-08	1.39679309644446e-06	7.93171247125172
TSPAN19	-2.40011	#NAME?	-5.77678	6.4994998347301e-08	1.52390486899908e-06	7.93090990636038
C4BPB	2.6017111124341	2.81064161457156	5.65579598575028	5.92027585733702e-08	1.41326900883437e-06	7.9186717511447
TOLLIP	-0.622949	5.42977648913573	-5.65567	5.92383767736159e-08	1.41326900883437e-06	7.91809636713695
SGSM2	-1.03256	3.75541709059978	-5.65489	5.94679161831955e-08	1.41697177285509e-06	7.91439663089432
CST2	2.8478272384169	#NAME?	5.65218848730484	6.10783907796044e-08	1.44810483214032e-06	7.90980852766993
RSAD2	1.79754888019432	3.57628990984037	5.65131000448624	6.05321391479791e-08	1.44033216927729e-06	7.89742821729318
KCTD14	1.77292806763839	1.50919930192696	5.65108548764784	6.05994334151916e-08	1.44033216927729e-06	7.89636531726172
RILP	0.765827229977293	3.9328994773646	5.64977817517015	6.09927273025631e-08	1.44787467975275e-06	7.89017686601621
AP3B2	-2.25202	#NAME?	-5.64611	6.25208715436414e-08	1.47679411817211e-06	7.87707577460024
ARL4C	1.5973733901334	6.30217604102902	5.64698344485267	6.18418791466752e-08	1.46438496930922e-06	7.87695073538478
PLAU	2.0166958235409	6.91792377334385	5.64611710904829	6.21074437688271e-08	1.46884875077095e-06	7.87285170408136
ADD3	1.0563200615909	5.79468511493977	5.64112862793748	6.36584145722075e-08	1.50006777886461e-06	7.84925743312769
CREB3L1	1.75584974234502	6.54427726136574	5.64111226805228	6.36635627479526e-08	1.50006777886461e-06	7.84918007883801
CGAS	1.21900715571079	2.88132354511701	5.64005586560031	6.39968568685371e-08	1.50605936497291e-06	7.84418543188225
FAM83B	2.09221452210175	#NAME?	5.63538506979453	6.72601308141404e-08	1.5692932846746e-06	7.83800783555018
MFAP2	2.02247520625875	4.91268138972239	5.63733821796738	6.48621237477069e-08	1.52390486899908e-06	7.83133944901624
CHD5	-2.28109	-1.4541	-5.63706	6.49516016282298e-08	1.52390486899908e-06	7.83002084315504
CHMP2B	0.867094536177651	4.61211216243755	5.63424483752446	6.58609287117044e-08	1.54231083919227e-06	7.81672267305264
E2F7	1.94344812021245	0.219831845030291	5.63352852216961	6.60943492056036e-08	1.54587789516223e-06	7.81333875208313
CD300C	1.5329407410254	2.17323201837886	5.63223058150326	6.65193598609817e-08	1.55391181087014e-06	7.80720795878788
RASSF5	1.27753379338391	4.40616454260291	5.62707262905868	6.8234867974932e-08	1.58999259111507e-06	7.78285422270833
P3H2	1.69521961106589	3.78778207406248	5.62683738902661	6.83141292688722e-08	1.58999259111507e-06	7.78174388681963
MUC20	1.9237685173915	3.89777886748492	5.62586669635533	6.86421445678541e-08	1.59567873140541e-06	7.77716254779864
GKAP1	-1.07497	1.78618796860731	-5.62178	7.00408349007568e-08	1.62620998158127e-06	7.75787028799534
CLIC1	0.938857458485684	9.67440963336349	5.62058928960135	7.04525727195325e-08	1.63377973379529e-06	7.75226463595283
CYP4F12	2.21903895542727	#NAME?	5.62057105641006	7.09186851234329e-08	1.64259049310192e-06	7.74661942405549
C1QL1	-2.5716	2.09472991134471	-5.61818	7.12957849927578e-08	1.64932069603392e-06	7.74088633726562
PRSS2	5.81732579124695	#NAME?	5.61668731387574	7.22885922517498e-08	1.66420911292615e-06	7.7383706832764
SEZ6L2	-1.12251	6.26098321332896	-5.61723	7.16302814593821e-08	1.65505021233787e-06	7.73640994747525
QTRT1	-0.762662	4.91684585154518	-5.61683	7.17701177248786e-08	1.65627358846445e-06	7.73454479613158
SLC26A11	-1.09308	3.0296485744711	-5.61573	7.21593016218505e-08	1.66324136338055e-06	7.72937292107758
MYBL2	1.74431909648815	4.36426913182483	5.61494146496773	7.24417269682428e-08	1.66572279791151e-06	7.72563722993426
EVPL	2.40788855408216	4.52698663966413	5.61395538683523	7.27946007897818e-08	1.67182009669255e-06	7.72099015354339
SNX7	0.849495481132308	5.30811204891571	5.60802208437854	7.49535744208734e-08	1.71933217281671e-06	7.69304040765813
RUNDC3A	-2.55317	1.10551122473549	-5.6073	7.52223065702121e-08	1.72342260557858e-06	7.68961802105102
GLTPD2	-1.32323	0.743959240819495	-5.60419	7.63819772973197e-08	1.74789105791297e-06	7.67498838207104
S100A16	1.58217632143088	8.90901550203119	5.60354396390235	7.66243244731631e-08	1.7509827797411e-06	7.67195921082518
SERPINF2	-1.47211	3.26242543883952	-5.60334	7.67007985040299e-08	1.7509827797411e-06	7.67100533045601
GLI1	1.7222778122099	2.63422095572965	5.60231386758445	7.70895938511303e-08	1.75601591938865e-06	7.66617047312182
ADRB1	-1.59966	-0.481636	-5.60227	7.7105514874006e-08	1.75601591938865e-06	7.66597300853165
ZNF497	-1.30045	-0.670866	-5.5998	7.80502834662967e-08	1.77541110195053e-06	7.65432781019895
SLC2A10	1.42490980916543	4.5450784848107	5.59781482664504	7.88149143447202e-08	1.79066733878314e-06	7.64500591328084
MYO5C	1.14010432366315	3.94444143139312	5.59732256572438	7.90059623184419e-08	1.79287101632636e-06	7.64269092326774
RABGEF1	-0.735702	0.400225101251032	-5.59514	7.98583762638752e-08	1.81005989101307e-06	7.63242981818784
PATL1	0.916709345453071	5.19377497777248	5.59432745629974	8.01781557415067e-08	1.81474266213487e-06	7.62860868499441
CCDC8	1.42724364770955	4.17321024465397	5.59413164049904	8.02553805571135e-08	1.81474266213487e-06	7.62768819308026
CD101	1.39679399533827	0.769320142670363	5.58993803002847	8.1926774224709e-08	1.85034143397086e-06	7.60798026729762
NLRP12	1.79624099539758	-1.3182	5.58934854840581	8.21644238585502e-08	1.85351271904341e-06	7.60521082131576
TJP3	2.01585208455021	5.28409484678187	5.58900391694644	8.23036737048207e-08	1.85445937134905e-06	7.60359180171317
SGPP2	1.53431792765748	5.91638653307564	5.58823227851969	8.26162935419683e-08	1.85930553423495e-06	7.59996703026378
CHP1	0.858888208099455	6.91033174052859	5.5846689956065	8.40750147341199e-08	1.88990322035589e-06	7.5832330615615
ARVCF	-1.24444	3.25335592329267	-5.58334	8.46274678896257e-08	1.90008102816495e-06	7.57697132643186
TCF7	1.40113111598237	2.62160961029995	5.58273828737902	8.48758711842222e-08	1.90341630178076e-06	7.57416915396581
KNL1	1.57750101964508	1.09381329614069	5.58203154964906	8.51708834566286e-08	1.90778775611076e-06	7.57085185106456
IQCC	-0.729859	1.92492147307619	-5.58097	8.56179460701995e-08	1.91555080750017e-06	7.56584667406994
EDN1	1.51698707100228	4.79066861272656	5.57673583782505	8.74135411491231e-08	1.95343132635942e-06	7.54600408920406
AC025283.2	-1.44034	#NAME?	-5.65502	9.67414323494354e-08	2.13435785120942e-06	7.54598489752829
MCEMP1	2.9197059089566	#NAME?	5.57138122841639	9.14715566908103e-08	2.03695188509372e-06	7.5350923771922
NAALADL2	1.32054966826989	1.64094415607476	5.56892589960817	9.08264762027688e-08	2.02732352386087e-06	7.50938967307386
HTRA4	2.06647258082552	0.0896926528313098	5.56774233722246	9.13549132480364e-08	2.03673375009833e-06	7.50384406305327
LYZ	2.53945801608377	9.54801066846733	5.56692905285502	9.17197667800863e-08	2.04009590940724e-06	7.50003387994116
KCP	2.26652865140888	1.45442590103487	5.56649039959748	9.19171442966842e-08	2.04210326874521e-06	7.49797898109271
GPR157	1.09855013952984	3.23620574741273	5.56584790548945	9.2206991061708e-08	2.04615793203525e-06	7.49496938243795
NAPB	-1.00136	3.24756590068471	-5.56391	9.30874407559573e-08	2.06329394847681e-06	7.48588509356667
LRRC53	-3.2242	#NAME?	-5.88296	1.12566413652911e-07	2.42730879756989e-06	7.4815096932466
KPNA7	2.10389932121742	#NAME?	5.56082717958449	9.69385276089833e-08	2.13623377258085e-06	7.4803985247275
MOCOS	1.50359330508872	2.24346962314057	5.56038117737031	9.47095386054644e-08	2.09680978501436e-06	7.46937178333529
MR1	0.975942480446071	3.72995300523094	5.55994072663542	9.49140284706191e-08	2.09889931636536e-06	7.4673101717858
CCDC198	2.62994809062378	3.30616899606261	5.55843082193088	9.56183139782247e-08	2.11202352381566e-06	7.46024365446154
PRDM8	1.48244709915305	1.81282819275893	5.55296320921997	9.82115778308689e-08	2.161788795164e-06	7.43466594202318
FAS	1.10200945868195	3.34052538104811	5.54937009475689	9.99530165493589e-08	2.19758293133089e-06	7.41786686260532
EMC10	-0.813374	5.32395197153164	-5.54124	1.04004759535756e-07	2.2840307906343e-06	7.37988921961839
UBA7	0.952859714194711	5.38721637181581	5.54053089477675	1.04366264730355e-07	2.28755773586838e-06	7.37657310474538
MKRN2OS	1.39933330620607	1.55672226137708	5.5404542066326	1.04405373528774e-07	2.28755773586838e-06	7.37621504677256
PELI3	-1.06112	3.11463499132101	-5.53988	1.04697318422043e-07	2.29132064725716e-06	7.37354640280149
HTRA3	1.90370583766296	7.29064784456588	5.53800479090706	1.05662056974049e-07	2.3097822592194e-06	7.36478053152943
MXD4	-0.812269	5.11367843131525	-5.5371	1.06127417311968e-07	2.31464625720909e-06	7.36058077114091
BARD1	1.00953426180258	1.81498374251706	5.53581540276849	1.06797815885473e-07	2.32660567589588e-06	7.35456291368447
C1orf194	-2.15356	#NAME?	-5.54307	1.07794887590056e-07	2.34564628680553e-06	7.35042591093523
C7orf50	-0.755433	5.2859626991032	-5.53272	1.08421502982854e-07	2.35659143655549e-06	7.34014324742298
CD1A	2.45267204795304	#NAME?	5.52948241437136	1.12933373019653e-07	2.43247000734534e-06	7.3349345489029
NR5A2	2.05121	2.79888041944778	5.5289964793501	1.10412031446746e-07	2.39712317020259e-06	7.32275807816977
SSTR2	-2.08819	0.775379193593226	-5.52838	1.10743945872741e-07	2.40159396612762e-06	7.31988973164325
PRLR	-2.00621	0.0879947848406247	-5.52773	1.11098916310117e-07	2.40655402579937e-06	7.31683165457012
CHCHD6	-0.641016	3.63279195060495	-5.52642	1.11808021655339e-07	2.41817675777004e-06	7.31075189942379
SLC2A11	-0.826915	1.50153496024656	-5.52627	1.11889198423732e-07	2.41817675777004e-06	7.31005836860569
C9orf24	-2.06551	0.31937763953152	-5.52557	1.12273534979596e-07	2.42373513451989e-06	7.30678163154751
SYT12	2.39112384166155	1.39919916044834	5.52402972374188	1.13119386699098e-07	2.4337265792982e-06	7.29960956275924
SNX33	0.812054257492294	4.66241685939748	5.52378019148663	1.13257100828764e-07	2.43394234047114e-06	7.29844695789279
TNFRSF10D	1.38445151208409	3.65061466457142	5.52341584411715	1.13458473987167e-07	2.43552413417047e-06	7.29674948041549
AC055839.2	-1.75201	3.80645261621822	-5.52022	1.15241209696668e-07	2.47101005538569e-06	7.28185220635914
SH3BP4	1.04074873583603	5.45303812925412	5.51796139379983	1.16515210368101e-07	2.49552015734466e-06	7.27134691670736
TSKU	1.28143533429784	5.70571754082939	5.51616626728761	1.17538680593802e-07	2.51461540906739e-06	7.26299050500582
ACTR3B	-0.665209	1.67388626546904	-5.51576	1.17770599758144e-07	2.51675243563873e-06	7.2611070681929
PTK6	2.36112750002649	5.21589434806963	5.51204824477877	1.19919770825073e-07	2.55981038238246e-06	7.24382815763963
CTHRC1	2.08251509698842	7.35246839543459	5.51028334551585	1.20954602180935e-07	2.57901188677068e-06	7.23561867397216
UBOX5	-0.656843	2.87384156359108	-5.50924	1.21570308456974e-07	2.58924382101322e-06	7.23076750124932
FAM166A	-1.8258	#NAME?	-5.55165	1.30915182145033e-07	2.75746431165594e-06	7.22775063557455
RHOC	0.976145596814773	7.12438	5.50625387374307	1.23349998647947e-07	2.6242161542714e-06	7.21688244090031
TMEM61	-1.87252	#NAME?	-5.50632	1.24059870754986e-07	2.6313006607618e-06	7.21205419151393
CXCL8	2.46767768922442	5.22599120149968	5.50510920201421	1.24038868771499e-07	2.6313006607618e-06	7.21156171896288
NIBAN1	1.4898007569781	3.86227201784417	5.50501269313241	1.24097119610999e-07	2.6313006607618e-06	7.21111315725606
RPS6KA4	0.915717988480696	5.71113150102764	5.50354283412141	1.24987602175474e-07	2.64723741407654e-06	7.20428211777263
CMPK1	0.803556726557495	7.47549357030698	5.50170785915646	1.26108033188285e-07	2.66800369437857e-06	7.19575604915736
RAB32	1.02702237272781	6.28025675653069	5.50091627394269	1.26594392260568e-07	2.6753240634933e-06	7.19207863235557
DDX60L	1.17847060273109	3.22370186002725	5.49952987004808	1.2745062669806e-07	2.69043615295506e-06	7.18563880858273
MVP	0.933249033253128	7.69253285497059	5.49771551635198	1.2857969763012e-07	2.71126791617849e-06	7.17721290413784
UGT2B4	-3.33338	#NAME?	-5.55435	1.42744929692661e-07	2.97052822030732e-06	7.15461793875632
SLAMF7	1.9330284951549	2.8120662482781	5.49100191199005	1.32843031938465e-07	2.79498220177816e-06	7.14605191314048
WFIKKN1	-1.82526	-1.07985	-5.49066	1.3306447665935e-07	2.79655463514942e-06	7.1444608504356
LRRC37A3	-1.14494	0.678156576210692	-5.48274	1.38278174625369e-07	2.9029279347013e-06	7.10774809304876
ABHD4	0.743575796962045	5.28501326513674	5.48197934073225	1.38790371978694e-07	2.91047532525617e-06	7.10421651556798
CCDC68	1.50638647711072	2.66471613015051	5.48026631421301	1.39948502540114e-07	2.93112984534777e-06	7.09627916448034
NECAP2	0.771006898813448	5.52548444313684	5.48006849212099	1.40082850126525e-07	2.93112984534777e-06	7.09536266447847
AMIGO2	1.67181276827731	5.14032251423017	5.47764887004867	1.41736307824891e-07	2.9624753286821e-06	7.0841545783475
PRSS12	1.87517339298024	1.79667633440654	5.47739705011995	1.41909479371361e-07	2.96284610709407e-06	7.0829883093971
DAB2	1.16510822830077	5.00656	5.47695943048079	1.42210912627578e-07	2.96589104650645e-06	7.08096162567091
ASPDH	-1.94983	0.329348518342258	-5.47672	1.42374713804656e-07	2.96606207054027e-06	7.07986211414346
EPS8L3	2.95535054421563	5.60815124531615	5.47575764570031	1.43041919586334e-07	2.97207304181592e-06	7.07539656836676
PRAG1	1.07142470803944	4.4796555481316	5.47562922900408	1.43130996348076e-07	2.97207304181592e-06	7.07480196562049
HTR1D	2.14132199539106	2.1868690893455	5.47421994574334	1.44112112408584e-07	2.98918943061201e-06	7.06827726898103
TES	1.02684311586381	6.06090834095767	5.47178587174515	1.45822134723535e-07	3.02137123054351e-06	7.05701081310568
BEX3	-0.801098	7.74654972141619	-5.47147	1.46048422403723e-07	3.02277418877281e-06	7.05552984703881
FLRT2	2.06698502171113	1.5365522071438	5.46985590451189	1.47192052800475e-07	3.04313981614171e-06	7.04808022174197
OSMR	1.23826458285511	5.3419984467536	5.46832261280953	1.48289342527352e-07	3.06250427655079e-06	7.04098677700808
ATP6AP1	-0.652159	6.75337108752165	-5.46655	1.49564236086003e-07	3.08412736430244e-06	7.03281096272113
CTSZ	1.00985477269411	8.88561253827076	5.46642287835186	1.49659941872823e-07	3.08412736430244e-06	7.03220002787275
HNF4G	2.01570888831979	3.13699083058216	5.46512280884718	1.50605012251999e-07	3.10025134292399e-06	7.02618813308685
CLDN18	4.98286231728876	#NAME?	5.46233463415253	1.54468675940459e-07	3.15931534418136e-06	7.02484704719524
KBTBD12	3.1495110459184	#NAME?	5.46318098178926	1.55707923910384e-07	3.17105175809802e-06	7.01847688752411
TTC25	-1.24334	0.981364130595315	-5.46338	1.51880104574536e-07	3.12312681057152e-06	7.01813649244319
VASP	1.07507703742311	7.54040188757191	5.46111633488405	1.53554215712251e-07	3.15060541540473e-06	7.00766745477867
RAB11FIP5	0.843490564920363	4.72177104240555	5.46084003983537	1.53759661719027e-07	3.15060541540473e-06	7.00639058580116
MOB3B	1.11918410211757	3.36303851569642	5.46081900716282	1.53775312054513e-07	3.15060541540473e-06	7.00629338736732
VDR	1.23241984013111	4.72634686707235	5.46068167493913	1.53877538649764e-07	3.15060541540473e-06	7.00565873957978
ADAMTS12	2.16107013996711	3.64886149258025	5.45920870805291	1.54978152403843e-07	3.16633820055954e-06	6.99885249338017
PIK3R6	1.38373335868284	1.34472998131505	5.45886945188588	1.55232732951388e-07	3.16814384959247e-06	6.99728505296947
TSPAN15	1.32296599867733	6.96266107819084	5.45830067836065	1.55660460241228e-07	3.17105175809802e-06	6.99465734614186
GTDC1	0.937121137916532	1.94772810139141	5.45763590243514	1.56161839400834e-07	3.1769017957937e-06	6.99158636018468
LRRC4B	-1.83513	0.649568334654459	-5.4567	1.56866629570459e-07	3.18783762566321e-06	6.98728612909351
GALNT10	0.999010370250752	4.97262835951198	5.45335543886424	1.59428112658644e-07	3.23328497222756e-06	6.9718188028256
BCL2A1	1.76186161108312	4.01721534799497	5.45328539131107	1.59482113546406e-07	3.23328497222756e-06	6.97149540906941
FGFRL1	1.3723994465273	4.67025423194841	5.45311719236737	1.59611853890785e-07	3.23328497222756e-06	6.9707188845797
CD80	1.84851391324021	#NAME?	5.44801605937548	1.64552987274623e-07	3.32630863566156e-06	6.95309923024123
KLHL22	-0.704629	3.59354043876759	-5.44875	1.63019609342003e-07	3.29881082088882e-06	6.95054603959887
ITGA2	1.63757052239971	5.49609950632853	5.44637648577692	1.64896847515881e-07	3.32972850354631e-06	6.93961311761164
SHCBP1	1.44109872584106	1.71034	5.44549981057467	1.65596610677789e-07	3.34032020395769e-06	6.93556961743513
HAVCR2	1.56661301059934	3.98139880153205	5.44447329223313	1.66419658509229e-07	3.35337371089103e-06	6.93083558467359
CCDC96	-1.04312	1.91128615116398	-5.44382	1.66944622317954e-07	3.36039956771366e-06	6.92782831875048
IGF2BP3	3.18347619977057	#NAME?	5.43789206348076	1.72790462860948e-07	3.47073951849884e-06	6.90650535674425
GALNT14	2.31809075902764	2.74441	5.43798917825127	1.71711437869025e-07	3.45270403867021e-06	6.90094729066909
GABRG2	-2.99962	#NAME?	-5.45568	1.83436570700988e-07	3.63857222757777e-06	6.89609630941949
SRPX2	1.75903909845929	3.75123938577732	5.43618891586138	1.7320951777666e-07	3.47549455564072e-06	6.89265355998056
DLL3	-1.90732	#NAME?	-5.44587	1.76835946001434e-07	3.53709003429101e-06	6.88041824490674
STK17A	0.876640412762076	4.45752338136978	5.43257498704762	1.76255386130475e-07	3.53289187215469e-06	6.8760102746086
PIWIL2	1.60225848342714	0.331326026449706	5.43191894686394	1.76813876675317e-07	3.53709003429101e-06	6.87298985101123
IRAK2	1.41793300791586	4.0989620061296	5.43130306922379	1.77339746108651e-07	3.54344888922758e-06	6.87015457413276
MORN4	-0.857556	3.35788311721602	-5.4301	1.78374927051819e-07	3.55908273622678e-06	6.86459782464991
HLA-DMB	1.50753172256128	4.63092764019448	5.4299556128994	1.78495598354464e-07	3.55908273622678e-06	6.86395217693226
CLMN	1.0793997020279	3.63009	5.4285	1.79756523017023e-07	3.58047945846445e-06	6.85723168455738
NFKBIE	0.923303609946813	5.21815895994984	5.42769184523899	1.80454016024932e-07	3.59062051510152e-06	6.85353444004275
BMP4	1.81330038521631	5.00592338369853	5.42548447710819	1.82383800669103e-07	3.62523462810683e-06	6.84337924498205
NCEH1	1.19957678164927	4.76663268329027	5.42523928029488	1.82599400371324e-07	3.6257393436231e-06	6.84225137754569
DCX	-2.40579	#NAME?	-5.42447	1.89873075430599e-07	3.75842218469168e-06	6.81982479190361
PRR15	1.85205946377031	5.21563503465017	5.41829972961338	1.88805346024511e-07	3.74117204357507e-06	6.81034565630024
ADAM29	-2.09533	#NAME?	-5.46878	2.1227475437456e-07	4.13740426164404e-06	6.80228989085183
PTOV1	-0.7983	4.1097611219717	-5.41541	1.91449978816351e-07	3.78435677500305e-06	6.79706730989128
OSTF1	0.73196462529938	6.68583467892857	5.41526835234086	1.9158033196296e-07	3.78435677500305e-06	6.79641758588628
PIK3C2G	3.32851914599959	#NAME?	5.40972167987366	2.03774862942972e-07	4.00396781205961e-06	6.78514898134294
TMEM74B	-1.71831	0.398356024855486	-5.41277	1.93895000488397e-07	3.82611438851948e-06	6.78495368606749
SLC4A8	-1.70914	-0.16904	-5.41184	1.94768786733254e-07	3.839382226173e-06	6.78066168766386
FGFR2	1.84301694360388	3.40315541356029	5.41110249556128	1.95458773753573e-07	3.84900324926716e-06	6.77728611395261
BCL11B	1.6646153694844	1.55707148551803	5.40337569737714	2.02856044202745e-07	3.99054893146824e-06	6.7418291784828
RNF135	0.799406603976258	4.93336831467046	5.40224792695569	2.03958280637387e-07	4.00396781205961e-06	6.73665707735508
SENP3	-0.602411	2.98708172918054	-5.4018	2.04398191718301e-07	4.00847564869779e-06	6.73460066742601
ONECUT3	4.24614242145633	#NAME?	5.3993444698276	2.1287541489458e-07	4.14064403951069e-06	6.72117428235376
CMPK2	1.49053590226832	3.15303251008182	5.39697068868363	2.09194059073844e-07	4.09800117048354e-06	6.71246528337246
ATF7IP2	1.17134705799825	2.4843187042546	5.39677252269558	2.09393197988195e-07	4.09800117048354e-06	6.71155718631219
KIF9	-0.790029	1.96867134131916	-5.39543	2.10748203541666e-07	4.12028949324229e-06	6.70540108278896
PHLDB3	-0.901725	3.0633792656943	-5.39486	2.11324945870128e-07	4.12733208829548e-06	6.70279283348946
RBPMS	0.882694748257217	4.56387425093247	5.3945532718389	2.11635999330967e-07	4.12917647824657e-06	6.70138909016352
AKAP7	1.68377694201405	2.9672430714465	5.39363778419119	2.12568005690902e-07	4.13888797188966e-06	6.69719541242073
PICALM	0.769008682288014	6.67158920575171	5.39305133826208	2.13167133191681e-07	4.14209163394478e-06	6.69450928211216
SH3BGRL3	1.01623619390703	9.43861745786788	5.3925649383461	2.136652991137e-07	4.14754371864089e-06	6.69228155731503
GMNN	0.86071147453052	4.1844238476254	5.39202580002113	2.14218804601003e-07	4.15405783652525e-06	6.68981245797252
SLC22A17	-1.61127	4.47477271028297	-5.39162	2.14639721053463e-07	4.1579902060174e-06	6.68793909252299
GLIPR1	1.51968815319384	3.35050385005555	5.39099736365186	2.15278523776508e-07	4.16598795525696e-06	6.68510300575308
CAP1	0.92097333756604	8.44275439858372	5.39079303808651	2.15489671801666e-07	4.16598795525696e-06	6.6841674278083
RAG1	1.41700569852251	-0.657093	5.38771127374058	2.18698913834041e-07	4.22374741185865e-06	6.67005955668388
OPRD1	-1.93761	#NAME?	-5.38819	2.19428129780355e-07	4.23354150796875e-06	6.66752940999815
CATSPER1	1.87505227954464	1.11483673679188	5.38185219600882	2.24929261500221e-07	4.33091068961335e-06	6.64325355587963
GPR161	1.22648949681558	2.21884509491246	5.38047437962506	2.26419307745e-07	4.35520165916769e-06	6.63695292562216
CDK2	0.866829207095112	3.93168339644983	5.3797388158977	2.27218719194146e-07	4.36617260612784e-06	6.63358973451149
HLA-F	1.14984718968795	5.94828328952192	5.37594953116442	2.31380680723871e-07	4.4416702275513e-06	6.61626937394075
E2F8	1.86574903344386	1.10688976492946	5.3751301894455	2.32290320809633e-07	4.45464597109982e-06	6.61252541837788
LRRC9	-2.32671	#NAME?	-5.41154	2.48057636693077e-07	4.70027303244875e-06	6.60842154069175
PLAAT4	1.49559167872793	7.12745571454412	5.37406240836567	2.33481009755191e-07	4.4729799074909e-06	6.60764684424833
PTMA	0.774778542223636	9.14381854158375	5.37266570550109	2.3504745873745e-07	4.49846853258362e-06	6.60126651704162
PML	0.892085242757334	4.85952020415634	5.37068072528965	2.3729130541623e-07	4.53685743615264e-06	6.59220091609869
FAM47E	-1.30382	-0.318234	-5.37014	2.37901439896813e-07	4.54396517766838e-06	6.58975070059244
P2RX6	-1.69263	-1.03316	-5.3699	2.38181260964257e-07	4.54475595245312e-06	6.58862908344501
RARB	1.21161449859893	2.90237441457595	5.36658940608012	2.4198219947231e-07	4.61266468634118e-06	6.57352307657836
EPN3	1.84239745443462	#NAME?	5.3633842098831	2.47080788560596e-07	4.69436528556476e-06	6.56550551728816
PLA2G7	1.77528168440904	3.52130062783878	5.36253091067211	2.46724645680215e-07	4.69436528556476e-06	6.55500522975886
TNIK	1.16602880117757	3.37462015101184	5.3622314696096	2.47078113224057e-07	4.69436528556476e-06	6.55363935939003
SPEF1	-1.77528	#NAME?	-5.36324	2.47253317947068e-07	4.69436528556476e-06	6.55360796016824
PIK3CG	1.62966683085446	1.96257421408286	5.36163186577909	2.47787383416775e-07	4.69982398277669e-06	6.55090449212686
FCER1G	1.48437498998533	6.6731568687855	5.36089628586657	2.48660208335379e-07	4.70701180862859e-06	6.5475497226125
CFAP70	-1.43276	-0.231305	-5.35849	2.51540037581799e-07	4.7530423771738e-06	6.53656398325534
AQP9	2.18339635335175	2.09659747752062	5.35844495031351	2.51590586432083e-07	4.7530423771738e-06	6.53637228116954
RIPPLY2	-2.41457	#NAME?	-5.41644	2.72761489507084e-07	5.07662890135991e-06	6.53033936641672
ISLR	1.67910814647314	7.99646532089349	5.35419010174192	2.56756966665789e-07	4.84584286988443e-06	6.51698006236425
SYTL2	1.50531274487412	3.91258307906186	5.35219818690425	2.5921098261126e-07	4.88510934496441e-06	6.50790538513238
LONRF3	1.28005727065096	1.9094103283188	5.3511	2.60578568883421e-07	4.90031667664778e-06	6.50288548971446
FAM184B	-1.1711	-2.63484	-5.35102	2.60671551260143e-07	4.90031667664778e-06	6.50254514549405
XDH	2.35996216061973	#NAME?	5.34937594638917	2.64168662880826e-07	4.94779195819138e-06	6.50177158213034
SLC4A4	2.72016156642269	4.82543667055281	5.3492160103208	2.62927739490252e-07	4.93786066025929e-06	6.49432387863731
ATP6V0A1	-0.784147	4.54146907607782	-5.34901	2.63188385591168e-07	4.93789075407366e-06	6.49337867579982
EEPD1	1.01724588312145	4.49995459909608	5.34817667431915	2.64235243596623e-07	4.94779195819138e-06	6.48959179315967
TBC1D4	1.05215674066794	3.6574204135963	5.34788521655034	2.6460303823053e-07	4.94981659936247e-06	6.48826490845805
SNTB1	1.02377274357091	3.55424183591337	5.34589437607988	2.67128673892662e-07	4.9921635115117e-06	6.47920284696401
RESF1	1.18653347097236	5.01778001957397	5.34291782597464	2.70948649057206e-07	5.05859270159498e-06	6.46565850775176
STS	1.16392224413801	3.19451563669026	5.34227121292467	2.71785489554624e-07	5.06925146955992e-06	6.46271691469846
RSPH4A	-1.6474	#NAME?	-5.34262	2.72811851311093e-07	5.07662890135991e-06	6.45976501496546
GNG12	0.98712297000712	6.46310087510079	5.34135159029683	2.72979992859821e-07	5.07662890135991e-06	6.45853378127575
APBB1IP	1.63754157714004	3.37467778857872	5.34020727885573	2.74473485349276e-07	5.09942843833128e-06	6.45332932220586
UFSP1	-0.903065	2.09006883835345	-5.33965	2.75202283516062e-07	5.10799019316765e-06	6.45079993173121
ABLIM3	1.36608664856372	4.38055309828194	5.33870640615264	2.76444407834106e-07	5.12431284283898e-06	6.44650440512414
PPM1J	1.23391115034327	0.513487423613153	5.33857369554699	2.76619342948343e-07	5.12431284283898e-06	6.44590099711955
MSR1	1.77247220529343	3.62591217626059	5.33778377166275	2.77662829119353e-07	5.13864936764379e-06	6.44230959927727
TMEM50A	0.682711884210055	7.00630690490948	5.33672557463482	2.79066711094072e-07	5.15696990045232e-06	6.43749909742513
FBXO15	-1.46588	-1.75265	-5.33663	2.79193837858923e-07	5.15696990045232e-06	6.43706468659127
CYP46A1	-1.59452	-1.67322	-5.33598	2.80057329244675e-07	5.16791172319652e-06	6.43411924513762
RDH10	1.13171675740603	4.7699256702768	5.33323988795257	2.83740128995143e-07	5.23080690416384e-06	6.42165825341393
BSN	-1.92154	-1.04027	-5.33302	2.84037214838037e-07	5.23122453066924e-06	6.42066011948435
CTNNA1	0.850826118729089	7.37201738142463	5.33273004583951	2.84430053977976e-07	5.23340317464111e-06	6.41934188366439
PPIC	1.12504852220157	6.14103671536966	5.33129293274723	2.86383576459346e-07	5.26426589630478e-06	6.41281349957536
GNAZ	-1.68214	2.37867318905584	-5.32895	2.89591573050333e-07	5.31810651780872e-06	6.40218905610272
MSI1	-1.70873	1.62640376898007	-5.32787	2.91084663537416e-07	5.34038099744969e-06	6.39728430484431
MAP4K4	0.884049615542442	5.68013823101845	5.32690239546497	2.9243306447397e-07	5.35996064904118e-06	6.39287647155031
DOCK3	-1.64565	-0.508046	-5.32583	2.93933754915805e-07	5.38229129318452e-06	6.38799469917829
PLD1	1.19215874309356	3.40991098283988	5.32322221944768	2.97599472479121e-07	5.44418535930615e-06	6.37617430190587
ASIC4	-1.81115	#NAME?	-5.324	3.06477920894312e-07	5.59050921348075e-06	6.36341952410646
POLD4	0.968687786175173	3.93401439709053	5.31800373527343	3.05078047995445e-07	5.5756450152341e-06	6.35250500256884
GRTP1	1.40899972918297	3.71592685812346	5.31752625579935	3.0577138524841e-07	5.58296374100115e-06	6.35034015637733
PPP1R42	-1.79148	#NAME?	-5.33494	3.15196229204021e-07	5.71128376529187e-06	6.34589931632826
ALOX5AP	1.54225580894937	6.08447460914493	5.31606325990077	3.07905332477166e-07	5.61117729223684e-06	6.34370795141231
ARFGEF3	-1.5071	3.24241883888481	-5.31574	3.08376509695079e-07	5.61439639714192e-06	6.34224976460702
CRYZ	1.0572445658076	5.43117300777232	5.31528940520934	3.09039943337258e-07	5.62110629760956e-06	6.34020036855453
XKR7	-2.99344	#NAME?	-5.32072	3.1487211611171e-07	5.71083946462551e-06	6.3390051961489
EML4	0.784875584578463	5.1768339851666	5.31476240468424	3.09814949846266e-07	5.62983086174406e-06	6.33781189194706
PDE7A	1.14326375552376	3.00768983535316	5.3119844459765	3.13931587946086e-07	5.69920374231266e-06	6.32522444398891
CTSC	1.13783702405388	4.49164183128396	5.30649992190077	3.22215977921916e-07	5.83293539520186e-06	6.30038707904382
KRT15	2.55238300458781	2.5542523846592	5.30416282808551	3.25810471998047e-07	5.89240912450358e-06	6.28980891724054
P2RY6	1.59945846860817	2.17478098408781	5.30305680105639	3.27525138770055e-07	5.91780492439317e-06	6.28480399477145
SLC25A4	-0.807003	4.24820722215341	-5.30208	3.29053025672365e-07	5.93422587181758e-06	6.28036633699379
SCNN1A	2.23587238718001	6.27933469481471	5.30207370852015	3.29056591465281e-07	5.93422587181758e-06	6.28035600452947
TIGD5	-0.658958	2.80973337801634	-5.30028	3.31862843042365e-07	5.97917723447407e-06	6.2722590317534
RHBDD2	-0.794117	7.34941394346247	-5.29998	3.32346195723141e-07	5.98223152301653e-06	6.27087132825665
GCNT2	1.3565457619846	1.41918947975633	5.29961471479318	3.32917771989553e-07	5.98686657515553e-06	6.26923294297841
FAHD2B	-0.744931	2.3913636758115	-5.29869	3.34379314619939e-07	6.00505033681315e-06	6.26505631500823
MUC6	4.14522151506436	4.58058255063351	5.29857790118729	3.34558989491951e-07	6.00505033681315e-06	6.26454412419337
GALNT6	1.63931278608544	3.87952210481448	5.2971554147187	3.36823524022962e-07	6.04000942137883e-06	6.25811224923636
WWC2	1.44827816381444	2.67108844734738	5.29679379427162	3.37401581538587e-07	6.0446888602336e-06	6.25647735664116
DNMBP	0.963416152566121	4.33331716723506	5.29447932348869	3.41124240159585e-07	6.10564344218029e-06	6.24601551551556
PTDSS2	-0.585339	3.70699904011034	-5.29401	3.41890335165727e-07	6.11361498023366e-06	6.24387674859744
GPR137B	0.96633992695245	4.97034830108759	5.29282681792521	3.43806602930902e-07	6.14211946117043e-06	6.23854791713846
ABCA2	-0.918086	4.4126661095955	-5.29108	3.46668451923958e-07	6.18744759417087e-06	6.2306447451159
CCL22	2.28298062549484	#NAME?	5.28794246912375	3.53709225959096e-07	6.29542975278458e-06	6.22368942668497
SLC29A4	-2.02897	2.76225735278852	-5.28883	3.50376658480729e-07	6.2477828474833e-06	6.22050100100589
KCNB1	-2.33062	-1.89703	-5.2884	3.51099120798627e-07	6.25481443052657e-06	6.2185372440494
PDXP	-1.47144	#NAME?	-5.29539	3.65396977391217e-07	6.49738543193225e-06	6.18936806558262
GRIA1	-2.16586	#NAME?	-5.2918	3.7160524959439e-07	6.56491127689366e-06	6.18464124003351
ZBTB8B	-1.74609	#NAME?	-5.28988	3.66276282263383e-07	6.5008924511216e-06	6.18420541615122
OSGIN1	0.857780245701294	2.36790484010168	5.27976764296463	3.65738755354483e-07	6.497401821591e-06	6.17959382277404
IRF8	1.58694464367171	4.27956324814436	5.27859815065088	3.6776798117008e-07	6.52129605308286e-06	6.17431946682252
CTNND1	0.800205083857506	3.04248498960268	5.27822912706502	3.68410557240565e-07	6.52661899825247e-06	6.17265536443439
YIPF7	-1.36561	#NAME?	-5.31728	3.89962434428013e-07	6.8009733989632e-06	6.16918110653883
CYP27B1	1.05671791582203	1.32105	5.27713606351836	3.70320311791424e-07	6.55436005883762e-06	6.16772672024504
VANGL1	1.22883008168719	3.29154585362019	5.27690317033774	3.7072845599031e-07	6.55549705759488e-06	6.16667669669331
HCK	1.43905691631055	4.36751637226836	5.27529728535054	3.73554700108966e-07	6.58714125206023e-06	6.15943731432785
ERN2	3.11500630586459	#NAME?	5.27095404803476	3.89435421129332e-07	6.8009733989632e-06	6.1574399716803
SNAPC4	-0.711924	3.60897156276446	-5.27413	3.75619108695974e-07	6.61117318274212e-06	6.15418397121561
TMEM86B	-1.3789	1.89044429582037	-5.27409	3.75697573995831e-07	6.61117318274212e-06	6.1539848702202
GPR158	-2.22854	-1.45008	-5.27394	3.75958017526621e-07	6.61117318274212e-06	6.15332430898291
SPN	1.73772485144803	2.31623215444279	5.27217269189265	3.79113965061428e-07	6.65825021343713e-06	6.14535615090937
PELI1	0.977522291913662	5.30778275035219	5.27205008562872	3.79333738946214e-07	6.65825021343713e-06	6.14480374271847
PRRT1	-1.12681	1.09166350937438	-5.26999	3.83052845060024e-07	6.71472756355034e-06	6.13550399001239
TSPAN7	-1.80502	3.54235988745852	-5.26987	3.83255880240414e-07	6.71472756355034e-06	6.13499890187998
UGT2A3	3.54319855060325	#NAME?	5.26484263052498	4.05174484938093e-07	7.0213054835363e-06	6.13271630564091
STK26	1.10135789327397	4.05385340499027	5.26788468899958	3.86874371919897e-07	6.77190016302761e-06	6.12604192633944
KCNA4	-1.96749	#NAME?	-5.42191	4.46296309575704e-07	7.6298656978763e-06	6.12483689687583
DIO2	1.77513845500357	3.07911421158244	5.26753227352885	3.87519000688485e-07	6.77696072580175e-06	6.12445507016228
GNA15	1.50927705715668	4.65021589231113	5.2663177317522	3.89748623895617e-07	6.8009733989632e-06	6.1189868260779
MAN2B1	0.747679791636378	5.45350524791674	5.26157065207015	3.98583518651203e-07	6.93862925345135e-06	6.09762283487715
CAMK2B	-2.68966	0.330831696748907	-5.26094	3.9977472680397e-07	6.95301627950482e-06	6.09477870248983
MAP3K1	0.977005788275986	3.90145540635041	5.25931065055571	4.02857819526211e-07	7.00025137266055e-06	6.08745675894703
TRIM54	2.63008202956302	#NAME?	5.25420290888673	4.19158894138309e-07	7.21771168930845e-06	6.08698305378996
SYPL2	1.29524745945858	0.176420998943404	5.25894367641022	4.03556066256156e-07	7.00559800225635e-06	6.08580631481323
KRBA2	-0.95869	0.417799877665595	-5.25876	4.03900545823089e-07	7.00559800225635e-06	6.08499312330093
AGBL4	-1.93848	#NAME?	-5.25906	4.07543235417566e-07	7.05149654490572e-06	6.07771865227457
CAPN1	0.822147898492043	6.89104408539803	5.2568009896333	4.07656551908829e-07	7.05149654490572e-06	6.07617139073757
CDCA7	2.19325902139224	3.57915568659645	5.25562641697916	4.09921514986502e-07	7.0842465264485e-06	6.07089096035945
ACSF2	0.960254510690698	3.85592388425054	5.25371606075265	4.13631481926433e-07	7.14043190437319e-06	6.06230457079585
CCDC15	0.995837020897909	0.133229054842628	5.25356727515756	4.13921794897302e-07	7.14043190437319e-06	6.06163592690501
SLC45A2	-1.63137	#NAME?	-5.25658	4.21207824634911e-07	7.24644725017209e-06	6.06056229760224
CDK6	1.05779208077545	3.98305514002185	5.2511369261284	4.18692089022255e-07	7.21619222508338e-06	6.0507158761175
ACOT9	0.889641210719078	4.50560796142279	5.24726017036336	4.26412281835624e-07	7.32936962700691e-06	6.03330447924754
CREB5	1.43145308601966	1.43419	5.24574196410187	4.29473224699558e-07	7.37533208038106e-06	6.02648843228545
CRTC1	-0.877455	3.25943460695752	-5.245	4.30973697398064e-07	7.39443800162187e-06	6.02316497303214
MMP11	2.61111491043379	8.08508748988704	5.24068459445053	4.3982463232305e-07	7.53951181775358e-06	6.00379359045945
CASTOR2	-1.20083	2.83785088523627	-5.24002	4.41203910562604e-07	7.556360236428e-06	6.00081009955181
PHYHD1	1.4706911152956	3.21149266017261	5.23939420941975	4.42504401682043e-07	7.57183025571195e-06	5.99800558173453
RETN	2.78199439861449	#NAME?	5.23568909029971	4.57265823492303e-07	7.7617107100715e-06	5.99235711380434
CRTAM	1.82861596377111	0.189636041033833	5.23724287984834	4.47007458090963e-07	7.6351757761021e-06	5.98835813712891
KLRG2	-1.82758	#NAME?	-5.26982	4.70217837169926e-07	7.93751451546724e-06	5.98756042444126
BRSK1	-1.32442	1.83925668911902	-5.23697	4.47574433081314e-07	7.63628513813268e-06	5.98715034797214
UST	1.27673546096713	2.70971474575421	5.23683149420562	4.47873611605935e-07	7.63628513813268e-06	5.98651364578144
SH3GL3	-2.24317	#NAME?	-5.25677	4.68839762043923e-07	7.92289321283799e-06	5.98298980506185
SLFN13	1.46031360758319	2.8149693859907	5.23590517765276	4.49829908222337e-07	7.65792414472401e-06	5.98236079560553
TEP1	0.972025389346127	4.16297302021053	5.2358502220229	4.49946230305891e-07	7.65792414472401e-06	5.98211443616888
JPT1	1.18309323838849	6.76828858166247	5.23440632221492	4.53012970446767e-07	7.70324107284235e-06	5.97564228722737
DPM3	-0.797726	6.62815550222948	-5.23294	4.56156558471149e-07	7.74978281423978e-06	5.96905337643958
CXCL6	2.92209938655755	#NAME?	5.22865483920744	4.72610540538235e-07	7.95928763922972e-06	5.96097472004282
IL1RAP	1.53891752100355	2.77322781004162	5.23081481103629	4.60729514409373e-07	7.81354626661163e-06	5.95954934320566
AKR1B10	3.35561178662186	#NAME?	5.22478794191324	4.81258026471111e-07	8.07547579277492e-06	5.95578295500569
EFNB2	1.12045444163379	4.83959637591011	5.22959204249035	4.63385746995517e-07	7.85160809709203e-06	5.95407217607065
CYBB	1.74401808882109	4.94224279757106	5.22891978518926	4.64852436675421e-07	7.86946460737733e-06	5.95106132310263
ACTL6B	-2.85071	#NAME?	-5.23886	4.70537792596684e-07	7.93751451546724e-06	5.9468681183567
RBMS2	0.882409151261684	4.32187852377175	5.22786043688881	4.67172824217941e-07	7.90172881565429e-06	5.94631737378204
DIAPH1	0.817768192291251	6.39688682171483	5.22537392011798	4.72663603378871e-07	7.95928763922972e-06	5.93518508180733
CYP2J2	1.39705104412171	2.89990999509976	5.22470505738782	4.74151278822645e-07	7.97729185959157e-06	5.93219120464714
SNX6	0.852357419069096	5.5351185159662	5.22444563616882	4.74729504599441e-07	7.97997691064775e-06	5.93103009252213
SERPINB2	3.00171530909147	#NAME?	5.21365178163741	5.20547641100819e-07	8.62092018650201e-06	5.93033874625292
SCN8A	-1.12656	-0.246681	-5.22194	4.80341133669202e-07	8.06719179735888e-06	5.91983467620309
TNS4	3.52294472514831	#NAME?	5.2184363297319	4.93265793466894e-07	8.26151436414608e-06	5.91970302240918
FUT2	1.6732192349824	5.04794262632625	5.21711518760419	4.9135479742379e-07	8.23764744810228e-06	5.89823812138031
SNX20	1.64825470017304	1.75409982283654	5.21612425314499	4.93645203061713e-07	8.26151436414608e-06	5.89380787771265
PRRX1	1.85721697846989	4.19199268920714	5.21592590970989	4.94104891258583e-07	8.26195389225535e-06	5.89292120337252
BNIP5	2.72731407109442	#NAME?	5.2121732726955	5.07955567158825e-07	8.44171667060289e-06	5.8918065643783
LPAR5	1.32474135021126	3.94090010367856	5.2142124604601	4.98093412527221e-07	8.31954759170459e-06	5.88526243262697
GCSAM	1.54529117299516	1.19514277409808	5.21407182476511	4.9842216712447e-07	8.31954759170459e-06	5.88463390169857
HFE	0.888957705091896	2.99242898384377	5.21364013779982	4.99432610927724e-07	8.32912023578676e-06	5.88270467835592
MCMDC2	-0.924758	-1.16893	-5.21205	5.03180259695271e-07	8.38428506146089e-06	5.87558336081631
C5	-1.09828	1.43261604613675	-5.21175	5.03888096582215e-07	8.38874663497832e-06	5.87424429312149
ASPSCR1	-0.779316	2.83165525538398	-5.21151	5.04446503407914e-07	8.39071487605729e-06	5.87318924312984
THOP1	-0.751704	3.59393833659234	-5.20864	5.11284905460957e-07	8.48964535531077e-06	5.86036292937952
TAT	-1.89457	#NAME?	-5.20947	5.14425102302347e-07	8.53435274159037e-06	5.85580591597516
LKAAEAR1	-1.91326	#NAME?	-5.26688	5.58618756417619e-07	9.11390325353748e-06	5.85303208698797
AL451007.3	-1.40047	#NAME?	-5.37512	6.20136491209581e-07	9.87555705550295e-06	5.85234604778186
PROM1	2.66104426743224	#NAME?	5.20422635403457	5.24568884209187e-07	8.66432239900044e-06	5.84851241061931
IFT27	-0.672507	2.69472832455406	-5.20598	5.17686606208366e-07	8.58099311960336e-06	5.84851059211628
DYNLRB2	-1.48668	#NAME?	-5.20645	5.21749735742639e-07	8.6259446526344e-06	5.84233884367544
FAM111A	0.871365023718785	4.15140137541422	5.20431351623605	5.21756068853607e-07	8.6259446526344e-06	5.84105237882348
ADAM10	0.877041407455259	4.82923928803013	5.20299610689648	5.24986484673461e-07	8.66432239900044e-06	5.83517330592767
FCGR3A	1.74248285009172	5.86793817642226	5.20203934449537	5.27344738862595e-07	8.69571402439341e-06	5.83090434317313
LRWD1	-0.67347	3.23914141974278	-5.2004	5.31411623881769e-07	8.75520170651192e-06	5.8235871374823
DDX58	0.986266692192362	4.28783821025029	5.19891467369072	5.3511847083448e-07	8.80473801340612e-06	5.81696645022119
MFAP5	2.5337763568855	4.52689040145477	5.19882543464275	5.35342112975433e-07	8.80473801340612e-06	5.81656848146257
ANXA8	3.45955815996645	#NAME?	5.19303176587139	5.58338913020705e-07	9.11390325353748e-06	5.81474377901969
AC008758.6	-1.29293	#NAME?	-5.23978	5.8303200969561e-07	9.40674269154963e-06	5.81438660426724
PRDX1	0.814635284521978	8.03803699011097	5.1968541000298	5.40305715208235e-07	8.87871339939601e-06	5.80777843801202
KCNH3	-1.65021	0.136079972783288	-5.19618	5.42013513005013e-07	8.89910558561718e-06	5.80477280355556
FERMT3	1.47759009729626	5.48156254332372	5.19402897536688	5.47497140868973e-07	8.97885505964652e-06	5.79518568491171
NUPR1	1.37224	1.4734766320489	5.1939057806209	5.47812844107067e-07	8.97885505964652e-06	5.79463666957234
PSORS1C1	2.01598287856407	#NAME?	5.19105288252079	5.57913940597389e-07	9.11390325353748e-06	5.78987451191263
RBMS1	1.21160345902108	4.31907680470821	5.19204146083677	5.526120727529e-07	9.04973482028847e-06	5.78632953058046
NXF3	3.14348449809945	#NAME?	5.18807138062469	5.6855728366697e-07	9.22369271596578e-06	5.78468267235557
PRR36	-1.59291	1.80562085126588	-5.19129	5.54558478481621e-07	9.07381434919885e-06	5.78298102752648
ADA	1.24864276429967	3.36533680810814	5.18961446391662	5.58921042040988e-07	9.11390325353748e-06	5.77551847647456
NQO1	1.77338406625509	7.30983492769074	5.18814451282563	5.62776158247382e-07	9.16892233206119e-06	5.76897239317917
SEPTIN5	-1.63735	#NAME?	-5.19704	5.68544387926623e-07	9.22369271596578e-06	5.76591059442604
MAPK4	-2.25577	#NAME?	-5.18818	5.65455647384777e-07	9.19684855255276e-06	5.76508177912562
SLC45A3	1.65220806007104	4.62681576115586	5.18704837156463	5.6566772498834e-07	9.19684855255276e-06	5.76409187432677
TTC7A	0.831922121336996	4.90576540803338	5.1869463285238	5.65937643067065e-07	9.19684855255276e-06	5.7636375710369
ADGRE3	2.23005414105475	#NAME?	5.18445023446526	5.87083446764995e-07	9.44386891327792e-06	5.75603571141797
DPP3	0.706482183141401	5.27046716446626	5.18446083384275	5.72550918018679e-07	9.28058299257828e-06	5.75257399709503
MYH9	0.963306673499295	8.99972888351626	5.18403563809528	5.73689755304125e-07	9.29114198437318e-06	5.75068173355286
ETV7	1.11413269422901	3.47749849795989	5.18321729699116	5.75887786174156e-07	9.31882256371118e-06	5.74704016361123
CD84	1.80303125572441	2.18992035502184	5.18188130590279	5.79493804336366e-07	9.36922043957575e-06	5.74109599289208
SOX4	1.10761819160047	6.17002997346709	5.18163265761429	5.80167357226969e-07	9.37216115547499e-06	5.73998981696632
IL2RG	1.89571346580254	4.3862606764418	5.1804817122068	5.8329502997648e-07	9.40674269154963e-06	5.73487005020128
OPN3	1.31052103703813	0.83935556366455	5.17994201464377	5.84767285965646e-07	9.42251395188262e-06	5.73246959490269
NABP1	1.28506722360127	1.90356141176759	5.17947415622846	5.86046491887999e-07	9.4351505307171e-06	5.73038881356619
MPP2	-1.60367	1.27003132010866	-5.17794	5.90261394302021e-07	9.48698372528256e-06	5.72356484288288
WNT5A	1.68888210497349	3.64964925781285	5.17774989266621	5.90784450187528e-07	9.487391061057e-06	5.72272141887145
ANLN	1.83275132331286	3.3587512149347	5.17560756088956	5.96723063057456e-07	9.57469278451282e-06	5.71319759833783
UNC93B1	1.1343888558039	6.18541329415012	5.1738291287909	6.01696967934587e-07	9.64638149938528e-06	5.70529371873558
DNAH6	-1.08245	-1.18594	-5.17347	6.02708175140285e-07	9.65447330632278e-06	5.7036948534891
NRG3	2.49739684725834	#NAME?	5.1714979622403	6.11240711402791e-07	9.78293068073887e-06	5.69094138744618
SUGCT	1.84437427682984	3.11141747496388	5.16948098842419	6.14028091052538e-07	9.81929821446601e-06	5.6859777427903
DCP1B	-0.720112	3.41464504212654	-5.16922	6.1477083496385e-07	9.82293516855063e-06	5.68482672616136
NRAS	0.830922958441965	5.31861046396017	5.16883040172943	6.1589411920062e-07	9.82927190233806e-06	5.6830886386757
PRDM16	1.58778035992314	2.00004581376358	5.16872438661972	6.16198715942397e-07	9.82927190233806e-06	5.68261787570191
DENND1A	-0.704925	2.8521	-5.16782	6.18814322959844e-07	9.86274132463257e-06	5.67858495583577
PRSS21	3.20707399672602	#NAME?	5.16400643185571	6.4563677034002e-07	1.02049155192549e-05	5.67805024955717
IL15	0.992555294054612	1.37121443048703	5.16670061591723	6.2204144979423e-07	9.89736240631488e-06	5.67363263514579
FEM1A	-0.929192	-0.794618	-5.16653	6.22544199201109e-07	9.89736240631488e-06	5.67286343969794
TFEC	1.86398603994336	0.711474293577764	5.16368806576844	6.30838673834703e-07	1.00208723338643e-05	5.66026217867447
EID2B	-1.12555	1.58714951128792	-5.16337	6.31773384965869e-07	1.00273640834466e-05	5.65885255761568
MUC16	4.32472243173263	#NAME?	5.16048571139371	6.49750531425139e-07	1.02444537882763e-05	5.65844671929196
ALDH3A1	2.83884672938266	#NAME?	5.16096994489613	6.41969440515132e-07	1.01616912517689e-05	5.65637932145906
NPW	-2.23088	#NAME?	-5.17218	6.38023376660548e-07	1.0118137775294e-05	5.65611149119642
SULT2B1	2.17125073186101	2.27734664053278	5.16005330136692	6.41613891501771e-07	1.01616912517689e-05	5.64413785429665
ERP27	2.78843530404664	3.90105202298067	5.15980081062228	6.42369004216846e-07	1.01616912517689e-05	5.6430180818885
TMEM175	-0.88247	4.36515112060442	-5.15833	6.46792586802507e-07	1.02088737660182e-05	5.6364846492254
KLHL30	1.79587778830309	0.370325782308015	5.15827243324889	6.46958320708741e-07	1.02088737660182e-05	5.63624073906986
TREM2	1.59711978822502	5.42538431461316	5.1552596393748	6.56098429887388e-07	1.03359903062094e-05	5.62288534146687
SRCIN1	-1.33973	1.18726081078176	-5.15393	6.60169426726307e-07	1.03915356005424e-05	5.61699678497957
RHBDF1	1.13724248778559	5.0172253257323	5.15193714825407	6.6632356545026e-07	1.04685572395885e-05	5.60816378498204
COQ4	-0.590054	5.0524894865949	-5.15181	6.66710129517389e-07	1.04685572395885e-05	5.6076116847355
BRINP2	-2.13162	#NAME?	-5.16106	6.71715504727149e-07	1.0521151151281e-05	5.6071145443904
CAT	0.775963505119613	6.03656403235152	5.15109330181166	6.68945100302901e-07	1.04950053514188e-05	5.60442592234236
CNIH2	-1.97767	1.86234795601259	-5.15075	6.70022297484904e-07	1.05032607192905e-05	5.6028942771631
DPYD	1.36334947450685	3.84110285160633	5.14952960273389	6.73829478325203e-07	1.05407990896605e-05	5.59750063276013
SERPINB9	1.21349629350621	4.35078677339813	5.14945101664157	6.74075862464385e-07	1.05407990896605e-05	5.59715263281872
CIITA	1.52914562569755	2.29530190033758	5.14875258016358	6.76269458682197e-07	1.05664331322951e-05	5.59405994472789
STX19	1.82981445073856	#NAME?	5.14339810704019	6.96631150642582e-07	1.08379153467051e-05	5.57866798678176
MX2	1.46096498307178	3.20441692764796	5.1451664131569	6.87642293647327e-07	1.07265445184168e-05	5.57818523318073
GBP6	2.04084	#NAME?	5.14466467076915	6.99286572856484e-07	1.08460542325389e-05	5.57628607987464
DTX1	1.16017074691146	4.00985565294559	5.14429523270884	6.90433000110948e-07	1.0761270521762e-05	5.57433005820998
COL6A3	1.9233750531599	7.45427715273427	5.1426231046176	6.9582029024038e-07	1.08363777553612e-05	5.56693186016384
WNT2	2.38217840219742	#NAME?	5.13965210927156	7.15732710461942e-07	1.10651232172145e-05	5.56657103594867
COL8A2	1.91031171606405	4.56277980336792	5.14221425134015	6.97143740753148e-07	1.08379153467051e-05	5.56512319251157
PLLP	1.33335741810655	3.95406121018265	5.14206585387514	6.97624705193956e-07	1.08379153467051e-05	5.5644667445144
CES4A	-1.43235	0.854392529989293	-5.14169	6.98859656340322e-07	1.08460542325389e-05	5.56278328778408
FFAR2	-2.29978	0.479243715270189	-5.14113	7.00678577080584e-07	1.08588089726098e-05	5.56030920022247
GOLGA7B	-1.1829	2.80674197589146	-5.14089	7.0144555088978e-07	1.08618644119098e-05	5.55926789521486
CXCL10	2.24620708068935	3.98134857161352	5.14060673130965	7.02371001673947e-07	1.08673669106402e-05	5.55801294763186
COMP	2.75503203881912	#NAME?	5.13694034636418	7.17834671343291e-07	1.10796473725877e-05	5.55015783455864
MUCL3	5.33797617370519	#NAME?	5.12515766921994	7.80673480173786e-07	1.18859407979814e-05	5.54796237748912
MYRF	1.42550225965675	5.43217305360064	5.13636138833686	7.16359533547661e-07	1.10658390830515e-05	5.53924323576974
TPPP	-1.4488	2.24783752130992	-5.13564	7.18776026901188e-07	1.10852011527431e-05	5.53603805856248
NPTX1	2.15066248200155	2.20430547617159	5.13491521716986	7.21186218688491e-07	1.11133805178982e-05	5.53285198161696
TGIF1	1.16576390617112	4.66896501897208	5.13471269070254	7.21864679888316e-07	1.11148501841931e-05	5.5319570363871
C12orf73	-0.663395	1.99268402570494	-5.13139	7.33077065716843e-07	1.12783817810286e-05	5.51728787420788
KRT16	3.41486064729382	#NAME?	5.12447743856438	7.75369074131881e-07	1.18240682328815e-05	5.51695587629711
LRPAP1	-0.628439	5.29328887073399	-5.12722	7.47409512965977e-07	1.14896130130302e-05	5.49886085736019
MX1	1.50964549026434	4.91617210466016	5.12662697063284	7.49464071926791e-07	1.15119130854702e-05	5.49624841067514
GBP5	2.00992267466405	1.55795032713265	5.12505338272513	7.54953156266321e-07	1.15868897461744e-05	5.48930389769802
CAMKV	-1.64329	#NAME?	-5.15899	7.90422557092547e-07	1.19865034075562e-05	5.48393185824608
ASB16	-1.20951	0.707003979579147	-5.12278	7.62946358213085e-07	1.16976546609136e-05	5.47928129743072
CACNA1H	-1.28261	3.62167275091689	-5.12265	7.63397460821346e-07	1.16976546609136e-05	5.47871880640593
RRAS	1.04724321549109	7.85309723604901	5.12228978433132	7.64687953305623e-07	1.17080174826601e-05	5.47711149754939
SLC9A1	1.0671553964924	5.59455644946173	5.12131629421941	7.6814602890779e-07	1.17515245610275e-05	5.47281783281405
PPP1R1B	2.81448040957082	5.47623935975599	5.12067395752505	7.70436077991354e-07	1.17771070719095e-05	5.46998508176485
BHLHE40	1.38819942062748	8.25730489691459	5.12032819930708	7.71671513665734e-07	1.1786540379404e-05	5.46846037246167
NET1	1.18053112087167	6.67917586841713	5.11951165241786	7.74596775796631e-07	1.1821748390901e-05	5.46485990381391
CFLAR	0.763759143059259	4.18997414725314	5.1185481108531	7.78062496623189e-07	1.18556573226469e-05	5.46061182818184
FA2H	1.85104282206364	5.23097194159446	5.11737268614094	7.82310724833152e-07	1.19013623597522e-05	5.45543040396555
METTL16	-0.690321	3.3119691764709	-5.11667	7.84866128885694e-07	1.19307162271285e-05	5.45232723119556
ARAP3	0.933099400723909	3.82189658606502	5.1162291809522	7.86465201515273e-07	1.19454977460431e-05	5.45039053413738
CFAP52	-1.65502	-1.9886	-5.11525	7.90031417398072e-07	1.19865034075562e-05	5.44608553682416
KLK1	3.53698408858897	#NAME?	5.11088228371044	8.13766905839742e-07	1.22721714866433e-05	5.44406794142567
LIMA1	1.12690154657946	6.38935142264007	5.11199	8.02036792215015e-07	1.21492695369688e-05	5.43173496607086
GALNT7	1.21018351133187	4.45428943785585	5.1118887034835	8.02430508186118e-07	1.21492695369688e-05	5.43126799435443
GPNMB	1.71308808094521	6.58685310420871	5.11107082676852	8.05473891020216e-07	1.21856692941487e-05	5.42766608352905
SLC36A1	1.1246336942336	3.47488921496988	5.10900187805141	8.13222735389409e-07	1.22721714866433e-05	5.41855639393526
CSTA	1.85200186732484	4.06276984447366	5.10898098019962	8.1330137229411e-07	1.22721714866433e-05	5.41846
MANEAL	-1.02661	2.53611496237893	-5.10867	8.14472892305581e-07	1.22731085163075e-05	5.41709484239957
BRD3OS	-0.789799	3.3909679122585	-5.10777	8.1786936829153e-07	1.23145544220957e-05	5.41313536786661
DISP3	-2.03256	#NAME?	-5.10628	8.31245470999514e-07	1.24667200379172e-05	5.41132092364354
MAGED4	-1.32818	#NAME?	-5.23722	9.45850289417112e-07	1.37947958813076e-05	5.40857447618044
TANC1	0.971663988259046	3.19948007426858	5.10636931707679	8.23187187320074e-07	1.23848414875258e-05	5.4069690585157
ISLR2	1.64792347114322	1.00889203769193	5.10543637609472	8.26746814263365e-07	1.24285865721516e-05	5.40286374375249
MARK1	-1.23802	0.199775708125697	-5.10492	8.28724391692662e-07	1.24484983092557e-05	5.40059065562021
SIGLEC7	1.69583725363259	#NAME?	5.10531193570385	8.31073046345282e-07	1.24667200379172e-05	5.39852492586476
OVOL1	2.34078279539973	#NAME?	5.10254327827353	8.45723567160856e-07	1.26639298014299e-05	5.39490852401722
MCF2L2	-1.22647	-2.0975	-5.10241	8.38408750328718e-07	1.2564266980162e-05	5.38953710034125
BCL2L12	1.00687245707041	4.10625333888017	5.10017690405789	8.47095636909818e-07	1.26745188624607e-05	5.37973040694862
F7	-1.94329	#NAME?	-5.10189	8.48261084784644e-07	1.26820021946391e-05	5.37968222072119
SRD5A3	1.09616880436498	3.98611087901054	5.09834231050935	8.54307400873872e-07	1.27623884603901e-05	5.37166528272588
LAP3	0.899623947781635	6.26271171303539	5.09717097122205	8.58943063326576e-07	1.28215917565632e-05	5.36651704585413
TRABD2A	1.81141464076796	1.04920273440602	5.0967045400969	8.60795789911391e-07	1.28391935424812e-05	5.36446724654113
SYNGR4	-2.62272	#NAME?	-5.09584	8.76402266072458e-07	1.30413583105958e-05	5.36166031446571
TCEAL3	-0.774979	5.10900732259911	-5.09453	8.69473627469609e-07	1.29584881054149e-05	5.35492485898321
SMKR1	-1.3313	1.77871729806054	-5.0943	8.70414167550959e-07	1.29623709858253e-05	5.35389635589142
CTDSP1	0.589354733077108	6.88896112748092	5.09247015649193	8.77793780063092e-07	1.3051876002779e-05	5.34586502942912
ARG2	-1.23438	1.58574812539731	-5.09142	8.82056886938393e-07	1.31050416046919e-05	5.34125622649323
ADAMTS10	1.31989941127471	3.12930887161228	5.09019942248371	8.8704290762384e-07	1.31688566239296e-05	5.33589413797311
TRPC7	-2.34026	#NAME?	-5.10907	9.70120972318164e-07	1.40200500184449e-05	5.33471113337849
RAD54L	1.42080704085001	#NAME?	5.09033651799293	8.90565355239058e-07	1.32005884926648e-05	5.33274993285246
ARHGAP39	-0.983861	2.85254636857828	-5.08938	8.90394588474707e-07	1.32005884926648e-05	5.33230661483836
DZIP3	-1.02706	3.27054899627403	-5.08886	8.92561249118365e-07	1.32198931862426e-05	5.32999469399415
RUFY4	1.88847126104025	-1.45991	5.08853099607934	8.93898947773814e-07	1.32294268186836e-05	5.32857011909437
GDAP1L1	-2.34279	-1.45788	-5.08715	8.99599252132109e-07	1.33034607790087e-05	5.32252347417458
CLGN	-2.20605	0.886926869960901	-5.08667	9.01612351288605e-07	1.33074930301876e-05	5.32039723680209
GPR84	1.67343948772649	0.737680080349768	5.08660917046363	9.01860042282249e-07	1.33074930301876e-05	5.32013595421871
FXN	-0.621615	1.01406655019623	-5.08658	9.01966267705504e-07	1.33074930301876e-05	5.32002392191207
CBFA2T2	-0.776296	3.34414856072204	-5.08594	9.04654045532805e-07	1.33336370181592e-05	5.31719360801091
PROCR	0.923707035938276	5.28796713204961	5.08582282578256	9.05137252203235e-07	1.33336370181592e-05	5.31668567049333
JPH3	-1.88064	-0.732966	-5.08462	9.10180849043172e-07	1.33975809609737e-05	5.31140010796843
IYD	2.85470566904148	#NAME?	5.08032092423609	9.36949729357855e-07	1.36964231142787e-05	5.31025364272605
EVC	1.56171564023115	3.19753120542977	5.08429576215445	9.11534575805135e-07	1.34071543858005e-05	5.30998643447695
TMOD3	0.967143011621123	4.65164943340494	5.08369357981685	9.14069344822792e-07	1.34340708180509e-05	5.30734507024021
CHPT1	1.04089424387441	4.15672508670823	5.08324676004261	9.15954566132016e-07	1.34488187277237e-05	5.30538532679053
NTN4	1.24496874608314	5.14379098265983	5.08312146929441	9.16483869862192e-07	1.34488187277237e-05	5.30483582691596
NEK7	0.986201448325675	5.26516796713148	5.0824290661439	9.19414357300123e-07	1.3481443445273e-05	5.30179926909809
NRSN2	-1.02013	5.03511061260406	-5.08052	9.27561314464242e-07	1.35904487135414e-05	5.29340814189704
SURF2	-0.684645	5.34136018952505	-5.07955	9.31709808651612e-07	1.36407468298902e-05	5.28916366372835
MTMR7	-1.45982	-0.418574	-5.07864	9.35592470126065e-07	1.36870787916677e-05	5.28520829901565
HTR3A	2.33276867974552	#NAME?	5.07435215853108	9.63036578953596e-07	1.39433753557629e-05	5.28418875670818
ELK3	1.01562092287669	5.62681197399465	5.0770749838974	9.4238381847056e-07	1.37653029484183e-05	5.27832918604643
LMO7	1.20707334362403	5.26631629655506	5.07638105062772	9.4540132026754e-07	1.37947958813076e-05	5.27528862197595
CFH	1.44763015665364	5.39776631914089	5.07485307079439	9.52078689544741e-07	1.38750183334112e-05	5.2685946627075
FHL2	1.33354905450181	5.77916999275021	5.07430741319798	9.54474322495828e-07	1.38993044579186e-05	5.26620454461154
ZNF208	1.66490253634274	#NAME?	5.07475280273243	9.56858925924791e-07	1.39233930121972e-05	5.26445599108684
WWTR1	1.09522307960884	5.17993113780196	5.07288509838082	9.60746329870668e-07	1.39433753557629e-05	5.25997534918231
SDC4	1.24279930099177	8.90401249862758	5.07273001505136	9.61432617379532e-07	1.39433753557629e-05	5.25929622236064
GORAB	0.764139604941056	3.21277538747524	5.07246930280335	9.62587415115983e-07	1.39433753557629e-05	5.25815456994729
EPHX4	1.76170630310295	1.74642669684965	5.07242936973603	9.62764413328663e-07	1.39433753557629e-05	5.25797970791717
HLA-DRA	1.50475676334332	10.7078916050953	5.07239348997413	9.62923472725072e-07	1.39433753557629e-05	5.2578225956945
ELAC1	-0.853748	1.63137188103402	-5.0723	9.63352499398787e-07	1.39433753557629e-05	5.25739895078591
PTPRK	0.965406885960851	5.31707617475519	5.07169459999567	9.66026829776617e-07	1.39714745289847e-05	5.2547624244984
HYAL1	1.6076071836868	4.29750277038174	5.07046666691712	9.71502880937156e-07	1.40293847851698e-05	5.24938653982454
SPRED1	0.907915648373147	4.51141889490563	5.06853757647069	9.80166686583751e-07	1.41437830277513e-05	5.24094295718431
CFAP43	-1.24115	-0.278851	-5.06834	9.81035829501775e-07	1.41456164765226e-05	5.24010004023914
ADH1C	2.45984027039257	5.09903064081438	5.06812303709711	9.82038203188402e-07	1.41493667643064e-05	5.23912884186785
SLC16A4	1.64241810662324	3.90636941826236	5.06774015811084	9.83769863589083e-07	1.41636111327304e-05	5.2374533779205
TCEAL2	-2.56909	#NAME?	-5.06471	1.00666912587261e-06	1.44605326883072e-05	5.22936519881554
CD86	1.5119431203238	3.42686574236267	5.06541421738648	9.94353337368198e-07	1.43051798618208e-05	5.22727718369732
GPR150	-1.31997	-0.432678	-5.06404	1.00066589498455e-06	1.43851382279e-05	5.22125912446909
KLK10	3.15156597069928	#NAME?	5.06008989657899	1.03299128514789e-06	1.47829428509678e-05	5.21823443823311
TFCP2L1	1.82609707003612	3.48242105190314	5.06219032732261	1.00920555183049e-06	1.44810910582458e-05	5.21317816141416
RASA3	1.01966212644386	5.22480835106215	5.06210109974114	1.00961966301588e-06	1.44810910582458e-05	5.21278803839023
SLC16A7	1.50577726192101	2.20179396900142	5.05931211768499	1.02264697035479e-06	1.46569146984233e-05	5.2005965769119
RTKN2	1.6129473071897	1.25896224755628	5.05788863306641	1.02935878035503e-06	1.47420263494572e-05	5.19437604512927
CACNA2D4	1.06490667875639	1.20598301205965	5.05682044031416	1.0344234238293e-06	1.47923325619161e-05	5.18970897551713
PARP12	0.80094807623351	5.12693798745936	5.05561698494178	1.04015836000469e-06	1.48631923976082e-05	5.18445181057806
BACH1	0.999527327828508	4.30014438571639	5.05304212416563	1.05253239129757e-06	1.5028743402932e-05	5.17320695653845
PARP8	0.875572462490541	3.68395019836235	5.05222720922433	1.05647830677368e-06	1.50737945237425e-05	5.16964897859252
RAP2C	0.735955260929118	4.48994698011435	5.05139149209082	1.06053985623984e-06	1.51117425201773e-05	5.1660006232657
NRL	-0.769396	0.112505445346645	-5.05135	1.06072350708201e-06	1.51117425201773e-05	5.16583598700904
IQSEC3	-1.78012	0.654702690747267	-5.05119	1.06154541543343e-06	1.51121573629515e-05	5.16509952625305
COL3A1	1.96384471106995	10.8975679477776	5.04990760525342	1.06778884709882e-06	1.51896947786551e-05	5.1595237724482
IFITM2	1.05027381738747	8.14708002681114	5.04693401963484	1.08246020276453e-06	1.53777161006674e-05	5.14654899519253
PIFO	-1.49189	1.3151076999045	-5.0469	1.08261961006692e-06	1.53777161006674e-05	5.14640899194404
ALKBH5	-0.604969	6.26204922955756	-5.04671	1.08359280046309e-06	1.5380078899797e-05	5.14555471238182
BTBD17	-2.26828	#NAME?	-5.06207	1.11567265246066e-06	1.57883831486304e-05	5.14388472483157
DYRK4	-0.693995	2.62969473582752	-5.04527	1.09076234008973e-06	1.54703212252905e-05	5.13928480261791
PRODH2	-2.34828	#NAME?	-5.08209	1.19080541302634e-06	1.66782753733343e-05	5.1385960426698
SIRPB2	1.65007163082026	1.22835381540319	5.04365330509457	1.09887384198826e-06	1.55737793129965e-05	5.13224075617343
CORT	-1.19684	#NAME?	-5.04686	1.10259450792e-06	1.56149008246442e-05	5.13155746767763
PDK3	-0.929079	3.1266422472577	-5.03956	1.11967246941187e-06	1.58332319079592e-05	5.11441471887571
C11orf86	3.42881596881545	#NAME?	5.0264916206497	1.23289226029753e-06	1.71793803112511e-05	5.10579431261372
AGR2	2.86857670888736	8.47603138301684	5.03635503712369	1.13625830221118e-06	1.60558604571902e-05	5.10043572142521
LHFPL2	1.03268620313595	4.58549235737059	5.0355307127634	1.14055755382704e-06	1.61046726600378e-05	5.09684558033578
KCNJ6	-2.35556	-1.74399	-5.03525	1.14199984325435e-06	1.61131021555251e-05	5.09564421828377
CLSPN	1.28984936782505	0.384494650938466	5.0349418999071	1.14363815631951e-06	1.61242829406528e-05	5.09428142148444
PALM3	1.88354203349647	3.49416	5.03444907959361	1.14622274053901e-06	1.61418826209718e-05	5.09213546344071
SMOX	1.03180734983666	5.1176172818796	5.03438103223842	1.14658005816786e-06	1.61418826209718e-05	5.0918391674899
AL121758.1	-1.27907	#NAME?	-5.12174	1.31494054027513e-06	1.80716629983594e-05	5.08809510799415
DMBT1	3.79427550982667	#NAME?	5.03141910906762	1.16737630736499e-06	1.64104182676928e-05	5.08807350644276
SEC14L3	-1.77119	#NAME?	-5.0736	1.27499295929712e-06	1.76370941873161e-05	5.07764570082925
CTTNBP2NL	0.909823956051598	4.36335543521423	5.03096732000532	1.16464486003519e-06	1.63841035586648e-05	5.07698
CD320	-0.812887	5.20535349439856	-5.02997	1.16996874712806e-06	1.64347415311386e-05	5.07264340752576
GLIPR2	1.28343962284761	4.80788100783622	5.02818726592797	1.17956014458412e-06	1.65572720736837e-05	5.06488248701365
CAMKK1	-0.801589	2.38136998522118	-5.02688	1.18665613859438e-06	1.66446205400192e-05	5.05918134813432
ABRACL	0.965815888067148	6.13732847827675	5.02666085149673	1.18782814492977e-06	1.66488088960671e-05	5.05824301260501
LDHA	1.15749574651249	8.24028857226077	5.02574534657606	1.19281402341045e-06	1.66941416404184e-05	5.05426154978854
PRR33	1.80303622898043	0.192668668582309	5.02526826829856	1.19542025139111e-06	1.67183425033143e-05	5.05218698782319
WNT7A	3.42055297325576	#NAME?	5.01369733126364	1.29460913943674e-06	1.7856613180856e-05	5.04558612137573
FGD3	1.30830566969874	2.99686098699517	5.02231530104564	1.21167533024387e-06	1.69332515726603e-05	5.03934938334857
MNDA	1.70155239237538	3.74343083503848	5.0211654314231	1.21806279283822e-06	1.70100461224045e-05	5.03435202343602
SPATA17	-1.21515	-0.693381	-5.02056	1.22142470469781e-06	1.70445078484258e-05	5.03173230836063
SLC3A1	2.34610461480194	#NAME?	5.02302866073589	1.23506281414989e-06	1.71970543194487e-05	5.02434969180698
TMEM38B	-1.02587	2.55386559310583	-5.01866	1.23208024142202e-06	1.71793803112511e-05	5.02347667287302
C19orf81	-2.04059	#NAME?	-5.03838	1.29220277842438e-06	1.78363282855362e-05	5.02220422844339
DEPDC1B	1.55439671921091	1.62689260073701	5.0172020053676	1.24033067444337e-06	1.72577980410507e-05	5.01713347696789
DENND1B	0.840933344205698	2.11107187877098	5.01648352821305	1.24440937930669e-06	1.73019194663341e-05	5.01401324907508
HAO1	-2.8424	#NAME?	-5.05626	1.38697272889297e-06	1.88442438760925e-05	5.01091194801695
GPLD1	-1.2581	-0.837563	-5.01439	1.25637980336023e-06	1.74556208539743e-05	5.00491468502748
RNASE1	1.07644670218359	9.10435339133106	5.01362014880337	1.26079403653928e-06	1.74914526379271e-05	5.00158140395788
ACSM3	1.58849193872504	2.39034455964311	5.01310158006484	1.26378365229474e-06	1.75201774400308e-05	4.99933052145998
FOXC1	1.28579084094983	3.91361457182781	5.01281150373411	1.26545897715339e-06	1.75306533593735e-05	4.99807150204836
MDFIC	1.28504087862082	4.55006756510184	5.01123123583323	1.27462365102807e-06	1.76370941873161e-05	4.99121362222788
TMEM171	1.79975128043655	#NAME?	5.00857775441523	1.29576979757226e-06	1.78577122488427e-05	4.98899426507419
STK38	0.786503944589375	6.07090663860647	5.00998275262399	1.28190964215026e-06	1.77199141397159e-05	4.98579673747541
ZNF486	1.5415704154653	2.08407804701635	5.00931295673677	1.2858351169975e-06	1.77612963769611e-05	4.98289106421231
ARHGAP19-SLIT1	-1.81224	#NAME?	-5.14717	1.53917725815053e-06	2.03584902396924e-05	4.97878368773362
CYFIP1	0.708596071171972	5.49804151484254	5.00749263463676	1.29656246733807e-06	1.78577122488427e-05	4.97499571642462
MARCHF11	-2.40356	#NAME?	-5.07688	1.50753939158489e-06	2.0024583689574e-05	4.97387554905669
S100P	3.58885667224696	#NAME?	5.00484031253441	1.31804232102823e-06	1.81012411552162e-05	4.97281455191586
GBP3	1.70638876208683	5.10737361258273	5.00552	1.30828356773553e-06	1.80061381719673e-05	4.9664435039488
CORO2A	1.5563716202797	4.86020141088712	5.00488653245066	1.31207170495908e-06	1.80452459162553e-05	4.96369593850672
NPAS3	-1.26361	-0.903172	-5.00372	1.31907433263288e-06	1.81023721588538e-05	4.95863775616267
SYTL4	1.38507975867103	1.9747992478673	5.00353298000209	1.3201976942567e-06	1.810475427908e-05	4.95782882943369
B4GALT1	1.0201970065323	7.00117177839246	5.00293461946154	1.32380545962839e-06	1.81411787717012e-05	4.95523555663918
ATP10B	2.6142117925953	#NAME?	4.99851728953325	1.36249064184064e-06	1.86044388357925e-05	4.95502048876563
ZDHHC7	0.912209987478527	6.43005974492087	4.9994472064037	1.34502353492853e-06	1.84187059071894e-05	4.94012588597292
EVI2B	1.60825777479756	4.31175155969559	4.99899435717887	1.34780282894733e-06	1.84324974840092e-05	4.93816444032831
SMAD6	1.0369537154463	2.36884841928183	4.99896802416271	1.34796461508283e-06	1.84324974840092e-05	4.93805038710452
RCC2	0.859963928045458	6.47820802092992	4.99693089814183	1.36053765366305e-06	1.85910887126345e-05	4.9292285856438
BMP2	1.10982172774745	4.45030455514041	4.99620599787298	1.36503907354953e-06	1.86258946456702e-05	4.92609004931488
TGIF2	0.668909594247945	4.54249881052638	4.99590159425553	1.36693363368714e-06	1.86384040953822e-05	4.9247722023587
DPF1	-1.23957	-1.67467	-4.99465	1.37472808748825e-06	1.87312843486069e-05	4.91936961673164
CDHR2	2.54734030071135	4.06395847976945	4.99333943792751	1.38298145436261e-06	1.88168397452249e-05	4.91368232297046
SIRPB1	2.09175266254854	-0.304814	4.99276130633394	1.38662770518729e-06	1.88442438760925e-05	4.91118056716907
PNMA8C	-2.12844	#NAME?	-4.99522	1.41441305772791e-06	1.91081089343794e-05	4.90955084312035
RGS9	-1.24585	1.67667957923509	-4.9923	1.38953852882019e-06	1.88656577182126e-05	4.90918813116578
TRIM15	2.65484896117846	#NAME?	4.98519428070644	1.45391369662486e-06	1.95310097851044e-05	4.90738467962686
SLC22A18AS	1.28306322950332	2.03014502869183	4.99136175797688	1.39549323137197e-06	1.89330192002936e-05	4.9051251895108
ODF3L1	-1.40732	#NAME?	-4.98866	1.41880615245484e-06	1.91282289083287e-05	4.90288478861224
GPR6	-2.44733	#NAME?	-5.10765	1.65215357707328e-06	2.15265560397614e-05	4.90172213739243
ST14	1.20205902296378	8.00522260637283	4.98994923286922	1.40449667287488e-06	1.90326849353584e-05	4.89901496448498
VGLL3	1.86292573789399	2.18272383022569	4.98989613684296	1.40483620312922e-06	1.90326849353584e-05	4.89878531000146
ONECUT2	2.18080499078543	3.02279266833664	4.98963209872229	1.40652581542236e-06	1.90420419698728e-05	4.89764330204921
CSF2RB	1.68174185492585	3.3133	4.98932196668597	1.40851290452346e-06	1.90554102100967e-05	4.89630198862745
ZNF771	-0.742613	0.864827542265306	-4.98896	1.41081378121354e-06	1.90730016294273e-05	4.89475123268969
EFNB3	-1.68368	2.09189867092371	-4.9878	1.41833286156099e-06	1.91282289083287e-05	4.88970111432116
TNFAIP2	1.48815528630372	6.68443518528693	4.98770570711582	1.41891279385042e-06	1.91282289083287e-05	4.88931272417104
C1orf122	-0.643658	5.41332755623282	-4.98585	1.43093712092004e-06	1.92766949816097e-05	4.88129550171234
SIGLEC9	1.38623658876211	2.06077894796335	4.98400566823193	1.44300190702204e-06	1.94254960110552e-05	4.87331891435161
SLC26A9	3.13907671082207	#NAME?	4.98127401553162	1.46727435603088e-06	1.96550834677868e-05	4.87100338258215
LILRB4	1.60766793006524	2.77251287106519	4.98294691456967	1.44996757023972e-06	1.95054917599926e-05	4.86874398860972
CAMKK2	0.675784760903665	4.58938146084349	4.98248416704071	1.45302226680718e-06	1.95310097851044e-05	4.86674466468096
SERINC2	1.59129374690652	7.51619033747432	4.98103595627938	1.46262258760501e-06	1.96341632147371e-05	4.86048850358234
TNFRSF21	1.15223	7.48322951192926	4.98075679983519	1.46448019671693e-06	1.96452649611669e-05	4.85928272674444
ACADL	1.95624939475959	#NAME?	4.97982506866503	1.48977888158218e-06	1.98588566718319e-05	4.85776975784927
PTPRH	1.36779166107382	5.36001706205739	4.98038314596575	1.46697020604508e-06	1.96550834677868e-05	4.85766886151417
TMEM123	0.900460678841629	7.49341850392035	4.98010037755478	1.46885728721412e-06	1.9662470230952e-05	4.85644760455084
MATN3	2.28367825512519	4.27982898233528	4.97874966099723	1.47790393479368e-06	1.97534668165006e-05	4.85061467708936
ZNF69	0.98045915467191	2.78830544421481	4.97860845986623	1.47885276507357e-06	1.97534668165006e-05	4.8500049838625
NCAPH	1.29690831919253	1.63508166268941	4.9784111717375	1.48017947255236e-06	1.97534668165006e-05	4.84915313412478
ADAMTS9	1.27300381638898	3.28569671895018	4.9783135418763	1.4808364327342e-06	1.97534668165006e-05	4.84873159781129
TEC	0.776932702939523	1.5473619259577	4.97680092817297	1.4910511338732e-06	1.98619264248015e-05	4.84220138588116
C1orf158	-2.72097	#NAME?	-5.0141	1.66848509964076e-06	2.16800701904241e-05	4.83634004603576
HLA-E	0.756571882437337	9.77955502572553	4.97513704373567	1.50236625711519e-06	1.9985913367827e-05	4.83501984452306
VAV1	1.50281187989382	3.54154443611359	4.97512391426259	1.50245587326074e-06	1.9985913367827e-05	4.83496318322925
NCAPG	1.42559390572239	1.86648977601028	4.97423804277537	1.50851443595784e-06	2.0024583689574e-05	4.83114039488729
NPR3	1.90829383979207	2.58275883279052	4.97345	1.5138908506685e-06	2.0081967568158e-05	4.82776089466914
ADGRF4	2.17440769573328	#NAME?	4.9715503444728	1.54007674565295e-06	2.03584902396924e-05	4.82565
CDR2L	1.12319866080716	5.53101935661755	4.9726028798152	1.519759733277e-06	2.01457997466803e-05	4.82408555158831
ZNF554	-0.644514	1.65739366966013	-4.97106	1.53046229352521e-06	2.02735734810129e-05	4.81741964976238
MAT2B	0.756590428984691	5.56053	4.97023018130845	1.53622180336944e-06	2.0335736122103e-05	4.81385176035185
DISP2	-1.42602	-0.128708	-4.96908	1.54428649461694e-06	2.03999924881415e-05	4.80887833842848
RPE	0.815430328151042	4.7896297537993	4.96811124173886	1.55106926094759e-06	2.04754032217333e-05	4.80471559056316
TTC9B	-1.49958	#NAME?	-4.96969	1.5598363348076e-06	2.05626557497251e-05	4.80123213130474
ELOVL1	0.715134661131239	7.0625116567405	4.96614949272168	1.56493920794007e-06	2.06129828325768e-05	4.79625980198901
PIGB	0.687536370314614	2.5857116522313	4.9649127598504	1.57374484855536e-06	2.06962773525655e-05	4.79093037195469
TMA7	-0.687632	4.19942994200515	-4.96483	1.57431550525758e-06	2.06962773525655e-05	4.79058602636855
ACTR2	0.807292365013529	7.61106999300867	4.96367834188911	1.58258188535599e-06	2.07906105435258e-05	4.78561191919179
CEACAM5	4.41764225869623	#NAME?	4.95806468945203	1.63710476968179e-06	2.13653453091032e-05	4.78095429300341
CYTIP	1.59279430333441	3.66018676490155	4.96232685538684	1.59231215132008e-06	2.09040318377846e-05	4.7797902279648
PLEKHH2	1.28039138942117	2.04429248004932	4.96200892566203	1.59460955276588e-06	2.09197847865267e-05	4.77842088165137
GPR35	1.84838	3.71056153105756	4.96150310332443	1.59827131338878e-06	2.09534028719511e-05	4.77624240515782
FGD2	1.40184101671013	1.96333684271158	4.96002133223259	1.6090451490938e-06	2.10801502625608e-05	4.76986167862336
CD33	1.45059597085471	0.723168665056418	4.95957812645015	1.61228131351277e-06	2.11080401086404e-05	4.76795344901828
DSCAM	-2.47609	#NAME?	-4.96129	1.62734497552219e-06	2.12760287540494e-05	4.7616256983333
KIAA1522	1.08946822281461	6.56167094038533	4.95778	1.62551167607129e-06	2.12666462383465e-05	4.7601918085974
TSPO	1.31874215552008	8.3805046983698	4.95729404933491	1.62905927631379e-06	2.12838436772402e-05	4.75812136587829
SLC9B2	1.41726970693278	3.39574417177149	4.95614830835134	1.63753905658377e-06	2.13653453091032e-05	4.75319067869153
SLFN5	1.15585760015836	4.18318747910393	4.95458869682758	1.64915071994473e-06	2.15021279231098e-05	4.74648029044385
CLEC7A	1.57669568699389	2.81724404773252	4.95346681564139	1.65755268102202e-06	2.15821510967498e-05	4.7416542712716
PEG10	-1.81551	3.32394760481001	-4.95265	1.66367254002286e-06	2.16470484354373e-05	4.73815449005445
PAMR1	1.35087909584736	3.29594155421298	4.95224412912128	1.66675682883762e-06	2.16723865424984e-05	4.73639555883486
SLC19A3	2.13166048007962	#NAME?	4.95248302361177	1.67191449570691e-06	2.17098325048809e-05	4.73407694841288
KLF6	1.02710132377963	6.90265647688193	4.94965552874045	1.68640702337473e-06	2.18692465875095e-05	4.72526536708123
PLCB3	1.04498563044289	5.45466578184831	4.94949498577647	1.6876330778631e-06	2.18692465875095e-05	4.7245752265943
RPRM	-1.95392	#NAME?	-4.96283	1.73462007923601e-06	2.23565435770094e-05	4.72408842865368
FPR3	1.75740747538759	4.13802912350083	4.94856885118766	1.69472277884633e-06	2.19461994635657e-05	4.72059429981346
ARHGEF2	0.847519019226831	5.07481131314817	4.94819002361124	1.69763107077232e-06	2.19689365044548e-05	4.71896609790355
COL5A1	1.78644167441939	7.4560972310499	4.94724113609841	1.70493700531129e-06	2.20485137009795e-05	4.71488819174373
IGSF6	1.44405399344015	3.34044671000178	4.94640316240822	1.71141428693571e-06	2.21172739915718e-05	4.71128743809167
MAPK8IP1	-1.30691	3.33724	-4.94572	1.71671485766417e-06	2.21707443203214e-05	4.70835097735892
DOK4	0.981744748630719	5.67431058388328	4.94449326897289	1.7262664098456e-06	2.2279004945482e-05	4.7030823986187
SIM2	2.68979591671502	#NAME?	4.94441255303765	1.73407410467771e-06	2.23565435770094e-05	4.6994122407274
PLA2R1	1.40038883719461	2.0067340862891	4.94229733339246	1.74349727838722e-06	2.24557737301467e-05	4.69365147208324
TMEM150B	2.09819049618014	2.54915381766834	4.94100672415115	1.75370194174452e-06	2.25719557147427e-05	4.68811015086624
DOK1	0.71328013055493	4.33193632489456	4.94032434713198	1.75912076235616e-06	2.26264237328159e-05	4.68518076112006
NR0B1	-2.74078	#NAME?	-4.94594	1.80795223576174e-06	2.31451883936134e-05	4.67988104045095
INSM1	-2.78829	#NAME?	-4.94177	1.77731254360638e-06	2.28296035756232e-05	4.67791054452834
QSOX1	1.06415902223434	7.33017776004913	4.93837660707136	1.77467733919696e-06	2.28111257179854e-05	4.67682
TTC29	-2.40312	#NAME?	-4.98846	2.00560256167054e-06	2.52348488650587e-05	4.67139980442431
CLIC6	1.57800478183039	3.43298709060442	4.93518624037461	1.80044715099002e-06	2.3093153715389e-05	4.66313314356426
JAKMIP2	-1.50308	0.11065610851884	-4.93506	1.80146989737614e-06	2.3093153715389e-05	4.66259396640421
HK2	1.78855308548743	5.41730918617189	4.93491236728139	1.80267614775464e-06	2.3093153715389e-05	4.66195844298635
FOXL1	2.12772521330485	3.60702473875821	4.9335995326497	1.81339821532277e-06	2.31993266983105e-05	4.65632810041208
PLA2G12A	-0.656114	3.57530038477157	-4.93238	1.82341638743946e-06	2.33041211856026e-05	4.65109747433568
CSRP2	0.97008680062252	2.70280882520293	4.93230459039553	1.8240346662952e-06	2.33041211856026e-05	4.65077560727229
MCOLN2	1.64494666191386	0.934139154700095	4.93178346343246	1.82833215457135e-06	2.3343380797347e-05	4.64854141549856
ANKRD7	-1.5899	#NAME?	-4.93329	1.93145028220022e-06	2.44633257669771e-05	4.64515932086031
CEP55	1.59719787817972	3.42404826930716	4.93073227700405	1.83703066120195e-06	2.34387406049743e-05	4.64403528192874
DPY19L1	0.902518020952006	4.55090764057735	4.92915	1.85021457674311e-06	2.35753945600783e-05	4.63724617977649
HCN2	-1.60777	0.293789792506417	-4.92743	1.86465489660666e-06	2.37356793407858e-05	4.62986553614366
LPXN	1.10160435716731	4.53289100556823	4.92735088769293	1.86528421217591e-06	2.37356793407858e-05	4.62954518928528
PTGFRN	1.1164608819786	5.98566717722893	4.92545349857376	1.88132193999199e-06	2.39200137323763e-05	4.62141771470099
GNAI3	0.660734599316385	4.94513083468365	4.92417	1.89227469660718e-06	2.40310061737016e-05	4.61590699441136
SFXN3	0.866111673451741	5.99631523600543	4.92388487595053	1.89468154819674e-06	2.40455523779801e-05	4.61470030961266
ZNF239	0.88926135750802	2.25525861184772	4.92270187871294	1.90481760980243e-06	2.41581059734225e-05	4.60963536686993
SLC11A1	1.56746963631547	3.1778963612957	4.92229117635214	1.90834882412972e-06	2.41867987271015e-05	4.60787718192039
PLPP4	2.35723506380959	#NAME?	4.91912132600517	1.94371808776931e-06	2.45534487667717e-05	4.6042335008831
AIM2	2.26680328735751	1.16341518961612	4.91947368220452	1.93274513556531e-06	2.44634712975737e-05	4.59581871585786
CD248	1.3989261175584	6.61060164041961	4.9190432327252	1.93649884271365e-06	2.44947186063753e-05	4.59397691698745
SFRP4	2.12764044793045	6.88491016623412	4.91885852791634	1.93811171337562e-06	2.44988630506406e-05	4.59318664322823
GSTM4	0.890317763179681	3.5930918540264	4.91777628533487	1.94758820015032e-06	2.45860438882552e-05	4.58855663858867
PRDM6	1.34208926523896	0.533151461854162	4.91736753318561	1.95117903740498e-06	2.4615072674397e-05	4.58680813401276
SLAMF9	2.10833925889083	#NAME?	4.91131077264127	2.02153679714835e-06	2.54018025229017e-05	4.58110493799875
PDZD4	-1.45171	2.39508074468182	-4.9157	1.96585591192696e-06	2.4783826318222e-05	4.57969484380694
BLACAT1	2.30396696973866	#NAME?	4.91085999410024	2.02563844720134e-06	2.54198288877894e-05	4.57918506862448
PSORS1C2	2.32016712528118	#NAME?	4.90941199539187	2.10057916460557e-06	2.60685156482496e-05	4.57648146722866
C9orf43	-0.916839	-0.500719	-4.91379	1.98288466299892e-06	2.4981987737003e-05	4.57150813974035
YBX3	0.940605663497944	5.93542868718695	4.91353807971703	1.98513324838799e-06	2.49937978736934e-05	4.57043238849359
CIRBP	-0.740611	7.03332870534721	-4.91048	2.01269079623787e-06	2.53073297875239e-05	4.55734688603683
SERPINB1	0.84544350938695	7.75928123486893	4.90922272416652	2.02408163600024e-06	2.54170251287461e-05	4.55199043702492
LATS2	1.06791553838684	4.30542873975943	4.9085761850835	2.02998037442748e-06	2.54575565114057e-05	4.54922847316968
IL4R	0.962715649704313	5.9633147249268	4.90804862402218	2.03480594102241e-06	2.55012957579021e-05	4.54697497928252
GANC	0.710263751237587	2.12596370794592	4.90746352741462	2.0401707739793e-06	2.55517314675384e-05	4.54447593623335
KLF3	0.829302129292332	5.46623308374702	4.90693306622822	2.04504648425966e-06	2.55959790433077e-05	4.54221044611746
BTK	1.64643151588499	2.47525602741814	4.90672685252507	2.0469449326781e-06	2.56029293351115e-05	4.54132980035662
PCLAF	1.25890855526521	1.38585412788576	4.90624010439505	2.05143281351195e-06	2.56422375679769e-05	4.53925123034122
TLR8	2.00131	0.868517959284336	4.90531861683761	2.05995515761636e-06	2.57318907041173e-05	4.53531661429231
ASPM	1.65754619021443	1.50126642644044	4.90424105844695	2.0699644089747e-06	2.58336226691204e-05	4.5307163130126
SNTA1	-0.79966	4.33536579952262	-4.90415	2.07080974915623e-06	2.58336226691204e-05	4.53032881269869
INSM2	-1.57938	#NAME?	-4.94075	2.2472552168318e-06	2.75126390130044e-05	4.52685067847946
TGFB2	1.76534406449554	2.92131656339059	4.90329513173323	2.07878976212012e-06	2.59158208311498e-05	4.52667860708542
A1BG	-1.46822	#NAME?	-4.90387	2.11653640217643e-06	2.61813218029118e-05	4.52589481788692
NXT2	0.79227508594231	3.27069386835212	4.9030514489136	2.08106918175274e-06	2.59158208311498e-05	4.52563853854111
DIRAS1	-1.79064	1.38320157329852	-4.90284	2.08303088050555e-06	2.59158208311498e-05	4.52474435610861
PTGIR	1.08269184248125	2.89341631077309	4.90271754312918	2.08419648169933e-06	2.59158208311498e-05	4.52421345114479
SEC14L6	1.90740709100542	1.85821167760713	4.90207094223076	2.09026537039427e-06	2.59743406065551e-05	4.52145401236659
ULBP3	1.04787242825602	1.99784073775915	4.90108484275734	2.0995536977182e-06	2.60685156482496e-05	4.51724626106637
KIAA1755	1.31740823684447	2.18281689741477	4.90039727162683	2.10605374504527e-06	2.61194511958705e-05	4.51431273164403
GSDMB	1.57266644008721	4.49403987305078	4.89997356939986	2.11006897112577e-06	2.6135240238856e-05	4.51250515789763
C4A	1.70747352177698	2.43274173892963	4.89938475925858	2.11566115735151e-06	2.61813218029118e-05	4.50999340823303
BST2	1.30935657076599	8.56643666746085	4.89838378306449	2.12520081590462e-06	2.62714513312411e-05	4.50572396641229
PDGFRB	1.28125410172702	6.8780565169907	4.89682420861399	2.14014717016063e-06	2.64390702252767e-05	4.49907327326918
RGS3	0.728263319887226	4.2485804630103	4.89560802908083	2.15187314480114e-06	2.65521193371091e-05	4.49388808387885
ABLIM2	-1.2328	3.02395775839373	-4.89559	2.15208395634422e-06	2.65521193371091e-05	4.49379512320587
WDFY1	0.823001282783755	4.80260140770265	4.89542896920765	2.15360482225676e-06	2.65536967153029e-05	4.49312474389912
MSC	1.19707503179965	4.24827421799929	4.89512375585448	2.15655963316261e-06	2.65729410002234e-05	4.49182365526666
ROGDI	-0.712208	3.42529799065904	-4.89444	2.16323869609718e-06	2.66241202521973e-05	4.48888924714388
GSC	1.5433184228351	0.780772305764687	4.89440777293748	2.16350657174765e-06	2.66241202521973e-05	4.48877174711858
STXBP3	0.701104987395859	4.56767883924394	4.89387342037744	2.16870532766852e-06	2.66708780361402e-05	4.48649426813411
EPHB4	1.00867042415312	5.84850689508439	4.89173947665615	2.18958748861443e-06	2.69070908779399e-05	4.47740101851285
KLHDC9	-0.965511	2.98117039693427	-4.89162	2.19073575923632e-06	2.69070908779399e-05	4.47690352390221
GNAS	-0.872093	8.13744951138148	-4.89043	2.2024609096803e-06	2.70336831038801e-05	4.47183845537317
TNKS1BP1	0.806529908672509	6.8138958861431	4.88743405351362	2.2323133784509e-06	2.73824695109595e-05	4.45906378413259
LUM	1.74312978522728	9.91989237330751	4.88692417371298	2.2374264312291e-06	2.74275386701538e-05	4.45689297052932
BUB1	1.38755641986079	2.30872950989999	4.88554144712005	2.2513494856609e-06	2.75450731037664e-05	4.45100688140834
TMC6	1.20979856245029	4.47476268921346	4.88506910394578	2.25612483143533e-06	2.7585793160244e-05	4.44899646875417
DRAXIN	1.45278091245282	-1.34834	4.88282759521546	2.27892028231899e-06	2.78466528343362e-05	4.43945806136301
SEMA3C	1.75513230450753	5.15612183606929	4.88177527831794	2.28969877788359e-06	2.79604344035983e-05	4.43498123648802
C12orf50	-1.35368	#NAME?	-4.94111	2.63650151286209e-06	3.15090857919606e-05	4.43423650684344
TP53I13	-0.914203	4.9416020618438	-4.88123	2.29534906116645e-06	2.80114877105986e-05	4.43264284064758
ADGRV1	-2.14891	-2.49496	-4.87989	2.30909335176005e-06	2.81611884013116e-05	4.42697871891479
SLAMF8	1.74274335268246	1.76069623341017	4.87928154388927	2.3154385975216e-06	2.82205182518905e-05	4.42437519660339
VCAN	1.88454548155226	6.15083087044245	4.8790919350754	2.31740711881312e-06	2.82264629385404e-05	4.42356894545464
ADGRF3	-1.43214	-1.22686	-4.87844	2.32421229032672e-06	2.82912737408735e-05	4.42078702023684
MAP1LC3A	-0.796143	6.1989399637163	-4.87791	2.32969551467581e-06	2.83399208045631e-05	4.41855143821991
PLCB2	1.44676197673063	3.31881	4.87729813738033	2.33611069198549e-06	2.83998354659614e-05	4.41594257626895
B3GNT2	0.709864911116672	5.28509605555873	4.8745108122516	2.36546384823864e-06	2.87224637817878e-05	4.40409645711553
MCU	1.05061858142831	5.33552415948972	4.87449201557618	2.36566300164762e-06	2.87224637817878e-05	4.40401658890311
ITGB5	1.04518237714938	7.20908119361395	4.87430471974538	2.36764831400221e-06	2.87282699945959e-05	4.40322077043543
PDLIM7	1.26058879678992	6.61336662808483	4.87285902846999	2.38302682174829e-06	2.88964740942531e-05	4.39707882664039
STK38L	0.934778628030707	5.06904770371222	4.87208398008111	2.39131114737236e-06	2.89545116699755e-05	4.39378664773161
JCHAIN	2.74144770934928	7.08904310997639	4.87199655218153	2.39224739314828e-06	2.89545116699755e-05	4.39341530471517
FDFT1	0.799804821912923	6.33150824433752	4.87198511063067	2.39236994440308e-06	2.89545116699755e-05	4.39336670801936
GPR179	-1.90786	#NAME?	-4.87305	2.39996740249166e-06	2.90280321232843e-05	4.39158415702507
NKX2-2	-3.07267	#NAME?	-4.87168	2.44428800391926e-06	2.9489251854879e-05	4.3894156594397
SUCLG2	0.73209435933455	6.04566517685608	4.87046377755662	2.40871928646003e-06	2.91154134676607e-05	4.38690579488705
ARHGAP21	0.857512187426552	4.48927280836976	4.86841954868217	2.43085842089706e-06	2.93644000121291e-05	4.37822663841723
FAP	1.86528932949284	#NAME?	4.86553092889909	2.47214606207417e-06	2.97688239009841e-05	4.37625839275554
BNIP2	0.836053032630733	4.57198532600268	4.86780344695635	2.4375693796008e-06	2.94268191981953e-05	4.37561140981076
FOLR1	2.43124610516938	3.87966518825984	4.86694	2.44701423719367e-06	2.9503469569504e-05	4.37194300181339
TBL1X	-0.825189	3.63197765730451	-4.86651	2.45170809953617e-06	2.9541377871908e-05	4.37012517249402
VSIG8	-1.09222	#NAME?	-4.93428	2.66486597243946e-06	3.17882823320657e-05	4.36153411289634
CELF3	-2.82261	0.694622260686412	-4.86339	2.48619621070396e-06	2.99191112174487e-05	4.35687477647996
FLNA	1.3882923401908	8.23793576402555	4.86270769093923	2.49376724669464e-06	2.99912878589863e-05	4.35399065593369
DBI	0.599670674309615	6.96394734459337	4.86045954630401	2.51895737188658e-06	3.0275135827807e-05	4.34445752693766
TINAGL1	1.33536995795246	6.50341870730714	4.85799408982114	2.54686554576346e-06	3.05912734929698e-05	4.33400678052925
LEF1	1.40113893377977	3.58131123997987	4.85764311984919	2.55086266300637e-06	3.06199899762137e-05	4.33251939509517
CCER2	-1.66597	#NAME?	-4.85722	2.6070281198839e-06	3.11959636040345e-05	4.32833253464114
IFITM1	1.31822889722964	7.31373936611693	4.85631742436862	2.56601555197071e-06	3.07824974522754e-05	4.32690193592444
CD74	1.1571731440633	10.3941443736363	4.85594566887384	2.57028038509349e-06	3.08142671073283e-05	4.32532688208034
ITPKA	2.04576528699367	2.98321362890087	4.8546837371086	2.58480867304145e-06	3.09689647551956e-05	4.31998101804689
UBE2QL1	-1.67231	0.974675957782449	-4.85445	2.58747120976269e-06	3.0981392085739e-05	4.31900457318426
PIWIL4	1.09909229212974	2.88363277213769	4.85094905998852	2.62827214719863e-06	3.14304414491219e-05	4.30416621408644
EMP3	1.19419898820115	6.43181779886076	4.84949433115257	2.64539268151925e-06	3.1595535899198e-05	4.29800856730358
LPAR2	1.03079415309651	4.6785328083267	4.84892780446073	2.65208922178417e-06	3.16556823704759e-05	4.29561092871146
PADI1	4.02144010835747	#NAME?	4.84065833863592	2.78400449631527e-06	3.29276164347269e-05	4.29280676468828
DNER	-2.02833	0.51664294657487	-4.84685	2.67684139316324e-06	3.19111636250642e-05	4.28680102793453
SAV1	0.832708664655142	4.20339179071815	4.84573136919203	2.69018063871885e-06	3.20353923807932e-05	4.28208708867808
MKS1	-0.595454	1.74207792095885	-4.84569	2.69062339742156e-06	3.20353923807932e-05	4.2819310250419
SFRP5	3.17083607144043	#NAME?	4.84615038264301	2.70609227140552e-06	3.21994574766118e-05	4.27771577900652
LGMN	0.833016993812616	7.14847336021282	4.84406761180267	2.71021630583779e-06	3.22284112425951e-05	4.2750505822619
S100A2	3.02592231031308	4.89591364180141	4.84214073011485	2.73360108175309e-06	3.24862243269186e-05	4.26690356452168
PRDM1	1.21467618343182	3.44372680471025	4.84159005602522	2.74031989152598e-06	3.25457805434693e-05	4.26457572511709
RBMXL1	0.710842452500379	3.43857391903707	4.8405723138972	2.75277950412827e-06	3.26734015614527e-05	4.2602740050514
ARHGDIB	1.05987087844809	7.79468672592529	4.84013979306111	2.75809118014515e-06	3.27160759651069e-05	4.25844606687665
AGRN	1.23097656485522	6.53649833447023	4.83982050682005	2.76201861195341e-06	3.27422877991642e-05	4.25709676604604
ACP5	1.33303301512556	5.79343376386835	4.83882237709698	2.77433119436306e-06	3.28623361097963e-05	4.25287911927298
PLEK	1.62863734855179	3.86807155726026	4.83872029872768	2.7755933866736e-06	3.28623361097963e-05	4.25244781968233
NDP	1.70158204541793	#NAME?	4.83662463517115	2.82332011150352e-06	3.3319343965519e-05	4.25100270558406
SP1	0.737921656231648	5.59762745466527	4.83799627629194	2.78456183468575e-06	3.29276164347269e-05	4.24938889426213
FAM83A	3.64100852079093	#NAME?	4.83155714367311	2.88766971935606e-06	3.3915440659498e-05	4.24352291046044
LAIR1	1.42071781191009	3.3758109785161	4.83635515972153	2.80499422072396e-06	3.31486669779542e-05	4.24245663497169
LRRC56	-0.988787	2.48342046857277	-4.83534	2.8176903962403e-06	3.32780757950016e-05	4.23817457131053
TPM1	1.16801215218317	6.28723738101806	4.83478487227874	2.8246805082509e-06	3.3319343965519e-05	4.23582525640273
DDIAS	1.19316237989731	0.39297608277492	4.83407308131183	2.83364801063999e-06	3.34044516875816e-05	4.23281988303164
COL8A1	2.13552657954148	5.02732218540625	4.83272442463347	2.85071465646786e-06	3.35848719292894e-05	4.22712642288875
PCSK9	1.94395023764568	2.12864878731723	4.8322927607207	2.85619814597731e-06	3.3628689968264e-05	4.22530437753619
LAMB2	0.876633672243342	6.81407406341876	4.83203998025924	2.85941398866382e-06	3.36457712666109e-05	4.22423745394642
TTC23	0.697844356032197	3.19891572881856	4.83173151504021	2.86334299138124e-06	3.36712178295554e-05	4.22293555689518
C1S	1.44470874120584	7.89575388437973	4.83072354983164	2.87621815847993e-06	3.38017697515071e-05	4.21868182089464
SYT10	-2.05813	#NAME?	-4.86149	3.29980890284487e-06	3.75977031117925e-05	4.20886752279573
EVI2A	1.47726754298056	2.42758477396647	4.82717414064851	2.92200360354144e-06	3.42975570755584e-05	4.20370831020822
PRXL2B	0.962673175121104	5.65029778063835	4.82653723265045	2.93029363542915e-06	3.43736967868003e-05	4.20102234999303
ASCL1	-2.30273	#NAME?	-4.83225	2.99901141135488e-06	3.49219031907433e-05	4.20010708246567
UNC5CL	1.6112512756073	4.89202570422369	4.82611914439301	2.93574786066257e-06	3.4416497982749e-05	4.19925934167379
RFPL2	-1.78257	#NAME?	-4.82776	3.00802133092013e-06	3.49840772483219e-05	4.19466623901453
FAM117A	-0.883529	3.48763309901136	-4.82447	2.95730779387689e-06	3.46479417128957e-05	4.19232238599032
KLHL32	-2.02009	-1.21396	-4.82423	2.96047285903617e-06	3.46637184514419e-05	4.1913082918094
CBX8	-0.715478	2.71928653333704	-4.82407	2.9626795789139e-06	3.46679023725958e-05	4.19060189691691
ABHD2	1.19398712496175	6.65198517009029	4.82392998231522	2.96446757251763e-06	3.46679023725958e-05	4.19002992778996
FHL3	1.01703168198015	5.65022874300391	4.82370736351053	2.9674032950296e-06	3.46809574554594e-05	4.18909155674546
S100A4	1.80073573998009	8.85725756393694	4.82341934397898	2.97120564397936e-06	3.47041188636854e-05	4.18787756141196
H2BC5	1.44379362169205	5.36854789164827	4.82312122964262	2.97514622477056e-06	3.47288654847375e-05	4.18662107542139
PDLIM1	0.825600966300192	8.13529052338258	4.82269566231452	2.98078028431917e-06	3.477333768647e-05	4.18482750672703
SYNGR1	-1.03289	3.09713469255314	-4.82253	2.98299366940427e-06	3.47778748172381e-05	4.18412381923993
MMP2	1.81466017874759	8.35452773000303	4.82134501421097	2.99872986478798e-06	3.49219031907433e-05	4.17913595814672
NFASC	-1.58392	1.69677680667404	-4.82067	3.00775061071636e-06	3.49840772483219e-05	4.17628850186295
SPNS2	1.26171747169098	5.1320244586294	4.81992003234395	3.01778063564765e-06	3.50761795589728e-05	4.17313250078177
SPI1	1.27935152451904	5.26177955224165	4.81972340604818	3.02041853172298e-06	3.50854467103617e-05	4.1723042201557
OTULINL	-1.2507	3.10466634735434	-4.81718	3.05479104328353e-06	3.54631101504693e-05	4.16157733561498
BTN2A2	0.944328143494094	2.77388803490725	4.81691628277334	3.05832236093746e-06	3.54824959489895e-05	4.16048215714964
C2orf73	-1.59337	#NAME?	-4.81361	3.17654576889586e-06	3.65427371434478e-05	4.15566150354918
CD4	1.32123380140879	5.25820771054507	4.8157126750037	3.07471489660578e-06	3.56509825785276e-05	4.15541484485179
IKZF2	1.11847221075115	1.83687534263399	4.81554579542107	3.07699441005061e-06	3.56557248902035e-05	4.15471234159448
LNP1	-0.840007	2.14480033828779	-4.81534	3.07981697106089e-06	3.56667503659555e-05	4.15384320434573
PDZD3	2.54121239005467	#NAME?	4.80961302269339	3.19532441655799e-06	3.66702432440869e-05	4.14832247279459
FAM107B	0.895869574495683	5.46250433890958	4.81354418988487	3.10446329216125e-06	3.5908543249501e-05	4.14628775946003
COL1A1	1.9164151101823	10.8984164909685	4.81297378076985	3.11233458172271e-06	3.59777573055175e-05	4.14388745111732
WIPF1	1.19707532516952	4.54515005787733	4.81232718701562	3.12128051215566e-06	3.60478979520574e-05	4.14116681902623
GALNT3	1.40361316381495	5.57923835407481	4.81212957268894	3.12401955776086e-06	3.60478979520574e-05	4.14033538572695
NCMAP	1.68748864068897	3.40121493376456	4.81212553747022	3.1240755123701e-06	3.60478979520574e-05	4.14031840840982
TRIM16	1.13759240971225	3.47820582569924	4.81184279513665	3.1279985905322e-06	3.60713303888232e-05	4.13912885798164
TGM2	1.58842849573985	7.64504136852812	4.81159238864425	3.13147698347451e-06	3.60896095882655e-05	4.13807539547927
STN1	0.628825968839823	4.01221973164385	4.81081274652354	3.14233095195408e-06	3.6192817284682e-05	4.13479570393511
SLC15A2	1.49710625507275	1.9878399709913	4.80885401586064	3.16976063964787e-06	3.64867012759467e-05	4.12655779002501
NR1H4	2.57478068976604	0.934059388218455	4.80809431970081	3.18046147610012e-06	3.65437901452445e-05	4.12336340004874
DEF6	0.975846452582099	4.97878843894699	4.80797067604073	3.18220638331015e-06	3.65437901452445e-05	4.12284353678176
THBS2	2.23681589948715	6.09832994669445	4.80795776744598	3.1823886077592e-06	3.65437901452445e-05	4.12278926282349
CTRB2	6.52965163484274	#NAME?	4.80570617570003	3.35715713134461e-06	3.80917435938636e-05	4.12056970911251
IFI35	0.815815974358331	6.26840887451166	4.80634729697388	3.20520218319937e-06	3.67614705271639e-05	4.11601894872354
DRC1	-2.26626	#NAME?	-4.80626	3.21844320621508e-06	3.68584035812274e-05	4.11271578191115
NCAM1	-1.9935	1.1727596246767	-4.80552	3.21698361222331e-06	3.68584035812274e-05	4.11254151468273
HEBP1	0.677794013550097	5.02536071661512	4.80534680339993	3.2194545148853e-06	3.68584035812274e-05	4.11181381810546
HMOX1	1.17604786385472	5.46339096262587	4.80428244573225	3.23468388163202e-06	3.70105307032831e-05	4.1073410035426
ZNF428	-0.804936	4.34645939906424	-4.80351	3.24572888516142e-06	3.71146274798722e-05	4.10411031896341
PDPN	1.91852664593102	4.94521630707355	4.80321453845309	3.25003403882188e-06	3.71415760479752e-05	4.10285403950685
APBA1	-1.08464	0.60431713928427	-4.80242	3.26147210127147e-06	3.72499587743779e-05	4.09952441053867
F3	1.5459999306734	7.15827921805309	4.80177492716769	3.27083860916949e-06	3.73343485274161e-05	4.09680652491837
LTBP1	1.41570201866087	5.68660629542162	4.80164117107445	3.27277811296361e-06	3.73343485274161e-05	4.09624471367511
PLAAT1	-1.65751	-0.391564	-4.80143	3.27582083990387e-06	3.73467086424926e-05	4.09536400716722
FNDC1	2.15357580990733	4.79462861024586	4.79922413752251	3.30801804149106e-06	3.76687215692369e-05	4.08609460709382
IL4I1	1.5427016725757	3.11290628466338	4.79899750560496	3.3113410456432e-06	3.76840495594332e-05	4.08514308955271
BCL6	0.953125970126273	4.9550003438773	4.79841969572279	3.31982782887432e-06	3.77541639603873e-05	4.08271730276063
MCM10	1.32873208328108	0.75779842947534	4.79830851293279	3.32146327570924e-06	3.77541639603873e-05	4.08225055613045
ITGAV	1.09935741761982	6.3261408762478	4.7976378286475	3.33134526301885e-06	3.78439233633285e-05	4.07943519266097
ARHGAP8	1.60773203065355	#NAME?	4.79217842690744	3.438419728524e-06	3.87936043958002e-05	4.07839995388916
SRPK1	0.725037897437523	3.81642772094027	4.7967784056928	3.34404972018833e-06	3.79656198726801e-05	4.0758279954336
MYL12A	0.914279149416443	8.08955750355093	4.79519104480309	3.36763822477051e-06	3.81879356576891e-05	4.06916678438812
STAC	1.8962776764476	0.684721516815444	4.79497857377567	3.3708077692027e-06	3.82011520193471e-05	4.06827529868849
CLEC12A	1.9326150152861	0.734872213149732	4.79469800381008	3.37499760130991e-06	3.82259086608256e-05	4.06709813022101
CCNI2	1.32634655266805	1.00739748061245	4.79386959158115	3.38739792210409e-06	3.83435743415369e-05	4.06362272698516
KIAA0408	-1.71359	#NAME?	-4.84077	3.9545289448763e-06	4.36486570626705e-05	4.06320425375234
L3MBTL3	0.873287486738624	2.83708925691709	4.79339501281882	3.39452162118232e-06	3.84014072065147e-05	4.06163195522271
IRS2	-0.919439	4.01660636336678	-4.79104	3.4300381210448e-06	3.87801818881116e-05	4.05176872487112
PCDH7	1.77234171985485	3.12216240389247	4.79069569527926	3.43531622919111e-06	3.87936043958002e-05	4.05031170026706
PPP6R2	-0.614883	5.32669277124287	-4.79049	3.4383857378335e-06	3.87936043958002e-05	4.04946539317051
ABO	1.95956090276564	3.52855742391687	4.79042943242298	3.43936582881662e-06	3.87936043958002e-05	4.04919532780748
CAPN2	0.811689850331452	7.2591823026868	4.79000432040222	3.44584093822946e-06	3.88436546212478e-05	4.04741304044185
ZFP36L2	1.20546922856218	6.99685871083837	4.78919152206051	3.45825392925676e-06	3.8960541607265e-05	4.04400571322581
PSEN1	0.673499560978549	5.01991527274892	4.78678109265118	3.49532053658342e-06	3.93548730468713e-05	4.03390359048486
CKMT2	1.18557600319919	1.39580332706322	4.78575792797911	3.51117020123451e-06	3.9509991957457e-05	4.02961668875418
DUSP8	-1.02184	3.40548271684812	-4.78507	3.52185271966769e-06	3.95918862292862e-05	4.02673829661011
SSBP4	-0.888761	5.1473134360933	-4.78502	3.52260198535669e-06	3.95918862292862e-05	4.02653673667235
FEZ2	0.659205303949452	3.89311167295805	4.78120078338295	3.58261198715456e-06	4.02426338828169e-05	4.01053155332364
ADAMTS6	1.35134327775578	0.586484073485325	4.78079523555235	3.58903736360777e-06	4.02786759650395e-05	4.00883381606324
HUNK	1.43066782461085	1.0275862452964	4.78073159258435	3.59004671412245e-06	4.02786759650395e-05	4.00856739880149
ALPK2	1.97114479595796	#NAME?	4.77768138268884	3.65213623208217e-06	4.08790492401352e-05	4.00668361668569
ZNF483	-1.36351	1.05441041676026	-4.78015	3.5993626182351e-06	4.03594413110574e-05	4.00611201477498
TCN2	0.850309783117459	5.40717587419497	4.77952525192216	3.60923073970766e-06	4.04463000354541e-05	4.00351802716825
COL1A2	1.78403992370446	10.1342490211972	4.77770660343927	3.63833951261477e-06	4.07485474673694e-05	3.99590758403975
CHST11	1.31441643867959	4.54893207017216	4.77647362586266	3.65820313776544e-06	4.09229273545099e-05	3.99074925330034
AC007906.2	1.8978663023047	#NAME?	4.77337367828475	3.72221329407665e-06	4.15658053964201e-05	3.98869480454618
NKAIN1	-1.70952	#NAME?	-4.77369	3.7307683490607e-06	4.16369474647512e-05	3.98710925281665
REPIN1	-0.596208	5.83788463339023	-4.7739	3.70008294556593e-06	4.13671443450895e-05	3.97996506036701
CEACAM3	1.62078134674869	-1.10631	4.77301943359964	3.71441094428505e-06	4.15029902813374e-05	3.97630364646166
CXorf21	1.53556955412114	1.9098933476005	4.77184210136073	3.73375894664244e-06	4.16459409250429e-05	3.97138182969288
FUT8	0.763121715415569	4.31413865092902	4.77141881166123	3.74073896775762e-06	4.16993954405823e-05	3.96961250398935
EVC2	1.20789779640254	1.6659694658719	4.76884481756612	3.78345627436885e-06	4.21263104567868e-05	3.95885597557182
C22orf42	-2.77826	#NAME?	-4.77402	4.01063221291126e-06	4.41656101920938e-05	3.95832505673195
TYROBP	1.24250944486639	7.46780154524406	4.76800785138509	3.79744763005501e-06	4.22574119813828e-05	3.95535932389033
HSD17B11	0.843904482422905	6.57440383775058	4.76750092307675	3.80594612580775e-06	4.23272724913345e-05	3.95324172519335
DRC3	-0.924655	0.775962995457293	-4.76634	3.82549848466514e-06	4.25199137694967e-05	3.94838775541164
GMIP	0.801438042617384	4.78424965154532	4.76504672819429	3.84735051812738e-06	4.27364770880049e-05	3.94299224586764
HPGD	1.93851893346116	4.20316066370961	4.76492199025294	3.84946653866879e-06	4.27364770880049e-05	3.94247141057503
RBM43	0.878762462521711	3.10822093418989	4.76428247497566	3.86033277855857e-06	4.28194776102856e-05	3.9398013211717
MBNL3	0.888713015006376	2.77164787952002	4.76421767790551	3.86143542189073e-06	4.28194776102856e-05	3.93953079741675
ANGEL1	-0.717159	3.77493110175722	-4.76387	3.86743276230253e-06	4.2836143704248e-05	3.93806075895386
CA8	-1.48228	1.20890408309212	-4.7632	3.87875494470567e-06	4.29366009035886e-05	3.93529174535101
FSTL3	1.38523056243985	6.57401907150653	4.76158527611217	3.906488914105e-06	4.32185093909863e-05	3.92854309085382
ZFP42	-2.04729	#NAME?	-4.94692	5.09616831946708e-06	5.36110157316123e-05	3.92663912384304
GLIS3	1.23476	2.95438360877937	4.76085605607832	3.91905907867822e-06	4.33322304239896e-05	3.92550014089443
KIF13B	0.990917970055142	4.78722329921816	4.75893532479396	3.95235564763444e-06	4.36486570626705e-05	3.91748688069908
PIEZO1	1.02582397545214	5.19099024207756	4.75806160827983	3.96759213983853e-06	4.37675007925938e-05	3.91384257792432
CNPY2	-0.723887	1.46844417096748	-4.7573	3.9808427966212e-06	4.38882737936341e-05	3.91068464916201
ARHGAP26	1.11159665044913	3.45957143299243	4.7560803768748	4.00235283459915e-06	4.4099913140537e-05	3.90558071095754
POLE4	0.730786119532263	5.06607023474967	4.75514714218095	4.01882820977951e-06	4.4230313703705e-05	3.9016899835132
TEKT4	-1.85317	#NAME?	-4.75831	4.37355876489796e-06	4.7444810193005e-05	3.89369729684899
CD180	1.66685037252031	1.56539963406151	4.75266752086355	4.0629225826735e-06	4.46898039647561e-05	3.8913551248099
TDO2	1.84179400855927	#NAME?	4.74893628033998	4.14503402405977e-06	4.54095623946135e-05	3.88688246645103
PLAT	1.7842885551678	6.84488308099507	4.75131398418579	4.08718897873834e-06	4.49307937212862e-05	3.88571545710634
STRA6	1.82141229873179	3.27970959777391	4.75109553800196	4.09111841365401e-06	4.49480687037883e-05	3.88480539239128
ONECUT1	3.10107592535015	#NAME?	4.75111587407928	4.16665442692986e-06	4.56201991304635e-05	3.88434062440411
HLA-DRB1	1.35591450045881	10.0165548709354	4.75093608476613	4.09398898101275e-06	4.49536969793002e-05	3.88414111760973
DOK2	1.25330708480053	3.74888324186705	4.74902951531906	4.12846322657501e-06	4.53061404864553e-05	3.87619977634371
RNF144A	1.15882933285722	4.07586125643451	4.74874840901546	4.1335698064006e-06	4.53360803507527e-05	3.87503
GRK1	-1.20679	#NAME?	-4.79353	4.53200602734954e-06	4.88902653612546e-05	3.87369281570244
NLRC5	1.03542	3.45102313874327	4.74829836521875	4.14175801491061e-06	4.53997649685026e-05	3.87315500775958
CLDN14	1.50522473330309	#NAME?	4.74286719652267	4.27245160112609e-06	4.64848586875945e-05	3.87309515038362
AQP1	1.3349482460477	7.34093012689277	4.74655703042285	4.17358816803524e-06	4.56698838456301e-05	3.86590493512046
PTGIS	2.02484135128882	4.84508848093826	4.74637743182761	4.17688449375221e-06	4.56797316235827e-05	3.86515729106752
NPAS4	-1.86686	#NAME?	-4.74779	4.26012434258327e-06	4.6400580737194e-05	3.86458019118371
CACNA1C	-1.15523	1.85133619767222	-4.74565	4.19021533802849e-06	4.57992458563642e-05	3.86213973029403
PHF11	0.665400385895395	4.3545877407887	4.74522089814848	4.19817166852867e-06	4.58382926914828e-05	3.86034332718078
C11orf71	-0.792958	3.00377391742472	-4.7452	4.19859715870995e-06	4.58382926914828e-05	3.86024735503013
LACTB2	0.91776071816153	4.31794391155097	4.74374021704667	4.22557813981872e-06	4.60903054445972e-05	3.85418145785809
IL1R2	1.97404670723399	3.69279595110194	4.74195074491773	4.25893086116696e-06	4.6400580737194e-05	3.84673654226541
TMEM52B	1.7371140008506	-0.46965	4.74177226320791	4.26227137083342e-06	4.6400580737194e-05	3.84599410689273
FLVCR2	1.2529030759024	1.82734583668168	4.74045422697858	4.28701856102682e-06	4.66167414776345e-05	3.84051210586819
ACSS3	1.21061879105866	0.368553622178096	4.74003	4.29507320044422e-06	4.66776997416578e-05	3.83873468770588
ZNF880	1.15841141862443	2.87403375383873	4.73891482656513	4.31609779219516e-06	4.6879462173689e-05	3.83411089991195
CBX7	-0.834481	4.08868293172177	-4.73704	4.35178104414643e-06	4.72401197400452e-05	3.82631482012823
TMEM62	0.737677186433762	3.87451438806992	4.73579508245721	4.37561516731207e-06	4.7444810193005e-05	3.82114318448463
CPA5	-2.05029	#NAME?	-4.73716	4.62661391167452e-06	4.95742070738278e-05	3.82081626545018
GSE1	-0.706344	3.90630430681042	-4.73513	4.38839460275154e-06	4.75563262749573e-05	3.81838187279746
QSOX2	-0.729206	4.2078744017845	-4.73494	4.39203508249179e-06	4.75687345127606e-05	3.81759673392911
LST1	1.29434948645154	4.04004736721037	4.7344007917973	4.40247056764137e-06	4.76546814085064e-05	3.81534973582142
GHRH	-3.71268	#NAME?	-5.03116	5.93599343303238e-06	6.10312334522455e-05	3.7995904516387
LRRC74B	-1.83549	#NAME?	-4.79526	5.08094128090746e-06	5.34803438413351e-05	3.79680786813125
GAPT	1.9357508056296	1.09320596740666	4.72991643137431	4.48992755144815e-06	4.8528571670629e-05	3.79672565065414
C3	1.85571281367171	8.62624422477556	4.72987006946549	4.49084043788635e-06	4.8528571670629e-05	3.79653317569492
FMN2	-2.24603	#NAME?	-4.72676	4.56870571809044e-06	4.92026375131299e-05	3.79482271290962
CSPG5	-1.27798	-0.474812	-4.72904	4.5072575814733e-06	4.86783818799117e-05	3.79307843447546
DOCK2	1.63689184007542	2.35896792021538	4.7288568020622	4.51083695455018e-06	4.86894530167812e-05	3.79232688574305
RLN2	-1.46862	#NAME?	-4.726	4.66809813964274e-06	4.99625416832509e-05	3.7917256968073
ZDHHC11B	-1.44988	#NAME?	-4.7275	4.55384969095743e-06	4.90911019497984e-05	3.78394014334883
HPCA	-1.37038	0.828630389361753	-4.7266	4.55577375664638e-06	4.90911019497984e-05	3.78294223924886
TGFBR2	0.947272640729237	6.66333441920213	4.72488238721313	4.59010423577808e-06	4.94051761391315e-05	3.77583499878439
PCP4	-2.18313	#NAME?	-4.72615	4.59725477348551e-06	4.9426322894631e-05	3.77556357137702
CD1E	2.06554515645214	1.20008964540781	4.72462673455121	4.59524886410364e-06	4.9426322894631e-05	3.77477453357293
TCTN1	-0.80977	3.06693688291751	-4.72432	4.60144072438196e-06	4.94434402977276e-05	3.77349978034132
MAGED4B	-1.51666	#NAME?	-4.75053	4.88234594720249e-06	5.17310188451472e-05	3.77319827052727
ADGRG5	-1.59697	1.73331540860588	-4.72397	4.60850311277199e-06	4.94914289214984e-05	3.7720479059663
ETV2	-0.824777	0.548713274726986	-4.7238	4.61192576191084e-06	4.95002977891579e-05	3.77134508621022
POTEI	-1.46357	#NAME?	-4.75224	4.98854154644799e-06	5.27115182696183e-05	3.77106724509545
ARHGAP18	0.717298492844068	5.03434422173342	4.72329864672693	4.62206438656146e-06	4.95533134626741e-05	3.76926624961171
RMI2	1.07919377452284	2.83283730352742	4.72115485227103	4.66566905990791e-06	4.99625416832509e-05	3.76037733813147
LYPD5	1.18282286336163	0.900581867705601	4.7207838656622	4.67325512290295e-06	4.99777311418567e-05	3.75883941810881
B3GNT8	-1.11586	2.48775269013697	-4.72071	4.67476102328877e-06	4.99777311418567e-05	3.75853442541643
FAM47C	-1.62203	#NAME?	-4.86183	6.00634013279497e-06	6.15884107645712e-05	3.7582126820858
IQGAP3	1.73151527863439	3.2097097929761	4.72005016394405	4.68829320053401e-06	5.00943077290243e-05	3.75579814416461
CDKL3	-0.813616	-1.1813	-4.71982	4.69294965797677e-06	5.01159699609821e-05	3.75485841489965
ZWINT	0.971479712390228	4.44370656425447	4.71881093378533	4.71379886312365e-06	5.03104333308303e-05	3.75066223429288
PHF21B	-1.96493	#NAME?	-4.71726	4.79674263950889e-06	5.10242791262938e-05	3.74993092060198
AKAP13	0.948662295390249	4.7890536844104	4.71826976310394	4.72497915171697e-06	5.04015403413703e-05	3.74841971615477
GPR42	-1.49804	#NAME?	-4.7994	5.7656190367849e-06	5.95364193278406e-05	3.74687415594799
ADAMTS13	-0.965215	1.54751927949369	-4.71782	4.7342434939379e-06	5.04721193967809e-05	3.74656552444736
TFF2	3.54844737530486	#NAME?	4.70772903529837	5.055292967613e-06	5.32692064945489e-05	3.7462610033275
SLC1A1	1.64003013570401	4.57368700502834	4.71704428065445	4.75039167971007e-06	5.06159676906838e-05	3.7433422672957
PRKX	0.90457681025535	3.37315127379425	4.71602375333475	4.77165477956712e-06	5.08141248089992e-05	3.7391147765082
ACVR1	0.813559042152709	5.32483910636933	4.71512227339417	4.79051390672104e-06	5.09864746454028e-05	3.73538102635234
CCDC157	-0.731772	0.0425502899041666	-4.7133	4.82880696230333e-06	5.13367084860157e-05	3.72784
ZNF521	1.37089735169966	2.76233396910098	4.71251597548186	4.84544389066259e-06	5.14601604559899e-05	3.72458938427282
CHRD	0.985333334967743	2.43556589144017	4.71249830975845	4.84581827817133e-06	5.14601604559899e-05	3.72451625338831
UBE2E3	0.617449379496552	5.94265402407644	4.71146264182228	4.86781595024078e-06	5.16649819841257e-05	3.72022926652555
CD3G	1.86273884938696	1.03521365585827	4.71093429953457	4.87907509502866e-06	5.17310188451472e-05	3.71804255804184
ANKRD50	1.07875658527262	3.77693786393622	4.71066174319809	4.8848931865106e-06	5.17310188451472e-05	3.71691457371496
FAM163A	-2.08846	-0.42244	-4.70905	4.9194480236991e-06	5.2068027888813e-05	3.71024289698145
STRN	0.759426834890713	3.03426019579124	4.70890428104095	4.92256982586649e-06	5.20721565042547e-05	3.70964247255904
ENDOG	-1.13953	1.81487467356779	-4.70609	4.98354473156486e-06	5.26879254981083e-05	3.69799099944751
IL1R1	1.33701579849243	5.87657923130871	4.70550726959183	4.99619217191765e-06	5.27429304955883e-05	3.69559216439332
APOL4	1.53369087885445	2.80076826851724	4.70546805726848	4.99704818356062e-06	5.27429304955883e-05	3.69543002522262
CES1	1.99200947666109	4.72456931387591	4.70362389060219	5.03746697767363e-06	5.31401192741642e-05	3.68780576281912
APLP1	-2.01722	4.2914111956078	-4.70341	5.04213703953147e-06	5.31599647386885e-05	3.68692880020668
CCR5	1.65350264285643	2.37897870520756	4.70266752851502	5.0585517708582e-06	5.32740960530933e-05	3.68385283113608
CMTM1	1.36894374612198	1.48333995380956	4.69983569157543	5.1214857968379e-06	5.3847635002385e-05	3.67215167172259
OSM	1.77613998714225	2.33650425936256	4.69897480487563	5.14076728926559e-06	5.40205656383576e-05	3.66859557381096
ISG15	1.59702566307003	7.72094776988286	4.69799155313178	5.16287515559476e-06	5.42229896506597e-05	3.66453463902679
FRMD8	0.672196505655921	5.68301919233753	4.6969244265352	5.18697276130141e-06	5.44397846283309e-05	3.66012804176214
STING1	0.875387117323121	5.82641785485032	4.69682474484856	5.18922928704634e-06	5.44397846283309e-05	3.65971645561922
APOF	-1.56035	#NAME?	-4.74348	5.5165109240302e-06	5.73368218287152e-05	3.65957447866432
PTPN7	1.43482143114667	2.26933700673534	4.69664704615329	5.19325425913727e-06	5.44520421824393e-05	3.65898275377878
DLEU7	1.30477714543715	#NAME?	4.6930917582446	5.29263753112785e-06	5.54026670062378e-05	3.65574155154743
GDAP2	0.678573360130032	2.18894130901809	4.69434051628156	5.24577264198824e-06	5.49724673455634e-05	3.64946126428288
DPH7	-0.623008	3.68448195099669	-4.69408	5.25162795194223e-06	5.50035890219356e-05	3.64840563910315
PPARD	0.784958917035831	5.40910003875833	4.69217395392676	5.29557077043739e-06	5.54029473249603e-05	3.64052089094414
JAML	1.54545829436092	2.68984448727817	4.69183963821103	5.30329549679682e-06	5.54300968370636e-05	3.6391416155201
SWAP70	0.886145730314904	4.85159261185659	4.69180996875073	5.3039815670341e-06	5.54300968370636e-05	3.63901921290059
HJURP	1.55220027488055	2.5607017202632	4.6916174526663	5.30843534970007e-06	5.54462436361549e-05	3.63822499428035
FOSL2	1.0151789176711	6.44488405682581	4.68957824768888	5.35583373233843e-06	5.59106805070291e-05	3.62981388370241
BAK1	0.771652523443947	5.36390711780237	4.68933618243347	5.36148724141028e-06	5.59390639276205e-05	3.62881562634881
WNT7B	2.00701084676787	3.3141434641492	4.68835950369935	5.38435644133362e-06	5.61469379019155e-05	3.62478829134504
COL4A1	1.22351109332428	7.13254404647712	4.68771257401337	5.39955628612048e-06	5.62746538687964e-05	3.62212103701071
ECT2L	-1.09868	#NAME?	-4.68752	5.42266721993902e-06	5.64537862077977e-05	3.61867475782455
PDP1	0.918513881361201	4.38327251829365	4.6868193564013	5.42061084010738e-06	5.64537862077977e-05	3.61843882362259
GTSF1	1.64945520594798	#NAME?	4.68198554752064	5.61336671073221e-06	5.81233368321897e-05	3.61639765247002
PPP1R3E	-0.888974	2.52479778786025	-4.68618	5.43563014180984e-06	5.65578503074122e-05	3.6158208704059
PDE4A	0.804826151778801	4.02077784644529	4.68532791551772	5.45594320790035e-06	5.67382375499162e-05	3.61229170648231
IL1A	2.2075245743969	#NAME?	4.67813050531852	5.74903441781651e-06	5.94185935664765e-05	3.6098980804045
DLGAP3	-1.52227	-0.389142	-4.68256	5.52209479909046e-06	5.7363580959271e-05	3.60089
NIBAN2	0.79839295458424	8.07443	4.68185635286288	5.5390478288569e-06	5.74894627907483e-05	3.5979892418983
USP13	-0.74997	2.36136366551068	-4.68181	5.54024463050072e-06	5.74894627907483e-05	3.59778484657956
TK1	1.33075602086317	5.48268627803099	4.6814340692037	5.54923970072681e-06	5.75514728918686e-05	3.59625004332426
TMEM151B	-1.88098	#NAME?	-4.68653	5.60495226408625e-06	5.80976618042481e-05	3.5923915311447
CCDC88B	1.11842245407159	3.52589998911487	4.67878753224972	5.61352759983534e-06	5.81233368321897e-05	3.58535292468541
MXD1	1.21210596424344	4.61774209425307	4.67691754789149	5.65938474432012e-06	5.85663365886157e-05	3.57765616420362
CD300A	1.18006602013066	4.0145	4.67663391355684	5.66637173608299e-06	5.86068247602897e-05	3.57648894965286
C6orf118	-2.12792	#NAME?	-4.74167	6.50767633486073e-06	6.61076061444916e-05	3.56745289708862
ZNF580	-0.685214	4.53700542444366	-4.67322	5.75109144529163e-06	5.94185935664765e-05	3.56244988148421
POLR2I	-0.767958	3.26572997069901	-4.67224	5.77562447349397e-06	5.96074465152907e-05	3.55842320029272
LILRA6	1.53659378595109	1.46845464647215	4.67210943916375	5.77895868352304e-06	5.96095835634827e-05	3.55787727144633
ABCA5	-0.940091	2.41123362892258	-4.67082	5.81132463207497e-06	5.99110168397042e-05	3.55259418029354
MKI67	1.49848872189636	3.52752881444808	4.67037686651616	5.82264105553398e-06	5.99952344868047e-05	3.55075396547177
TEKT2	-1.72312	#NAME?	-4.6709	5.82908591905696e-06	6.00291927547616e-05	3.55030101382096
DGKE	-0.75747	1.88077675383914	-4.66753	5.89499261645925e-06	6.06751345869041e-05	3.53907270715803
WDR31	-0.888642	1.51146909545157	-4.66638	5.9245070672219e-06	6.09460084810491e-05	3.53434882071718
CCDC9B	1.31727402598051	4.31097754706462	4.66558924523997	5.94501173080189e-06	6.10910046428818e-05	3.53108086269216
MMP9	1.93520972195435	5.14128402375151	4.66453739643279	5.97222736030877e-06	6.13045761670467e-05	3.52676076192447
C18orf32	-0.82546	0.665152204409444	-4.6641	5.98364764329025e-06	6.13887467041974e-05	3.52495383294138
GOLM1	1.02611393925552	7.88865672671431	4.66308448178195	6.01001798837499e-06	6.1592990803443e-05	3.52079467687477
BEX2	-1.66828	4.48533	-4.66254	6.02426037549228e-06	6.17057771507973e-05	3.51855596390762
ZDHHC3	0.801341824631032	4.4705658871309	4.66241186094251	6.02759103600677e-06	6.17067348702261e-05	3.51803319486601
S100A3	1.30047541325397	3.09261674717289	4.66214214944353	6.03465149761072e-06	6.1745854453814e-05	3.51692596696152
CEP126	-1.21007	1.92366157430751	-4.66061	6.07503125923738e-06	6.21256683817505e-05	3.51061844838268
MAPT	-1.73551	-0.273013	-4.65969	6.09924796175957e-06	6.23398738053946e-05	3.50685583042002
MYOZ3	1.37901781787373	-0.0615638	4.65832191083744	6.13551806860568e-06	6.2676980398586e-05	3.50124839011378
TMEM200B	1.4079239607653	2.32488815226096	4.65785059947595	6.14807434707678e-06	6.27716085720287e-05	3.49931490957005
RIMS2	-2.2334	#NAME?	-4.65472	6.25290287952248e-06	6.38077273498166e-05	3.48391800342046
BIRC7	2.39846171830768	#NAME?	4.64869813434976	6.46184616401145e-06	6.57176945412206e-05	3.48295517838147
CEACAM19	-1.1653	2.15594525526172	-4.65381	6.25678175320393e-06	6.38131480896593e-05	3.4827393720206
NYAP1	-1.47553	1.05466820640289	-4.65212	6.30286841733286e-06	6.42488116423524e-05	3.47579920890759
B3GLCT	0.643658158159669	3.07032093467848	4.65142649961275	6.32171129109595e-06	6.43720409352943e-05	3.47297632781378
SLC20A1	1.10172170544985	5.75146541580022	4.64844310295684	6.40394912396959e-06	6.51746279771e-05	3.46075419031169
RAP2B	0.832064970313559	4.41778996013814	4.64628052538524	6.46420508156483e-06	6.57176945412206e-05	3.45189855956943
SNTG1	-2.41191	#NAME?	-4.64765	6.63010697665475e-06	6.71179496489606e-05	3.4476361363107
COLEC12	1.95876391081723	3.00311563543529	4.64466787070432	6.50949411044018e-06	6.61076061444916e-05	3.44529693384091
ACTN4	0.890266588790332	8.41304292795702	4.64242393173846	6.5730213552165e-06	6.67046018245248e-05	3.43611404766791
OCLN	1.21862670424456	3.00542197031777	4.64234461121311	6.57527787369018e-06	6.67046018245248e-05	3.43578950743113
CEACAM4	1.6827085371893	#NAME?	4.64270231432588	6.5869299954969e-06	6.67517594758969e-05	3.43470664484743
CDCA2	1.37480881135809	1.35255218598959	4.64083135791082	6.61847043274857e-06	6.70357510037477e-05	3.4296
PACSIN1	-1.68166	-0.0380236	-4.63972	6.65044368180484e-06	6.72880878251401e-05	3.42504229647379
TP53TG3D	-1.50424	#NAME?	-4.68325	7.44375479894081e-06	7.4095485105697e-05	3.4245850583322
COL5A2	1.67614427768215	7.44386258344843	4.63746438712638	6.71555740909779e-06	6.79108516351311e-05	3.41583041721908
CAPN6	1.99221960460853	3.37018361711178	4.63688660875588	6.73235520396497e-06	6.80446208366809e-05	3.41346851544957
LGALS1	1.24670130624384	9.80695360588283	4.63514004413892	6.78337997049312e-06	6.85240005286379e-05	3.40633013324883
SPAG17	1.59166487540592	-1.03507	4.63438132794049	6.80566139206708e-06	6.87126681438468e-05	3.4032298426663
TMEM107	-0.641758	2.85492882518022	-4.63307	6.84425401414548e-06	6.90657332015041e-05	3.39788399662049
ARMC5	-0.659546	2.95974859465306	-4.63288	6.84991556104159e-06	6.90862912299337e-05	3.39710230522068
SPPL2A	0.639386153369959	4.6465138268263	4.63245807174083	6.8624588573459e-06	6.91761981696074e-05	3.39537275584313
LIF	1.61429225025865	5.3650710364886	4.63222630378175	6.86933419648301e-06	6.92008655989066e-05	3.39442608603753
C1R	1.23243592924617	7.70300630204081	4.6321308904348	6.8721665396459e-06	6.92008655989066e-05	3.39403637543641
ITGB3	1.2845270676848	2.08234662957017	4.6320081589357	6.8758114776676e-06	6.92010128760823e-05	3.3935350946016
HAMP	1.79193944373651	0.797544995484847	4.63183242672265	6.88103370197392e-06	6.92070187769508e-05	3.39281735740112
STX11	1.23844158740094	1.58872763860609	4.63174377947029	6.88366947860134e-06	6.92070187769508e-05	3.39245530650445
MS4A14	1.42043437266738	#NAME?	4.63206599448851	6.89675725758014e-06	6.93020489425369e-05	3.39124997630252
CCR2	1.81182968603148	1.29008709658654	4.63110056034016	6.90282369974537e-06	6.93264622574006e-05	3.38982844991313
MTNR1B	-1.63595	#NAME?	-4.74878	8.57346750997721e-06	8.32115263111943e-05	3.38875021458561
FGF14	-1.56896	-0.671813	-4.62967	6.94549882268962e-06	6.97183246751498e-05	3.38400208896615
GPR148	-2.25611	#NAME?	-4.66749	7.67657557695984e-06	7.60951033010965e-05	3.37618667298405
DCDC2	2.05627950766968	2.59817831861065	4.62711369464776	7.02269895954779e-06	7.0456151351e-05	3.37355279308843
VNN2	1.76713318460387	3.47584174989833	4.62627214844173	7.04825753960468e-06	7.06753736033374e-05	3.37011874028996
SOWAHD	1.15942175613107	1.17212923987177	4.62541796532532	7.07429163122628e-06	7.08991309539618e-05	3.36663362246428
SLK	0.833547275420772	5.53467486046573	4.62502370505751	7.08633928695343e-06	7.09825535932245e-05	3.36502518768303
ZFPM2	1.49902354653765	1.40106310984248	4.62486014843068	7.09134299224531e-06	7.09953677091282e-05	3.36435796928273
C5orf46	2.19832948669648	#NAME?	4.61987130672363	7.3422412215922e-06	7.331472088318e-05	3.36301217827986
EFCAB8	-1.55905	#NAME?	-4.62442	7.27484068259257e-06	7.26797762534484e-05	3.35874064122886
CPLX1	-1.30654	2.48253251285872	-4.62346	7.13431913216474e-06	7.13881319146059e-05	3.35864670255421
DHRS3	0.9821110447333	6.97514737274081	4.6226520297393	7.15923058081456e-06	7.15998181172545e-05	3.35535191030883
C7orf33	-3.80867	#NAME?	-5.93848	3.92131452530596e-06	4.33322304239896e-05	3.35148078556179
COL2A1	-1.89944	#NAME?	-4.62275	7.37914445094438e-06	7.35676001694046e-05	3.34653317158658
HAS3	1.70054568254677	2.27196307069954	4.61964155725345	7.25279648764848e-06	7.24975388817804e-05	3.34307880689989
LCN2	2.8425424355373	#NAME?	4.61197496793646	7.54543466288219e-06	7.49510555205108e-05	3.33614
SIGLEC11	1.64001617650109	#NAME?	4.6180560706362	7.35050797352198e-06	7.33588392624482e-05	3.33161520639406
TNFAIP6	1.75059244934004	#NAME?	4.61352196575158	7.47084547588094e-06	7.42875620559428e-05	3.3300885002976
CTTN	0.711252738266976	7.23852495180639	4.61583121378715	7.37291405462108e-06	7.35439496123428e-05	3.32755379916644
NR1I2	2.6463415379364	#NAME?	4.61556599885904	7.40537484116894e-06	7.37905150143034e-05	3.32399087426426
PDE11A	1.40704498194657	-0.326523	4.61333474942686	7.45265031186014e-06	7.41453132801034e-05	3.31738757241508
PABPC1L2B	-2.55953	#NAME?	-4.9921	1.08853653644064e-05	0.000101863934499909	3.30919301221339
FBLN2	1.52141925751792	6.05328519310033	4.61106511596083	7.52586264271363e-06	7.47956171508901e-05	3.3081488121387
MAGI3	0.778423878141086	2.82791481719481	4.61016457101465	7.55510353957202e-06	7.50080123288134e-05	3.30448404887152
HSD3B7	0.824481071863659	4.67406491570515	4.60956515501439	7.5746273920233e-06	7.51627003366727e-05	3.30204504058361
CCL13	2.26148736743037	#NAME?	4.60647514412291	7.70086150638753e-06	7.62961652987313e-05	3.30145856589205
DUOXA2	3.0355185685699	#NAME?	4.60060584443471	7.9493462353757e-06	7.835079521134e-05	3.28751853249381
SBK2	-2.23906	#NAME?	-4.60903	7.88228067966034e-06	7.78104786720276e-05	3.28551191061067
FLNB	1.19109314999154	6.82348370626382	4.60530141302598	7.71491384927859e-06	7.63956819714019e-05	3.28470318627215
MEGF6	1.41432	4.45210489760694	4.60466379067586	7.73610711867302e-06	7.64957782387116e-05	3.28211088019482
PLK3	0.989639274020063	4.97267762266794	4.6046609652744	7.73620115403863e-06	7.64957782387116e-05	3.28209939392175
KATNAL2	-0.882475	0.116060035773922	-4.60464	7.73706119212233e-06	7.64957782387116e-05	3.28199434811417
VHLL	-1.34772	#NAME?	-5.02907	1.1382327973801e-05	0.000105787389486395	3.27759065520293
KCNC2	-2.09564	#NAME?	-4.61503	8.33405967975604e-06	8.14686387771844e-05	3.27619777535676
SMIM3	1.04386067849299	5.90245197661575	4.60181833419603	7.83137026470312e-06	7.73558796309642e-05	3.27054588774861
KIF5C	-1.80184	-0.795504	-4.60179	7.83217121434062e-06	7.73558796309642e-05	3.27044925181813
PRSS22	1.71877979239767	#NAME?	4.59870614414916	7.96236130029089e-06	7.84385173675167e-05	3.26993442218741
DAPK1	1.01559571773929	4.99548418643644	4.5988699691333	7.9312711247827e-06	7.82535663460703e-05	3.25856857584497
SPTBN1	0.795400808536621	6.54031335394125	4.59866900729133	7.93812494186193e-06	7.82806713097631e-05	3.25775241718325
PPP1R3B	0.964339831686167	4.49347699375723	4.59748190397218	7.97872778633196e-06	7.8559147243316e-05	3.2529318529699
CKB	-1.13475	6.36939808615355	-4.5963	8.0194091623477e-06	7.89189351846525e-05	3.24812659567886
ZNF438	0.636399254573269	3.32151690448573	4.59598516320397	8.03020660699811e-06	7.8984416069452e-05	3.24685531709941
CLINT1	0.861246376791632	6.14684387708274	4.59516263881633	8.05863260924395e-06	7.92231329537948e-05	3.24351665920869
SRC	0.824868957009191	5.94441692758263	4.59475832810334	8.07264089820494e-06	7.93199385575168e-05	3.24187571921833
ARF6	0.671195410707513	6.99348077432402	4.59406909354536	8.09657516014206e-06	7.95141245247954e-05	3.23907864645395
CXCL14	2.26637272757805	7.44039502409307	4.59347242889288	8.11735006915234e-06	7.96770993914428e-05	3.23665751078349
ZBBX	-2.2522	#NAME?	-4.60864	8.44768107265223e-06	8.23681312567247e-05	3.23212036314838
MAPRE3	-0.976074	4.43343363637367	-4.59177	8.17699423247717e-06	8.02212372925784e-05	3.22974090600455
ADAMTSL5	1.49175244175009	#NAME?	4.58776442221549	8.3452124439611e-06	8.15358480813872e-05	3.22560737973644
REG1B	6.05529694857827	#NAME?	4.58470939831387	8.83947227005558e-06	8.51860568310412e-05	3.22481924554598
ZNF396	-0.791423	0.349623931951668	-4.58988	8.24336170899058e-06	8.08307412020465e-05	3.22210390877752
P2RY11	-0.720337	1.8850293041968	-4.58949	8.25745220714182e-06	8.0927277106703e-05	3.22049043947017
XRCC5	0.587898482373253	7.36422990613423	4.58881513120375	8.28128460918225e-06	8.11191404009414e-05	3.21776772754674
PXYLP1	0.741658602616306	1.95867304693316	4.58867602814027	8.28622970831812e-06	8.11258914740421e-05	3.21720376435441
LPAR6	0.918969870777742	4.41728641545495	4.5883242568615	8.29874784052337e-06	8.11650750826355e-05	3.21577764417828
VWA5B2	-2.54803	0.852608342236704	-4.5857	8.39283380727852e-06	8.19222472831447e-05	3.2051275607731
GPR183	1.65692286452642	4.61013474351419	4.58568210099366	8.39335583590293e-06	8.19222472831447e-05	3.20506880452468
BCAT1	1.52403361400258	3.18429202509337	4.58545213992103	8.40163906875923e-06	8.19611279061865e-05	3.20413698663295
HLA-DQB2	1.71510595498969	4.39879499011252	4.58370301193771	8.46490125616821e-06	8.24938383154798e-05	3.19705060783654
PPP4R4	-2.04464	-1.48212	-4.58349	8.47263616484747e-06	8.25270263537672e-05	3.19618782349339
PCLO	-1.64423	0.240552548092448	-4.58324	8.48182883682494e-06	8.25743724655552e-05	3.19516346164304
IL21R	1.72282377959258	0.471623525333257	4.5824	8.51238931737722e-06	8.28295891617379e-05	3.19176602523908
INHBA	1.91771736240134	4.88613817243907	4.58197616337651	8.52780778330764e-06	8.29372816150053e-05	3.1900565840872
ARSG	-0.816208	1.03360397604959	-4.58173	8.5369685019006e-06	8.29840354835437e-05	3.18904240622726
GPR68	1.34585440273109	3.44723449709841	4.58120496236922	8.55604677369931e-06	8.31270966362162e-05	3.18693376359168
NEURL1	-1.99176	2.63719193323202	-4.58075	8.57263726827938e-06	8.32115263111943e-05	3.18510391763404
APOL6	0.878896224205198	4.48194999329918	4.58044290554906	8.58403942710765e-06	8.3271735144797e-05	3.18384837811949
DMBX1	2.60489867618164	#NAME?	4.56873057017363	9.20144705970354e-06	8.82283620986262e-05	3.18261015882032
ST8SIA5	-1.5246	#NAME?	-4.58126	8.60856039842328e-06	8.34671303737256e-05	3.18233275575914
KLK7	3.78971080490065	#NAME?	4.57050486508351	9.07222535546371e-06	8.72086534169689e-05	3.17897100583047
CAB39	0.701624617690758	6.00073134847173	4.5785389107925	8.65436512306808e-06	8.38685856512068e-05	3.1761413302604
LYN	0.880468381748571	4.9279155930372	4.5781419582916	8.66909668003403e-06	8.39673112485954e-05	3.17453485251659
ADAM19	1.58058111637199	4.02172079126072	4.57802713419919	8.67336249336294e-06	8.39673112485954e-05	3.1740701767449
PIP4K2A	0.904009170191985	4.76880234747802	4.57779751827697	8.68189898825688e-06	8.40072885858642e-05	3.17314098336043
CCR1	1.41587602115513	3.23045515859855	4.5773009753826	8.70038679082075e-06	8.41434667714993e-05	3.17113173470934
CDH11	1.67300752405446	4.63884591179842	4.57638918333177	8.73443440769769e-06	8.44299131234956e-05	3.16744263865403
OR4E2	-3.38202	#NAME?	-6.65934	6.79906862934031e-07	1.06145656193681e-05	3.1634714086815
RNF39	1.59192279424899	3.25267472497396	4.57515781083924	8.78061942235054e-06	8.48333337196381e-05	3.16246144633655
FN1	1.89163938287416	8.86354208842795	4.57497073653376	8.78765656306259e-06	8.48583127685406e-05	3.16170477925103
FZD8	0.846218262503551	3.28406417842869	4.57465366095354	8.79959634999158e-06	8.48992662800487e-05	3.16042234650357
FXYD5	1.11380339792326	7.60962294615898	4.57462157956637	8.80080527590894e-06	8.48992662800487e-05	3.16029259516306
DGLUCY	0.597405379935378	4.21806409803069	4.5743341979833	8.81164184226296e-06	8.49608076870088e-05	3.15913032879451
RAB31	1.34251913477026	6.28407372730692	4.57303436480067	8.86081664538546e-06	8.53486037869316e-05	3.1538740929317
PRAM1	1.31629245417433	2.15412465883626	4.57262225582306	8.87646252265429e-06	8.54561255590081e-05	3.15220786237066
ACY3	1.29901188801431	4.04213398258173	4.57226045167341	8.89022049548707e-06	8.55453725820164e-05	3.15074512104058
CCDC38	-1.44042	#NAME?	-4.58388	9.58729821586608e-06	9.15369520450674e-05	3.14575442798384
NHS	1.28748492452477	2.13902068572922	4.57080075606986	8.94593584240987e-06	8.60380570272537e-05	3.14484463285448
MZF1	-0.986693	3.14286475862682	-4.56736	9.07852485536544e-06	8.7225222173879e-05	3.13095
RARRES2	1.16875370352333	7.49887840424063	4.56533359915826	9.15761713534305e-06	8.78965245890782e-05	3.12275812314626
RETSAT	0.7894122076865	6.13893302297028	4.56469184878795	9.18277903254871e-06	8.80936758522614e-05	3.12016691629855
EPPK1	1.78122792371711	1.57998321405502	4.56286075300959	9.25493970117144e-06	8.86730373712428e-05	3.11277505166366
HMGA1	1.24657696973399	8.18012918177281	4.56280547866593	9.25712644889168e-06	8.86730373712428e-05	3.11255195372171
MTHFD1	0.614039317421452	3.54655476987148	4.55850341083923	9.42885897988818e-06	9.02696603251903e-05	3.09519453326859
SH2D2A	1.1840682685568	2.81952957381608	4.55839368533138	9.43327895120025e-06	9.02696603251903e-05	3.09475199652005
TYMP	1.20641890554652	6.06387647730688	4.55804652067187	9.44727661437026e-06	9.03582472770326e-05	3.09335189337489
GJB5	2.84760849087914	#NAME?	4.5514229231211	9.77880896852899e-06	9.31087195594903e-05	3.09171934064361
ATL3	0.740906826261361	5.39491910699051	4.55675321069046	9.49959910907219e-06	9.08131184639589e-05	3.08813676122899
LPP	1.02828909842397	4.17366881925833	4.55649974569953	9.50988601490832e-06	9.08658883289135e-05	3.08711482839221
REG1A	4.94190033185779	#NAME?	4.54931502226699	9.86703409347552e-06	9.38549919609932e-05	3.08325665278975
COL4A2	1.08955232220301	6.91133068752263	4.55454153502242	9.58972265418108e-06	9.15369520450674e-05	3.07922113281286
CD53	1.51760278462971	5.88896681282664	4.55312365923896	9.64793223481306e-06	9.20110759146476e-05	3.07350724429062
ARHGEF26	-1.28645	1.98182035262027	-4.55131	9.72284328821656e-06	9.2668419379992e-05	3.06620464128008
NMNAT3	-0.705793	-0.00298998	-4.55055	9.75461288717576e-06	9.29247530511466e-05	3.06312466510197
VEZT	0.705933374340473	4.65717060077239	4.54788421078945	9.86599925577e-06	9.38549919609932e-05	3.05240504367487
ZNF653	-0.62781	2.57846611710193	-4.54712	9.89839286549992e-06	9.41063166095559e-05	3.04931033800539
ATP1A1	1.09258271880777	6.99450496159479	4.54571661880826	9.95759619130615e-06	9.4621983349291e-05	3.04368056062932
ERBIN	0.768988358558015	4.86466623432911	4.54541735186006	9.97030660913406e-06	9.46955578392195e-05	3.04247628030315
CACNG7	-2.13696	#NAME?	-4.5567	1.0940886286096e-05	0.000102232928620373	3.03979001151226
ENHO	-1.44983	#NAME?	-4.5431	1.01002824332264e-05	9.58345364570242e-05	3.03083224544863
COG1	-0.628867	4.08461293549367	-4.54196	1.01181096368011e-05	9.58937673334073e-05	3.02858438888456
NRP2	1.27086891839816	4.25795857676066	4.54188269825306	1.01216168227267e-05	9.58937673334073e-05	3.02825723096209
GALE	1.14683817222496	5.62687589993058	4.54093877591437	1.01623965208091e-05	9.62322913460817e-05	3.02446154455207
GYG2	-1.17854	2.76640578884475	-4.54022	1.01935114867879e-05	9.64674117081498e-05	3.0215757004374
LGALS8	0.614743334808071	3.9449401409776	4.54013267235441	1.01973473188502e-05	9.64674117081498e-05	3.02122054794435
CLVS1	-1.21237	#NAME?	-4.53887	1.04138933415333e-05	9.82234709927305e-05	3.01899917331717
CELSR1	1.32805049286373	3.28844285258461	4.53950381332887	1.02246935380935e-05	9.66738125520463e-05	3.0186924922424
AGPS	0.687860179640146	4.23654341325297	4.53939784494246	1.0229308567699e-05	9.66738125520463e-05	3.01826651950883
SCEL	2.69253674223798	#NAME?	4.53215610428966	1.06473521057217e-05	9.98818040547578e-05	3.01210741260719
GULP1	1.10157299200766	2.51091855062934	4.53719160469894	1.03258493684739e-05	9.75378298621653e-05	3.0093996444236
SRGAP3	-1.01078	-0.120224	-4.53611	1.0373647438076e-05	9.79407961686993e-05	3.00504034336049
CCDC6	0.656616426707425	5.55026942685074	4.5353183490919	1.0408507505118e-05	9.82212723081979e-05	3.0018737168024
LILRA2	1.52278619609997	0.51229792981527	4.53504523226886	1.04206119766917e-05	9.82382321956963e-05	3.00077665784817
KIF20A	1.33565663768609	2.84271581173663	4.53462	1.04394612271117e-05	9.83551718333702e-05	2.99907084703401
ELF1	0.820256567925434	5.89053783329992	4.53453333085255	1.04433358404544e-05	9.83551718333702e-05	2.99872058718378
EHD1	0.806582376229239	5.48952746667081	4.53408256072365	1.04633855161955e-05	9.84953356591203e-05	2.99691020496828
METRNL	1.00922348240291	5.72003925951062	4.53381926359591	1.04751137738026e-05	9.85570675006047e-05	2.99585281753429
NRG4	1.60165876904175	-0.383812	4.53361667139482	1.04841466174788e-05	9.85933906375828e-05	2.99503925105031
TEX11	1.86775998497454	#NAME?	4.52687888916066	1.08548663624108e-05	0.000101628419744732	2.99337322420949
AHNAK	1.00003665006086	7.38005328931378	4.53230127703609	1.05429779053365e-05	9.90977538616987e-05	2.98975761309356
HIF1A	0.955984966944798	6.79507083752657	4.53148172501158	1.05797931038372e-05	9.93947837088937e-05	2.98646752107171
PTPN12	0.766100127855173	5.81157229064041	4.53076577659477	1.06120555699634e-05	9.96487700860306e-05	2.9835937320684
SLC2A8	-0.587214	3.60895573137941	-4.53033	1.06317428989319e-05	9.97844820972132e-05	2.98184438319394
[truncated: 3,963 more rows]
